# Supplementary material for: A complex interplay of intra- and extracellular factors regulates the outcome of fetal- and adult-derived MLL-rearranged leukemia
Source: Leukemia. 2024 Mar 30;38(5):1115–30. doi: 10.1038/s41375-024-02235-5 (PMC11073998; doi:10.1038/s41375-024-02235-5)
Supplement: Supplementary file 2 — Table S1 [file 41375_2024_2235_MOESM2_ESM.xlsx]

## Sheet: Sheet1
Table S1: Differential protein expression of proteins in fetal and adult WT and leukemic cells. Related to Figure 3.
Protein Id	Gene Symbol	Description	Log2FC MLLr/WT FL	pvalue MLLr/WT FL	adj.pvalue MLLr/WT FL	Differential MLLr/WT FL	Log2FC MLLr/WT ABM	pvalue MLLr/WT ABM	adj.pvalue MLLr/WT ABM	Differential MLLr/WT ABM	Log2FC FL/ABM WT	pvalue FL/ABM WT	adj.pvalue FL/ABM WT	Differential FL/ABM WT	Log2FC FL/ABM MLLr	pvalue FL/ABM MLLr	adj.pvalue FL/ABM MLLr	Differential FL/ABM MLLr	Log2 WT FL 1	Log2 WT FL 2	Log2 WT FL 3	Log2 WT FL 4	Average Log2 WT FL	Log2 WT ABM 1	Log2 WT ABM 2	Log2 WT ABM 3	Log2 WT ABM 4	Average Log2 WT ABM	Log2 MLLr FL 1	Log2 MLLr FL 2	Log2 MLLr FL 3	Log2 MLLr FL 4	Average Log2 MLLr FL	Log2 MLLr ABM 1	Log2 MLLr ABM 2	Log2 MLLr ABM 3	Log2 MLLr ABM 4	Average Log2 MLLr ABM
A2A4P0	Dhx8	ATP-dependent RNA helicase DHX8 (EC 3.6.4.13) (DEAH box protein 8)	-0.181451107554408	0.588627314484012	0.802637244139199	NS	0.0793083007491131	0.812355159907781	0.991996341888423	NS	0.192618916707681	0.566148042186001	0.821586868607653	NS	-0.0681404915958403	0.838341916980256	0.949194773058791	NS	3.96233065292566	3.56572751955886	5.5602718306728	3.76580415065529	4.21353353845315	3.89663381021233	4.24798300366357	4.05098229908471	3.88805937402128	4.02091462174547	3.83421861752362	3.9063191235737	4.24896793581404	4.13882404668363	4.03208243089875	3.64572058912308	4.0519365881714	4.40441829436356	4.29881621832028	4.10022292249458
A2A6A1	Gpatch8	G patch domain-containing protein 8	-0.37643481757214	0.145446223219604	0.45376807684277	NS	-0.0557965616899667	0.818029013309374	0.991996341888423	NS	-0.116876255152243	0.63975329708156	0.857065955524238	NS	-0.437514511034417	0.0880757861605455	0.3699987363822	NS	2.68484997222705	3.51622554050375	3.23304095237354	2.61093491372517	3.01126284470738	2.8600813915204	3.31970725877303	3.16266845016609	3.24331261021775	3.14644242766932	2.73250095815402	2.30560815165117	2.55686339639727	3.01755291357729	2.65313135494494	3.70412522780005	3.12743636695187	2.61841969129716	2.91260217786831	3.09064586597935
A2ADY9	Ddi2	Protein DDI1 homolog 2 (EC 3.4.23.-)	0.393174056583925	0.33343576900413	0.624937059921405	NS	-0.100211306696152	0.80225098822734	0.991996341888423	NS	-0.592426090653421	0.153206329901635	0.486509708117202	NS	-0.0990407273733447	0.804508855791843	0.939439409797015	NS	6.46923487016856	4.54821382705889	6.60184588203869	6.09471588421269	5.92850261586971	6.63011080462856	6.39171978810453	6.59986990692795	6.4620143264315	6.52092870652313	6.26571808514674	6.22910749459341	6.29940703233892	6.49247407773522	6.32167667245357	6.28028786512064	6.54013389300147	6.28520121644358	6.57724662474103	6.42071739982668
A2AF47	Dock11	Dedicator of cytokinesis protein 11 (Activated Cdc42-associated guanine nucleotide exchange factor) (ACG) (Zizimin-2)	0.112199482916034	0.552719562332347	0.784880769715499	NS	0.129002604788902	0.495726110024949	0.991996341888423	NS	-0.197084677396237	0.3032032944778	0.631687980652807	NS	-0.213887799269105	0.265402412029265	0.623944341738305	NS	4.06342487076445	3.75057915309623	3.76632888270884	3.31877660658893	3.72477737828961	3.87699073062349	3.6102643249362	4.23403967389165	3.96615349329205	3.92186205568585	3.70119267345002	3.70216353443925	3.88123971394915	4.06331152298421	3.83697686120566	3.72465507356033	4.13046217369875	4.26465012264716	4.08369127199293	4.05086466047479
A2AIL4	Ndufaf6	NADH dehydrogenase (ubiquinone) complex I, assembly factor 6	0.378172308368667	0.107146400140205	0.407356733964774	NS	0.00104011229884959	0.996293236047737	0.998873672308345	NS	-0.348909289916499	0.134575719054857	0.459977228408048	NS	0.0282229061533189	0.899712675254497	0.969548659331259	NS	4.91862059883292	4.28157494117508	4.49533418348183	3.53311370817105	4.30716085791522	4.66752442300042	4.8252105796073	4.46327229726646	4.66827329145268	4.65607014783171	4.76156478621982	4.83666327374356	4.55736125441773	4.58574335075444	4.68533316628389	4.88014293665998	4.61127002024986	4.82168320611198	4.31534487750045	4.65711026013057
A2AJT4	Pnisr	Arginine/serine-rich protein PNISR (Serine/arginine-rich-splicing regulatory protein 130) (SRrp130) (Splicing factor, arginine/serine-rich 130) (Splicing factor, arginine/serine-rich 18)	-0.0653410078703904	0.67581943267782	0.849240736505356	NS	0.0434810234520494	0.772868949881438	0.991996341888423	NS	0.147824944835926	0.347186416203521	0.664735837539236	NS	0.0390029135134866	0.795684223685735	0.935367380094813	NS	2.84650586812671	3.4364695265006	3.04717607371579	3.70303870961336	3.25829754448911	3.14302785001946	2.8117035384099	2.88626560192772	3.1374638224899	2.99461520321175	3.04041646998925	3.03728698259289	2.92895716026733	3.30173594785966	3.07709914017728	3.22602838557191	3.01974559696674	3.20752361300769	2.69908731110884	3.03809622666379
A2APB8	Tpx2	Targeting protein for Xklp2	-0.0545592768168248	0.785995782122158	0.909735672254739	NS	0.23126636117502	0.260038094458313	0.991996341888423	NS	-0.293051836038567	0.158937335062852	0.489997389487493	NS	-0.578877474030412	0.010632237124042	0.124872231754706	NS	3.12155634832012	2.76429328887522	3.07978046435762	2.96183154438878	2.98186541148544	3.64655658721318	3.62707376486564	2.81182417730132	3.01421446071588	3.27491724752401	2.74289699553669	3.13552474196304	2.70124306048247	3.12955974069224	2.92730613466861	3.89854052511021	3.42568698200873	3.26141737382418	3.439089553853	3.50618360869903
A2AQ19	Rtf1	RNA polymerase-associated protein RTF1 homolog	-0.308907850777877	0.086740196686295	0.382017128217436	NS	0.128331175450119	0.467425415997352	0.991996341888423	NS	0.199547305484514	0.261535562811189	0.602702874214079	NS	-0.237691720743482	0.183045674817768	0.540905848497902	NS	3.13786604020522	3.37650600195517	2.88871295061865	3.7123446638492	3.27885741415706	3.21569361565121	3.0415824508516	3.09441322460383	2.96555114358355	3.07931010867255	3.12461082534339	3.01516285017127	2.72574388517268	3.01428069282941	2.96994956337919	3.1032393387625	3.17558958143495	3.33906469531382	3.2126715209794	3.20764128412267
A2AR02	Ppig	Peptidyl-prolyl cis-trans isomerase G (PPIase G) (Peptidyl-prolyl isomerase G) (EC 5.2.1.8) (Cyclophilin G) (Rotamase G)	-0.30482746345021	0.0626381655058243	0.345044022855699	NS	0.0198747192699843	0.897122911404311	0.995581291404668	NS	0.381754026984778	0.0237896439539043	0.229549196046445	NS	0.0570518442645839	0.711118888990393	0.907299957454931	NS	4.4635977978832	5.1569864260268	4.74306852977916	4.29033167201775	4.66349610642673	4.19630324315164	4.36425942237704	4.37816453394263	4.18824111829649	4.28174207944195	4.25359251249438	4.39193111736835	4.39979466009736	4.389356281946	4.35866864297652	4.45481860658352	4.43927457773359	4.00066646189949	4.31170754863116	4.30161679871194
A2AT37	Upf2	Regulator of nonsense transcripts 2 (Up-frameshift suppressor 2 homolog) (Upf2)	-0.222496906105371	0.223248718292938	0.533975048293815	NS	0.261728520544628	0.144683664586002	0.887152030736792	NS	0.687323184108769	0.00134335453289309	0.0439788686363809	Up	0.203097757458769	0.250589901084202	0.607757580836906	NS	3.63346736975311	3.47339996322096	3.6890403641544	4.83079425681173	3.90667548848505	2.88427793346395	2.72171517212427	2.93158886929115	3.15984480878339	2.92435669591569	3.6317505624285	3.0144617423597	3.19387564086966	3.7166439500185	3.38918297391909	3.53005781606985	3.12451618415981	2.79264642013596	3.29712044547565	3.18608521646032
A2BDX3	Mocs3	Adenylyltransferase and sulfurtransferase MOCS3 (Molybdenum cofactor synthesis protein 3) [Includes: Molybdopterin-synthase adenylyltransferase (EC 2.7.7.80) (Adenylyltransferase MOCS3) (Sulfur carrier protein MOCS2A adenylyltransferase); Molybdopterin-synthase sulfurtransferase (EC 2.8.1.11) (Sulfur carrier protein MOCS2A sulfurtransferase) (Sulfurtransferase MOCS3)]	0.0817225592595808	0.45858263875874	0.717951354376971	NS	0.0530959612487767	0.628177562718725	0.991996341888423	NS	0.0677067114345617	0.537926707746265	0.807918321301053	NS	0.0963333094453658	0.384075246706385	0.71144139658364	NS	4.93431986062058	5.1948890373931	4.78418387700922	5.15792937967455	5.01783053867436	4.97484776916082	4.89599135534076	4.99944088219062	4.930215302267	4.9501238272398	5.3666156502422	4.97061822966815	4.96005269224265	5.10092581958277	5.09955309793394	5.03707447665571	5.13746190537372	4.86870228058751	4.96964049133734	5.00321978848857
A2RSY6	Trmt1l	TRMT1-like protein (EC 2.1.1.-)	-0.229331023505236	0.400341379265789	0.67301291624133	NS	0.079802428424677	0.767274794399211	0.991996341888423	NS	0.201746821629989	0.458115671964934	0.757102222297817	NS	-0.107386630299924	0.690828763687244	0.900752633757458	NS	3.06766098816444	3.88667644733935	2.81081887982165	3.71028849446092	3.36886120244659	3.23524927454895	3.14690692182018	3.51302399124533	2.77327733565193	3.1671143808166	2.91756272094392	3.20371755398656	2.84143511040822	3.5954053304267	3.13953017894135	2.99300750298253	3.26901555462985	3.81116435154461	2.91447982780817	3.24691680924129
A2RTL5	Rsrc2	Arginine/serine-rich coiled-coil protein 2	-0.0451529497409133	0.78006751749152	0.905535219252262	NS	0.0262933832754721	0.870775337601019	0.994409754418297	NS	-0.0604363053321193	0.708741983408417	0.890738532840641	NS	-0.131882638348505	0.417085603529556	0.742244487310586	NS	2.9757691722506	3.21270635707795	2.98765012914183	2.50483585785714	2.92024037908188	2.84626304474506	3.17401494230558	3.00639053059334	2.89603822001202	2.980676684414	3.16532943975142	2.85976762690659	2.61868046870325	2.85657218200262	2.87508742934097	3.12437623798765	2.85582628270357	3.14808300116976	2.8995947488969	3.00697006768947
A3KGB4	Tbc1d8b	TBC1 domain family member 8B	0.676698392441035	0.184853740232039	0.497804435314774	NS	-0.11521987856246	0.815877491373986	0.991996341888423	NS	-0.557512486692529	0.26991535239253	0.606853240777895	NS	0.234405784310966	0.636726083017489	0.867405720201515	NS	7.65175819177005	5.70357797728873	7.70640077578389	7.31498268341199	7.09417990706367	7.58810084808221	7.60042342350993	7.7610585894142	7.65718671401797	7.65169239375608	7.64583796976327	7.94334408376158	7.55730490421905	7.93702624027453	7.77087829950461	7.49260583052477	7.67634359370596	7.37421644005923	7.60272419648122	7.53647251519279
A3KGF7	Plcb2	1-phosphatidylinositol 4,5-bisphosphate phosphodiesterase beta-2 (EC 3.1.4.11) (Phosphoinositide phospholipase C-beta-2) (Phospholipase C-beta-2) (PLC-beta-2)	-0.541091592833439	0.252097752345655	0.556948835960463	NS	0.525942489476483	0.129268412075621	0.863805642486205	NS	0.263970538900417	0.480765300544196	0.769464846721626	NS	-0.803063543409505	0.0811301866502265	0.356236332612865	NS	1.36516907085698	NA	1.82156241580282	NA	1.5933657433299	1.09598243804159	NA	1.56280797081737	NA	1.32939520442948	1.05227415049646	NA	NA	NA	1.05227415049646	2.19266552531289	1.25218892694503	2.25182759778103	1.7246687255849	1.85533769390596
A6H5Y3	Mtr	Methionine synthase (MS) (EC 2.1.1.13) (5-methyltetrahydrofolate--homocysteine methyltransferase) (Cobalamin-dependent methionine synthase) (Vitamin-B12 dependent methionine synthase)	-0.0888635034913611	0.659490027362506	0.839352113569101	NS	0.199627648771383	0.328891389861472	0.991996341888423	NS	0.310458609180874	0.137771433857081	0.461915438671821	NS	0.0219674569181298	0.912980715255894	0.973891107227228	NS	4.81012226338482	4.27931764434947	4.26247443134154	4.38836039957356	4.43506868466235	4.45559091164521	4.53305625545942	3.76303433503409	3.74675879978717	4.12461007548147	4.27899810308413	4.31128585665339	4.17470248504491	4.6198342799015	4.34620518117098	4.25306821231005	4.58597609601662	4.44580202444858	4.01210456423625	4.32423772425287
A6H611	Mipep	Mitochondrial intermediate peptidase (MIP) (EC 3.4.24.59)	0.0358947261212696	0.805953163882169	0.916295073171123	NS	-0.0817646305081593	0.577488177368836	0.991996341888423	NS	-0.147248867291757	0.321642771599668	0.640073672995232	NS	-0.0295895106623285	0.839471380636429	0.949194773058791	NS	4.85996005705658	4.17307790174424	4.45663782376502	4.76580415065529	4.56386998330528	4.81270646755184	4.64849491920437	4.58743257260844	4.79584144302351	4.71111885059704	4.5638513565214	4.606230890376	4.40508038483726	4.82389620597156	4.59976470942656	4.84838445371683	4.64418196358188	4.52041502883582	4.50443543422098	4.62935422008888
A6H630	Armt1	Damage-control phosphatase ARMT1 (EC 3.1.3.-) (Acidic residue methyltransferase 1) (Protein-glutamate O-methyltransferase) (EC 2.1.1.-) (Sugar phosphate phosphatase ARMT1)	0.124565504346609	0.384058378010716	0.658078898803944	NS	0.00142123668878371	0.991967147799462	0.997603342477967	NS	0.00280571652321	0.984142905559384	0.992086962038945	NS	0.125949984181036	0.378937815039806	0.708928512666129	NS	5.8169677515893	6.09753322940669	5.93431778923875	6.0979191406348	5.98668447771739	5.94964284691831	5.94820736529721	6.22458309093795	5.81308174162319	5.98387876119417	5.74095873285341	6.05773564177684	6.25487328472372	6.39143226890198	6.11124998206399	5.85181957318225	5.97794372171562	5.92396820420804	6.18746849242582	5.98529999788293
B1AVY7	Kif16b	Kinesin-like protein KIF16B	-0.0242296177295529	0.862808513495955	0.939108990015139	NS	0.107968260755075	0.445821613079768	0.991996341888423	NS	-0.0421936088223113	0.763728164109708	0.908020947385083	NS	-0.17439148730694	0.225602960362253	0.588238938770706	NS	3.81643168992197	4.24588467602786	3.69540835811813	3.78600144445207	3.88593154213001	3.91956568051455	3.67420440945664	4.17398803868902	3.94474247514907	3.92812515095232	3.7583185882036	3.90075649430816	3.75614818983881	4.03158442525125	3.86170192440045	4.09437340224132	4.28826766683746	3.74345424691989	4.01827833083092	4.0360934117074
B1AX39	Zcchc7	Zinc finger CCHC domain-containing protein 7 (TRAMP-like complex RNA-binding factor ZCCHC7)	0.0549497168187419	0.833974248345412	0.925969970069661	NS	0.304036530809682	0.255325746804399	0.991420311851519	NS	-0.0920463083410007	0.725912655569233	0.894782520311695	NS	-0.34113312233194	0.204758286407295	0.563442542855568	NS	5.31936105666102	5.88466618820151	5.49395937065727	4.30570321206798	5.25092245689694	5.29280008613713	5.52373708384768	5.39683062050695	5.2298844041099	5.36081304865041	5.14234340825054	5.05920713321443	5.51530325809811	5.57801202894954	5.32371645712816	5.65412785880196	5.87664664328164	5.67568716985047	5.4529366459062	5.66484957946007
B1AXD8	Akirin2	Akirin-2	-1.07319548753286	0.00984258035089943	0.178322336201756	NS	-0.271778038905771	0.412183003353826	0.991996341888423	NS	0.811196988351997	0.0492688448072919	0.316082750794491	NS	0.00977953972490533	0.969906033157035	0.991092429290417	NS	NA	2.05918251983864	NA	NA	2.05918251983864	1.24798553148664	NA	NA	NA	1.24798553148664	0.800735383500494	NA	1.27982727888882	0.877398434528006	0.985987032305773	NA	NA	NA	0.976207492580867	0.976207492580867
B1AZI6	Thoc2	THO complex subunit 2 (Tho2)	0.129819840274169	0.338352027475598	0.627918670218912	NS	0.0214208765105224	0.872456522993095	0.994409754418297	NS	-0.156586183051826	0.251583445862985	0.596771712732671	NS	-0.0481872192881794	0.718499452698429	0.908603224331169	NS	4.34540660374465	4.36507392177031	4.53212586692088	3.81641984037782	4.26475655820341	4.54876188572189	4.44175182267072	4.47801458835877	4.21684266826957	4.42134274125524	4.24118796426712	4.44209259575222	4.37440802192001	4.52061701197098	4.39457639847758	4.30686017527053	4.53868520826206	4.58284609593865	4.34266299159178	4.44276361776576
B2RRE7	Otud4	OTU domain-containing protein 4 (EC 3.4.19.12)	-0.686300650111063	0.0125391836505577	0.200208351547349	NS	-0.368014171770081	0.147864247140254	0.887674595580497	NS	0.541710737775763	0.0405138193383884	0.288857419375448	NS	0.223424259434781	0.368440916568679	0.701078582719152	NS	3.22033692212905	3.93049830998899	3.55678955738892	4.66183601132768	3.84236520020866	3.30477473632642	3.37268400971919	2.95865563299875	3.56650347068722	3.30065446243289	3.27514121179073	3.00517079867667	3.23358889851685	3.11035729140613	3.15606455009759	2.66244480185033	3.21866407462166	2.76261832295032	3.08683396322896	2.93264029066282
B2RS91	Rrn3	RNA polymerase I-specific transcription initiation factor RRN3	0.541855463447412	0.0273527325828034	0.270292056382756	NS	0.0810458230910107	0.691823394522691	0.991996341888423	NS	-0.319266212903072	0.173959217167201	0.506766787298521	NS	0.14154342745333	0.481580604520782	0.784166648069238	NS	1.48064628827691	2.20081575709776	1.61710719410971	NA	1.76618974649479	1.9543908962983	2.4518136060692	2.25191061855874	1.92862775538399	2.14668571907756	2.66526817881535	2.38419796724809	2.37588802876625	1.85399359693094	2.31983694294016	2.35414955657468	2.22561060946644	2.32859287937686	1.80482101652933	2.17829351548683
B2RX14	Tut4	Terminal uridylyltransferase 4 (TUTase 4) (EC 2.7.7.52) (Zinc finger CCHC domain-containing protein 11)	-0.216482705986782	0.267678435125162	0.569436300648203	NS	0.381924232625863	0.0557615564447294	0.729266620838772	NS	0.258849864145997	0.189231503510427	0.525888435368593	NS	-0.339557074466648	0.0844832429897589	0.365060664664843	NS	3.21256332011138	3.87355716853089	3.69827910533866	2.9216789960887	3.42651964751741	2.81982221565572	3.53243547442244	3.36606713188645	3.21355555954946	3.23297009537852	3.09984893709185	3.12172689414144	3.49644372653907	3.38332945637858	3.27533725353774	3.34484171749101	3.71447072916728	3.56160277805006	3.8386620873092	3.61489432800439
B2RXR6	Ankrd44	Serine/threonine-protein phosphatase 6 regulatory ankyrin repeat subunit B (PP6-ARS-B) (Serine/threonine-protein phosphatase 6 regulatory subunit ARS-B) (Ankyrin repeat domain-containing protein 44)	-0.190025752648429	0.148871658967336	0.457059202419761	NS	-0.0493040641456846	0.698067710405797	0.991996341888423	NS	-0.0378157713750164	0.765802965912143	0.908275171646756	NS	-0.178537459877761	0.173208980943678	0.534035179856044	NS	3.55277613905186	4.32493259483869	3.76838735020092	3.77811214193181	3.85605205650582	3.85313130799495	3.8996947705851	3.85839356370362	3.96425166923967	3.89386782788084	3.63298201122833	3.74316810073161	3.65309116097219	3.63486394249743	3.66602630385739	3.82748391244612	3.87766793294752	4.00685440762499	3.66624880192198	3.84456376373515
B2RY56	Rbm25	RNA-binding protein 25 (RNA-binding motif protein 25)	0.0275376966151588	0.836582113286967	0.92740526189472	NS	-0.015854494358366	0.905420739139442	0.995581291404668	NS	-0.0820623136212866	0.541179262259828	0.808827701747026	NS	-0.0386701226477618	0.772245528496112	0.926672407947073	NS	3.45937204744813	3.91208777088072	3.90122566980078	3.46467873230258	3.68434105510805	3.69700129829338	3.69783592019396	3.76527725072098	3.90549900570902	3.76640336872934	3.82943295118459	3.42945299443175	3.78229574017624	3.80633332110026	3.71187875172321	3.72475160481014	3.73084484203052	3.9640097211701	3.58258932947318	3.75054887437099
B9EJ86	Osbpl8	Oxysterol-binding protein-related protein 8 (ORP-8) (OSBP-related protein 8)	-0.0414304019206737	0.836147429679161	0.927296244418924	NS	-0.1354245986973	0.502149893984465	0.991996341888423	NS	-0.848523822150942	0.000677515311098305	0.0326871422021112	Down	-0.754529625374315	0.00174527532192758	0.0412887276079583	Down	3.01635767805055	3.59625610512057	3.46865710117248	3.78262899156031	3.46597496897598	4.23912438450128	4.08198336938915	4.23045515250688	4.70643225811039	4.31449879112693	3.59627434979409	2.88167141441513	3.68025726447492	3.5399752395371	3.42454456705531	4.11299878347194	3.98841374231024	4.18026099711737	4.43462324681902	4.17907419242964
C0HKD9	Mfap1b	Microfibrillar-associated protein 1B (Spliceosome B complex protein MFAP1B)	-0.0324403392196393	0.865462891177906	0.939823266288838	NS	-0.156733062983103	0.399180127965087	0.991996341888423	NS	0.120921947673207	0.52905033018153	0.801938731225382	NS	0.24521467143667	0.19113592139872	0.549994000037625	NS	3.02019739643026	2.85223619413154	2.42247205929961	2.27670178444107	2.64290185857562	2.86957258688142	2.60986157244233	2.29427767923665	2.38677335269031	2.54012129781268	2.82125406503523	2.73595588306403	2.43636128483149	2.52084039213424	2.62860290626625	2.5192656768409	2.21079912133515	2.3314342091196	2.47205393202265	2.38338823482957
C0HKG5	Rnaset2a	Ribonuclease T2-A (EC 4.6.1.19) (Ribonuclease 6-A)	0.375890067165133	0.0321955057934368	0.292947225981866	NS	0.357070099602427	0.0404000739440363	0.621574322021653	NS	-0.180566424875642	0.273232035972362	0.610161163857345	NS	-0.161746457312937	0.324355402972041	0.672087771924049	NS	3.68764666967129	2.88101694469911	3.77339005055021	3.30951518452401	3.41289221236115	3.50919011732907	3.46110420555587	3.79728811860591	3.60625210745635	3.5934586372368	3.74115905343832	3.82347098741003	3.81106164594202	3.77943743131478	3.78878227952629	3.9131460022125	3.76061402925039	3.96476183881653	4.16359307707748	3.95052873683923
D0G895	Ace3	Angiotensin-converting enzyme-like protein Ace3	0.0497147073860466	0.875912508908948	0.944792952684652	NS	0.120212612056563	0.706330423739669	0.991996341888423	NS	-0.131152973860516	0.681159334802853	0.874504281376212	NS	-0.201650878531032	0.529241389473221	0.811052878926202	NS	5.64920055798581	3.77800076729458	4.15716544758725	4.44000430377957	4.5060927691618	4.67648529057204	5.11975278669959	4.42410169998578	4.32864319483186	4.63724574302232	4.5169424174999	4.82552271613836	4.30689552208699	4.57386925046615	4.55580747654785	4.8853418433343	4.90355265338869	4.93130769728648	4.30963122630606	4.75745835507888
D0QMC3	Mndal	Myeloid cell nuclear differentiation antigen-like protein	-0.820448043332654	7.18946916362663e-06	0.00247767081051483	Down	-0.187298552207302	0.224058476784968	0.971743378056381	NS	-0.428826537854605	0.00804190232985025	0.130089596512283	NS	-1.06197602897996	8.95419080056504e-08	4.11892776825992e-05	Down	2.87690936702262	3.39488122715423	3.0149555588592	3.37461306700175	3.16533980500945	3.49528895731766	3.38274260609926	3.50001858975573	3.99861521828356	3.59416634286405	2.36985115459095	2.3398486131685	2.39916895585557	2.27069832309218	2.3448917616768	3.40216519566617	3.34714436555637	3.32236273922592	3.55579886217856	3.40686779065676
D3YXK2	Safb	Scaffold attachment factor B1 (SAF-B1)	0.0947777033758848	0.458476215217868	0.717951354376971	NS	0.170352910370564	0.191934232370684	0.966337981624978	NS	-0.115861298140361	0.3670774614861	0.679272754705249	NS	-0.191436505135041	0.145598218860005	0.483151446625897	NS	4.06035847311743	4.21510014583114	3.99763064533875	3.63066506033385	3.97593858115529	4.17916762067548	3.94652673254804	4.14515544281358	4.09634972114552	4.09179987929565	4.22210798910264	3.8068708212547	4.13416823695012	4.11971809081725	4.07071628453118	4.42964912408958	4.31063563153469	4.16035271403265	4.14797368900802	4.26215278966624
D3YZG8	Mthfd2l	Bifunctional methylenetetrahydrofolate dehydrogenase/cyclohydrolase 2, mitochondrial (NADP-dependent methylenetetrahydrofolate dehydrogenase 2-like protein) (MTHFD2-like) [Includes: NAD-dependent methylenetetrahydrofolate dehydrogenase (EC 1.5.1.15) (EC 1.5.1.5); Methenyltetrahydrofolate cyclohydrolase (EC 3.5.4.9)]	0.500724868033054	0.00906182944694945	0.178075932117949	NS	-0.515506207483117	0.00758118606702222	0.251549234079267	NS	-0.268893789711971	0.127178435447092	0.449595042998947	NS	0.7473372858042	0.00047077090779911	0.016874385786046	Up	5.67414557188934	4.82509192071939	5.68043882838814	5.3611798564714	5.38521404436707	5.73102141221361	5.56603138682187	5.77959482611955	5.53978371116113	5.65410783407904	5.58795140275217	5.92989499823495	5.89286169472793	6.13304755388545	5.88593891240013	5.13337036880892	5.30074300291259	4.98137044195343	5.13892269270879	5.13860162659593
D3YZP9	Ccdc6	Coiled-coil domain-containing protein 6	-0.220572063172978	0.258314899200113	0.559445543672201	NS	-0.185101293433799	0.341260848598577	0.991996341888423	NS	0.434455445318369	0.0306882041942495	0.259669420105188	NS	0.39898467557919	0.0458579152653089	0.279399218834995	NS	4.35967387922908	4.62025020257932	4.11961990564343	4.26495329664889	4.34112432102518	3.8438440758977	4.00147745918922	3.81914404233318	3.96220992540712	3.90666887570681	4.31111495500473	4.29527180597201	3.82052502256091	4.05529724787115	4.1205522578522	3.96298223129465	3.69770872659432	3.14083831183075	4.08474105937232	3.72156758227301
D3Z6Q9	Bin2	Bridging integrator 2	0.0452849625176391	0.747987942484726	0.890800327183754	NS	-0.0972378738099264	0.49311693903472	0.991996341888423	NS	-0.18876108453233	0.193190233688776	0.525888435368593	NS	-0.0462382482047643	0.742888021665062	0.914859252307204	NS	5.63439875182678	5.50882647818846	5.67961638119695	5.17017367816391	5.49825382234402	5.65298578282211	5.58802289334968	5.82161556642223	5.68543538491141	5.68701490687636	5.54404363605338	5.52307481013299	5.47945883359644	5.62757785966386	5.54353878486167	5.76181809243226	5.38816430304737	5.4553821224872	5.75374361429887	5.58977703306642
D3Z7P3-2	Gls	Glutaminase kidney isoform, mitochondrial (GLS) (EC 3.5.1.2) [Cleaved into: Glutaminase kidney isoform, mitochondrial 68 kDa chain; Glutaminase kidney isoform, mitochondrial 65 kDa chain]	0.15078711222245	0.571173986727391	0.792462538666545	NS	-0.0046723875338385	0.986642584756931	0.997476509198355	NS	0.795740090950075	0.0123634377730996	0.162676812803942	NS	0.951199590706363	0.00289375427604264	0.0566437007225368	NS	1.79433903546008	2.18564370582392	1.91958114824989	NA	1.9665212965113	0.972902081623013	1.64285306673764	1.7024463590798	1.37248394363166	1.42267136276803	2.2495592000102	2.33047139362299	2.34574532775842	1.54345771354338	2.11730840873375	1.18284577769316	1.6248849978349	1.76991440405777	1.62391737509046	1.55039063866907
E2JF22	Piezo1	Piezo-type mechanosensitive ion channel component 1 (Protein FAM38A)	-0.508154761233245	0.13754517504116	0.447659530856122	NS	-0.051559491647972	0.86808422464096	0.994409754418297	NS	0.128327704630073	0.702235172340709	0.888291961332544	NS	-0.328267564955201	0.295100018027787	0.652443339407054	NS	2.0379104822901	2.75236250357981	2.58115309286844	NA	2.45714202624612	1.97994855416172	2.45963556129478	2.5642780424422	2.31139512856547	2.32881432161604	2.41622565379476	2.34362958588539	1.62180515303362	1.41428866733773	1.94898726501287	2.83151175356808	1.65268517623472	2.41688724523851	2.20793514483099	2.27725482996807
E9PVA8	Gcn1	eIF-2-alpha kinase activator GCN1 (GCN1 eIF-2-alpha kinase activator homolog) (GCN1-like protein 1) (General control of amino-acid synthesis 1-like protein 1) (Translational activator GCN1)	0.114013890934156	0.31476470936973	0.611036742948112	NS	0.0662717169325278	0.554285826284699	0.991996341888423	NS	-0.0143260843370602	0.897673202424949	0.963512739168395	NS	0.0334160896645678	0.764502956019063	0.923227705475997	NS	4.15781238476916	4.32768864922077	4.23639347622604	3.85825707193085	4.1450378955367	4.23295658829137	4.14215890006358	4.18403412816247	4.07830630297762	4.15936397987376	4.16806668254914	4.11644314385131	4.37292603551088	4.37877128397211	4.25905178647086	4.15174495262999	4.33901704237543	4.22107815273614	4.19070263948356	4.22563569680628
E9PVX6	Mki67	Proliferation marker protein Ki-67 (Antigen identified by monoclonal antibody Ki-67 homolog) (Antigen KI-67 homolog) (Antigen Ki67 homolog)	-0.209616435033167	0.0900139134639405	0.388080724280349	NS	0.142986950554572	0.23484554302478	0.977102570586486	NS	-0.216565456217899	0.0808317175590171	0.383915756972879	NS	-0.569168841805638	0.000204052637526455	0.00938642132621694	Down	5.93788868665892	6.04551040052232	6.12144042056135	5.67801836836356	5.94571446902654	6.33502072422896	6.08283960491798	6.28564771159073	5.94561166024011	6.16227992524445	5.77156818113524	5.63837391346124	5.78651771876704	5.74793232260999	5.73609803399338	6.19686089782487	6.51494845233749	6.20303870961336	6.30621944342039	6.30526687579903
E9PYH6	Setd1a	Histone-lysine N-methyltransferase SETD1A (EC 2.1.1.364) (SET domain-containing protein 1A)	0.265985523245381	0.439438021500167	0.706040344958381	NS	0.338642938301977	0.411603279359337	0.991996341888423	NS	-0.174666169262798	0.637817613826761	0.855827757841305	NS	-0.247323584319394	0.516646693665738	0.80217663006577	NS	0.876946434846426	1.87706810938841	1.28722598815163	NA	1.34708017746216	1.2429195476162	NA	1.72085698507202	NA	1.48188826634411	1.77147234519726	NA	1.05353573655973	2.04732343597032	1.6241105059091	NA	NA	1.87928934930509	1.72494693597543	1.80211814264026
E9Q1P8	Irf2bp2	Interferon regulatory factor 2-binding protein 2 (IRF-2-binding protein 2) (IRF-2BP2)	-0.182779897859946	0.283966383680011	0.584686571923668	NS	-0.429345096775306	0.0200736134109207	0.418808570709664	NS	-0.425759182164958	0.0209526021265702	0.213406132770622	NS	-0.179193983249598	0.293143729774485	0.652443339407054	NS	2.29829746810727	2.85495901615141	2.60525949262427	2.11340007827167	2.46797901378866	2.59534951442896	2.88194935510991	3.09023876832752	3.00741514594806	2.89373819595361	2.48583269857206	2.04238300281848	2.43064950247643	2.18193125984785	2.2851991159287	2.44091249642353	2.20281731967498	2.57592981213034	2.63791276848434	2.4643930991783
E9Q2M9	Wdfy4	WD repeat- and FYVE domain-containing protein 4	-0.0983578724315531	0.66290208966275	0.841868907447954	NS	-0.192430390094195	0.398216004933466	0.991996341888423	NS	0.0288338994844807	0.898000756618595	0.963512739168395	NS	0.122906417147122	0.586666784393607	0.842894495016322	NS	4.5409324709056	4.7873839389612	4.5176882581562	3.41152114581837	4.31438145346034	4.16163498823392	4.22352373912087	4.35667184700238	4.40035964154628	4.28554755397586	4.20437842794805	4.23448286377658	4.23824966548395	4.18698336690658	4.21602358102879	4.19370442471832	4.09661527279397	3.80814498273275	4.27400397528156	4.09311716388165
E9Q3L2	Pi4ka	Phosphatidylinositol 4-kinase alpha (PI4-kinase alpha) (PI4K-alpha) (PtdIns-4-kinase alpha) (EC 2.7.1.67)	0.121873298689089	0.79722591933127	0.91314992089585	NS	-0.118593920554366	0.756137324178559	0.991996341888423	NS	-0.510328264433759	0.295719374807783	0.629433653809135	NS	-0.269861045190305	0.486093591305231	0.787334690142275	NS	1.96607311544715	NA	0.69853731737842	NA	1.33230521641278	1.34109493587812	2.01571449126253	1.75040435883322	1.76892664526982	1.71903510781092	1.05033160225637	2.30773742839578	1.52114106650497	0.937503963250383	1.45417851510188	1.81322162736378	1.82950945196139	2.44488652515931	0.808752075415814	1.72409241997507
E9Q414	Apob	Apolipoprotein B-100 (Apo B-100) [Cleaved into: Apolipoprotein B-48 (Apo B-48)]	0.0614423737595893	0.652184040656149	0.837113271324734	NS	-0.0917335389381169	0.502876965919732	0.991996341888423	NS	-0.0321142075105479	0.813270831804326	0.932650036472851	NS	0.121061705187158	0.379396367477024	0.708928512666129	NS	5.18104119361775	5.75324723490995	5.19962948369801	5.31095082873132	5.36121718523926	5.44566720069778	5.53664898449369	5.29483092530041	5.29617846050734	5.39333139274981	5.26066978086984	5.37105528020854	5.34488953866557	5.71402363625145	5.42265955899885	5.1902012622821	5.34279954752137	5.37156422307944	5.30182638236385	5.30159785381169
E9Q4N7	Arid1b	AT-rich interactive domain-containing protein 1B (ARID domain-containing protein 1B) (BRG1-associated factor 250b) (BAF250B)	-0.0705779131116997	0.576978764697986	0.792939848003791	NS	0.241919320381918	0.0701679094573262	0.776073986528017	NS	-0.423937312697892	0.00395030885875797	0.0855381839494835	NS	-0.73643454619151	3.17521408722629e-05	0.00302192788991191	Down	2.17356414997391	2.49807314606649	2.29141430249631	2.28227174002151	2.31133083463956	2.59451372736038	2.67721674726382	2.99428366705643	2.67505844766918	2.73526814733745	2.49651465655724	2.14649119658632	2.0756154233408	2.24439040962707	2.24075292152786	3.11507843411318	2.79163374348836	2.79478531518604	3.20725237808989	2.97718746771937
E9Q555	Rnf213	E3 ubiquitin-protein ligase RNF213 (EC 2.3.2.27) (EC 3.6.4.-) (E3 ubiquitin-lipopolysaccharide ligase RNF213) (EC 2.3.2.-) (Mysterin) (RING finger protein 213)	-0.312959481273489	0.238266241152861	0.544841889224259	NS	0.0432079374861415	0.856420216627802	0.992668887454953	NS	-0.271011462158906	0.303113161492004	0.631687980652807	NS	-0.627178880918537	0.0212633187389969	0.185837545169452	NS	3.60118501736443	2.1084079663434	1.99655512405078	NA	2.56871603591954	2.43266752274025	2.85976400513063	3.28669805518202	2.19244836425928	2.69289448682804	2.05604015207666	2.42165570840907	1.6613706740128	2.21445724577689	2.08838094506886	2.50235571119822	3.01079449165374	3.10785822541755	3.12970099593017	2.93767735604992
E9Q557	Dsp	Desmoplakin (DP)	0.122728861828816	0.655452951480627	0.838644026395913	NS	0.579131095800539	0.0490530747427394	0.69278034790515	NS	0.0870097192692184	0.751320472823749	0.903782951459619	NS	-0.369392514702505	0.191302260882652	0.549994000037625	NS	4.48101731030011	4.13330495263715	3.94914933449422	4.59285775862028	4.28908233901294	4.2808110643575	4.46766138755918	3.71060845646142	4.3492095705968	4.20207261974373	4.799222456057	4.36439331208726	4.47691817519978	4.006710860023	4.41181120084176	4.5914790198699	4.97666712088145	4.54625746571051	5.01041125571528	4.78120371554428
E9Q5C9	Nolc1	Nucleolar and coiled-body phosphoprotein 1 (140 kDa nucleolar phosphoprotein) (Nopp140)	0.73740650120398	0.000655946270653466	0.0540816387518402	NS	-0.146115323927798	0.404997201490866	0.991996341888423	NS	0.114611877211989	0.511635278624193	0.79089208331452	NS	0.998133702343767	3.7514414375034e-05	0.00333999302177722	Up	5.15678912694086	4.30412361783057	4.73166267733328	4.61592879783832	4.70212605498576	4.81773620078931	4.68028584385801	4.38489640646812	4.46713825997964	4.58751417777377	5.44465120288566	5.63928004476804	5.1247475972685	5.54945137983675	5.43953255618974	4.51013629112069	4.54338060447715	4.19904711607596	4.51303140371004	4.44139885384596
E9Q784	Zc3h13	Zinc finger CCCH domain-containing protein 13	-0.761227905793477	0.017523992673033	0.231165778945224	NS	0.057347384126249	0.843163119175992	0.991996341888423	NS	0.91393981437049	0.00593300341250748	0.111015882905754	NS	0.0953645244507631	0.742446246098153	0.914859252307204	NS	2.53276682308601	2.58756149219342	2.63749361767235	3.53475127418748	2.82314330178481	2.48704709127674	2.36429378049023	1.57358588152587	1.29711055246709	1.93050932643998	1.8448930393619	2.1878631241229	2.25439379695024	2.04573497963294	2.08322123501699	1.72026339415445	1.79938920367337	2.04278808158797	2.40720983307612	1.99241262812298
E9Q7E2	Arid2	AT-rich interactive domain-containing protein 2 (ARID domain-containing protein 2) (BRG1-associated factor 200) (BAF200) (Zinc finger protein with activation potential) (Zipzap/p200)	-0.75932413845757	8.19117424019488e-08	0.0000564576684505432	Down	-0.455234986545857	0.000202655246428102	0.0303095235158301	Down	-0.211291020693779	0.0584719232801539	0.336380370063662	NS	-0.515380172605492	4.27455778335951e-05	0.00346993514178595	Down	3.28142076273604	3.46605672048707	3.58767408175076	3.27408748593814	3.402309762728	3.51325811079085	3.64835592001671	3.66309077185052	3.62969833102906	3.61360078342178	2.68081771141775	2.41304017670315	2.7911463788944	2.68693823006644	2.64298562427043	3.28547114734427	3.07487890676549	3.15627276220689	3.11684037118705	3.15836579687593
E9Q7G0	Numa1	Nuclear mitotic apparatus protein 1 (Nuclear mitotic apparatus protein) (NuMA protein)	-0.129154109488324	0.488777634269402	0.742813851992477	NS	0.219189742826346	0.247399566300683	0.991420311851519	NS	-0.175653378245211	0.349895293637517	0.665993339940816	NS	-0.523997230559881	0.0118091720078862	0.131924765421978	NS	3.78750704945009	4.06243323615691	3.94548686695277	3.43509105123055	3.80762955094758	3.9073066103097	3.91203439615836	4.02247608140601	4.091314628897	3.98328292919277	3.76477225119968	3.48226387511504	3.73950773336828	3.72735790615396	3.67847544145924	4.25116427162117	4.10321900127859	4.16739887666486	4.28810853851152	4.20247267201904
F6ZDS4	Tpr	Nucleoprotein TPR (NPC-associated intranuclear protein) (Translocated promoter region and nuclear basket protein)	0.0430788692747963	0.80043284589968	0.914765340943663	NS	0.0092121921396225	0.956842459352703	0.997476509198355	NS	0.13758466465632	0.424270069142626	0.729451936648651	NS	0.171451341791494	0.32237345711134	0.670773690582091	NS	4.22800387124455	4.6203484564783	4.27254581527751	3.93852297818355	4.26485528029598	4.09494247032227	4.07453366175371	4.15896565808904	4.1806406723936	4.12727061563966	4.34704055745889	4.32440460065548	4.28234820730105	4.27794323286767	4.30793414957077	4.20280392034481	4.10543850999726	4.06404486106145	4.17364393971292	4.13648280777911
F7BJB9	Morc3	MORC family CW-type zinc finger protein 3 (Nuclear matrix protein 2) (Zinc finger CW-type coiled-coil domain protein 3)	-0.342911130869461	0.128460751092138	0.436703194526542	NS	0.386414612298663	0.0958065718178363	0.830076015061974	NS	0.113215826920088	0.626189533606419	0.847868644715733	NS	-0.616109916248036	0.00831076811075191	0.110253882261133	NS	1.35923975641568	1.5609352106503	1.52050990523293	NA	1.4802282907663	1.17205686923874	1.52556074459188	1.4314260099031	NA	1.37634787457791	1.57009856371695	1.21282468559995	1.16368716829577	0.589789497144174	1.13409997868921	1.8928137708119	1.42924851788165	2.01320566366824	1.61919181476196	1.73861494178094
F8VPQ2	Arid4a	AT-rich interactive domain-containing protein 4A (ARID domain-containing protein 4A) (Retinoblastoma-binding protein 1)	-0.582468182776754	0.0619293251412072	0.345044022855699	NS	-0.222779728618241	0.4147524012913	0.991996341888423	NS	-0.175116415426846	0.550447217745374	0.816278632383309	NS	-0.53480486958536	0.0638454342812093	0.326321108548403	NS	4.1180762088922	4.36903778242542	3.33613558863257	NA	3.94108319331673	3.76735969058022	4.76862705124094	3.71119981071004	4.21761188244312	4.11619960874358	3.37420224538382	3.45815165048983	3.24666041495362	3.35544573133265	3.35861501053998	4.24213420157719	3.96703171021309	3.3179167882388	4.04659682047227	3.89341988012534
F8VPZ9	Bicra	BRD4-interacting chromatin-remodeling complex-associated protein (Glioma tumor suppressor candidate region gene 1 protein)	-0.0166788636621736	0.899174887917698	0.953938326862489	NS	0.176836937045355	0.192556971411917	0.967704195745292	NS	0.014133844649553	0.914488476110861	0.970607220881848	NS	-0.179381956057975	0.18660580194594	0.546377128752622	NS	4.19108765688151	3.62305294590691	4.06233971795741	3.82559495853163	3.92551881981937	3.90199849627872	3.93420290364597	3.77500992666134	4.03432857409322	3.91138497516981	3.97537839258014	3.89968476904616	4.01059637697724	3.74970028602523	3.90883995615719	4.21322468312122	3.81103536430175	4.3304689468074	3.99815865463032	4.08822191221517
G3X9C2	Nccrp1	F-box only protein 50 (NCC receptor protein 1) (NCCRP-1) (Non-specific cytotoxic cell receptor protein 1 homolog)	0.135788359254221	0.775627243569744	0.903805710279705	NS	-0.366384723203986	0.354143252901002	0.991996341888423	NS	-0.302173572420605	0.528646404158676	0.801938731225382	NS	0.199999510037602	0.608511142467672	0.853833631525559	NS	NA	2.56168286036782	1.638698358653	NA	2.10019060951041	2.09598243804159	2.12477086146621	2.78520039215382	2.60350303606245	2.40236418193102	2.88415139168813	2.2405602154172	2.3228960007807	1.4963082671725	2.23597896876463	1.97585413623974	0.976554484331601	2.57375569266839	2.61775352166839	2.03597945872703
G3X9K3	Arfgef1	Brefeldin A-inhibited guanine nucleotide-exchange protein 1 (BIG1) (Brefeldin A-inhibited GEP 1) (ADP-ribosylation factor guanine nucleotide-exchange factor 1)	-0.299004479561172	0.144129310592785	0.453095221555655	NS	-0.351481011888391	0.0903095492864174	0.830076015061974	NS	0.367085393420155	0.0781848302754261	0.379559507529962	NS	0.419561925747373	0.047450937549075	0.28470562529445	NS	3.69887452973378	4.14610115320164	3.73473395478077	3.40909871756164	3.74720208881946	3.67144521534575	3.12648372433548	3.7403451491788	2.98219269273719	3.3801166953993	3.62945139536542	3.33354064491657	3.44138121827872	3.38841717847244	3.44819760925829	3.30814043427671	3.20627979928189	2.68035243491338	2.9197700655716	3.02863568351089
G5E829	Atp2b1	Plasma membrane calcium-transporting ATPase 1 (EC 7.2.2.10) (Plasma membrane calcium ATPase isoform 1) (PMCA1) (Plasma membrane calcium pump isoform 1)	-0.038079563524764	0.898401856578598	0.953938326862489	NS	-0.0922221632305903	0.757487581131779	0.991996341888423	NS	-0.115192845000871	0.699996585109056	0.888053229430101	NS	-0.0610502452950451	0.83787911850586	0.949194773058791	NS	3.58275202733144	3.57260652028395	3.59396890282853	2.0365818920074	3.19647733561283	3.36836761222177	3.52132676904743	3.54137619763564	2.81561014354997	3.3116701806137	3.46502929406287	3.14105815948417	3.02412068784573	3.0033829469595	3.15839777208807	3.44967017995152	3.21882163831656	3.03697918561364	3.17232106565074	3.21944801738312
G5E870	Trip12	E3 ubiquitin-protein ligase TRIP12 (EC 2.3.2.26) (HECT-type E3 ubiquitin transferase TRIP12) (Thyroid receptor-interacting protein 12) (TR-interacting protein 12) (TRIP-12)	0.143838589899453	0.372496221966847	0.651957180215832	NS	0.235866039905102	0.134664920657041	0.867969369585125	NS	-0.153413165585123	0.341985447326755	0.659046937735513	NS	-0.245440615590772	0.120142328791992	0.433909801853479	NS	3.35097632713889	3.02586392332349	3.40899979103661	3.80514537742591	3.39774635473122	3.58125822689116	3.00494272126766	3.58733782377099	3.17788616868933	3.33785623515478	3.35915588845254	3.14782785813919	3.29128283838998	3.51486005289475	3.32828165946911	3.40454285577764	3.53058468581521	3.73227034040565	3.62749121824105	3.57372227505989
O08528	Hk2	Hexokinase-2 (EC 2.7.1.1) (Hexokinase type II) (HK II)	-0.132112189281393	0.360895886688047	0.642164624719866	NS	-0.277494670847683	0.0669252747737424	0.76363933198121	NS	-0.0189089022387905	0.894422239764074	0.963512739168395	NS	0.1264735793275	0.38117183542018	0.708955235686143	NS	4.07489617857055	4.37204148973294	4.31327860465619	3.56934017898602	4.08238911298643	4.14494480334948	3.95773001975781	4.1787709874933	4.12374625030029	4.10129801522522	3.89798863947593	3.88736354291389	4.08122984504359	3.93452566738673	3.95027692370503	3.92071836089019	3.81817017038547	3.82443937033317	3.73188547590127	3.82380334437753
O08529	Capn2	Calpain-2 catalytic subunit (EC 3.4.22.53) (80 kDa M-calpain subunit) (CALP80) (Calcium-activated neutral proteinase 2) (CANP 2) (Calpain M-type) (Calpain-2 large subunit) (Millimolar-calpain) (M-calpain)	0.662148396742149	0.197230051608983	0.513468604613754	NS	-0.497249735463767	0.326693668160984	0.991996341888423	NS	-0.975246350030988	0.0658013186516701	0.350608899886433	NS	0.184151782174927	0.712361959349578	0.907299957454931	NS	8.28131741023192	5.39810444329497	7.87092109865362	7.02942197252139	7.14494123117548	8.28882839459268	8.08024510174942	8.26185998664445	7.84981684183941	8.12018758120649	7.83697099592523	7.97377239187383	7.58360222289768	7.83401290097399	7.80708962791768	7.86547237447658	7.88905624710412	7.13576567806694	7.60145708332319	7.62293784574271
O08538	Angpt1	Angiopoietin-1 (ANG-1)	-0.223649286384255	0.561370926863688	0.786432746627635	NS	1.25794448133689	0.00467818466382745	0.186720587886678	NS	0.739662934383531	0.0688979971292784	0.356145661852473	NS	-0.741930833337616	0.0681443592217969	0.331707991979117	NS	2.73956458563847	3.02880887079512	2.45161280605251	4.30570321206798	3.13142236863852	1.66302303076548	2.31239786464198	3.04823479798761	2.54338204362487	2.39175943425499	3.09491848790495	2.67227645584267	2.93587287767146	2.92802450759797	2.90777308225426	4.15871819338955	2.99541351158292	4.04624346413114	3.39844049326391	3.64970391559188
O08539-2	Bin1	Myc box-dependent-interacting protein 1 (Amphiphysin II) (Amphiphysin-like protein) (Bridging integrator 1) (SH3 domain-containing protein 9)	0.178773596389046	0.452783075370606	0.714961591521627	NS	0.194187133466555	0.415612333700343	0.991996341888423	NS	0.0423428288295293	0.85751871204559	0.948582646068131	NS	0.026929291752021	0.909063765623433	0.973241269635639	NS	6.5773440300946	7.01152515742525	6.49857843021987	5.72120600809203	6.45216340645794	6.32554699500088	6.55608723621159	6.37947563257923	6.37817244672197	6.40982057762842	6.86725272219497	6.76877897952947	6.55043116544599	6.33728514421752	6.63093700284699	6.50263128047837	6.50118650591942	6.40400862176906	7.00820443621271	6.60400771109489
O08547	Sec22b	Vesicle-trafficking protein SEC22b (ER-Golgi SNARE of 24 kDa) (ERS-24) (ERS24) (SEC22 vesicle-trafficking protein homolog B) (SEC22 vesicle-trafficking protein-like 1) (mSec22b)	0.152205595258031	0.227502748957002	0.540245545972829	NS	0.158537438135386	0.209718519082115	0.969470365855998	NS	-0.436649881895114	0.0027047489855009	0.0682390799094264	NS	-0.442981724772469	0.00243461281131416	0.052338676602918	NS	4.04119138333771	3.63932498461233	4.22297895176618	3.77618492377011	3.91992006087158	4.31726462741508	4.35280155389066	4.41582289540298	4.34039069435807	4.3565699427667	3.96632506145881	3.83507348987493	4.28875552131034	4.19834855187439	4.07212565612962	4.54067126188179	4.56390137908977	4.410667700745	4.54518918189176	4.51510738090208
O08553	Dpysl2	Dihydropyrimidinase-related protein 2 (DRP-2) (Unc-33-like phosphoprotein 2) (ULIP-2)	-0.188658531086686	0.0245305945196188	0.259025821895281	NS	0.108532096418569	0.169887935701252	0.930161779167491	NS	0.171976840057648	0.0376523498524211	0.28303600376786	NS	-0.125213787447607	0.117120771878944	0.43352324208923	NS	4.09841818277079	3.8134480090701	4.00247107739005	4.12603965272222	4.01009423048829	3.78345303559851	3.75004487409784	3.81769681337911	4.0012748386471	3.83811739043064	3.94387693393448	3.80521466802839	3.77875808195246	3.75789311369108	3.8214356994016	4.02999200497226	3.89971183308471	3.92640620422762	3.93048790511223	3.9466494868492
O08579	Emd	Emerin	-0.0993843524364674	0.474790530251335	0.732442482546868	NS	0.188939265497522	0.178945326427841	0.951381137031416	NS	0.110928917702872	0.42551074389854	0.729451936648651	NS	-0.177394700231117	0.206191696617282	0.566253080654107	NS	3.45936711702068	3.71714145492134	3.75156987874892	3.41033912664085	3.58460439433295	3.44697038231076	3.64339713792956	3.3841249999394	3.42020938634057	3.47367547663007	3.70216207188407	3.59797104212727	3.45702123508952	3.18372581848506	3.48522004189648	3.73089520478961	3.45981605803334	3.68202767794746	3.77772002773997	3.66261474212759
O08582	Gtpbp1	GTP-binding protein 1 (G-protein 1) (GP-1) (GP1)	0.1468934531475	0.359759845417709	0.642164624719866	NS	0.184636841541718	0.253673279970861	0.991420311851519	NS	-0.250003422541025	0.129131433249336	0.451073242798826	NS	-0.287746810935244	0.084519479971317	0.365060664664843	NS	4.00910529191624	3.07523776063625	3.70531040856717	3.44462553509726	3.55856974905423	3.9893233407542	3.66485098909892	3.74656014887161	3.83355820765632	3.80857317159526	3.63934441222368	3.64899773257389	3.63128968545282	3.90222097855654	3.70546320220173	3.97660979922617	4.10867162166366	4.00728363174886	3.88027499990926	3.99321001313699
O08583	Alyref	THO complex subunit 4 (Tho4) (Ally of AML-1 and LEF-1) (Aly/REF export factor) (REF1-I) (RNA and export factor-binding protein 1) (Transcriptional coactivator Aly/REF)	0.0584085620333507	0.83940524560462	0.928667841947005	NS	0.845832534498668	0.00955995397179792	0.292534591537016	NS	1.03282303044283	0.0025359848231054	0.0659404381393457	NS	0.245399057977511	0.400196389783308	0.727150780646431	NS	3.62150882411676	3.96607311544715	2.80428442437098	3.85504180305841	3.56172704174833	3.17398495004286	1.9548458600239	2.11534899384615	2.87143624130908	2.5289040113055	3.22859692313692	3.72118605632362	3.71924893679462	3.81151049887155	3.62013560378168	3.36631361279792	3.5488059333032	3.53722981664328	3.04659682047226	3.37473654580416
O08585	Clta	Clathrin light chain A (Lca)	0.0602144372109187	0.729737365245864	0.882019252951708	NS	-0.0800656111237865	0.646508000328652	0.991996341888423	NS	0.21874321707385	0.220926271609503	0.560259524459477	NS	0.359023265408555	0.0538185698030111	0.303761252875891	NS	6.7790077008707	6.78583452539725	6.50986517057811	6.15881049470738	6.55837947288836	6.25850832550218	6.43706013778023	6.30387954423006	6.35909701574558	6.33963625581451	6.67311548374571	7.05019292012058	6.25011109798442	6.50095613854642	6.61859391009928	6.37652149628621	6.22669837919443	6.05215663330618	6.38290606997607	6.25957064469072
O08605	Mknk1	MAP kinase-interacting serine/threonine-protein kinase 1 (EC 2.7.11.1) (MAP kinase signal-integrating kinase 1) (MAPK signal-integrating kinase 1) (Mnk1)	0.0263923033940201	0.869829887692145	0.94265762593052	NS	0.0947437156961475	0.557426549243252	0.991996341888423	NS	-0.0808873186215236	0.616181004828464	0.841467029712182	NS	-0.149238730923651	0.357523923883336	0.694905654871837	NS	3.6078692320511	3.51602360653022	3.39833364733436	3.49308708238803	3.50382839207593	3.52139360989199	3.26257460148204	4.00151260140027	3.55338203001551	3.58471571069745	3.7626263927964	3.39530480260241	3.37238091789107	3.59057066858992	3.53022069546995	3.97528308498039	3.73285692628874	3.58939309923872	3.42030459506656	3.6794594263936
O08663	Metap2	Methionine aminopeptidase 2 (MAP 2) (MetAP 2) (EC 3.4.11.18) (Initiation factor 2-associated 67 kDa glycoprotein) (p67) (p67eIF2) (Peptidase M)	0.171630340940393	0.266413237891998	0.568476805812015	NS	0.0826837094884888	0.58604527518982	0.991996341888423	NS	-0.0315794017654304	0.834496950131976	0.940904720321006	NS	0.0573672296864743	0.70477969537535	0.907299957454931	NS	5.50366958458621	5.77187174173354	5.48513493376731	4.9958094491485	5.43912142730889	5.59138211022149	5.46112904781956	5.44211818151611	5.38817397674013	5.47070082907432	5.67965673597627	5.66915358541788	5.63234109643725	5.4618556551657	5.61075176824927	5.55237630073978	5.57808822718788	5.38575274591855	5.69732088040508	5.55338453856282
O08709	Prdx6	Peroxiredoxin-6 (EC 1.11.1.27) (1-Cys peroxiredoxin) (1-Cys PRX) (Acidic calcium-independent phospholipase A2) (aiPLA2) (EC 3.1.1.4) (Antioxidant protein 2) (Glutathione-dependent peroxiredoxin) (Lysophosphatidylcholine acyltransferase 5) (LPC acyltransferase 5) (LPCAT-5) (Lyso-PC acyltransferase 5) (EC 2.3.1.23) (Non-selenium glutathione peroxidase) (NSGPx)	0.333093135510191	0.00901315154282149	0.178075932117949	NS	-0.053668755066063	0.634135651235595	0.991996341888423	NS	-0.131442325787033	0.253031206198652	0.596771712732671	NS	0.255319564789221	0.0360217325164699	0.246706140803579	NS	4.68070503727806	4.32933331725208	4.87013649027256	4.50071850222871	4.59522333675785	4.69582017459992	4.76723437422931	4.89313692541844	4.55047117593189	4.72666566254489	4.75654426486272	5.03681718074268	4.93160611801125	4.98829832545555	4.92831647226805	4.73164037642903	4.70114958983932	4.51628028324506	4.74291738040189	4.67299690747882
O08740	Polr2j	DNA-directed RNA polymerase II subunit RPB11 (RNA polymerase II subunit B11) (DNA-directed RNA polymerase II subunit J) (RNA polymerase II 13.3 kDa subunit) (RPB14)	-0.0894403206403067	0.660034596379329	0.839352113569101	NS	-0.354190756902703	0.0964882010652206	0.830076015061974	NS	0.155597842434522	0.447284908221224	0.746310496427962	NS	0.420348278696918	0.0527904502746842	0.300415758264182	NS	3.56162457201415	3.47829963730942	3.35824847299237	3.68084164993413	3.51975358306252	3.20815825557927	3.73649134466314	3.59184881953843	2.92012454273114	3.36415574062799	3.26314367322046	3.63589000430778	3.04765530430462	3.77456406785598	3.43031326242221	2.924305763473	3.12411709838452	2.62978766561652	3.36164940742711	3.00996498372529
O08749	Dld	Dihydrolipoyl dehydrogenase, mitochondrial (EC 1.8.1.4) (Dihydrolipoamide dehydrogenase)	-0.105778730296976	0.418782280359383	0.688891853789272	NS	-0.143039359358813	0.278765775270446	0.991996341888423	NS	0.112541833254008	0.390382254424288	0.697564132337096	NS	0.149802462315844	0.257605201443967	0.614634484230177	NS	5.32315263961376	5.69434561800492	5.50358914114546	5.03352305672357	5.38865261387193	5.19639408519303	5.32992380375168	5.31386072459497	5.26426450893199	5.27611078061792	5.25121786773452	5.19518284508309	5.32421682314412	5.36087799833806	5.28287388357495	5.07806499603906	5.07377809260717	5.14675014239	5.23369245400009	5.13307142125908
O08756	Hsd17b10	3-hydroxyacyl-CoA dehydrogenase type-2 (EC 1.1.1.35) (17-beta-estradiol 17-dehydrogenase) (EC 1.1.1.62) (2-methyl-3-hydroxybutyryl-CoA dehydrogenase) (MHBD) (3-alpha-(17-beta)-hydroxysteroid dehydrogenase (NAD(+))) (EC 1.1.1.239) (3-hydroxy-2-methylbutyryl-CoA dehydrogenase) (EC 1.1.1.178) (3-hydroxyacyl-CoA dehydrogenase type II) (3alpha(or 20beta)-hydroxysteroid dehydrogenase) (EC 1.1.1.53) (7-…	0.244209989481992	0.174239306405835	0.487198547424835	NS	0.0918758807026524	0.598924428522827	0.991996341888423	NS	-0.24938871219328	0.165856453049449	0.498475678563917	NS	-0.0970546034139402	0.57870543266201	0.839320543429925	NS	5.54322259054828	5.45505196093796	5.68279796393925	4.69740550966234	5.34461950627196	5.53882645666377	5.50414661514636	5.80063121989886	5.53242858215196	5.59400821846524	5.77288486406487	5.35132899924023	5.60119638918079	5.62990773052991	5.58882949575395	5.65524443055082	5.61219665820775	5.77151803351614	5.7045772743968	5.68588409916788
O08784	Tcof1	Treacle protein (Treacher Collins syndrome protein homolog)	0.0554959517412082	0.741911096358294	0.887781637439156	NS	-0.0727750829155767	0.666279303709655	0.991996341888423	NS	-0.241892593221315	0.164898689423871	0.497655023869982	NS	-0.11362155856453	0.502774014894171	0.801646839539123	NS	5.09469371476571	4.73970217959767	5.11337617732381	4.6247575014994	4.89313239329665	5.17308156765248	5.35496160904039	5.07032812963612	4.94172863974291	5.13502498651797	4.96752581232053	5.00700196491795	4.88087106874979	4.93911453416326	4.94862834503788	5.10138460286328	5.23861995458842	4.86240024646101	5.04659481049669	5.06224990360235
O08796	Eef2k	Eukaryotic elongation factor 2 kinase (eEF-2 kinase) (eEF-2K) (EC 2.7.11.20) (Calcium/calmodulin-dependent eukaryotic elongation factor 2 kinase)	-0.0890040613119778	0.543668671263216	0.780849661522863	NS	0.257279707197685	0.0860893804303334	0.830076015061974	NS	-0.0656557051508893	0.653706657767736	0.861056768169552	NS	-0.411939473660552	0.0080404069787389	0.109317848577928	NS	3.85939356735452	3.57945709778092	3.98268385541992	4.05770191514695	3.86980910892558	4.05722902615048	3.9290255735868	3.80858913931257	3.94701551725601	3.93546481407647	3.72981532680678	3.7510431243359	3.73282761830681	3.9095341210049	3.7808050476136	4.16847616999672	4.12358586812894	4.10774180692113	4.37117424004983	4.19274452127415
O08807	Prdx4	Peroxiredoxin-4 (EC 1.11.1.24) (Antioxidant enzyme AOE372) (Peroxiredoxin IV) (Prx-IV) (Thioredoxin peroxidase AO372) (Thioredoxin-dependent peroxide reductase A0372) (Thioredoxin-dependent peroxiredoxin 4)	0.146791283547748	0.221875818471241	0.532345048865571	NS	-0.0617479589522429	0.599373542253483	0.991996341888423	NS	0.165820323354418	0.170618642418534	0.502065649518506	NS	0.374359565854409	0.00557966289800382	0.0905874682264149	NS	4.43187114598785	4.14979700933544	4.37521065754074	4.39226467893504	4.33728587294977	4.11246665913636	3.89848643087436	4.32516507755829	4.34974403081239	4.17146554959535	4.24482114362107	4.60926627134853	4.51900103968369	4.56322017133676	4.48407715649751	4.1629165106416	3.9830263899249	4.00984965684077	4.28307780516512	4.1097175906431
O08808	Diaph1	Protein diaphanous homolog 1 (Diaphanous-related formin-1) (DRF1) (p140mDIA) (mDIA1)	-0.0359134855106952	0.757102895119192	0.895701873856305	NS	-0.0133135455758421	0.908582801889264	0.995581291404668	NS	-0.0842360730911169	0.471560005553464	0.765294626247343	NS	-0.10683601302597	0.363848058333982	0.699791060963286	NS	3.87649641808313	4.04660491416156	3.71397704855897	3.50280583118608	3.78497105299743	3.83682700433879	3.77645656105004	3.83359057372584	4.02995436523952	3.86920712608855	3.7333957140527	3.56694469141685	3.79484284689103	3.90104701758636	3.74905756748673	3.89847994976604	3.66127370428702	3.97569895399679	3.88812171400099	3.85589358051271
O08810	Eftud2	116 kDa U5 small nuclear ribonucleoprotein component (Elongation factor Tu GTP-binding domain-containing protein 2) (U5 snRNP-specific protein, 116 kDa) (U5-116 kDa)	0.225526122841238	0.143825691032086	0.453054440984755	NS	0.0252214157205619	0.865130966624788	0.994409754418297	NS	-0.145847557897169	0.33391062723237	0.650782583195618	NS	0.0544571492235073	0.714339444290985	0.908603224331169	NS	4.79241075075461	4.68114060115611	4.91039322897299	4.51327404062382	4.72430465537688	4.91468686169003	4.85773739003815	4.91659341625203	4.79159118511601	4.87015221327406	4.92183666430473	4.84156736460966	5.04028513355185	4.99563395040624	4.94983077821812	4.7963640089411	4.93985669773241	5.0246082458339	4.82066556347111	4.89537362899463
O08912	Galnt1	Polypeptide N-acetylgalactosaminyltransferase 1 (EC 2.4.1.41) (Polypeptide GalNAc transferase 1) (GalNAc-T1) (pp-GaNTase 1) (Protein-UDP acetylgalactosaminyltransferase 1) (UDP-GalNAc:polypeptide N-acetylgalactosaminyltransferase 1) [Cleaved into: Polypeptide N-acetylgalactosaminyltransferase 1 soluble form]	0.0442501434016864	0.745677851530774	0.890742563548676	NS	-0.239681506812003	0.0944042797121006	0.830076015061974	NS	-0.150858164474445	0.278117428624002	0.612838885189107	NS	0.133073485739244	0.336503372160552	0.680004149432417	NS	4.30705568208968	4.28138379215174	4.11089444665064	3.85919093069108	4.13963121289579	4.24498350962132	4.05740292546892	4.39056265167308	4.46900842271759	4.29048937737023	4.39364166083291	3.80074834843324	4.20983723619938	4.33129817972435	4.18388135629747	4.15774757970757	4.02185488948362	3.89611613220177	4.12751288083995	4.05080787055823
O08915	Aip	AH receptor-interacting protein (AIP) (Aryl-hydrocarbon receptor-interacting protein)	-0.0327934859969304	0.875267799303314	0.944792952684652	NS	0.128524865302792	0.540965497913869	0.991996341888423	NS	0.1746291377681	0.408779276415636	0.71464908464272	NS	0.0133107864683776	0.949179182350759	0.985234739595286	NS	3.30573006516677	3.3311239289771	3.01770162786375	2.19689688649645	2.96286312712602	2.80917324065997	2.74091009882549	2.87383440162905	2.72901821631717	2.78823398935792	2.93317208624928	3.22637715517596	2.93839044840154	2.62233887468958	2.93006964112909	2.91643354638279	2.69505120849776	2.97283368527397	3.08271697848835	2.91675885466072
O08992	Sdcbp	Syntenin-1 (Scaffold protein Pbp1) (Syndecan-binding protein 1)	0.0846991701860986	0.48433772658801	0.740310679413773	NS	0.203354729605869	0.0995943141322362	0.833686143222427	NS	0.096477830360536	0.426262398023561	0.729451936648651	NS	-0.0221777290592345	0.854139228675817	0.953798047646245	NS	4.53696071583236	4.95461520764667	4.65892694247828	4.69571532163116	4.71155454689712	4.57645386794016	4.48295592385418	4.66292362656379	4.7379734477882	4.61507671653658	4.99276545913954	4.7781492469438	4.77076297767124	4.64333718457828	4.79625371708321	4.89568378755576	4.68182499904142	4.82824057288856	4.86797642508409	4.81843144614246
O08997	Atox1	Copper transport protein ATOX1 (Metal transport protein ATX1)	1.19077548678525	0.00565261963569054	0.13885733664498	NS	0.358630702064683	0.343842812390393	0.991996341888423	NS	-0.653959997417135	0.0954095878691623	0.402636896248191	NS	0.178184787303431	0.634049255964112	0.86675381201632	NS	6.80084057360767	4.97739257322251	6.56137300148044	5.76570882542635	6.02632874343424	6.68779128643575	6.90100923062823	6.63059814406393	6.50175630227753	6.68028874085136	7.27343707958834	7.45174693331757	7.12410219414694	7.01913071382516	7.2171042302195	7.1122718695241	7.27974440919586	6.646203575655	7.1174579172903	7.03891944291632
O09044	Snap23	Synaptosomal-associated protein 23 (SNAP-23) (Syndet) (Vesicle-membrane fusion protein SNAP-23)	-0.448456780712446	0.162188614007918	0.474182405959522	NS	0.189123414630225	0.508296191548628	0.991996341888423	NS	0.625930399989491	0.0587136645929301	0.336380370063662	NS	-0.0116497953531797	0.96722036719375	0.989813946405172	NS	2.69242078784409	2.6122822217546	2.05793891437038	NA	2.45421397465636	1.48252547466052	2.03478152841309	1.38358098536113	2.2495934118091	1.78762035006096	2.21577288277934	2.65315528153561	1.91859426665327	1.13421064935865	1.98043327008172	2.06217897391269	1.99675057873208	1.96660742363864	1.83586493625313	1.96535047813414
O09061	Psmb1	Proteasome subunit beta type-1 (Macropain subunit C5) (Multicatalytic endopeptidase complex subunit C5) (Proteasome component C5) (Proteasome gamma chain)	0.0188362043607054	0.882885122889823	0.948282265407582	NS	0.0545651257413118	0.670458176052505	0.991996341888423	NS	-0.0280659707613627	0.826344547784762	0.936319532924638	NS	-0.0637948921419692	0.619254182294405	0.861102424718254	NS	4.70571176850845	4.66913566695727	4.61494666338707	4.3849875340666	4.59369540822985	4.60682920176057	4.63913938697524	4.49771807568382	4.74335885154517	4.6217613789912	4.82528207654959	4.72732720085228	4.44746676113618	4.45005041182416	4.61253161259055	4.78143680141683	4.53491479097391	4.73412621562867	4.65482821091081	4.67632650473255
O09106	Hdac1	Histone deacetylase 1 (HD1) (EC 3.5.1.98) (Protein deacetylase HDAC1) (EC 3.5.1.-) (Protein decrotonylase HDAC1) (EC 3.5.1.-)	0.137297483792493	0.167836400287008	0.480065044970274	NS	0.227156293127417	0.026305494414912	0.503092580685193	NS	0.0511076193643989	0.602560674716383	0.834335196547259	NS	-0.0387511899705243	0.692681841834223	0.901368167591917	NS	4.7304736738626	4.8723420079468	4.70029007218603	4.41078470442012	4.67847261460389	4.69475653653076	4.59300709481922	4.46892671016665	4.75276963944134	4.62736499523949	4.94245793824471	4.74507805206087	4.81969939148891	4.75584501179104	4.81577009839638	4.82700696201741	4.78868083085574	4.83314373815193	4.96925362244254	4.85452128836691
O09111	Ndufb11	NADH dehydrogenase [ubiquinone] 1 beta subcomplex subunit 11, mitochondrial (Complex I-ESSS) (CI-ESSS) (NADH-ubiquinone oxidoreductase ESSS subunit) (Neuronal protein 15.6) (Np15.6) (p15.6)	0.440662080749421	0.0698270695164597	0.354142374396151	NS	0.0767639164847876	0.737835874192434	0.991996341888423	NS	-0.406871711528503	0.0914674623827146	0.395998772924007	NS	-0.0429735472638704	0.851158820449854	0.953795511344538	NS	4.56017585056695	3.83808217990818	4.24152540370923	3.18081660227551	3.95515000911497	4.5085653380591	4.47770353385221	4.34237332902021	4.11944468164236	4.36202172064347	4.58148735385767	4.30100964355362	4.39654518792564	4.30420617412062	4.39581208986439	4.13102904573767	4.61303695053337	4.68160576544888	4.3294707867931	4.43878563712825
O09126	Sema4d	Semaphorin-4D (M-Sema G) (Semaphorin-C-like 2) (Semaphorin-J) (Sema J) (CD antigen CD100)	0.648199951852365	0.153235030135718	0.462760888757148	NS	0.224025875079663	0.609246986540416	0.991996341888423	NS	-0.849776870575398	0.0677544030384422	0.353557131604774	NS	-0.425602793802696	0.337466410782256	0.680004149432417	NS	3.95547361019934	1.6655640041947	4.05253111695119	4.4584770578263	3.53301144729288	4.57761518855713	4.50413439445565	4.53202322361645	4.186477674526	4.45006262028881	4.0534498486429	4.23173959753771	4.23996826661603	4.46878509346626	4.24848570156573	4.46968597914845	4.81747600995012	4.62947827358071	4.77971371879454	4.67408849536845
O09131	Gsto1	Glutathione S-transferase omega-1 (GSTO-1) (EC 2.5.1.18) (Glutathione S-transferase omega 1-1) (GSTO 1-1) (Glutathione-dependent dehydroascorbate reductase) (EC 1.8.5.1) (Monomethylarsonic acid reductase) (MMA(V) reductase) (EC 1.20.4.2) (S-(Phenacyl)glutathione reductase) (SPG-R) (p28)	-0.433264539161056	0.0232276578202862	0.259025821895281	NS	-0.41907101216957	0.0273117668608641	0.514114498777448	NS	-0.16128509940111	0.360015022240982	0.672125805269993	NS	-0.175478626392596	0.320608233647322	0.670773690582091	NS	4.30278116774948	4.56703625831702	4.13961090061431	3.7205456687115	4.18249349884808	4.3615494814147	4.29861015024492	4.45959686010334	4.2553579012338	4.34377859824919	3.59114551453552	3.88242499228054	3.78412536876912	3.73921996316292	3.74922895968702	4.12077361955343	4.18973263289709	3.66149940838678	3.72682468348118	3.92470758607962
O09159	Man2b1	Lysosomal alpha-mannosidase (Laman) (EC 3.2.1.24) (Lysosomal acid alpha-mannosidase) (Mannosidase alpha class 2B member 1) (Mannosidase alpha-B)	-0.0529525426158518	0.557587782029753	0.785068941816582	NS	0.0523076807437478	0.56233787595859	0.991996341888423	NS	-0.0454033260135803	0.614513490216296	0.841467029712182	NS	-0.15066354937318	0.109108627848223	0.41798941293995	NS	3.83438722620866	4.05810747074358	4.15342518375814	4.08423640932224	4.03253907250815	4.18540526425253	3.96385664723066	4.02394310583221	4.13856457677153	4.07794239852173	3.90687490085785	3.79788011035733	4.09331470053294	4.12027640782109	3.9795865298923	3.98625474318453	4.1417405421275	4.21724636774596	4.17575866400395	4.13025007926549
O09167	Rpl21	60S ribosomal protein L21	0.452331273585903	0.158154360557313	0.469355836444037	NS	-0.0624893025867353	0.839917205904959	0.991996341888423	NS	-0.561884428959804	0.0850855902177703	0.388553110883929	NS	-0.0470638527871655	0.87904171423638	0.961717306176652	NS	5.2209620127876	3.96028680161599	5.37980215535961	4.82335840171883	4.84610234287051	5.63957468614291	5.29080170005422	5.3491817930872	5.35238890803709	5.40798677183036	5.0634184694227	5.09027547191027	5.49534277240155	5.54469775209124	5.29843361645644	5.22797955383458	5.45994946200372	5.34333760393346	5.35072325720339	5.34549746924379
O09172	Gclm	Glutamate--cysteine ligase regulatory subunit (GCS light chain) (Gamma-ECS regulatory subunit) (Gamma-glutamylcysteine synthetase regulatory subunit) (Glutamate--cysteine ligase modifier subunit)	-0.322674412643272	0.00507417851005825	0.13885733664498	NS	-0.490330122683307	0.000173996347602902	0.0299491213311495	Down	-0.418272159807599	0.000719598408503925	0.032978296756932	Down	-0.250616449767564	0.0220754018884652	0.188631917065523	NS	5.57956639209233	5.13950938183893	5.31617181450212	5.47157933236173	5.37670673019878	5.77848750431729	5.70910411438777	6.00156879448284	5.69075514683758	5.79497889000637	4.83944751329515	5.12661134640837	5.1249974856134	5.12507292490509	5.0540323175555	5.35767809725109	5.27154742795487	5.28061425834914	5.30875528573718	5.30464876732307
O35129	Phb2	Prohibitin-2 (B-cell receptor-associated protein BAP37) (Repressor of estrogen receptor activity)	0.111957528906413	0.703088093630413	0.868076074401724	NS	-0.119703249633333	0.683733448908903	0.991996341888423	NS	-0.0387779401868974	0.894730188549803	0.963512739168395	NS	0.192882838352849	0.513535302773042	0.801887178194262	NS	6.01114416728246	6.43143577270918	6.38500731737815	5.5213094000666	6.0872241643591	6.20199056570334	5.97044041613985	6.23103947982954	6.10053795651126	6.126002104546	6.29948298508566	5.93581303744261	6.40583208203111	6.15559866850268	6.19918169326552	5.88845604253497	6.02591968181273	6.03975444335298	6.07106525195063	6.00629885491283
O35130	Emg1	Ribosomal RNA small subunit methyltransferase NEP1 (EC 2.1.1.-) (18S rRNA (pseudouridine(1248)-N1)-methyltransferase) (18S rRNA Psi1248 methyltransferase) (Nucleolar protein EMG1 homolog) (Protein C2f) (Ribosome biogenesis protein NEP1)	0.430660972210344	0.0387354335546246	0.304491111546737	NS	-0.239051452649997	0.22676836959747	0.972772725656435	NS	-0.402648826919436	0.0512103228031595	0.321291516896683	NS	0.267063597940905	0.179596348632092	0.53826296162861	NS	4.87706810938841	5.14664536108898	5.40078854697483	4.37441596215199	4.94972949490105	5.47808604795835	4.94919929688276	5.48564011029491	5.49658783214593	5.35237832182049	5.19958084927675	5.26962268101966	5.49046172934909	5.56189660880008	5.3803904671114	5.13272298485661	4.90355265338869	5.11601374243531	5.30101809600135	5.11332686917049
O35134	Polr1a	DNA-directed RNA polymerase I subunit RPA1 (RNA polymerase I subunit A1) (EC 2.7.7.6) (DNA-directed RNA polymerase I largest subunit) (DNA-directed RNA polymerase I subunit A) (RNA polymerase I 194 kDa subunit) (RPA194)	0.115652538888589	0.289974878191258	0.586620493165068	NS	-0.290177124216833	0.0151647386563905	0.359077028617663	NS	-0.172478068043271	0.123033208608165	0.44636058531986	NS	0.233351595062152	0.0432596184152628	0.270127933995759	NS	3.72475417049231	3.53181326108358	3.76803208720716	3.37292395881278	3.59938086939896	4.00363020677238	3.63048292944609	3.86930858983051	3.58401402371994	3.77185893744223	3.63901505479558	3.63978665709922	3.88549001100631	3.69584191024907	3.71503340828755	3.55290487134868	3.55566293929557	3.36520042154851	3.45295902070881	3.48168181322539
O35143	Atp5if1	ATPase inhibitor, mitochondrial (ATP synthase F1 subunit epsilon) (Inhibitor of F(1)F(o)-ATPase) (IF(1)) (IF1)	0.127600666317676	0.713147965837075	0.875010655012379	NS	-0.219233655856775	0.529553976485946	0.991996341888423	NS	-0.148433833536143	0.669168193979365	0.869936884258922	NS	0.198400488638308	0.568901577469261	0.837493428590756	NS	5.92407597625109	6.80485120141577	6.13365780638562	4.7073042305541	5.89247230365164	6.01669438593178	5.93886481795536	6.29074771464811	5.91731763021586	6.04090613718778	5.90951262633088	6.13667406220436	6.18104066318988	5.85306452815221	6.02007296996933	5.7813319079464	5.89817813894166	5.91608506313456	5.69109481530062	5.82167248133081
O35166	Gosr2	Golgi SNAP receptor complex member 2 (27 kDa Golgi SNARE protein) (Membrin)	-0.0591779780418116	0.821664154066482	0.92573937121709	NS	0.491005495743267	0.0608413125654685	0.738136452886785	NS	0.304966546199579	0.267068611112411	0.606544470804522	NS	-0.245216927585499	0.282753354265961	0.642814136593273	NS	1.19524406941466	1.6655640041947	NA	NA	1.43040403680468	1.08294568223664	NA	1.20585216898065	NA	1.14439892560865	NA	1.2737270793524	NA	1.4227453588059	1.34823621907915	1.42619850425454	1.8191533857667	2.0067150999445	1.03279102094723	1.57121450272824
O35218	Cpsf2	Cleavage and polyadenylation specificity factor subunit 2 (Cleavage and polyadenylation specificity factor 100 kDa subunit) (CPSF 100 kDa subunit)	-0.109052834475497	0.556562170763076	0.784880769715499	NS	-0.142521278216603	0.444220709173439	0.991996341888423	NS	0.152289544483002	0.414312934856504	0.722663084557406	NS	0.185757988224107	0.322132089930247	0.670773690582091	NS	2.51501707383674	3.20991157558913	2.71727406843072	3.10065721637706	2.88571498355841	2.34718517310102	2.98969851540813	2.75320506671525	2.84361300107724	2.73342543907541	3.23337155437723	2.52065360259535	2.67800356300835	2.67461987635073	2.77666214908291	2.61558320863624	2.41892711733602	2.6795523603756	2.64955395708737	2.59090416085881
O35239	Ptpn9	Tyrosine-protein phosphatase non-receptor type 9 (EC 3.1.3.48) (Protein-tyrosine phosphatase MEG2) (PTPase MEG2)	-0.346778538587763	0.110206578276333	0.410757360573385	NS	0.170401683762774	0.416521303931711	0.991996341888423	NS	0.51288595768502	0.0242475863255392	0.231655623518843	NS	-0.00429426466551756	0.98346930602057	0.996598654112687	NS	3.73022625162729	3.99453282670946	3.77012315314651	4.59078925927178	4.02141787268876	3.41051164341101	3.9583462892439	3.44742417516006	3.21784555219998	3.50853191500374	3.80697850543214	3.66234454619303	3.33521800300395	3.89401628177486	3.67463933410099	3.93162776199188	3.42335296039516	3.65471660939378	3.70603706328522	3.67893359876651
O35286	Dhx15	ATP-dependent RNA helicase DHX15 (EC 3.6.4.13) (DEAH box protein 15)	0.106728636174515	0.318364775817383	0.613675191463202	NS	0.0104420724589582	0.920839175868692	0.995581291404668	NS	-0.0904187984223887	0.39557732404783	0.701748423660007	NS	0.00586776529316806	0.955461292563555	0.985234739595286	NS	4.17108436569832	4.07929996495016	4.28630280207153	3.85612727375935	4.09820360161984	4.24916835914201	4.10355601471931	4.2582422780204	4.14352294828719	4.18862240004223	4.1912295252831	4.10616838762312	4.20553560872139	4.31679542954979	4.20493223779435	4.27428412312929	4.00888275606096	4.24739334940192	4.26569766141262	4.1990644725012
O35295	Purb	Transcriptional activator protein Pur-beta (Purine-rich element-binding protein B) (Vascular actin single-stranded DNA-binding factor 2 p44 component)	0.352098069342745	0.0742466996631365	0.357889141453107	NS	0.187562255754133	0.322051432972475	0.991996341888423	NS	-0.517126828628266	0.0131725406420961	0.164865231464593	NS	-0.352591015039654	0.0738851520851877	0.345047410753161	NS	3.83041553727856	2.76062580655218	3.69426039553777	3.1939832670034	3.36982125159298	3.89391605004705	3.94692678562232	4.02095862723244	3.68599085798313	3.88694808022123	3.62940668944672	3.83204100334005	3.51668922018406	3.90954037077204	3.72191932093572	3.98664259428943	4.03076807488092	4.09484923037276	4.18578144435842	4.07451033597538
O35309	Nmi	N-myc-interactor (Nmi) (N-myc and STAT interactor)	0.00493605163232175	0.989740679786494	0.99518361227893	NS	0.294365019604219	0.432106271764317	0.991996341888423	NS	-0.193618841179627	0.625843072207235	0.847816969738865	NS	-0.483047809151524	0.200780219263146	0.55749839553952	NS	2.03318731130569	2.27561748587868	0.69853731737842	NA	1.6691140381876	1.80078009826213	1.4518136060692	1.41080487737232	1.96157172321221	1.65624257622897	1.99356426766645	1.48461519047986	1.78417547233877	0.920218744942764	1.54564341885696	NA	2.1920795313461	2.05918251983864	1.63873239980883	1.96333148366452
O35326	Srsf5	Serine/arginine-rich splicing factor 5 (Delayed-early protein HRS) (Pre-mRNA-splicing factor SRP40) (Splicing factor, arginine/serine-rich 5)	0.21769664462544	0.0331745230015562	0.29443295790491	NS	0.0685746549840784	0.486926432174297	0.991996341888423	NS	0.0301157419565135	0.759343906248585	0.905060938797602	NS	0.179237731597875	0.0758548255870282	0.34893219770033	NS	5.19649982957421	5.28507079108878	5.12311235267464	4.78398411163544	5.09716677124327	5.07421377613159	5.07234564014357	5.09230197416979	5.02934272670208	5.06705102928676	5.17736600330631	5.34399617455576	5.34339841038081	5.39469307523196	5.31486341586871	5.14208469911294	5.15033422352228	5.15513055826485	5.09495325618329	5.13562568427084
O35343	Kpna4	Importin subunit alpha-3 (Importin alpha Q1) (Qip1) (Karyopherin subunit alpha-4)	0.000701639589462871	0.996832009702376	0.998280367144733	NS	0.0478956921855626	0.786637020707242	0.991996341888423	NS	0.096197989054874	0.588154015223691	0.829447970187256	NS	0.0490039364587743	0.781836646786808	0.931125195236582	NS	4.70440574665657	4.88197709833823	5.03137236003375	3.90323407127058	4.63024731907478	4.60236378964805	4.38482573385941	4.65573853271572	4.49326926385647	4.53404933001991	4.64006247767532	4.54978085166419	4.65140276514805	4.68254974016943	4.63094895866425	4.64456852934065	4.46509651198292	4.61095873040779	4.60715631709055	4.58194502220548
O35344	Kpna3	Importin subunit alpha-4 (Importin alpha Q2) (Qip2) (Karyopherin subunit alpha-3)	-0.181498507023877	0.390215608093039	0.663679476565398	NS	0.153881193428041	0.464675128055676	0.991996341888423	NS	0.480437559897176	0.0338720531381972	0.272632108545299	NS	0.145057859445257	0.49021018510096	0.789369959672491	NS	4.24483577445431	5.01426363610522	4.54044373049691	4.64804747912035	4.6118976550442	4.04641395114178	4.5548301132958	4.17795838558621	3.74663793056429	4.13146009514702	4.66679897269469	4.40536965714494	4.49696679411709	4.15246116812455	4.43039914802032	4.0367389236077	4.62131729856074	4.07094839291968	4.41236053921214	4.28534128857507
O35345	Kpna6	Importin subunit alpha-7 (Importin alpha-S2) (Karyopherin subunit alpha-6)	-0.161275724030764	0.433187773584187	0.700795640630198	NS	-0.416321795773403	0.0199187742350183	0.418750414070538	NS	-0.0732293507095758	0.725513563360634	0.894782520311695	NS	0.181816721033064	0.271303215397196	0.630891602481203	NS	1.85915791153064	1.94119844680812	1.66201144135331	NA	1.82078926656402	1.87970208427918	2.0265112557392	1.90652712957823	1.63264938172196	1.86134746282964	1.78604551802702	1.5541229686904	1.90212173871332	1.39576394470229	1.65951354253326	1.3107212868346	1.44311714248849	1.99032066169383	1.33945234774789	1.5209028596912
O35350	Capn1	Calpain-1 catalytic subunit (EC 3.4.22.52) (Calcium-activated neutral proteinase 1) (CANP 1) (Calpain mu-type) (Calpain-1 large subunit) (Micromolar-calpain) (muCANP)	0.051602239218959	0.742694911024953	0.888333999868024	NS	0.105044259666212	0.506511727380293	0.991996341888423	NS	-0.60065896069354	0.00154775874036477	0.0494922853023617	Down	-0.654100981140793	0.000778891087089108	0.0237817742887648	Down	4.29289632471782	4.48557466792724	4.52226236591978	3.76161076254667	4.26558603027788	4.74714654325501	4.58328024771886	4.95008375548652	5.18446941742527	4.86624499097142	4.38267896624128	4.31141017517438	4.31251774438165	4.26214619219003	4.31718826949684	4.88873842898536	4.81541044774398	5.16148884340934	5.01951928241185	4.97128925063763
O35379	Abcc1	Multidrug resistance-associated protein 1 (EC 7.6.2.2) (ATP-binding cassette sub-family C member 1) (Glutathione-S-conjugate-translocating ATPase ABCC1) (EC 7.6.2.3) (Leukotriene C(4) transporter) (LTC4 transporter)	0.137409647257707	0.358682666295684	0.642063077203315	NS	0.0457650518744966	0.75831699038474	0.991996341888423	NS	-0.297250408242464	0.0528992619500727	0.324454551575171	NS	-0.205605812859253	0.173392489934314	0.534035179856044	NS	3.22993419769965	3.29229667471386	3.25382313217928	3.62262312517041	3.3496692824408	3.63332706328514	3.65315472966346	3.71828232810461	3.58291464167984	3.64691969068326	3.7589258182041	3.04745276750126	3.65723294946962	3.48470418361905	3.48707892969851	3.5539980916427	3.55123960663163	3.9044587957203	3.76104247623639	3.69268474255776
O35381	Anp32a	Acidic leucine-rich nuclear phosphoprotein 32 family member A (Acidic nuclear phosphoprotein pp32) (Leucine-rich acidic nuclear protein) (LANP) (Potent heat-stable protein phosphatase 2A inhibitor I1PP2A)	0.218849479159044	0.285946921023192	0.584833576603071	NS	0.191830758504613	0.347387661944434	0.991996341888423	NS	0.191434712945086	0.348353152650709	0.664850075089642	NS	0.218453433599517	0.286785110126144	0.644943466549515	NS	6.39482213484148	6.9408767832109	6.30285834958024	6.06649382891903	6.42626277413791	6.10665492864061	6.31988222856391	6.29191154375312	6.22086354381367	6.23482806119283	6.92586406183291	6.7032676047224	6.54483529774198	6.40648204889045	6.64511225329693	6.36826061920674	6.5605007788345	6.20454115564204	6.5733327251074	6.42665881969767
O35382	Exoc4	Exocyst complex component 4 (Exocyst complex component Sec8)	0.149211363239333	0.33782692684105	0.627918670218912	NS	0.398659962584632	0.0103712425089334	0.29811722171554	NS	-0.157669154087803	0.323380125031694	0.641937146868173	NS	-0.407117753433103	0.00707127527843422	0.103680591751307	NS	1.52720099047266	1.86653744189624	1.01008666815794	NA	1.46794170017561	1.41552102132351	1.65528557816499	1.47549965580701	1.62478646677337	1.54277318051722	1.42553349287843	1.54516201469177	1.28325154587838	1.62710445591019	1.47026287733969	1.85384627823495	1.82950945196139	1.84469229057093	1.7896113185904	1.82941483483942
O35459	Ech1	Delta(3,5)-Delta(2,4)-dienoyl-CoA isomerase, mitochondrial (EC 5.3.3.-)	0.383198289837556	0.0369945809358824	0.299564442048532	NS	0.015330611610307	0.927980092605585	0.995581291404668	NS	-0.379459065110911	0.0386114134174921	0.284382755235546	NS	-0.0115913868836619	0.94551100920788	0.984387169148906	NS	3.63595318075501	3.14206894349399	3.63736409513221	2.79492681822508	3.30257825940157	3.55685194145369	3.71825656071703	3.77608530373556	3.67695549214364	3.68203732451248	3.76101789372858	3.69954549434603	3.55947638750299	3.72306642137891	3.68577654923913	3.82988263273255	3.84477225438935	3.40051760778867	3.71429924958052	3.69736793612277
O35593	Psmd14	26S proteasome non-ATPase regulatory subunit 14 (EC 3.4.19.-) (26S proteasome regulatory subunit RPN11) (MAD1)	0.0279839603142565	0.831168865205319	0.92573937121709	NS	0.012389089252256	0.924750721956419	0.995581291404668	NS	0.00271232386680793	0.983499957669209	0.992086962038945	NS	0.0183071949288084	0.889021137201451	0.963950657511007	NS	5.42459426085695	5.87864497282773	5.48928627619783	5.13011506661451	5.48066014412426	5.48515936637235	5.52235871005737	5.61119873221975	5.29307447238032	5.47794782025745	5.53502583433686	5.39180877726876	5.62148297098151	5.48625883516691	5.50864410443851	5.41052966358745	5.4539343852018	5.38863065109027	5.70825293815927	5.4903369095097
O35598	Adam10	Disintegrin and metalloproteinase domain-containing protein 10 (ADAM 10) (EC 3.4.24.81) (Kuzbanian protein homolog) (Mammalian disintegrin-metalloprotease) (CD antigen CD156c)	0.155289019966228	0.165277104928964	0.478141635140769	NS	-0.185247496157138	0.102512039634075	0.842760493561193	NS	-0.44523469438926	0.000860459141629389	0.0348779276678344	Down	-0.104698178265894	0.340584042533325	0.681339499039436	NS	4.85526825024924	4.55399803314686	4.76462426125656	4.6023310658283	4.69405540262024	5.30107724539835	4.78787012634703	5.36220345087415	5.10600956541847	5.1392900970095	4.91341811684163	4.76497358347033	4.86736973036852	4.85161625966538	4.84934442258646	4.94770232044868	4.88789130100384	4.94819323388835	5.03238354806861	4.95404260085237
O35609	Scamp3	Secretory carrier-associated membrane protein 3 (Secretory carrier membrane protein 3)	-0.0409839772646276	0.840787340474329	0.92940904314326	NS	-0.307434688640395	0.146665439455856	0.887674595580497	NS	-0.131032955257565	0.523443302040028	0.800594594332634	NS	0.135417756118202	0.509848435721857	0.801887178194262	NS	1.97537530483739	2.60634153758808	1.75564888202217	2.40885123637714	2.1865542402062	2.29901432842603	2.19897435917162	2.13617342167257	2.63618667258482	2.31758719546376	2.39697011078415	2.21960341065247	1.98215951088347	1.98354801944619	2.14557026294157	2.04885309166663	1.75044437150674	1.76854951737061	2.47276304674944	2.01015250682336
O35638	Stag2	Cohesin subunit SA-2 (SCC3 homolog 2) (Stromal antigen 2)	0.104229241023295	0.436774623705373	0.704052929367707	NS	0.186618433676437	0.168573816661533	0.928504582171726	NS	-0.266136684442159	0.053354468366527	0.324454551575171	NS	-0.348525877095301	0.013258630693804	0.142513773388173	NS	2.56994430924246	2.53526068043753	2.91611087348878	2.06583160424732	2.52178686685402	2.69847813017147	2.75611204682231	2.85648058548095	2.84062344270998	2.78792355129618	2.5719090142888	2.62655379027237	2.56234414865105	2.74325747829704	2.62601610787731	2.98878683116638	2.8194367833789	3.08051556840653	3.00942875693862	2.97454198497261
O35639	Anxa3	Annexin A3 (35-alpha calcimedin) (Annexin III) (Annexin-3) (Lipocortin III) (Placental anticoagulant protein III) (PAP-III)	-1.00212660739667	0.000263617944308158	0.0330361214753451	Down	-0.79849305542981	0.00178044740184036	0.114031445224845	NS	-0.802989218555102	0.00170547409217041	0.0526972331850407	NS	-1.00662277052197	0.000253010761390574	0.0112138701111877	Down	3.43812678944129	3.6441281206874	3.54202159148954	2.65290360443545	3.31929502651342	4.29381483419197	3.96209698598378	4.06143822051752	4.17178693958084	4.12228424506853	2.56820704208603	2.22210144367895	2.02281443070852	2.4555507599935	2.31716841911675	3.69373890215375	3.39109997655705	2.9667244320664	3.24360144777769	3.32379118963872
O35643	Ap1b1	AP-1 complex subunit beta-1 (Adaptor protein complex AP-1 subunit beta-1) (Adaptor-related protein complex 1 subunit beta-1) (Beta-1-adaptin) (Beta-adaptin 1) (Clathrin assembly protein complex 1 beta large chain) (Golgi adaptor HA1/AP1 adaptin beta subunit)	0.090729759398634	0.335913461077559	0.6270232987074	NS	0.0253750053616049	0.784629883299223	0.991996341888423	NS	-0.149939612021343	0.121609513620168	0.441778285938522	NS	-0.084584857984314	0.368644783115899	0.701078582719152	NS	4.16478582907703	3.80641268664712	4.11326679917808	3.9404548841952	4.00623004977436	4.14408717944118	4.22419939826202	4.23255871006011	4.02383335941949	4.1561696617957	4.16221043604648	3.86714601714265	4.16445393081213	4.19402885269069	4.09695980917299	4.18868083090489	4.16611357918124	4.25472757953601	4.11665667900709	4.18154466715731
O35658	C1qbp	Complement component 1 Q subcomponent-binding protein, mitochondrial (GC1q-R protein) (Glycoprotein gC1qBP) (C1qBP)	0.123030957751662	0.514137209860015	0.763177778524763	NS	-0.103436005857925	0.582509964172764	0.991996341888423	NS	0.186924398698539	0.326283459443419	0.643672534770016	NS	0.413391362308126	0.0408053527571211	0.263137321517883	NS	4.52271542372389	5.43176035615749	4.64658068173064	4.74494206013421	4.83649963043656	4.53831150908639	4.56668084890312	4.62284840492027	4.8704601640423	4.64957523173802	5.01077632848988	5.09222518066512	4.83955378208475	4.89556706151313	4.95953058818822	4.65699887146895	4.31218384695318	4.4486626789552	4.76671150614317	4.54613922588012
O35685	Nudc	Nuclear migration protein nudC (Nuclear distribution protein C homolog) (Silica-induced gene 92 protein) (SIG-92)	0.233697793236549	0.146357769179993	0.45389017956045	NS	-0.0519014640627446	0.737992378919263	0.991996341888423	NS	0.0329848391654939	0.831446414419358	0.938234566948393	NS	0.318584096464787	0.0545188902747576	0.303984115471376	NS	5.76419381668638	6.14838253583398	5.86211867436671	5.35139819715667	5.78152330601093	5.68002157712387	5.77982738788544	5.80690075675933	5.72740414561311	5.74853846684544	6.05200048661803	6.13468785400351	6.01008570254022	5.86411035382821	6.01522109924749	5.72459289935317	5.72273180939368	5.58052956959794	5.75869373278658	5.69663700278284
O35691	Pnn	Pinin	0.103124377401487	0.572076598056655	0.792462538666545	NS	0.0680904695597123	0.708213268157589	0.991996341888423	NS	0.0632151696939192	0.728155538539	0.895782533211072	NS	0.098249077535694	0.59018508744363	0.842984322029439	NS	4.51646831431577	4.97215149730282	4.58722980829393	4.0629263953225	4.53469400380876	4.49917492911113	4.52271797016011	4.32917241294026	4.53485002424793	4.47147883411486	4.67888876672039	4.56653282060291	4.76394081452755	4.54191112299015	4.63781838121025	4.51044765089083	4.49323404894005	4.49942379060517	4.65517172426186	4.53956930367448
O35704	Sptlc1	Serine palmitoyltransferase 1 (EC 2.3.1.50) (Long chain base biosynthesis protein 1) (LCB 1) (Serine-palmitoyl-CoA transferase 1) (SPT 1) (SPT1)	-0.342343328956972	0.0899250586342717	0.388080724280349	NS	-0.234169060919143	0.225066210615386	0.972772725656435	NS	-0.253813517048531	0.191627537817006	0.525888435368593	NS	-0.361987785086359	0.0756841512648922	0.34893219770033	NS	1.58694768028682	1.93177924021017	1.48675850425056	2.74069759703344	1.93654575544525	2.05210443001106	2.11258546633576	2.22072584067767	2.41336595519938	2.19969542305597	1.56975286538993	2.15322160214901	1.38718621779035	1.51453672250702	1.65617435195908	2.43230827857108	1.85257101987193	2.28181172999029	2.02540113437012	2.14802304070085
O35737	Hnrnph1	Heterogeneous nuclear ribonucleoprotein H (hnRNP H) [Cleaved into: Heterogeneous nuclear ribonucleoprotein H, N-terminally processed]	0.0582986050069037	0.477603492159703	0.733765212072263	NS	0.103846945329207	0.21444993074895	0.969470365855998	NS	0.0563808452926525	0.491957400995393	0.775499738490207	NS	0.0108325049703488	0.894101474892085	0.966613087524207	NS	4.18617472558117	4.49511082083284	4.26071149118924	4.2039996059695	4.28649916089319	4.20347585122151	4.21861514156227	4.23644434245085	4.26193792716751	4.23011831560054	4.31845577536278	4.40216656547502	4.43071646746493	4.22785225529764	4.34479776590009	4.39248767278871	4.31083436651844	4.30269945820268	4.32983954620909	4.33396526092973
O35841	Api5	Apoptosis inhibitor 5 (API-5) (AAC-11)	-0.0309589296793769	0.623521994482753	0.820157508964194	NS	-0.0147507954447722	0.814471341790029	0.991996341888423	NS	-0.0327229334999198	0.604058682300216	0.834335196547259	NS	-0.0489310677345244	0.440769793577965	0.757669185774159	NS	4.44737325709093	4.35294351853268	4.45145751723514	4.37125886328319	4.40575828903548	4.41016986980166	4.36391982158086	4.51208284028918	4.46775235846992	4.43848122253541	4.30039966649309	4.31114079957837	4.41047933650144	4.47717763485153	4.37479935935611	4.4717913679075	4.33302039655578	4.44493851400179	4.44517142989751	4.42373042709064
O35855	Bcat2	Branched-chain-amino-acid aminotransferase, mitochondrial (BCAT(m)) (EC 2.6.1.42)	0.0741457555039835	0.643264429201124	0.832619733008215	NS	-0.247721652044211	0.128659944144266	0.863805642486205	NS	-0.243269339332069	0.135402312045604	0.460837076887884	NS	0.0785980682161249	0.623541139249619	0.861332323400771	NS	3.93072253488095	3.32081844694891	3.86785135501678	3.85121698595043	3.74265233069927	3.87196426896651	3.89276824469544	4.02928927237978	4.14966489408363	3.98592167003134	3.69419466255409	3.98726844823583	3.74343305786312	3.84229617615995	3.81679808620325	3.84486085905706	3.83042886604864	3.58732305437018	3.69018729247261	3.73820001798712
O35857	Timm44	Mitochondrial import inner membrane translocase subunit TIM44	-0.0889806618691599	0.529448236333429	0.77069101772506	NS	-0.00117449788905413	0.993330013096228	0.998041173318866	NS	0.16218397900068	0.259266442174035	0.602690376989514	NS	0.0743778150205747	0.598357156953783	0.847775027306181	NS	4.10915024653721	3.8479543859434	3.68657915067009	3.62012093292505	3.81595117901894	3.63854800968778	3.67146440774516	3.55459045343637	3.7504659292037	3.65376720001825	3.80298135478013	4.03874061521326	3.5693445314459	3.49681556715981	3.72697051714978	3.51936935425092	3.69585068226708	3.5826502134152	3.81250055858357	3.65259270212919
O35864	Cops5	COP9 signalosome complex subunit 5 (SGN5) (Signalosome subunit 5) (EC 3.4.-.-) (Jun activation domain-binding protein 1) (Kip1 C-terminus-interacting protein 2)	-0.0399567009912934	0.793043732795385	0.911031523040268	NS	0.0304209111778135	0.841597291989156	0.991996341888423	NS	0.141404455436554	0.359834795471732	0.672125805269993	NS	0.0710268432674467	0.641834261053897	0.870497572731575	NS	4.07738615298751	4.40944683929444	3.93712314478458	3.60620521302994	4.00754033752412	3.72191499918971	3.81189729808806	3.6981819268673	4.23254930420517	3.86613588208756	4.08210624848824	3.99329264952362	3.8484733736734	3.94646227444603	3.96758363653282	3.86408687431216	3.77064314705668	3.95324463059023	3.99825252110246	3.89655679326538
O35887	Calu	Calumenin (Crocalbin)	0.100041898531208	0.519580954040979	0.763177778524763	NS	0.187604261604719	0.235574298978529	0.977102570586486	NS	0.275923323630461	0.0895424006503948	0.395714495137876	NS	0.18836096055695	0.23378286316486	0.594999437164103	NS	5.04014445531852	5.62399970171094	5.11580608841287	4.89657539833724	5.16913141094489	4.7958072145472	4.95044427316135	4.9162733106441	4.91030755090507	4.89320808731443	5.52664582483987	5.41143483465765	5.11659367198942	5.02201890641748	5.2691733094761	5.0542356883552	4.99595975262802	5.09513561103143	5.177918343662	5.08081234891916
O35900	Lsm2	U6 snRNA-associated Sm-like protein LSm2 (Protein G7b) (snRNP core Sm-like protein Sm-x5)	0.0573911541172702	0.67965909302358	0.850576540837952	NS	0.0723097838306425	0.603523512282033	0.991996341888423	NS	-0.0353982991010345	0.79858961950902	0.92833666834348	NS	-0.0503169288144067	0.717139102339923	0.908603224331169	NS	6.24562793105681	6.22728796845895	6.14246592037707	5.61478988193046	6.05754292545582	6.29355386800389	5.8968759753226	6.21158841688801	5.96974663801293	6.09294122455686	6.04448646343763	6.12241286162415	6.11108147479645	6.18175551843417	6.1149340795731	6.1216327605317	6.23070788245277	6.17531518299418	6.13334820757157	6.16525100838756
O35943	Fxn	Frataxin, mitochondrial (Fxn) (EC 1.16.3.1) [Cleaved into: Frataxin intermediate form; Frataxin mature form]	0.533306845100457	0.00547405940555949	0.13885733664498	NS	0.00495043199441641	0.976230028680994	0.997476509198355	NS	-0.214396244188822	0.209769671675832	0.549349457957612	NS	0.313960168917219	0.0745781902476692	0.346524924383109	NS	3.98498174512764	3.07349953655827	3.80238775097042	4.04417836397821	3.72626184915864	3.98264495598989	3.96203654442267	4.02129618363916	3.79665468933811	3.94065809334746	4.2799028610102	4.26630260739914	4.12751378061432	4.36455552801272	4.2595686942591	3.94606424913992	3.84024112858107	3.84396439171596	4.15216433193054	3.94560852534187
O35955	Psmb10	Proteasome subunit beta type-10 (EC 3.4.25.1) (Low molecular mass protein 10) (Macropain subunit MECl-1) (Multicatalytic endopeptidase complex subunit MECl-1) (Proteasome MECl-1) (Proteasome subunit beta-2i)	0.0773888804201728	0.632721008242951	0.82414141057006	NS	-0.00381565891446078	0.981124200390088	0.997476509198355	NS	-0.823742304147989	0.000125027978078921	0.00881607537735984	Down	-0.742537764813355	0.000329364431169604	0.0132777005172622	Down	4.96292353835305	4.77290237105118	4.49694337774515	4.25367341313897	4.62161067507209	5.22808002259441	5.43690195670814	5.40705821358981	5.70937172398793	5.44535297922007	4.8197194316584	4.78440459769809	4.51730775673638	4.6745664358762	4.69899955549227	5.484911486058	5.19841924868665	5.43047795189094	5.65234059458698	5.44153732030564
O35963	Rab33b	Ras-related protein Rab-33B	0.0362405957114569	0.760524836896678	0.89583385639015	NS	0.0319399035270906	0.788143886592187	0.991996341888423	NS	0.0435117816070816	0.71460703925962	0.89165002627089	NS	0.047812473791448	0.687963744521809	0.900218762931688	NS	4.58043494565961	4.44182610251162	4.525626684432	4.02163441921395	4.3923805379543	4.44563511276042	4.45223394577346	4.28088769909638	4.21671826775861	4.34886875634722	4.53243854858541	4.37991276667155	4.43448761131692	4.36764560808913	4.42862113366575	4.46674360176215	4.27951269439148	4.38345629141566	4.39352205192797	4.38080865987432
O54692	Zw10	Centromere/kinetochore protein zw10 homolog	-0.00557295803542401	0.981113577762244	0.99119309274645	NS	0.0595330821470504	0.800578889066163	0.991996341888423	NS	0.0910367732524888	0.699734555339967	0.888053229430101	NS	0.0259307330700144	0.912309603860183	0.973891107227228	NS	3.59763225839257	2.89182010654345	3.95128468500182	4.25684319665666	3.67439506164863	3.77641358793623	3.71294378579549	3.56870454571918	3.27537123413364	3.58335828839614	3.52804295386558	3.74170229050182	3.65134849244656	3.75419467763885	3.6688221036132	3.47168533427828	3.47950792956579	4.09590643938683	3.52446577894186	3.64289137054319
O54734	Ddost	Dolichyl-diphosphooligosaccharide--protein glycosyltransferase 48 kDa subunit (DDOST 48 kDa subunit) (Oligosaccharyl transferase 48 kDa subunit)	0.516447072202285	0.237718632287217	0.544841889224259	NS	-0.0289398603305245	0.945907938161994	0.997476509198355	NS	-0.861023885764006	0.0586497757970223	0.336380370063662	NS	-0.315636953231196	0.463608063879946	0.769523408986478	NS	6.29806230137553	4.14121678338024	6.55663056025782	5.76382771085063	5.68993433896606	6.73116282307334	6.3960379373029	6.57309731201699	6.50353482652723	6.55095822473012	6.20160730696968	6.01900984329458	6.31286663220255	6.29204186220688	6.20638141116842	6.45646370537697	6.51433086120726	6.52221030473883	6.59506858627499	6.52201836439951
O54774	Ap3d1	AP-3 complex subunit delta-1 (AP-3 complex subunit delta) (Adaptor-related protein complex 3 subunit delta-1) (Delta-adaptin) (mBLVR1)	-0.0487597097861696	0.827838833059481	0.92573937121709	NS	0.0110757854709877	0.960569362174762	0.997476509198355	NS	-0.163530751916182	0.469588116415501	0.763426326693218	NS	-0.223366247173339	0.327104992623987	0.673617027076088	NS	7.42006868219292	7.65867349546137	7.56593663450509	6.68271771736469	7.33184913238102	7.71496211411981	7.43613268950508	7.58821529830979	7.24220943525425	7.49537988429723	7.28111286773335	7.08981046706462	7.36418124465501	7.39725311092642	7.28308942259485	7.45779676666162	7.65196126233961	7.4353000642702	7.48076458580018	7.5064556697679
O54825	Bysl	Bystin	0.136733614594684	0.403135492987998	0.676818295910852	NS	0.262816000940621	0.11945014472125	0.863251400623633	NS	0.0222311854028585	0.890553268410484	0.962287421661624	NS	-0.103851200943079	0.523258187401401	0.806811506831211	NS	4.14479663027018	3.88560500633963	4.42801116678724	3.94955871525342	4.10199287966262	4.34135905287153	3.99007406799622	4.03938884558675	3.94822481058453	4.07976169425976	4.00456436795712	3.92825382281585	4.37940655875415	4.64268122750209	4.2387264942573	4.26560783890542	4.42392978213527	4.48093476959267	4.19983839016815	4.34257769520038
O54826	Mllt10	Protein AF-10	-0.830017723576074	0.026887881427292	0.26751689389602	NS	0.0498892088357165	0.882479789575574	0.995057018685412	NS	0.358356106785328	0.299067214578932	0.631687980652807	NS	-0.521550825626462	0.139904062915713	0.474951062296884	NS	2.89568378755576	3.60350303606245	2.61906955190407	NA	3.03941879184076	3.10927926065505	3.06337031680207	2.24087987593001	2.3107212868346	2.68106268505543	1.7303460556091	2.13622355560246	2.71116659049676	2.25986807135042	2.20940106826468	2.81079488996924	2.15489172559011	NA	3.22716906611409	2.73095189389115
O54833	Csnk2a2	Casein kinase II subunit alpha' (CK II alpha') (EC 2.7.11.1)	-0.0829379523798267	0.609413559946405	0.810884741685444	NS	-0.095101492243675	0.54717304647604	0.991996341888423	NS	-0.0748348201099064	0.644492366929277	0.857867380956202	NS	-0.0626712802460581	0.690328334658886	0.900752633757458	NS	2.92053444496036	3.33842737734421	3.06906806240548	2.88761769971318	3.05391189610581	3.04556955118975	2.69115439809155	3.1377104648813	3.47094277156132	3.08634429643098	2.80395567988524	2.8301303032765	3.14027258057544	2.93992753202782	2.92857152394125	3.15602637358302	3.0052228433083	2.8910323951311	2.91268960472678	2.9912428041873
O54879	Hmgb3	High mobility group protein B3 (High mobility group protein 2a) (HMG-2a) (High mobility group protein 4) (HMG-4)	0.494404993879477	0.000904850636346091	0.0639659796001583	NS	0.166018877504754	0.183034578289933	0.960291050337302	NS	-0.242030484678434	0.060244866729825	0.339494638334055	NS	0.0863556316962888	0.478479001375178	0.7823471823433	NS	4.80255656904409	4.2173581316167	4.5772058787442	4.26700181278673	4.46603059804793	4.70749789409116	4.84225121313595	4.66280192348865	4.61969330018971	4.70806108272637	4.96391300614401	5.13941515294477	4.84494951456348	4.89346469405737	4.96043559192741	4.89178591008821	4.95718609574531	4.74543218417065	4.90191565092032	4.87407996023112
O54941	Smarce1	SWI/SNF-related matrix-associated actin-dependent regulator of chromatin subfamily E member 1 (BRG1-associated factor 57) (BAF57)	-0.045217240662893	0.764509296441881	0.89767978291749	NS	0.108480187715397	0.475671656994292	0.991996341888423	NS	0.229456142296597	0.143076166804684	0.46999329235304	NS	0.0757587139183073	0.616755216908296	0.859285410735435	NS	3.54675879830994	3.92114886359008	3.38204858659971	3.07305883433096	3.48075377070767	3.07413103072401	3.21348051998556	3.27478537091642	3.44279359201833	3.25129762841108	3.56773476318934	3.46254046377349	3.38124682017729	3.330624073039	3.43553653004478	3.50117157462779	3.32594801034285	3.09200784246226	3.51998383707299	3.35977781612647
O54946	Dnajb6	DnaJ homolog subfamily B member 6 (Heat shock protein J2) (HSJ-2) (MRJ) (mDj4)	0.284699704141247	0.185400844734057	0.497804435314774	NS	-0.255757069092251	0.231426457114341	0.977102570586486	NS	-0.744424558720175	0.00259642548647266	0.0667305615682225	NS	-0.203967785486677	0.335465364943965	0.680004149432417	NS	4.20273860596159	4.20214047368068	4.324062756332	3.19607872089348	3.98125513921694	4.76315970205093	4.54730289729198	4.67272566289541	4.91953052951012	4.72567969793711	3.98584678875748	4.45092008125875	4.25780097255882	4.36925153085768	4.26595484335818	4.32864319483186	4.73985422631127	4.33929043903137	4.47190265520494	4.46992262884486
O54962	Banf1	Barrier-to-autointegration factor (LAP2-binding protein 1) [Cleaved into: Barrier-to-autointegration factor, N-terminally processed]	0.168926757732891	0.356405292013891	0.640853735770566	NS	-0.0300242478133124	0.867870518436831	0.994409754418297	NS	-0.0415390674169523	0.818042689381363	0.932856451045238	NS	0.157411938129251	0.389198747458733	0.715745993047849	NS	5.6874214648105	5.63103818342224	5.98695880765077	5.30660253307797	5.65300524724037	5.44818049116256	5.77399068207736	6.02441173392059	5.53159435146883	5.69454431465734	5.93694862468655	5.98886500430395	5.8343657266606	5.52754866424196	5.82193200497326	5.62296741578974	5.57890090029847	5.62705376550768	5.82915818578002	5.66452006684398
O55013	Trappc3	Trafficking protein particle complex subunit 3 (BET3 homolog)	0.18990450858345	0.116296197966995	0.416942285819254	NS	0.0773441031190555	0.515218716523402	0.991996341888423	NS	-0.15515443236618	0.196424960053824	0.528024086166194	NS	-0.042594026901785	0.719409800408649	0.908603224331169	NS	4.7184043476487	4.80813528855906	4.79662641964476	4.38196224819692	4.67628207601236	4.9386347436017	4.77025703190627	4.96442975139517	4.65242450661101	4.83143650837854	4.76448876257068	4.92921688113472	5.01731248478838	4.75372820988945	4.86618658459581	4.95893124909577	5.03249010232804	4.67035582199557	4.97334527257099	4.90878061149759
O55022	Pgrmc1	Membrane-associated progesterone receptor component 1 (mPR)	-0.00540933504675729	0.968829683689451	0.987089223182489	NS	0.0496996074458435	0.720189532658847	0.991996341888423	NS	0.106963982622973	0.44449657392983	0.743976323672231	NS	0.0518550401303727	0.708653848919983	0.907299957454931	NS	5.22863608701702	5.75003237357411	5.45023923834235	5.41591121723375	5.46120472904181	5.08714153290637	5.28826387310863	5.5520534716263	5.48950410803401	5.35424074641883	5.39876187162225	5.40831981107297	5.49937783780939	5.51672205547557	5.45579539399504	5.24840984567227	5.33427149403011	5.57648063132184	5.4565994444345	5.40394035386468
O55023	Impa1	Inositol monophosphatase 1 (IMP 1) (IMPase 1) (EC 3.1.3.25) (D-galactose 1-phosphate phosphatase) (EC 3.1.3.94) (Inositol-1(or 4)-monophosphatase 1) (Lithium-sensitive myo-inositol monophosphatase A1)	0.164728099277342	0.188112651059509	0.49964024949043	NS	0.14951197565368	0.229769374905694	0.977102570586486	NS	-0.0899027960006799	0.462900509784277	0.759985911586126	NS	-0.0746866723770179	0.540769147727271	0.819167314888731	NS	5.36416019738068	4.99873376326692	5.32489454587587	4.92897307696612	5.1541903958724	5.36972738007463	5.17001078895022	5.42867930787168	5.0079552905958	5.24409319187308	5.25780572644153	5.29241451158057	5.37065124285309	5.35480249972379	5.31891849514974	5.32054217696692	5.3887965139391	5.49424446670843	5.37083751249256	5.39360516752675
O55028	Bckdk	[3-methyl-2-oxobutanoate dehydrogenase [lipoamide]] kinase, mitochondrial (EC 2.7.11.4) (Branched-chain alpha-ketoacid dehydrogenase kinase) (BCKD-kinase) (BCKDHKIN)	0.21670170207644	0.495710935659333	0.748043267439946	NS	-0.072667301413318	0.814943705543703	0.991996341888423	NS	-0.317247801241016	0.324061331706247	0.642052350282549	NS	-0.0278787977512581	0.928372601560007	0.978315999238552	NS	2.1253995968744	1.56168286036782	1.77702353255229	3.64859092559098	2.27817422884637	2.46145145042062	2.63555739769061	2.33536685955438	2.27884761445454	2.42780583053004	2.44137715242279	2.61709452669246	2.07508959733727	2.1754776490093	2.32725973136546	2.94129862314239	2.22048006721769	2.48352051067025	1.98495046541562	2.40756241661149
O55029	Copb2	Coatomer subunit beta' (Beta'-coat protein) (Beta'-COP) (p102)	0.316021776462291	0.295157512774593	0.591528837134847	NS	0.0333028561921036	0.910426785333338	0.995581291404668	NS	-0.122481647131511	0.679910276118725	0.873308388288881	NS	0.160237273138676	0.590159614200815	0.842984322029439	NS	4.45147141855819	4.88255766048845	4.53006360247597	3.40362025428727	4.31692823395247	4.52991603472432	4.36315769636902	4.31159890779244	4.55296688545011	4.43940988108397	4.75180918870599	4.60599252684218	4.56405131945055	4.60994700666005	4.63295001041469	4.40435356299466	4.3468548039647	4.52167657440465	4.61796600774023	4.47271273727606
O55098	Stk10	Serine/threonine-protein kinase 10 (EC 2.7.11.1) (Lymphocyte-oriented kinase)	-0.175411897397037	0.425696810086349	0.694902609027346	NS	0.0437895510660258	0.840702169758449	0.991996341888423	NS	0.728290709705805	0.00414934047579813	0.0877745100649603	NS	0.509089261242742	0.031720842220577	0.237261584088868	NS	4.33238441042783	5.35271982560212	4.47782960287372	4.21984094280399	4.59569369542691	3.71013005623298	3.75935601756557	4.0835701820572	3.9165556870287	3.86740298572111	4.53811022865554	4.17604135413938	4.57668280302124	4.39029280630334	4.42028179802987	3.93255046043284	3.65404498375069	3.86558062249062	4.19259408047441	3.91119253678714
O55101	Syngr2	Synaptogyrin-2 (Cellugyrin)	-0.145475825779266	0.398858586051681	0.67244069643179	NS	-0.37221260163179	0.0426182229342466	0.63443559978873	NS	-0.0549377980265905	0.747367224325821	0.903782951459619	NS	0.171798977825933	0.321473041426168	0.670773690582091	NS	4.70984813425323	3.98617048346808	4.54859341017441	4.71603631387983	4.49016208544389	4.3962734067472	4.48712180052498	4.81020459060704	4.48679973600272	4.54509988347048	4.55352764292935	4.55058922360912	4.17449227157397	4.10013590054607	4.34468625966463	4.32688193036354	3.95941338450795	4.16950489936372	4.23574891311953	4.17288728183869
O55106	Strn	Striatin	0.0638966829598332	0.712763259221039	0.87492800786839	NS	0.061544275849748	0.722847331402773	0.991996341888423	NS	-0.0993462690144475	0.568377609794581	0.8224680709561	NS	-0.0969938619043624	0.577468599908215	0.839320543429925	NS	4.23233338814988	4.50764302065493	4.22366085937416	4.03561404870023	4.2498128292198	4.08256192227927	4.19325059934898	4.38383782977205	4.7369860415367	4.34915909823425	4.76596996533982	4.05270020004018	4.20121744419245	4.23495043914609	4.31370951217963	4.15010506308484	4.37967866206694	4.50921544047368	4.60381433071052	4.410703374084
O55125	Nipsnap1	Protein NipSnap homolog 1 (NipSnap1)	0.270810316688291	0.0904135881115112	0.388080724280349	NS	0.149270081453178	0.333566664321678	0.991996341888423	NS	-0.105399519494588	0.491148891914849	0.774972190113659	NS	0.0161407157405242	0.915332889713893	0.973891107227228	NS	4.81485271294271	4.02880887079512	4.78679699764214	4.44000430377957	4.51761572128988	4.75472286490229	4.56955570413911	4.41080487737232	4.75697751672416	4.62301524078447	4.95531242060937	4.56248831030456	4.79767558375144	4.83822783724733	4.78842603797817	4.78320905829734	4.79471616134579	4.71125921641833	4.79995685288914	4.77228532223765
O55128	Sap18	Histone deacetylase complex subunit SAP18 (18 kDa Sin3-associated polypeptide) (Sin3-associated polypeptide p18)	0.00381462297951801	0.974889071968624	0.989126131007346	NS	0.169884232054594	0.17513162740892	0.942016605242512	NS	0.169830548088467	0.175259405533132	0.50893702768333	NS	0.00376093901339089	0.975242336631717	0.993602380621461	NS	4.75475831595776	5.33509810414801	4.95139698555076	4.68253907657727	4.93094812055845	4.63949151317028	4.70130700516109	4.82212078899797	4.8815509825506	4.76111757246998	4.95642388228456	4.92757378499141	4.97061192440363	4.88444138247227	4.93476274353797	4.97803027554891	4.96768315325301	4.75454228651089	5.02375150278552	4.93100180452458
O55131	Septin7	Septin-7 (CDC10 protein homolog)	-0.002174167469115	0.986261030342595	0.993467906706078	NS	0.152369616550545	0.239208506779976	0.981788714861481	NS	-0.0291762373225135	0.817419383638095	0.932856451045238	NS	-0.183720021342173	0.160317724310693	0.50999736525093	NS	4.59550807857853	4.86850780291526	4.70807751729473	4.2455714511559	4.6044162124861	4.59102219372055	4.58198572005383	4.65810317963763	4.70325870582248	4.63359244980862	4.6297687951754	4.63836844117039	4.58457911648088	4.55625182724127	4.60224204501699	4.71066150901456	4.684123267708	4.8811110423308	4.86795244638318	4.78596206635913
O55135	Eif6	Eukaryotic translation initiation factor 6 (eIF-6) (B4 integrin interactor) (CAB) (p27(BBP))	-0.0285859195949305	0.758972152426457	0.895701873856305	NS	-0.167533097682052	0.0797429456175135	0.814162586251046	NS	0.0546608005406873	0.558246208601976	0.817453180860189	NS	0.193607978627809	0.0446640915705989	0.273939761633007	NS	4.13432328553909	4.25555358741593	4.28933700248336	4.15277902387095	4.20799822482733	4.07603895120551	4.03072498896845	4.19455407490006	4.31203168207256	4.15333742428665	4.33102251846229	4.14782484423893	4.10247779535729	4.13632406287109	4.1794123052324	3.98817196560628	3.886903689996	3.95637891204706	4.11176273876903	3.98580432660459
O55142	Rpl35a	60S ribosomal protein L35a	0.128659114677484	0.68881946662011	0.85892142445574	NS	-0.151503246338848	0.637612250173485	0.991996341888423	NS	-0.0333700400248602	0.917054208247955	0.971250343687377	NS	0.246792320991472	0.44585045536955	0.761042251468155	NS	7.20383520900497	7.33099240768237	7.47836102604349	6.45041024505334	7.11589972194604	7.60729402347476	7.03120642051983	7.21048617117856	6.74809243271069	7.14926976197096	7.19666677037588	6.87229976899598	7.29339674483382	7.61587206228847	7.24455883662354	6.98534462076803	7.25465591929868	6.91225185697547	6.83881366548616	6.99776651563208
O55234	Psmb5	Proteasome subunit beta type-5 (EC 3.4.25.1) (Macropain epsilon chain) (Multicatalytic endopeptidase complex epsilon chain) (Proteasome chain 6) (Proteasome epsilon chain) (Proteasome subunit X)	-0.00581930319669416	0.97398497773086	0.989126131007346	NS	0.0222109522736932	0.900956700834742	0.995581291404668	NS	0.355204503036057	0.0537286827033468	0.324831587583407	NS	0.32717424756567	0.0742766642142759	0.34570589077808	NS	3.56469072828776	3.31992892669733	2.9086833820593	3.20737654456169	3.25016989540152	2.55823404190612	3.01338845015859	2.81413407816982	3.19410499922732	2.89496539236546	3.24709589414117	3.34792929704499	3.10609255257044	3.2762846250627	3.24435059220482	3.0457992071113	2.77714398341037	2.94159200338128	2.90417018465368	2.91717634463916
O70126	Aurkb	Aurora kinase B (EC 2.7.11.1) (Aurora 1) (Aurora- and IPL1-like midbody-associated protein 1) (Aurora/IPL1-related kinase 2) (ARK-2) (Aurora-related kinase 2) (STK-1) (Serine/threonine-protein kinase 12) (Serine/threonine-protein kinase 5) (Serine/threonine-protein kinase aurora-B)	-0.0455315843585015	0.816420451833505	0.922920974131585	NS	0.179162626012805	0.332135727591881	0.991996341888423	NS	0.0476847680486438	0.807923824560405	0.932191049561373	NS	-0.177009442322662	0.337774368304223	0.680004149432417	NS	2.54725754677602	2.92594097580484	2.8694329008571	NA	2.78087714114599	2.8823420470669	2.77061188628381	2.93930146133048	2.34051409770819	2.73319237309735	2.56921714489007	2.89022316231132	2.84731883885529	2.63462308109328	2.73534555678749	3.07777018945109	3.33498245776972	2.64460577262027	2.59206157659954	2.91235499911016
O70133-2	Dhx9	ATP-dependent RNA helicase A (EC 3.6.4.13) (DEAH box protein 9) (mHEL-5) (Nuclear DNA helicase II) (NDH II) (RNA helicase A) (RHA)	-0.0379973103349722	0.907368048113724	0.957372257424239	NS	-0.00498342961060296	0.988607027142546	0.997476509198355	NS	0.236958759809302	0.501591643334373	0.782405355363535	NS	0.203944879084933	0.535741278012642	0.813928595156482	NS	1.29171397569516	2.02586392332349	1.13904089399684	NA	1.48553959767183	1.20925941099682	NA	1.27501274955634	1.26147035303443	1.24858083786253	1.32970251825178	1.48267643110696	0.710062893083561	2.26772730690514	1.44754228733686	NA	0.93415597357578	1.61397195487735	1.18266429630265	1.24359740825193
O70145	Ncf2	Neutrophil cytosol factor 2 (NCF-2) (67 kDa neutrophil oxidase factor) (NADPH oxidase activator 2) (Neutrophil NADPH oxidase factor 2) (p67-phox)	-0.237922711121318	0.257613258637578	0.559423646737423	NS	-0.297720643611046	0.161760876874231	0.919320117579696	NS	-0.267039904330211	0.206472380833588	0.545409634179087	NS	-0.207241971840483	0.321472896552381	0.670773690582091	NS	5.08428560237464	5.17169010099897	5.2982533988839	4.31669255182572	4.96773041352081	5.31216610158985	5.13228327196918	5.51548310127853	4.97914879656648	5.23477031785101	4.65641629989826	4.57179851501084	4.71277598907604	4.97824000561278	4.72980770239948	5.14364848782101	5.05310613536319	4.69640149937111	4.85504257440476	4.93704967424002
O70152	Dpm1	Dolichol-phosphate mannosyltransferase subunit 1 (EC 2.4.1.83) (Dolichol-phosphate mannose synthase subunit 1) (DPM synthase subunit 1) (Dolichyl-phosphate beta-D-mannosyltransferase subunit 1) (Mannose-P-dolichol synthase subunit 1) (MPD synthase)	-0.0853072842064485	0.575271356200719	0.792939848003791	NS	0.218907197416406	0.162797501058225	0.92103615778706	NS	0.234467386860819	0.136837999059939	0.461915438671821	NS	-0.0697470947620356	0.646265177865907	0.873889505349864	NS	5.07537837020739	5.69613136366159	5.23647248106791	5.50437096084067	5.37808829394439	4.91270752796959	4.9650254806714	5.39826771366718	5.29848290602609	5.14362090708357	5.36665905778514	5.07757829747589	5.42675790658687	5.30012877710386	5.29278100973794	5.18585943804273	5.27729486764972	5.496567161978	5.49039095032952	5.36252810449999
O70172	Pip4k2a	Phosphatidylinositol 5-phosphate 4-kinase type-2 alpha (EC 2.7.1.149) (1-phosphatidylinositol 5-phosphate 4-kinase 2-alpha) (Diphosphoinositide kinase 2-alpha) (Phosphatidylinositol 5-Phosphate 4-Kinase) (PI5P4Kalpha) (Phosphatidylinositol 5-phosphate 4-kinase type II alpha) (PI(5)P 4-kinase type II alpha) (PIP4KII-alpha) (PtdIns(5)P-4-kinase isoform 2-alpha)	-0.436703675439667	0.0140985590401416	0.214749874440167	NS	0.113782379448139	0.478413830874019	0.991996341888423	NS	0.340063057080746	0.0467881782734191	0.3101097932309	NS	-0.210422997807059	0.199171623363097	0.55749839553952	NS	4.30563454106375	4.65194729792053	4.31199951204156	3.84961176580431	4.27979827920754	3.57974738569123	3.9687547305395	4.12738679144682	4.08305198082959	3.93973522212679	3.88678000863555	3.77860909925585	3.78575188592859	3.92123742125148	3.84309460376787	3.8444442877834	4.18239617535968	4.19107257930533	3.9961573638513	4.05351760157493
O70194	Eif3d	Eukaryotic translation initiation factor 3 subunit D (eIF3d) (Eukaryotic translation initiation factor 3 subunit 7) (eIF-3-zeta) (eIF3 p66)	0.285503638441195	0.140311105232649	0.449811298984202	NS	-0.112099277229348	0.549532926733631	0.991996341888423	NS	-0.224482029772196	0.239449125233162	0.582004585739819	NS	0.173120885898348	0.359544836072668	0.696162454873752	NS	5.3624482524871	5.19882013705561	5.45868657963628	4.52804644757351	5.13700035418812	5.41826671382487	5.40850528993091	5.41395116354369	5.20520636854178	5.36148238396031	5.46512554032011	5.27211838081009	5.43783822373389	5.51493382565319	5.42250399262932	5.14926831921198	5.28688554643693	5.32544372367784	5.23593483759682	5.24938310673089
O70201	Birc5	Baculoviral IAP repeat-containing protein 5 (Apoptosis inhibitor 4) (Apoptosis inhibitor survivin) (TIAP)	0.206046852418302	0.5096141268989	0.759873525073158	NS	0.350657839037297	0.268583638562803	0.991996341888423	NS	-0.0640478730957645	0.836453292359382	0.941860731805211	NS	-0.20865885971476	0.50434634981093	0.801887178194262	NS	5.61022887128445	6.23050004320682	6.0429896462022	4.69571532163116	5.64485847058116	5.67724773617672	5.65856963151066	5.59441545734448	5.90539254967558	5.70890634367686	5.76333755778565	5.6926478548511	6.15447531832081	5.79316056104027	5.85090532299946	5.8994933456717	6.17438500451419	6.07012286831269	6.09425551235874	6.05956418271433
O70251	Eef1b	Elongation factor 1-beta (EF-1-beta)	0.631897703240119	0.163417641177262	0.475893928986721	NS	-0.238153120881388	0.588345134288666	0.991996341888423	NS	-0.269333042814004	0.541061810761985	0.808827701747026	NS	0.600717781307503	0.183791369955361	0.542528535911013	NS	7.27032108984718	6.12757729733633	6.96534789751193	6.42123651401806	6.69612069967837	7.20231753430282	7.07492495426074	6.90217984454181	6.68239263686442	6.96545374249245	7.33125370039857	7.49800894229381	7.09725330089908	7.38555766808268	7.32801840291854	6.85506969757091	6.85966573936397	6.37523040158928	6.81923664792298	6.72730062161179
O70252	Hmox2	Heme oxygenase 2 (HO-2) (EC 1.14.14.18)	0.143660552761363	0.066366369300896	0.350198818677316	NS	0.130675499651716	0.0917141616843493	0.830076015061974	NS	-0.0403110543603585	0.585748262911982	0.829384200341598	NS	-0.0273260012507121	0.711001056951511	0.907299957454931	NS	4.53743763678147	4.37574961961684	4.57125592052611	4.26202386266156	4.43661675989649	4.43961187689111	4.5626955927894	4.49134696159006	4.41405682575684	4.47692781425685	4.71957323746171	4.55665362045824	4.4766678823803	4.56821451033117	4.58027731265786	4.66474048543007	4.61214443258797	4.54251682608131	4.61101151153494	4.60760331390857
O70279	Ess2	Splicing factor ESS-2 homolog (ES2 protein) (Expressed sequence 2 embryonic lethal)	0.314214638646768	0.0770026365110024	0.362280322288112	NS	-0.0384232329951713	0.817552287855226	0.991996341888423	NS	-0.469828460836627	0.0146404299520869	0.170336726727839	NS	-0.117190589194688	0.473009024579161	0.779213244520095	NS	3.12092275322735	2.67254228617158	3.07782699855929	3.76097209277163	3.15806603268246	3.39651929571703	3.55425727416768	3.28029908956048	4.31998145387719	3.63776427833059	2.92561945715002	3.56079798840332	3.25257014649056	2.99843355383543	3.18435528646983	3.24452011309949	3.08913675299599	3.47784736420522	3.39467927235741	3.30154587566453
O70310	Nmt1	Glycylpeptide N-tetradecanoyltransferase 1 (EC 2.3.1.97) (Myristoyl-CoA:protein N-myristoyltransferase 1) (NMT 1) (Type I N-myristoyltransferase) (Peptide N-myristoyltransferase 1)	-0.159974770219151	0.0407771670492319	0.308293822024336	NS	0.0907645501711479	0.234323649380994	0.977102570586486	NS	0.0729328942074012	0.337178662533403	0.65483144206699	NS	-0.177806426182897	0.0240901704054834	0.202709970485165	NS	5.5616996179067	5.77109290322358	5.48669723029463	5.62241359871807	5.61047583753574	5.54826039733858	5.66029212264234	5.49174363758245	5.44987561575001	5.53754294332835	5.34365995767736	5.38602265340509	5.54475152135553	5.52757013682838	5.45050106731659	5.67603341440479	5.60251871909765	5.5136018480158	5.72107599247972	5.62830749349949
O70318	Epb41l2	Band 4.1-like protein 2 (Erythrocyte membrane protein band 4.1-like 2) (Generally expressed protein 4.1) (4.1G)	0.114303775714279	0.640760269594543	0.830157924469998	NS	0.255436047535987	0.304355731082349	0.991996341888423	NS	0.127889612504635	0.601956281624879	0.834335196547259	NS	-0.0132426593170729	0.956719178513187	0.985234739595286	NS	3.2072485511065	3.50573430465893	3.15376929288444	2.29493385581794	3.04042150111695	2.84444676237483	2.96467192196308	2.82840296180985	3.0126059083015	2.91253188861232	3.36685703216933	3.2358061278086	3.04740146536964	2.96883648197741	3.15472527683125	3.20446055925242	3.0774978963784	3.0317076213802	3.35820566758259	3.1679679361484
O70378	Emc8	ER membrane protein complex subunit 8 (Neighbor of COX4)	0.0881542376409656	0.537258980102902	0.775915666916554	NS	0.00493412345386736	0.972264159878864	0.997476509198355	NS	-0.16578190907393	0.253849024406051	0.597164086498409	NS	-0.0825617948868315	0.563058438520801	0.83302977936324	NS	3.32598722065595	3.28510354555214	3.16377638714411	2.8504809210353	3.15633701859688	3.14906701213901	3.23556838143769	3.37526791719737	3.52857239990914	3.3221189276708	3.25304542028594	3.41804118788774	3.06583769358484	3.24104072319285	3.24449125623784	3.41947944400096	2.94267957737112	3.40722898940964	3.53882419371698	3.32705305112467
O70400	Pdlim1	PDZ and LIM domain protein 1 (C-terminal LIM domain protein 1) (Elfin) (LIM domain protein CLP-36)	0.0414253885875229	0.833189951251463	0.925798907970511	NS	-0.255658058989724	0.206317247618231	0.969470365855998	NS	-0.0446533005519114	0.820428374778842	0.933462155830291	NS	0.252430147025336	0.21178740898702	0.573957103291132	NS	2.85160667360084	3.46545577426803	2.64077004048454	3.66411921221275	3.15548792514154	3.30063786457224	3.34311405080765	2.96747356938133	3.18933941801258	3.20014122569345	3.40678944893451	3.17665875311772	2.90301353318457	3.30119151967946	3.19691331372906	3.04593097516143	2.83482275044752	2.81996437400732	3.07721456719871	2.94448316670374
O70404	Vamp8	Vesicle-associated membrane protein 8 (VAMP-8) (Endobrevin) (Edb)	-0.0771967021920263	0.694939602044061	0.863428789020043	NS	-0.216692505198263	0.279785772624108	0.991996341888423	NS	-0.189109385488648	0.343203976433417	0.660826473690371	NS	-0.0496135824824115	0.800696468990863	0.937742865942106	NS	4.43515763711271	4.79904471101552	4.3785482535303	4.07746041657304	4.42255275455789	4.47545956572747	4.61285906065972	4.60025296338171	4.75807697041729	4.61166214004655	4.48953301466625	4.6850168422434	4.12686992386056	4.08000442869328	4.34535605236587	4.5705253736583	3.97399442899849	4.68188608556636	4.35347265117021	4.39496963484834
O70435	Psma3	Proteasome subunit alpha type-3 (Macropain subunit C8) (Multicatalytic endopeptidase complex subunit C8) (Proteasome component C8) (Proteasome subunit K)	0.20156182955927	0.220109353692567	0.532345048865571	NS	-0.122207199993465	0.449556070274778	0.991996341888423	NS	-0.110828893809968	0.492089834060149	0.775499738490207	NS	0.212940135742766	0.196505510451089	0.557046028587859	NS	5.70984597996035	5.28293006311933	5.53079573113221	4.89905520042988	5.35565674366044	5.54477610323267	5.49455187458024	5.47245437776958	5.35416019429915	5.46648563747041	5.59889560758668	5.61381165581586	5.5289487278814	5.4872183015949	5.55721857321971	5.39733215688755	5.38992050147515	5.22791896866697	5.36194212287809	5.34427843747694
O70439	Stx7	Syntaxin-7	-0.42124947552497	0.0228724295642218	0.259025821895281	NS	-0.449238589146283	0.0163963293497053	0.366956511821056	NS	-0.263625923881548	0.132588657155998	0.456915798469918	NS	-0.235636810260235	0.175461560478058	0.534445527888368	NS	3.78621909654832	3.99029696765923	3.82178206493151	3.31730324688623	3.72890034400632	3.87603947833491	3.81643768286703	4.18041222067241	4.09721568967714	3.99252626788787	3.47457474443815	3.44720006824577	3.06847887778149	3.24034978346	3.30765086848135	3.70067964931214	3.12371779169264	3.56348438842904	3.78526888553247	3.54328767874157
O70445	Bard1	BRCA1-associated RING domain protein 1 (BARD-1) (EC 2.3.2.27) (RING-type E3 ubiquitin transferase BARD1)	-0.0866930023182437	0.499621155368377	0.752296846177288	NS	-0.087219354352588	0.497063206014228	0.991996341888423	NS	-0.261346370073472	0.0550968945731605	0.328225002526186	NS	-0.260820018039127	0.0555289222575189	0.307933390949882	NS	4.98044430125571	4.9932351582324	5.03474279137981	5.02405791496228	5.00812004145755	5.33061612918658	5.14792846107544	5.44275944765323	5.15656160820884	5.26946641153102	4.66829543906166	4.72846034383087	5.03289778780293	5.25605458586174	4.9214270391393	5.04273590112695	5.3492021030598	5.13882263446606	5.19822759006095	5.18224705717844
O70456	Sfn	14-3-3 protein sigma (Stratifin)	0.123410181074059	0.404454054844461	0.67786007854479	NS	-0.140371317613214	0.344718078985601	0.991996341888423	NS	-0.0208253977409904	0.886759589341816	0.9603864142916	NS	0.242956100946282	0.112411752316274	0.424438032917265	NS	6.31509717180368	6.2088698617349	6.4581032045125	5.87009984963566	6.21304252192169	6.16445226465841	6.11701513588051	6.50500722956368	6.14899704854813	6.23386791966268	6.17712993772648	6.34560298960974	6.35553331602968	6.4675445686171	6.33645270299575	6.00813982380993	6.19706401262276	6.07600158781324	6.09278098395174	6.09349660204942
O70480	Vamp4	Vesicle-associated membrane protein 4 (VAMP-4)	-0.201992775059029	0.413434246055551	0.683766176589774	NS	0.262612403620882	0.259161931302443	0.991996341888423	NS	0.732654822796547	0.00928694657142045	0.141166464560163	NS	0.268049644116636	0.244928724151222	0.600358151560723	NS	2.52874068693864	2.46203061010957	2.5525311169512	NA	2.5144341379998	1.43521774047356	2.2072394852762	1.17947933126587	2.01359025610514	1.70888170328019	2.79352068876001	2.16574312736992	2.11127434526971	2.07115801587474	2.28542404431859	1.89568378755575	1.82950945196139	2.33420650708848	2.06343226064859	2.03070800181355
O70492	Snx3	Sorting nexin-3 (SDP3 protein)	0.359711299378024	0.194560969513683	0.508952399304683	NS	-0.221269566230812	0.41626572946017	0.991996341888423	NS	-0.413762736153811	0.139294743838233	0.463625104312948	NS	0.167218129455025	0.536940298949091	0.814708754865031	NS	4.2551807038379	2.87180277564233	3.93907716572173	3.32559495853162	3.5979139009334	4.29769856231069	3.75940781518357	4.0428856091938	3.94671456166073	4.0116766370872	3.95136455278968	3.9710365353998	3.84136097016247	4.06673874289373	3.95762520031142	3.84368897524317	4.27729486764972	3.3965187631106	3.64412567742195	3.79040707085636
O70503	Hsd17b12	Very-long-chain 3-oxoacyl-CoA reductase (EC 1.1.1.330) (17-beta-hydroxysteroid dehydrogenase 12) (17-beta-HSD 12) (3-ketoacyl-CoA reductase) (KAR) (Estradiol 17-beta-dehydrogenase 12) (EC 1.1.1.62) (KIK-I)	0.313321749317907	0.101621105947213	0.404284832751034	NS	0.16983773882211	0.35876005825819	0.991996341888423	NS	-0.261937773184356	0.165222901167889	0.497655023869982	NS	-0.118453762688559	0.518913100301852	0.80217663006577	NS	5.55010890440489	5.26609284573425	5.75767923562808	4.93357428660178	5.37686381809225	6.01191991904033	5.5164096569527	5.68121360200809	5.34566318710529	5.6388015912766	5.62767630587662	5.46643571900687	5.89956890685503	5.76706133790207	5.69018556741015	5.77114329805675	5.94411265418945	5.61779076498163	5.9015106031669	5.80863933009868
O70551	Srpk1	SRSF protein kinase 1 (EC 2.7.11.1) (SFRS protein kinase 1) (Serine/arginine-rich protein-specific kinase 1) (SR-protein-specific kinase 1)	0.277131599844936	0.050982846568742	0.331508745259485	NS	-0.059235623395559	0.655789592324687	0.991996341888423	NS	-0.301950568739999	0.0355398056733581	0.275379908959447	NS	0.0344166545004961	0.795181117219818	0.935367380094813	NS	1.71238015932572	2.35170393849514	1.98951009038288	1.62620292339694	1.91994927790017	2.41197349720412	2.08675791534466	2.13872430739386	2.25014366661804	2.22189984664017	2.30481864108096	2.18865675842391	2.04650276008528	2.24834535139026	2.1970808777451	2.20458394197099	2.19542752432463	2.18547624459785	2.06516918208496	2.16266422324461
O70566	Diaph2	Protein diaphanous homolog 2 (Diaphanous-related formin-2) (DRF2) (mDia3)	-0.306185234068866	0.0736933622760324	0.357889141453107	NS	-0.337671553412747	0.0498549173569603	0.694231186038802	NS	-0.390153268882444	0.0249345565608387	0.234828871720227	NS	-0.358666949538562	0.0380118254455633	0.253427295378333	NS	4.92232301761829	4.51502415016665	5.00029591796344	4.55381883863086	4.74786548109481	5.25100225921333	5.09889347793329	5.30020800576414	4.90197125699826	5.13801874997725	4.32694256360885	4.4285184834719	4.46395371093523	4.5473062300878	4.44168024702594	4.85316343540888	4.87256746882533	4.63553875831579	4.84011912370801	4.8003471965645
O70591	Pfdn2	Prefoldin subunit 2	0.060901856024407	0.72011806519436	0.879258417068579	NS	-0.0424155733679766	0.802713164257564	0.991996341888423	NS	0.133572629127004	0.435923921627436	0.735003546582128	NS	0.236890058519387	0.176565735167641	0.534445527888368	NS	4.09357943086595	4.36140509282302	4.13495789569851	3.92038891973149	4.12758283477974	3.99772046354959	4.34099614062175	4.08709062664905	3.55023359179056	3.99401020565274	4.39505767916904	4.31842648519124	3.95907946378407	4.08137513507224	4.18848469080415	4.07467438189401	4.09493555907193	3.6762712478254	3.96049734034767	3.95159463228475
O88271	Cfdp1	Craniofacial development protein 1 (27 kDa craniofacial protein) (Bucentaur) (Protein Cp27)	0.0783934036505605	0.562254551853882	0.787270593936593	NS	0.0586804355001311	0.663619809310551	0.991996341888423	NS	0.207019061846057	0.138992669973014	0.463625104312948	NS	0.226732029996486	0.107708462581726	0.414532654300445	NS	4.99901019135758	5.28031216740509	4.80372877089057	4.82571184346738	4.97719074328015	4.63012243320068	4.84570865141106	4.70068045290209	4.90417518822258	4.7701716814341	5.14141246595693	5.26933348429826	4.98160122757067	4.82998940989703	5.05558414693072	4.83189885738553	4.93166142310035	4.71081009406261	4.84103809318841	4.82885211693422
O88291	Znf326	DBIRD complex subunit ZNF326 (Zinc finger protein 326) (Zinc finger protein interacting with mRNPs) (Zinc finger protein-associated with nuclear matrix of 75 kDa)	-0.11919330100504	0.737986323129013	0.886162148461102	NS	0.327415895133322	0.374662650182445	0.991996341888423	NS	0.19418859297835	0.61831805695421	0.841467029712182	NS	-0.252420603160011	0.445738166851408	0.761042251468155	NS	1.34690613284442	2.90948958708079	1.16372732761942	NA	1.80670768251488	1.55366373598934	NA	1.57508597864636	1.57375569266839	1.5675018024347	1.79203183886006	2.09969767957735	1.21095507161025	1.67666115628126	1.69483643658223	2.04043709615325	1.62291851457991	2.49975511122462	1.65831367054369	1.95535609812537
O88342	Wdr1	WD repeat-containing protein 1 (Actin-interacting protein 1) (AIP1)	-0.103090722925316	0.24812706531066	0.553096091605859	NS	0.0773360602603028	0.381378082006527	0.991996341888423	NS	0.0340161011142655	0.697041479276363	0.886616127664199	NS	-0.146410682071354	0.108844403959883	0.417817183489953	NS	4.54653308456185	4.3717903924984	4.45307592881892	4.16797052852722	4.3848424836016	4.29183580176821	4.34795694649388	4.50875038688213	4.25476239480509	4.35082638248733	4.319195015366	4.37059043322425	4.28777039052243	4.14945120359243	4.28175176067628	4.43052787476834	4.47317051505723	4.398068283678	4.41088309748702	4.42816244274765
O88379	Baz1a	Bromodomain adjacent to zinc finger domain protein 1A (Cbp146)	0.130842564667585	0.391104080130146	0.664370886579674	NS	0.0716645458719508	0.624906445982711	0.991996341888423	NS	-0.296369080573898	0.0583458513012737	0.336375452994765	NS	-0.237191061778264	0.112899327690385	0.425105244782351	NS	3.03670899947173	2.71167387540868	2.79895815113317	2.00603682888343	2.63834446372425	3.15011437730873	2.90691038437025	2.84253654384216	3.27475987523394	3.04358029518877	2.84333691533375	2.77929696267827	2.98144365027761	2.90813758884019	2.87805377928245	3.12806320831432	3.02639715467378	3.24198469161061	3.06453430964415	3.11524484106072
O88384	Vti1b	Vesicle transport through interaction with t-SNAREs homolog 1B (Vesicle transport v-SNARE protein Vti1-like 1) (Vti1-rp1)	-0.025244214431245	0.880308528374225	0.94805052456462	NS	-0.145088797153413	0.392843216477455	0.991996341888423	NS	-0.0883254389346405	0.599955518391924	0.834180867370052	NS	0.0315191437875273	0.850904505166846	0.953795511344538	NS	3.48583077683702	2.92046693124664	3.47404313088765	3.31037439799487	3.29767880924155	3.33900997199151	3.68279442513951	3.52992372537858	2.99228887019515	3.38600424817619	2.99452703728931	3.5100295343118	3.31832421192956	3.26685759571053	3.2724345948103	3.2353676996303	3.10265150705865	3.19358762165498	3.43205497574723	3.24091545102279
O88396	Grpel2	GrpE protein homolog 2, mitochondrial (Mt-GrpE#2)	-0.384010461458049	0.309909568286729	0.606402185781768	NS	-0.195215695616456	0.746696381843703	0.991996341888423	NS	0.44583513951649	0.440904189045423	0.740675943723221	NS	0.257040373674897	0.541568904680354	0.81992878602182	NS	1.27419541080949	2.17252399291458	1.33613558863257	NA	1.59428499745221	1.14844985793572	NA	NA	NA	1.14844985793572	1.42553349287843	2.02374882634405	0.998444277684524	0.391971607357765	1.20992455106619	NA	1.05055506577538	NA	0.855913258863155	0.953234162319267
O88447	Klc1	Kinesin light chain 1 (KLC 1)	0.433152015406575	0.0146975668964506	0.216957044821572	NS	0.0567536416300642	0.736932296510866	0.991996341888423	NS	-0.292894374505755	0.090296587931353	0.395998772924007	NS	0.0835039992707559	0.621510789891634	0.861332323400771	NS	2.49373172410306	1.7493364860761	2.2358427443198	1.802565546066	2.07036912514124	2.73567872428684	2.20372444633353	2.22693500693485	2.28671582103274	2.36326349964699	2.47936942397245	2.52153401658608	2.54300489111056	2.47017623052216	2.50352114054781	2.54064192917163	2.39471742261347	2.30237523261802	2.44233398070512	2.42001714127706
O88456	Capns1	Calpain small subunit 1 (CSS1) (Calcium-activated neutral proteinase small subunit) (CANP small subunit) (Calcium-dependent protease small subunit) (CDPS) (Calcium-dependent protease small subunit 1) (Calpain regulatory subunit)	-0.411612367075188	0.0904614647199491	0.388080724280349	NS	0.0712429479010959	0.739550660500079	0.991996341888423	NS	0.285235893710316	0.227856805218921	0.568092669403475	NS	-0.197619421265968	0.362959276707616	0.699558382481159	NS	2.56911678587439	2.01056976340678	2.20102198582976	NA	2.26023617837031	1.91801272508064	1.68747530318288	2.4327608395253	1.74368069411071	1.94548239047488	2.02272251546185	2.12116356141429	1.8996526897587	1.38918826087664	1.85818175687787	2.26416658463886	1.82279963204987	1.81723284112681	2.2807738724288	2.04624323256108
O88477	Igf2bp1	Insulin-like growth factor 2 mRNA-binding protein 1 (IGF2 mRNA-binding protein 1) (IMP-1) (Coding region determinant-binding protein) (CRD-BP) (IGF-II mRNA-binding protein 1) (VICKZ family member 1) (Zipcode-binding protein 1) (ZBP-1)	0.511683825885427	9.23188881800813e-05	0.0159076984195303	Up	0.0420416836146995	0.712651512154289	0.991996341888423	NS	0.892923568222537	9.5378135416493e-09	5.24579744790712e-06	Up	1.36256571049327	6.87855557283933e-13	1.89848133810366e-09	Up	3.97549389108717	4.18241101438581	3.9171273268991	4.16817516488942	4.06080184931538	3.35055332148193	3.00104186234555	3.15545588280896	3.16446205773492	3.16787828109284	4.57539982977099	4.48487576991255	4.51711463600289	4.71255246511679	4.5724856752008	3.34759489169533	3.32022970966066	3.1180435312085	3.05381172626565	3.20991996470753
O88487	Dync1i2	Cytoplasmic dynein 1 intermediate chain 2 (Cytoplasmic dynein intermediate chain 2) (Dynein intermediate chain 2, cytosolic) (DH IC-2)	-0.0842435874856904	0.50106034943996	0.753640689255848	NS	0.335578436447277	0.0153852902603065	0.359077028617663	NS	0.163252415188434	0.201854162746687	0.53736587372061	NS	-0.256569608744534	0.0536561185707567	0.303761252875891	NS	2.84510354810365	3.31108822222262	2.94206750459441	2.65329315149609	2.93788810660419	2.7039719202402	2.76411580669987	2.77943655471584	2.85101848400713	2.77463569141576	3.04712477246258	2.85829555551726	2.60726174898474	2.90189599950943	2.8536445191185	2.98535167812586	3.01631614358495	3.24403465519056	3.19515403455076	3.11021412786303
O88512	Ap1g2	AP-1 complex subunit gamma-like 2 (Gamma2-adaptin) (G2ad)	0.0577265236224505	0.797710233614674	0.913325213486569	NS	-0.16247107754433	0.462075952888441	0.991996341888423	NS	-0.251341681043416	0.273764432035477	0.610161163857345	NS	-0.0311440798766358	0.8868262556174	0.963950657511007	NS	3.46190893556758	2.87763423440511	3.56712432693378	3.99254532680834	3.4748032059287	3.6925498650672	3.3347856776287	3.4541057460984	3.61932712867021	3.52519210436613	3.47680257373465	2.65635822536	3.42417008227607	3.76897690640993	3.33157694694516	3.68270569981318	3.44873872441122	3.21488763132532	3.10455205173746	3.3627210268218
O88522	Ikbkg	NF-kappa-B essential modulator (NEMO) (IkB kinase-associated protein 1) (IKKAP1) (mFIP-3) (Inhibitor of nuclear factor kappa-B kinase subunit gamma) (I-kappa-B kinase subunit gamma) (IKK-gamma) (IKKG) (IkB kinase subunit gamma) (NF-kappa-B essential modifier)	0.316579532510458	0.0184674165742673	0.235716053218773	NS	0.0140849753270732	0.912370699822813	0.995581291404668	NS	-0.224546182639997	0.0871833076969747	0.38984405880761	NS	0.0779483745433881	0.543750672758535	0.821879439656931	NS	3.61629109742076	3.70576485895979	3.56754497862446	3.27734325715382	3.54173604803971	3.81142367140136	3.68415553670062	3.71582854040995	3.85372117420687	3.7662822306797	3.97975742606827	3.8043246685372	3.61966605706412	4.02951417053106	3.85831558055016	3.85591374754978	3.64263946726498	3.81153788248536	3.811377726727	3.78036720600678
O88531	Ppt1	Palmitoyl-protein thioesterase 1 (PPT-1) (EC 3.1.2.22) (Palmitoyl-protein hydrolase 1)	0.430566766698425	0.00945926414972608	0.178322336201756	NS	0.565123428781857	0.00102623635640855	0.0836427494756006	NS	-0.198364764874368	0.210771824257741	0.549618354929973	NS	-0.332921426957801	0.0401593019043027	0.261401092427615	NS	3.08563908348883	2.31302270034412	2.40257471519389	2.31511007640303	2.52908664385747	2.84489639206658	2.60561797924449	2.7400681821877	2.71922308142856	2.72745140873183	3.15532736116303	3.04641435162709	2.88784017698279	2.74903175245065	2.95965341055589	3.28851518717714	3.31397001368175	3.17109361803787	3.396720531158	3.29257483751369
O88532	Zfr	Zinc finger RNA-binding protein	0.0856373222453737	0.446842955555783	0.710546086213106	NS	0.0102731725764205	0.926932579477985	0.995581291404668	NS	-0.123793298247345	0.27407174642472	0.610281216735207	NS	-0.0484291485783919	0.665999728636114	0.886714544638531	NS	3.47099646081444	3.30152406034644	3.64669490910665	3.47798884911143	3.47430106984474	3.70222462196881	3.58077348412828	3.73144117255233	3.37793819371891	3.59809436809208	3.69745025087037	3.36983892766489	3.61019987615014	3.56226451367506	3.55993839209012	3.40350595180026	3.80643404237318	3.59892468112245	3.62460548737813	3.6083675406685
O88543	Cops3	COP9 signalosome complex subunit 3 (SGN3) (Signalosome subunit 3) (JAB1-containing signalosome subunit 3)	0.118020984603023	0.630531492768639	0.823874561878264	NS	0.289680248025591	0.247224039108485	0.991420311851519	NS	0.000905280840226563	0.997044072141852	0.998496430586342	NS	-0.170753982582341	0.488450132586265	0.789318647339543	NS	4.49013166228035	5.26195965347745	4.82203366053144	3.76573817777049	4.58496578851493	4.28978106508812	4.73610245116766	4.70116250534231	4.60919600910077	4.58406050767472	4.55692765933394	4.60483219039843	4.9065085819845	4.74367866075496	4.70298677311796	4.91040173888335	4.8486930277406	4.96931616463419	4.76655209154291	4.87374075570026
O88544	Cops4	COP9 signalosome complex subunit 4 (SGN4) (Signalosome subunit 4) (JAB1-containing signalosome subunit 4)	0.270767197637911	0.0107829701186206	0.188156003905297	NS	0.0557307801324682	0.556116270448235	0.991996341888423	NS	-0.158731025892236	0.107559675649386	0.416604377515227	NS	0.0563053916132073	0.552102240390129	0.826321461255945	NS	4.57047469964291	4.57086011674114	4.40742186739362	4.18760052600537	4.43408930244576	4.58803030868517	4.46373964995762	4.75024410886997	4.56926724583922	4.592820328338	4.71599991361501	4.65964963354434	4.76643170003847	4.67734475313686	4.70485650008367	4.63541901677298	4.67308895935385	4.55477504559675	4.73092141215824	4.64855110847046
O88569	Hnrnpa2b1	Heterogeneous nuclear ribonucleoproteins A2/B1 (hnRNP A2/B1)	0.1607992090916	0.356007011879649	0.640853735770566	NS	0.123645193090977	0.47514367892399	0.991996341888423	NS	0.194920517741937	0.266519771351095	0.606544470804522	NS	0.232074533742559	0.189772781468482	0.548088930695882	NS	3.80312963500662	4.21985424886162	3.94082192861171	4.25830546558083	4.05552781951519	3.81078741887604	3.72949605393433	3.99553517582143	3.90661055846125	3.86060730177326	4.59461696130179	4.02719788684188	3.9481487214116	4.2953445448719	4.21632702860679	3.64012642572157	3.98255859063146	3.9913336484441	4.32299131465983	3.98425249486424
O88665	Brd7	Bromodomain-containing protein 7 (75 kDa bromodomain protein)	-0.628011210962185	0.00613746147196955	0.144623771608718	NS	-0.688334861946999	0.00117967196856709	0.0902449055953825	NS	-0.160342646350623	0.439878656298651	0.739976011571502	NS	-0.10001899536581	0.614324531357404	0.858931467842292	NS	2.58315461457406	2.86857918546271	2.04666786345858	3.00914183733904	2.6268858752086	2.70939632371938	2.57024267636437	2.66547337499265	2.78783552957078	2.68323697616179	2.34282923810923	1.74811222146397	1.64402463035049	2.13350616772791	1.9671180644129	2.17744797163446	1.81797723037913	1.83814057621286	2.14604267863274	1.9949021142148
O88685	Psmc3	26S proteasome regulatory subunit 6A (26S proteasome AAA-ATPase subunit RPT5) (Proteasome 26S subunit ATPase 3) (Tat-binding protein 1) (TBP-1)	0.233989868547808	0.041360704376294	0.309397310295676	NS	-0.00222707020767778	0.983279315825474	0.997476509198355	NS	-0.0964161292697466	0.371138016654464	0.683336719990786	NS	0.139800809485739	0.201495838677103	0.558923130400808	NS	4.97627970690426	4.88360307904109	4.93230337054593	4.56061286303349	4.83819975488119	5.02547537100715	4.77120137029546	4.98160782468507	4.96017897061606	4.93461588415093	5.02164133134774	5.12724318658077	5.01910966564924	5.12076431013824	5.072189623429	4.9486544463157	4.99527688716579	4.93341752340959	4.85220639888194	4.93238881394326
O88696	Clpp	ATP-dependent Clp protease proteolytic subunit, mitochondrial (EC 3.4.21.92) (Endopeptidase Clp)	0.479985222812167	0.0319799872082336	0.292947225981866	NS	-0.0921623061240639	0.655161547210201	0.991996341888423	NS	-0.39633401809988	0.0695514094947689	0.356949011937392	NS	0.175813510836351	0.398604424187732	0.725691431898509	NS	3.58537147814004	2.4006091389207	3.4373703375155	2.92439203395488	3.08693574713278	3.50212989911256	3.65555771450263	3.20631731223013	3.56907413508533	3.48326976523266	3.39918793979802	3.61541382970317	3.66684201369115	3.58624009658746	3.56692096994495	3.42605763680002	3.43282269462817	3.42336866174139	3.28218084326486	3.39110745910861
O88844	Idh1	Isocitrate dehydrogenase [NADP] cytoplasmic (IDH) (EC 1.1.1.42) (Cytosolic NADP-isocitrate dehydrogenase) (IDP) (NADP(+)-specific ICDH) (Oxalosuccinate decarboxylase)	-0.209440684774878	0.205917468713298	0.519930315144216	NS	-0.234645265353676	0.15935331602559	0.919320117579696	NS	-0.116306918883769	0.473738825242748	0.766342217304446	NS	-0.0911023383049697	0.573336126311245	0.837493428590756	NS	4.50003325511902	4.97445019368491	4.57162753557698	4.00776548165658	4.51346911650937	4.65978783146153	4.56650775405349	4.58999561407458	4.70281294198297	4.62977603539314	4.29279568831583	4.36161726047801	4.30605722072291	4.25564355742122	4.30402843173449	4.68380463052201	4.40300175145264	4.22200877506913	4.27170792311403	4.39513077003945
O88874	Ccnk	Cyclin-K	0.0960687440916875	0.727332144828928	0.881464807692831	NS	-0.399196211840755	0.184710419453512	0.962556821617414	NS	-0.00775889758481868	0.978254629155326	0.990997081189926	NS	0.487506058347624	0.107815360022529	0.414532654300445	NS	0.776345922048879	2.14472256073159	2.17196953649957	NA	1.69767933976001	1.9450043871364	1.68101897218561	1.64384135921225	2.01933871985891	1.82230085959829	1.68762831735607	2.14611780432885	2.11220427495828	1.56575561622129	1.87792650321612	1.75789755795794	1.35286402133841	NA	1.22581181624743	1.44552446518126
O88967	Yme1l1	ATP-dependent zinc metalloprotease YME1L1 (EC 3.4.24.-) (ATP-dependent metalloprotease FtsH1) (YME1-like protein 1)	0.0738755422899699	0.577977192258446	0.792939848003791	NS	0.0569230293827145	0.667457244424671	0.991996341888423	NS	0.030279267017068	0.818804292385372	0.932856451045238	NS	0.0472317799243233	0.721196421801814	0.908603224331169	NS	3.66260663819057	3.47232766576917	4.02337973144074	3.83497389570594	3.7483219827766	3.79646392514653	3.56297996755901	3.93627414169915	3.57645282863346	3.71804271575954	3.57488234601983	3.71751171609418	4.09522495035804	3.90117108779425	3.82219752506658	3.65998167802121	3.72837930606934	3.90204211924467	3.80945987723374	3.77496574514224
O88983	Stx8	Syntaxin-8 (Syntaxin-like protein 3I35)	0.151836947889004	0.549798486090358	0.784880769715499	NS	0.133829249322338	0.597580471935645	0.991996341888423	NS	-0.0435606592281627	0.862971238644274	0.952541171951192	NS	-0.0255529606614959	0.919328408194118	0.976971498731199	NS	6.41118146861381	6.24240434389441	6.91003519411987	6.90234751783677	6.61649213111621	6.34531540219631	6.43866163728816	6.94708807453071	6.90914604736232	6.66005279034438	6.37996151467251	6.5658395198042	6.85290062482456	7.27461465671961	6.76832907900522	6.20726993822166	6.7565329674579	6.92954723942204	7.28217801356525	6.79388203966671
O89023	Tpp1	Tripeptidyl-peptidase 1 (TPP-1) (EC 3.4.14.9) (Lysosomal pepstatin-insensitive protease) (LPIC) (Tripeptidyl aminopeptidase) (Tripeptidyl-peptidase I) (TPP-I)	0.144673143156288	0.539871938489398	0.776892653370832	NS	-0.0180898932704638	0.937117845853079	0.997455300668575	NS	-0.242936751444821	0.30994377168512	0.63183496822393	NS	-0.0801737150180691	0.727270162880324	0.909499614657768	NS	3.2098761780619	3.14903075764372	3.43056832550815	2.381110614726	3.04264646898494	3.31418910443982	3.39649529690307	3.32463202194313	3.202846067732	3.30954062275451	2.58225742512793	3.55535878794152	3.18403008463813	3.52346176015631	3.21127701446597	3.29936124858456	2.90085923300852	3.37877804189172	3.58680439445138	3.29145072948404
O89051	Itm2b	Integral membrane protein 2B (Immature BRI2) (imBRI2) (Protein E25B) (Transmembrane protein BRI) (Bri) [Cleaved into: BRI2, membrane form (Mature BRI2) (mBRI2); BRI2 intracellular domain (BRI2 ICD); BRI2C, soluble form; Bri23 peptide (Bri2-23) (ABri23) (C-terminal peptide) (P23 peptide)]	-0.534398222953476	0.00398326558120832	0.131173523412595	NS	-0.0578631036754551	0.716218525260608	0.991996341888423	NS	0.0115565104997711	0.941990918670051	0.980959494450629	NS	-0.46497860877825	0.00973190411438962	0.118849802458918	NS	4.08540629661035	3.57491678421628	4.46474533465947	4.29332483243427	4.10459831198009	4.10370202737789	4.075856304076	4.26492098569252	3.92768788877487	4.09304180148032	3.33849338582607	3.48239657364985	3.76237927540613	3.69753112122442	3.57020008902662	4.03171908761941	3.93170824073154	4.08939309923872	4.08789436362984	4.03517869780488
O89053	Coro1a	Coronin-1A (Coronin-like protein A) (Clipin-A) (Coronin-like protein p57) (Tryptophan aspartate-containing coat protein) (TACO)	-0.280409488971329	0.122256006682049	0.428284384272437	NS	-0.164808518979154	0.35040389414505	0.991996341888423	NS	0.121633414714664	0.487647123946861	0.773433811506465	NS	0.00603244472248903	0.9723024278504	0.991705358783113	NS	5.83816552780583	6.22719078924932	5.98982208140404	5.42259768450974	5.86944402074223	5.72230850752745	5.62764093225801	5.89240406562669	5.74888891869808	5.74781060602756	5.56040763037596	5.52827129717487	5.62260709302241	5.64485210651033	5.58903453177089	5.54647133373157	5.47472798820039	5.65071797343964	5.66009105282192	5.58300208704838
O89079	Cope	Coatomer subunit epsilon (Epsilon-coat protein) (Epsilon-COP)	0.351033039296371	0.184585779792475	0.497804435314774	NS	-0.024541877889659	0.923719279669241	0.995581291404668	NS	0.118969665179182	0.643755003700665	0.857300852385874	NS	0.494544582365212	0.0692535003764509	0.333615184046427	NS	4.25087351374383	3.90300110330894	3.74329276860927	4.3964823126233	4.07341242457134	3.89003754618953	3.99245453993005	3.72301973430734	4.21225921714167	3.95444275939215	4.84480025473601	4.66605226821953	3.67164987798886	4.51527945452641	4.4244454638677	4.39538331782277	3.78228134600442	3.49318447739092	4.04875438479186	3.92990088150249
O89086	Rbm3	RNA-binding protein 3 (RNA-binding motif protein 3)	0.18220910216164	0.20433095799032	0.519413084885724	NS	0.274596276380963	0.0643165146194029	0.750541022295913	NS	0.456710917506316	0.00478426759093669	0.0956863430849823	NS	0.364323743286993	0.0183976668198517	0.171739064131993	NS	4.69219147078543	4.98897513064836	4.43566654649582	4.73384631955166	4.71266986687032	4.25826121827794	4.34098644810487	4.13197269622105	4.29261543485218	4.25595894936401	5.04376964551927	5.13149025915624	4.6290533297648	4.77520264168755	4.89487896903197	4.8105828920027	4.36880796730316	4.56238137036913	4.38044867330489	4.53055522574497
O89110	Casp8	Caspase-8 (CASP-8) (EC 3.4.22.61) [Cleaved into: Caspase-8 subunit p18; Caspase-8 subunit p10]	0.172493055588928	0.200931973170486	0.516126658138507	NS	-0.0537742071719057	0.682212989975522	0.991996341888423	NS	-0.408019863903429	0.00663189951050281	0.116128592783789	NS	-0.181752601142596	0.179145826371815	0.53826296162861	NS	3.26759190122534	3.39412843905687	3.03797271308187	3.21273408366495	3.22810678425726	3.42500150741427	3.68549952738347	3.71388933264299	3.72011622520203	3.63612664816069	3.61107901258064	3.61785192360423	3.24313875827267	3.13032966492722	3.40059983984619	3.58446431706747	3.40846776683651	3.53140156486523	3.80507611518592	3.58235244098878
O89116	Vti1a	Vesicle transport through interaction with t-SNAREs homolog 1A (Vesicle transport v-SNARE protein Vti1-like 2) (Vti1-rp2)	0.0663887525177918	0.778732050048068	0.904746844493267	NS	-0.055464144264672	0.814335451730151	0.991996341888423	NS	0.101996758264177	0.666580303106955	0.868354255586986	NS	0.223849655046641	0.350344564422616	0.689146388282369	NS	2.85820908213709	4.01337883022551	2.82156241580282	3.85504180305841	3.38704803280596	3.30687922054021	3.24024807888615	3.35635709334995	3.23672070539082	3.28505127454178	3.35093246606097	3.74503279827799	3.53921390770747	3.17856796924857	3.45343678532375	3.41025696038551	3.28321582256565	3.20602390816791	3.01885182998936	3.22958713027711
P00375	Dhfr	Dihydrofolate reductase (EC 1.5.1.3)	0.0394413153327446	0.760987628460548	0.89583385639015	NS	0.0873867778773073	0.503079487019379	0.991996341888423	NS	-0.00423203206279842	0.973919872327066	0.990997081189926	NS	-0.0521774946073612	0.687749476796991	0.900218762931688	NS	5.23933075622113	5.61165479198339	5.19975002736851	5.13926837588973	5.29750098786569	5.04086042776455	5.33799727995949	5.49108490486286	5.33698946712706	5.30173301992849	5.35079646129616	5.54494925094027	5.30218494391915	5.14983855663816	5.33694230319844	5.46726846963235	5.2124514834369	5.48624161850555	5.39051761964834	5.38911979780578
P00405	Mtco2	Cytochrome c oxidase subunit 2 (EC 7.1.1.9) (Cytochrome c oxidase polypeptide II)	0.153333089289387	0.378794462080894	0.65588217946421	NS	-0.133052278965562	0.443496895244694	0.991996341888423	NS	-0.203461856126254	0.24768022985074	0.592278810512639	NS	0.0829235121286947	0.630754048336448	0.864677231543951	NS	6.12795095682732	5.69822169331558	6.19742931780098	5.35754214358759	5.84528602788287	6.08928778546758	5.66220499210478	6.39400963482934	6.04948912363479	6.04874788400912	6.03229945073519	6.05984816697078	5.91491325903581	5.98741559194724	5.99861911717225	5.97341509078832	5.90355265338869	5.84428463504911	5.94153004094812	5.91569560504356
P00493	Hprt1	Hypoxanthine-guanine phosphoribosyltransferase (HGPRT) (HGPRTase) (EC 2.4.2.8) (HPRT B)	0.212480863972802	0.328409122305524	0.622462342289041	NS	-0.141150283012189	0.512189465263954	0.991996341888423	NS	-0.21948009158437	0.313268459235935	0.633447252131487	NS	0.134151055400622	0.533027239952931	0.812792918381264	NS	6.07552834962341	6.30587220312513	6.12986744320396	5.38026272800787	5.97288268099009	6.11786918052537	6.33725753538674	6.23728027011844	6.07704410426732	6.19236277257447	6.32156252299682	6.14836919712845	6.21073986354811	6.06078259617824	6.1853635449629	5.99757896216822	6.12565973755436	5.9912295876639	6.09038167086192	6.0512124895621
P00920	Ca2	Carbonic anhydrase 2 (EC 4.2.1.1) (Carbonate dehydratase II) (Carbonic anhydrase II) (CA-II)	-0.238793929764131	0.104020079846285	0.405559208256929	NS	1.92746553535954	9.13541856623531e-10	0.0000025158942731412	Up	1.05490562371388	1.91853569828583e-06	0.000351731544685735	Up	-1.11135384140979	1.03672709438767e-06	0.000238447231709164	Down	4.79235821340177	4.93527309685068	4.62779131530959	4.72514265549703	4.77014132026477	3.92706601209633	3.85432302415735	3.63773610482181	3.44181764512807	3.71523569655089	4.48963690419837	4.58846697117567	4.56742525532592	4.4798604313026	4.53134739050064	5.66303153701816	5.20765043651787	5.97408299152782	5.72603996257788	5.64270123191043
P01831	Thy1	Thy-1 membrane glycoprotein (Thy-1 antigen) (CD antigen CD90)	0.602848530973915	0.00404416013422946	0.131173523412595	NS	1.30811596249367	2.83818457669721e-06	0.00111662290346059	Up	0.381261731073645	0.0480748896699256	0.312543608965237	NS	-0.324005700446108	0.087108065652572	0.369306084794314	NS	5.13479635398845	4.58320261627611	4.92060065792659	4.58270456706193	4.80532604881327	4.47524574267563	4.59543377096339	4.25099858668075	4.37457917063873	4.42406431773962	5.68497805756587	5.67532777397057	5.16110734766658	5.11128513994571	5.40817457978718	5.42079411445057	5.91533545874065	5.62422552824865	5.96836601949315	5.73218028023325
P01887	B2m	Beta-2-microglobulin	-0.206373035818498	0.0265118049765695	0.26751689389602	NS	-0.0563597088043795	0.528411366713468	0.991996341888423	NS	-0.290130534006	0.00264779113051777	0.0674206074900358	NS	-0.440143861020119	2.58501764716026e-05	0.00274409565621627	Down	5.75357722641238	5.937174902239	5.96357725286068	5.69245227904537	5.83669541513936	6.10747949856911	6.0183973614702	6.22019952314525	6.16122741339688	6.12682594914536	5.71373880479105	5.72271575635915	5.570134784681	5.51470017145222	5.63032237932085	6.23505362886363	5.86982349773367	6.01636270957371	6.1606251251929	6.07046624034098
P01901	H2-K1	H-2 class I histocompatibility antigen, K-B alpha chain (H-2K(B))	-0.0480070605487491	0.864413798570119	0.939823266288838	NS	0.14145166715014	0.587740550684694	0.991996341888423	NS	-0.512566008262851	0.0765862456615014	0.375422772850497	NS	-0.702024735961741	0.01114057060665	0.128475640268253	NS	2.1769811314021	1.68581838694885	1.73381615664355	NA	1.8655385583315	2.42297045951318	1.82398455038609	2.59090895292932	2.67455430354882	2.37810456659435	2.44508340272291	2.03456490355721	1.6108662278498	1.1796114570011	1.81753149778276	2.41822773232002	2.45330583617416	2.45676275600675	2.74992861047705	2.51955623374449
P03930	Mtatp8	ATP synthase protein 8 (A6L) (F-ATPase subunit 8)	0.135931537723533	0.444873679023401	0.710546086213106	NS	-0.084266231709382	0.633602545643657	0.991996341888423	NS	-0.0518330482351026	0.768801498557643	0.909973631335078	NS	0.168364721197813	0.346643485419594	0.685340988365386	NS	4.54279565526535	3.76821207201744	4.46518269017672	4.69016961206074	4.36659000738006	4.64075178112675	4.44711869514703	4.39131750862975	4.1945042375571	4.41842305561516	4.60985764228277	4.39278611545223	4.5287922435283	4.47865017915109	4.5025215451036	4.33174637627967	4.4265578115322	4.02577194138107	4.5525511664302	4.33415682390578
P03958	Ada	Adenosine deaminase (EC 3.5.4.4) (Adenosine aminohydrolase)	-0.0221040736510879	0.887782428610334	0.949792842715829	NS	0.307939037581491	0.0646733281815155	0.751520446463686	NS	0.228325921346976	0.15951419386602	0.491225121087968	NS	-0.101717189885603	0.519089659890386	0.80217663006577	NS	3.46330060067412	3.94318029428935	3.29745300282439	3.26511754289652	3.4922628601711	3.19753897487629	3.39650280049857	3.27433937664526	3.18736660327637	3.26393693882412	3.6230440715989	3.69794844819992	3.27662362109748	3.28301900518372	3.47015878652	3.53555739644744	3.72988972961539	3.6931471771578	3.32890960240181	3.57187597640561
P03975	Iap	IgE-binding protein	-0.582843385288617	0.0536384211772093	0.336093470876286	NS	0.167941880610409	0.550349373131255	0.991996341888423	NS	0.377446013966876	0.194485496145898	0.525888435368593	NS	-0.37333925193215	0.195182782284874	0.557046028587859	NS	2.93241814796744	2.98098872717271	3.58211534792167	4.15760457307884	3.41328169903516	2.68603917520075	2.50683403642075	3.28671825887692	3.198207160938	2.91944965785911	3.09672959160197	2.03811459974887	3.12581487720167	2.59555007759694	2.71405228653736	3.46858720129632	2.72143693810968	3.05830868869551	3.10123332577639	3.08739153846948
P04184	Tk1	Thymidine kinase, cytosolic (EC 2.7.1.21)	0.216647124868247	0.394021905115913	0.667681863801212	NS	0.018756373612616	0.939324439930646	0.997476509198355	NS	-0.203509623270806	0.42239558402389	0.729182583845384	NS	-0.00561887201517517	0.981804940419647	0.996243248366995	NS	3.71538892992753	4.06071320421074	4.32036012693857	2.7290339181463	3.70637404480579	4.18810013128163	3.69010043352649	3.87968146750866	3.93930284000242	3.9242962180798	3.98646626556967	4.11777429509877	3.90334747821037	3.74214683983012	3.93743371967723	4.01128294691165	3.84194098786158	3.8385426580957	4.0804437739007	3.94305259169241
P04202	Tgfb1	Transforming growth factor beta-1 proprotein [Cleaved into: Latency-associated peptide (LAP); Transforming growth factor beta-1 (TGF-beta-1)]	-0.332048090776528	0.133835207607295	0.44443670456157	NS	0.243000274472764	0.177318336680744	0.947519891576754	NS	0.0310251467464701	0.886163676637988	0.9603864142916	NS	-0.544023218502823	0.00462011859309853	0.0782302289383556	NS	2.30167614723159	2.06149268052584	2.05936858539973	NA	2.14084580438572	1.86311865231158	1.87209220801574	2.14924054316336	2.46560926076959	2.08751516606507	1.73670692703659	2.00816172396988	1.43254934140675	1.96855089572681	1.78649222203501	2.60277303583064	2.38657465691013	2.20603663045859	2.12667743895198	2.33051544053783
P05064	Aldoa	Fructose-bisphosphate aldolase A (EC 4.1.2.13) (Aldolase 1) (Muscle-type aldolase)	-0.0777213684734683	0.651103588601356	0.836873004090414	NS	-0.429671091478501	0.022636183251891	0.455036851647502	NS	0.0527853807568303	0.75827736986018	0.905060938797602	NS	0.404735103761863	0.0301893050545873	0.230353805359474	NS	6.05762032602176	6.12164174181357	5.93775851350088	5.63244155015428	5.93736553287262	6.00168941822576	5.80718528989633	5.86258467785962	5.86686122248151	5.8845801521158	5.83406944290978	5.85698329225796	5.85381083797916	5.89371308444984	5.85964416439919	5.61369111835096	5.51461412536575	5.3039746737214	5.38735632511083	5.45490906063723
P05132	Prkaca	cAMP-dependent protein kinase catalytic subunit alpha (PKA C-alpha) (EC 2.7.11.11)	0.136737977676803	0.462139541418543	0.720248002086446	NS	0.144701963395916	0.437002456930328	0.991996341888423	NS	-0.140130224358565	0.45132455587364	0.749029890556735	NS	-0.148094210077678	0.426564761098018	0.747634849399292	NS	4.49882716589223	4.36729155081419	3.84800762117396	3.85211644293579	4.14156069520404	4.06872935990994	4.42608079897189	4.0563926471823	4.57556087218629	4.2816909195626	4.2601585862994	4.43922975615114	4.21405803143035	4.1997483176425	4.27829867288085	4.60511590446882	4.14795731961374	4.32439700733668	4.62810130041507	4.42639288295858
P05201	Got1	Aspartate aminotransferase, cytoplasmic (cAspAT) (EC 2.6.1.1) (EC 2.6.1.3) (Cysteine aminotransferase, cytoplasmic) (Cysteine transaminase, cytoplasmic) (cCAT) (Glutamate oxaloacetate transaminase 1) (Transaminase A)	0.104774028907697	0.456212741857008	0.716274788895086	NS	-0.0893656636357093	0.523973023111673	0.991996341888423	NS	-0.26969544971716	0.0683072325974696	0.35442432008121	NS	-0.0755557571737536	0.589284565694923	0.842984322029439	NS	4.71230983611084	4.08385523584789	4.54637942309797	3.99236642903695	4.33372773102341	4.69431814472551	4.7148683703591	4.58051139611172	4.42399481176597	4.60342318074058	4.4225970304732	4.30584740797022	4.44402572429157	4.58153687698944	4.43850175993111	4.53289633399134	4.55122067442419	4.42962270588587	4.54249035411805	4.51405751710486
P05202	Got2	Aspartate aminotransferase, mitochondrial (mAspAT) (EC 2.6.1.1) (EC 2.6.1.7) (Fatty acid-binding protein) (FABP-1) (Glutamate oxaloacetate transaminase 2) (Kynurenine aminotransferase 4) (Kynurenine aminotransferase IV) (Kynurenine--oxoglutarate transaminase 4) (Kynurenine--oxoglutarate transaminase IV) (Plasma membrane-associated fatty acid-binding protein) (FABPpm) (Transaminase A)	0.110178815634808	0.572286149613744	0.792462538666545	NS	-0.15556752248229	0.427852990362323	0.991996341888423	NS	-0.280643998505402	0.162611336213448	0.495188445536584	NS	-0.0148976603883034	0.938795301627397	0.982211915273546	NS	5.76776432201552	5.58121142114942	5.91453616152858	5.07572685962073	5.58480969107856	5.94032573334302	5.86613308253304	5.94037475826389	5.71498118419597	5.86545368958398	5.65929972517093	5.63631671000838	5.77592545354285	5.70841213813142	5.6949885067134	5.69213493693572	5.80051261854306	5.70361991628685	5.64327719664109	5.70988616710168
P06151	Ldha	L-lactate dehydrogenase A chain (LDH-A) (EC 1.1.1.27) (LDH muscle subunit) (LDH-M)	0.180447468539476	0.632474497155851	0.82414141057006	NS	-0.171546668367394	0.649227658134663	0.991996341888423	NS	-0.058754877371042	0.875802162768128	0.956675457496283	NS	0.293239259535827	0.440082319975577	0.75729178107483	NS	6.33121857661947	6.51102447616529	6.2960329351988	5.22853375242686	6.0917024351026	6.32539226653068	6.13266497409374	6.18277817489057	5.9609938343801	6.15045731247377	6.38509187770376	6.13531669805917	6.35573776899983	6.21245326980593	6.27214990364217	6.0245358565826	6.05855014853633	5.86333702478681	5.96921954651754	5.97891064410582
P06745	Gpi	Glucose-6-phosphate isomerase (GPI) (EC 5.3.1.9) (Autocrine motility factor) (AMF) (Neuroleukin) (NLK) (Phosphoglucose isomerase) (PGI) (Phosphohexose isomerase) (PHI)	0.0380481766636614	0.825982928785728	0.92573937121709	NS	-0.123284220192576	0.479800324915001	0.991996341888423	NS	-0.181480728165891	0.303161090829088	0.631687980652807	NS	-0.0201483313096537	0.907258512105124	0.972062691541204	NS	5.22602975971174	5.32246720971431	5.41162784870816	4.59869259295527	5.13970435277237	5.3858810997488	5.25386055097592	5.43136746201802	5.21363121101033	5.32118508093827	5.29796508078761	5.14851882357099	5.16884679930537	5.09567941408018	5.17775252943604	5.36580225920054	5.12431355937882	5.12226225387607	5.17922537052708	5.19790086074563
P06797	Ctsl	Procathepsin L (EC 3.4.22.15) (Cathepsin L1) (Major excreted protein) (MEP) (p39 cysteine proteinase) [Cleaved into: Cathepsin L; Cathepsin L heavy chain; Cathepsin L light chain]	-0.442389225631268	0.0712288391423798	0.354142374396151	NS	0.265057992354678	0.233878638405797	0.977102570586486	NS	0.660816116581038	0.0118696763270918	0.162676812803942	NS	-0.0466311014049081	0.829579948959245	0.948873005986502	NS	2.62813206212387	3.16649945857968	2.16600098438385	NA	2.65354416836247	2.27713268161352	1.71850563114018	1.95599902780669	2.01927486656533	1.99272805178143	2.44658227473254	2.18931770543326	2.27421530076177	1.93450448999723	2.2111549427312	2.64192256031266	2.18210893690216	2.0067150999445	2.28990448513563	2.28016277057374
P06876	Myb	Transcriptional activator Myb (Proto-oncogene c-Myb)	0.458421594788568	0.208256732871824	0.521967102297835	NS	0.658876464020795	0.0370167178616656	0.58927191324293	NS	-0.356436630059794	0.321666114937968	0.640073672995232	NS	-0.55689149929202	0.0709866727455284	0.336637829514877	NS	2.69774440994385	NA	1.51670783427439	NA	2.10722612210912	2.84888957607682	2.47840781608091	2.53856042457069	1.98879319194724	2.46366275216891	2.5377009776667	2.36888431239274	2.89364464228216	2.46236093524916	2.56564771689769	3.46684048875188	3.58660796601559	2.67809235248313	2.75861605750824	3.12253921618971
P07091	S100a4	Protein S100-A4 (Metastasin) (Metastatic cell protein) (PEL98) (Placental calcium-binding protein) (Protein 18A2) (Protein Mts1) (S100 calcium-binding protein A4)	-0.832158372608403	1.5432844410126e-05	0.00386803200351977	Down	-0.495235555639455	0.00190087434149032	0.118977453101462	NS	0.238841157671613	0.0882165475321128	0.391283073731145	NS	-0.098081659297335	0.46467049575281	0.769523408986478	NS	6.076627564316	6.31776693916778	6.08665154760761	5.79198418691503	6.06825755950161	5.56283139576932	6.0048984710741	6.08177575312031	5.66815998735624	5.82941640182999	5.25128606726519	5.27541271613557	5.31556169591864	5.10213626825341	5.2360991868932	5.46392304673034	5.17627614459975	5.29948350051612	5.39704069291593	5.33418084619053
P07356	Anxa2	Annexin A2 (Annexin II) (Annexin-2) (Calpactin I heavy chain) (Calpactin-1 heavy chain) (Chromobindin-8) (Lipocortin II) (Placental anticoagulant protein IV) (PAP-IV) (Protein I) (p36)	-0.712083401372097	0.00284475499344689	0.114603056722668	NS	-0.686026881911822	0.00370464042205854	0.161945709878559	NS	-0.686895232189184	0.00367215688562015	0.0830851605067939	NS	-0.71295175164946	0.00281984732115497	0.0563969464230993	NS	3.88913923511392	3.05595053530304	3.65367232052153	3.59176340239266	3.54763137333279	4.16194363141329	4.0757419459782	4.37073370378682	4.32968714090958	4.23452660552197	3.27401163839027	2.86801721005135	2.73006792794815	2.47009511145299	2.83554797196069	3.89316645260332	3.60161313752655	3.21974056151707	3.47947874279361	3.54849972361014
P07742	Rrm1	Ribonucleoside-diphosphate reductase large subunit (EC 1.17.4.1) (Ribonucleoside-diphosphate reductase subunit M1) (Ribonucleotide reductase large subunit)	0.204552079546159	0.198506645503579	0.514363554185497	NS	0.109323338660892	0.482772435281653	0.991996341888423	NS	-0.123075218832312	0.430520587306741	0.731831992227505	NS	-0.0278464779470444	0.856949074898911	0.954086101944733	NS	5.35816771112878	5.40597055260011	5.50860536634083	4.83545233568026	5.27704899143749	5.50767680720221	5.40018609726907	5.47419523442231	5.21843870218565	5.40012421026981	5.45555762857135	5.41526859662746	5.53911540255364	5.51646265618224	5.48160107098367	5.54647362162903	5.594109715339	5.49443444944795	5.40277240930682	5.5094475489307
P07901	Hsp90aa1	Heat shock protein HSP 90-alpha (EC 3.6.4.10) (Heat shock 86 kDa) (HSP 86) (HSP86) (Tumor-specific transplantation 86 kDa antigen) (TSTA)	0.25896333920582	0.21175653190537	0.526906821717603	NS	-0.0413681567005403	0.837542217397738	0.991996341888423	NS	0.0699160883751363	0.729304506066612	0.896129936278391	NS	0.370247584281497	0.0822161885473462	0.359045380364993	NS	5.31586964992919	5.60728018411653	5.35032341058666	4.82652084125974	5.27499852147303	5.22912598630206	5.18905734973228	5.23035218838674	5.17179420797049	5.20508243309789	5.47877350409208	5.52422538687276	5.6193145127356	5.51353403901504	5.53396186067887	5.16354603599572	5.18047603253692	5.12853421694544	5.1823008201105	5.16371427639715
P08003	Pdia4	Protein disulfide-isomerase A4 (EC 5.3.4.1) (Endoplasmic reticulum resident protein 72) (ER protein 72) (ERp-72) (ERp72)	0.0817566114465057	0.498444299927987	0.750965449458603	NS	-0.18507403718158	0.137690938820854	0.874484759791916	NS	-0.169545239785437	0.171250028817585	0.502065649518506	NS	0.097285408842649	0.422082956282799	0.743900995747462	NS	5.88645139380763	5.90385876643012	5.90560915360066	5.3756661100867	5.76789635598128	6.01248605117209	5.81602157100502	5.9927166327332	5.92854212815656	5.93744159576672	5.91703381692207	5.88229321739687	5.77543591455774	5.82384892083444	5.84965296742778	5.81477526675065	5.79257308498454	5.67355253654973	5.72856934605537	5.75236755858507
P08030	Aprt	Adenine phosphoribosyltransferase (APRT) (EC 2.4.2.7)	0.071886819751551	0.725060560389079	0.881001306739838	NS	-0.4057241752104	0.0619702432136216	0.741692851720762	NS	-0.0118275327376227	0.953755874181117	0.984943245100751	NS	0.465783462224328	0.0352869052625727	0.245319542883377	NS	5.10375444339407	5.39701126636745	5.15911429960309	4.3072687921639	4.99178720038213	5.0416191263412	4.98277384567294	5.10809981903265	4.8819661414322	5.00361473311975	5.13808060400392	5.21809634908159	4.84186789086093	5.05665123658829	5.06367402013368	4.71454657435184	4.78362184211792	4.30390930613962	4.58948450902838	4.59789055790944
P08113	Hsp90b1	Endoplasmin (94 kDa glucose-regulated protein) (GRP-94) (Endoplasmic reticulum resident protein 99) (ERp99) (Heat shock protein 90 kDa beta member 1) (Polymorphic tumor rejection antigen 1) (Tumor rejection antigen gp96)	0.0802533927533223	0.849530534687653	0.933284666546479	NS	-0.289384632881971	0.497207466849517	0.991996341888423	NS	-0.345846394166313	0.418786475081373	0.725685448313658	NS	0.0237916314689804	0.95512186471626	0.985234739595286	NS	6.20430747650106	6.07125607909053	6.17495928032645	5.35677959640946	5.95182560808187	6.37965085309976	6.1975976402087	6.42920971277309	6.18422980291124	6.2976720022482	6.00936384029377	6.03332315002667	6.05442883021676	6.03120018280337	6.03207900083514	6.05341038211732	6.12252585836418	5.91308980713205	5.94412342986178	6.00828736936883
P08207	S100a10	Protein S100-A10 (Calpactin I light chain) (Calpactin-1 light chain) (Cellular ligand of annexin II) (S100 calcium-binding protein A10) (p10 protein) (p11)	-1.27456726857344	0.000118922557242118	0.018214971684251	Down	-1.71014244758808	5.38558416355266e-06	0.00167196071617917	Down	-0.382485125149856	0.138716080814545	0.463537140557104	NS	0.0530900538647771	0.830792698442502	0.948873005986502	NS	4.61092078568	4.16895295829257	4.455062672226	3.82559495853163	4.26513284368255	4.26174581835591	4.55177570850448	5.19664150100706	4.58030884746221	4.64761796883241	3.49648880551479	3.03227369722506	2.71449978400342	2.71900001369316	2.99056557510911	3.37278194274919	2.78611830994712	2.5332883474457	3.05771348483532	2.93747552124433
P08228	Sod1	Superoxide dismutase [Cu-Zn] (EC 1.15.1.1)	0.137975578977944	0.522082471039892	0.765360382033978	NS	-0.107045711590868	0.618422432915657	0.991996341888423	NS	-0.10798503709965	0.615372850795541	0.841467029712182	NS	0.137036253469161	0.524878472102413	0.807184367319911	NS	5.7079102880654	5.99752509047082	5.45982055261875	4.93151100143533	5.52419173314757	5.54072543845166	5.72419992193479	5.60127955012373	5.66250217047866	5.63217677024721	5.70509797958768	5.92046162788749	5.44957332780143	5.57353631322547	5.66216731212552	5.67133827215059	5.55300138465912	5.28576884791102	5.59041572990462	5.52513105865634
P08249	Mdh2	Malate dehydrogenase, mitochondrial (EC 1.1.1.37)	0.0977228501458307	0.555883904347697	0.784880769715499	NS	-0.0447612825071317	0.786312972622033	0.991996341888423	NS	-0.0970539229871661	0.55855850269233	0.817475190209636	NS	0.0454302096657963	0.783207130088192	0.931125195236582	NS	5.98334405853003	5.90577476877949	6.0255004689787	5.28978658280794	5.80110146977404	5.93966693832171	5.93941793761148	5.99170153802592	5.72183515708573	5.89815539276121	5.91356735568909	5.88524783254089	5.86130096373453	5.935181127715	5.89882431991988	5.86102343155932	5.91442792720446	5.87151006678084	5.76661501547173	5.85339411025409
P08752	Gnai2	Guanine nucleotide-binding protein G(i) subunit alpha-2 (Adenylate cyclase-inhibiting G alpha protein)	-0.129013033435793	0.397279149038285	0.671138856555484	NS	0.0338526059081864	0.822136370595784	0.991996341888423	NS	0.0688315858363906	0.64854337832854	0.861050542158902	NS	-0.0940340535075888	0.534806842111232	0.813927109758143	NS	2.53602094406109	2.89191963040415	2.77369973312562	2.48131199578102	2.67073807584297	2.31249926965888	2.345853332814	2.81215018153264	2.93712317602079	2.60190649000658	2.69542659550951	2.54238842879462	2.48225907222233	2.44682607310226	2.54172504240718	2.57871096781018	2.65341326522536	2.73890924850882	2.5720029021147	2.63575909591477
P08775	Polr2a	DNA-directed RNA polymerase II subunit RPB1 (RNA polymerase II subunit B1) (EC 2.7.7.6) (DNA-directed RNA polymerase II subunit A) (DNA-directed RNA polymerase III largest subunit)	0.0379969472780017	0.769428333146266	0.901152894853125	NS	0.0629021754778394	0.628414637046465	0.991996341888423	NS	-0.0754658161656662	0.562210973103373	0.819332366737825	NS	-0.100371044365504	0.442891609023433	0.759952948947643	NS	3.67344082715258	3.87162490077752	3.80661686738376	3.39965946706086	3.68783551559368	3.81793444155564	3.7537388983074	3.89012482353202	3.59140716364232	3.76330133175934	3.69401369051355	3.60047222202518	3.83340116474142	3.77544277420655	3.72583246287167	3.60316265408357	3.93758872624175	4.01210744330911	3.75195520531437	3.8262035072372
P09041	Pgk2	Phosphoglycerate kinase 2 (EC 2.7.2.3) (Phosphoglycerate kinase, testis specific)	0.179721296310012	0.346808981474337	0.636435319302411	NS	-0.096382939124777	0.609865565777726	0.991996341888423	NS	-0.119647721662767	0.527484567195385	0.801455022781719	NS	0.156456513772022	0.411009084429601	0.738706778251787	NS	4.56280610311877	4.12250166768334	4.7475848791527	4.08451911096294	4.37935294022944	4.72564679166777	4.57090537509765	4.51113564587259	4.18831483493077	4.49900066189219	4.95693958097306	4.45681024765508	4.31150158137825	4.51104553615136	4.55907423653944	4.05687679787088	4.54942284276042	4.57451942754169	4.42965182289668	4.40261772276742
P09055	Itgb1	Integrin beta-1 (Fibronectin receptor subunit beta) (VLA-4 subunit beta) (CD antigen CD29)	1.04306214345506	0.0148700410110131	0.216957044821572	NS	-0.0305000861426903	0.935681662296936	0.997455300668575	NS	-0.970991720542672	0.0215949134014745	0.217531178952582	NS	0.102570509055079	0.786366680956492	0.931890098514348	NS	4.29402392554709	2.52333730946035	4.38645015318911	2.62211871422979	3.45648252560658	4.5260929588931	4.27629580595681	4.467955503471	4.16449922786583	4.35871087404669	4.4425071588401	4.45247994889125	4.39099533528976	4.4371427448152	4.43078129695908	4.25598371871425	4.37679825819943	4.39323438784934	4.28682678685307	4.32821078790402
P09103	P4hb	Protein disulfide-isomerase (PDI) (EC 5.3.4.1) (Cellular thyroid hormone-binding protein) (Endoplasmic reticulum resident protein 59) (ER protein 59) (ERp59) (Prolyl 4-hydroxylase subunit beta) (p55)	0.117332725739118	0.650815595129962	0.836873004090414	NS	-0.182559624059889	0.483531595184943	0.991996341888423	NS	-0.295518403744201	0.263298255319492	0.603637289322672	NS	0.00437394605480605	0.986488232984008	0.996598654112687	NS	5.60175739751718	5.75404717768293	5.66413245780612	5.02375942932673	5.51092411558324	5.83720682800405	5.71228389987378	5.91199921720864	5.76428013222303	5.80644251932737	5.65377067881677	5.7250430240007	5.56495109364648	5.56926256882529	5.62825684132231	5.76197239952102	5.7264501870807	5.35302619032791	5.65408280414046	5.62388289526752
P09405	Ncl	Nucleolin (Protein C23)	0.0556706395673063	0.890838579659957	0.95158541810248	NS	-0.210291949416956	0.605766644797723	0.991996341888423	NS	-0.0309886908472172	0.939090273686784	0.98049614925155	NS	0.234973898137045	0.564598579118421	0.834203468076467	NS	6.24881188797989	6.68249856110048	6.44443542516369	5.71003317239856	6.27144476166066	6.42613790101364	6.33813270288466	6.33903842216973	6.10642478396295	6.30243345250774	6.26646189210906	6.25130209462968	6.3820543224795	6.40864329569371	6.32711540122799	6.10021250827146	6.29254462746301	5.92127546440509	6.05453341221612	6.09214150308892
P09411	Pgk1	Phosphoglycerate kinase 1 (EC 2.7.2.3)	0.0792429144070213	0.60830945300247	0.810589251777578	NS	-0.230891461065578	0.148590409790345	0.887674595580497	NS	-0.299191158245328	0.067434518742612	0.35322843150892	NS	0.010943217227271	0.943317034498743	0.983215640187511	NS	6.27249743974686	5.83347654053542	6.22884364111342	5.61082056017193	5.98640954539191	6.33679616984108	6.27303741157931	6.37715522962382	6.15541400350472	6.28560070363723	6.13579016274347	6.00583720094946	6.01162946064388	6.10935301485888	6.06565245979892	6.12120492368729	6.05063996918371	5.9899742587061	6.0570178187097	6.0547092425717
P09528	Fth1	Ferritin heavy chain (Ferritin H subunit) (EC 1.16.3.1) [Cleaved into: Ferritin heavy chain, N-terminally processed]	0.223677424812588	0.383816251772904	0.658078898803944	NS	-0.143618751168681	0.572995687199193	0.991996341888423	NS	-0.437274729798028	0.100361965774331	0.40474746251169	NS	-0.0699785538167582	0.782676343347686	0.931125195236582	NS	4.5636564166204	4.70748022117093	4.13437902462265	3.88500624040066	4.32263047570366	4.70593542548371	4.92966391241873	4.67756043812691	4.72646104597736	4.75990520550168	4.61219844708153	5.07039212782936	4.33618151879603	4.16645950835811	4.54630790051626	4.59270016106385	4.86988963673444	4.51254069791348	4.49001532161965	4.61628645433285
P09541	Myl4	Myosin light chain 4 (MLC1EMB) (Myosin light chain 1, atrial/fetal isoform) (MLC1A)	0.517051286526729	0.0805427765379051	0.370711911377303	NS	-0.909404028673594	0.00338457148739287	0.155351831271333	NS	1.70609486955383	1.46959213345793e-06	0.000288669883357807	Up	3.13255018475415	4.56533464866447e-12	6.30016181515696e-09	Up	5.32185991522628	3.96759878295162	4.81770785093159	4.65874975186803	4.69147907524438	2.83837136446726	3.32334627564411	2.77124008124404	3.00857910140682	2.98538420569056	5.37672173640548	5.37671342186922	5.04656321909213	5.03412306971759	5.20853036177111	1.80794753014316	1.79047887781363	1.94211057086975	2.76338372924129	2.07598017701696
P09581	Csf1r	Macrophage colony-stimulating factor 1 receptor (CSF-1 receptor) (CSF-1-R) (CSF-1R) (M-CSF-R) (EC 2.7.10.1) (Proto-oncogene c-Fms) (CD antigen CD115)	-2.94285651619581	1.23282936652115e-05	0.00377656729277647	Down	-2.62502307606561	4.15248702135246e-05	0.00952995771400389	Down	-1.08680415401362	0.030323039977401	0.259067606004373	NS	-1.40463759414382	0.00755980826707818	0.106716983686439	NS	5.19899620427577	5.71739400259043	5.49802327100947	3.40758282608719	4.95549907599071	5.76735969058022	5.52849304751722	6.72469565319427	6.14866452872563	6.04230323000433	2.81780889685944	1.94357847766007	1.72728625586004	1.56189660880008	2.01264255979491	4.05180298947304	3.40105231285951	3.3603520545592	2.85591325886316	3.41728015393873
P09602	Hmgn2	Non-histone chromosomal protein HMG-17 (High mobility group nucleosome-binding domain-containing protein 2)	0.353585996122497	0.477907691995964	0.733765212072263	NS	0.674674753199868	0.185591021161527	0.962556821617414	NS	0.112977509968999	0.819177284242296	0.932856451045238	NS	-0.208111247108371	0.674367312234005	0.891599322711269	NS	6.06018524793593	7.08255954680694	6.28416407881334	5.16294005318025	6.14746223168412	5.94552769129184	5.89025671908988	5.93956233501896	6.36259214145958	6.03448472171506	6.3521372995707	6.32786206733349	6.95803062633859	6.36616291798427	6.50104822780676	6.49878398147268	6.62389097236541	6.5892091053804	7.12475384044254	6.70915947491526
P09671	Sod2	Superoxide dismutase [Mn], mitochondrial (EC 1.15.1.1)	-0.115409513062641	0.184291300703623	0.497804435314774	NS	-0.0736688221843311	0.387963455292213	0.991996341888423	NS	0.20545994312412	0.025955549262928	0.240524743195925	NS	0.163719252245811	0.0673804014478057	0.330546027002965	NS	6.34307066197686	6.639996040134	6.19022266922885	6.42033024131312	6.39840490316321	6.12910876295708	6.21632522175907	6.24640404615656	6.17994180928364	6.19294496003909	6.25073146113301	6.41742291442479	6.17958083967036	6.2842463451741	6.28299539010057	6.14793995760735	6.13301430111501	6.13514269709041	6.06100759560633	6.11927613785477
P0DP27	Calm2	Calmodulin-2	0.156270286703475	0.538204189974894	0.776174861900813	NS	0.147406868563983	0.5612063761947	0.991996341888423	NS	0.194920057722199	0.444320960828149	0.743976323672231	NS	0.203783475861692	0.424330301893403	0.745956454283943	NS	4.41374997405604	4.95438424539681	4.11265806311587	3.70984795492963	4.29766005937459	4.01411610940879	4.33467075542749	3.86815622329306	4.19401691848016	4.10274000165237	4.60800757488574	4.79091269985306	4.11216580054754	4.3046353090259	4.45393034607806	4.29378502976286	4.29437877985904	3.97801940225702	4.43440426898668	4.2501468702164
P10107	Anxa1	Annexin A1 (Annexin I) (Annexin-1) (Calpactin II) (Calpactin-2) (Chromobindin-9) (Lipocortin I) (Phospholipase A2 inhibitory protein) (p35) [Cleaved into: Annexin Ac2-26]	-1.57160797754916	1.96283486252927e-07	0.0000901922619332198	Down	-0.562821394860884	0.00494225117841743	0.191703658385375	NS	0.947468956365061	6.15682571083413e-05	0.00513068809236178	Up	-0.0613176263232193	0.723070903058112	0.908603224331169	NS	4.65220285585999	4.52192769387928	4.71215914673813	4.49989588372806	4.59654639505137	3.76230798517212	3.59862696683376	3.50037924466257	3.73499555807678	3.64907743868631	3.39986334035818	3.18539320636466	2.6422958796017	2.87220124368428	3.02493841750221	3.36213624024948	2.67968013512634	2.97939296259692	3.32381483732896	3.08625604382543
P10126	Eef1a1	Elongation factor 1-alpha 1 (EF-1-alpha-1) (Elongation factor Tu) (EF-Tu) (Eukaryotic elongation factor 1 A-1) (eEF1A-1)	0.0541287507849069	0.83854595102166	0.928141173608971	NS	-0.0409953810404312	0.877321527598555	0.994409754418297	NS	0.0331011299201511	0.900793702769093	0.963512739168395	NS	0.128225261745489	0.630497216015117	0.864677231543951	NS	6.57571763947711	7.17995940473648	6.97418353826735	5.94442860897548	6.66857229786411	6.78105461631571	6.62991776039783	6.75371583275724	6.37719646230514	6.63547116794398	6.64586391377456	6.68036362996957	6.88415066707888	6.68042598377276	6.72270104864894	6.55099911352037	6.60709250019848	6.59389426208226	6.62591727181306	6.59447578690354
P10605	Ctsb	Cathepsin B (EC 3.4.22.1) (Cathepsin B1) [Cleaved into: Cathepsin B light chain; Cathepsin B heavy chain]	-0.704557496205537	0.00391299631421435	0.131173523412595	NS	-0.673124589915036	0.00556597974239747	0.209982304254283	NS	0.148501390380051	0.514299849546294	0.792338703782807	NS	0.117068484089549	0.606671459681263	0.852118691460705	NS	3.04733999591576	3.32023434330278	3.1947035729908	2.82886638146501	3.09778607341859	2.72037560285194	2.89687012025286	3.15520105596002	3.02469195308934	2.94928468303854	1.9074737799751	2.83764326505235	2.60255177804	2.22524548578475	2.39322857721305	2.0621229847797	2.18714862114117	2.65650729509725	2.19886147147586	2.2761600931235
P10639	Txn	Thioredoxin (Trx) (ATL-derived factor) (ADF)	0.144786062421713	0.398692805511402	0.67244069643179	NS	-0.0987284637254643	0.562310701584011	0.991996341888423	NS	-0.242599004817183	0.166513824615652	0.498679083800399	NS	0.00091552132999465	0.995687069161973	0.998933860247867	NS	5.45688536117057	5.62504082231886	5.50260457415611	4.93258952638243	5.37928007100699	5.49544310387141	5.62304865252739	5.82665098624088	5.542373560657	5.62187907582417	5.51285574750992	5.54661958382704	5.49725836077268	5.53953084160518	5.5240661334287	5.45357011071652	5.55173392074482	5.40505040872644	5.68224800820689	5.52315061209867
P10649	Gstm1	Glutathione S-transferase Mu 1 (EC 2.5.1.18) (GST 1-1) (GST class-mu 1) (Glutathione S-transferase GT8.7) (pmGT10)	oneConditionMissing	NA	NA	NS	-0.0447323148321252	0.889572173161203	0.995581291404668	NS	-0.0387821200837497	0.900037432937425	0.963512739168395	NS	oneConditionMissing	NA	NA	NS	1.93220966358087	2.1642840260029	1.14281723977211	NA	1.74643697645196	1.61298598423864	1.53980836074506	2.14777047153853	1.79711055246709	1.77441884224733	NA	NA	NA	NA	#DIV/0!	1.99350757060771	1.93808033651697	NA	1.03279102094723	1.65479297602397
P10711	Tcea1	Transcription elongation factor A protein 1 (Transcription elongation factor S-II protein 1) (Transcription elongation factor TFIIS.o)	0.367129899179943	0.0675507049112173	0.353030024592838	NS	-0.0860648451805681	0.649935879607906	0.991996341888423	NS	-0.512519681768722	0.015057841498572	0.173259682514949	NS	-0.0593249374082106	0.753940138714408	0.916684926366416	NS	4.77043022510628	3.60121228325295	4.69674821243245	4.15027771242138	4.30466710830327	4.85332469230057	4.87571034478032	4.85441892843271	4.68529319477434	4.81718679007199	4.64198791756414	4.68619262269037	4.70099778796041	4.65800970171792	4.67179700748321	4.80169253417075	4.61210561984593	4.722079549995	4.78861007555404	4.73112194489143
P11031	Sub1	Activated RNA polymerase II transcriptional coactivator p15 (Positive cofactor 4) (PC4) (SUB1 homolog) (Single-stranded DNA-binding protein p9) (p14)	-0.0366420077743474	0.747436374803697	0.890800327183754	NS	-0.069793558501969	0.541591535454052	0.991996341888423	NS	0.0571551751885991	0.616392425878491	0.841467029712182	NS	0.0903067259162206	0.431679594760466	0.749330617320054	NS	5.91800513539795	5.88247266248272	5.77039339032502	5.44807883609723	5.75473750607573	5.68280467200637	5.62135171190288	5.83230640344296	5.65386653619634	5.69758233088714	5.74056591839794	5.71442490690536	5.64743139205556	5.76995977584671	5.71809549830139	5.69221881542594	5.55782138248354	5.51762647730163	5.74348841432959	5.62778877238518
P11103	Parp1	Poly [ADP-ribose] polymerase 1 (PARP-1) (EC 2.4.2.30) (ADP-ribosyltransferase diphtheria toxin-like 1) (ARTD1) (DNA ADP-ribosyltransferase PARP1) (EC 2.4.2.-) (NAD(+) ADP-ribosyltransferase 1) (ADPRT 1) (Poly[ADP-ribose] synthase 1) (msPARP) (Protein poly-ADP-ribosyltransferase PARP1) (EC 2.4.2.-)	0.000645883908154885	0.99615614038017	0.99796601708871	NS	0.135697734468251	0.32009466547588	0.991996341888423	NS	0.0996941450687275	0.461494823543492	0.758956102766409	NS	-0.0353577054913687	0.792241161476576	0.935367380094813	NS	5.17319442363949	5.30453330583643	5.53657795339996	4.92334926317658	5.23441373651311	5.1256310215694	5.14160078438308	5.12472109357049	5.14692546625458	5.13471959144439	5.18888820188393	5.15858333274045	5.34528891553254	5.24747803152822	5.23505962042128	5.19782712111429	5.24104729956717	5.30433757848484	5.33845730448413	5.27041732591261
P11157	Rrm2	Ribonucleoside-diphosphate reductase subunit M2 (EC 1.17.4.1) (Ribonucleotide reductase small chain) (Ribonucleotide reductase small subunit)	0.129157995626168	0.506866034632507	0.757414448499632	NS	0.0215616877092163	0.911093799822241	0.995581291404668	NS	0.0388339474490195	0.840695421409012	0.942868029720548	NS	0.146430255365971	0.452764317527211	0.764294235490969	NS	2.26577515374132	2.18771503094829	2.29609670874482	1.68424721690765	2.10845852758552	2.40941556296948	1.58249746373658	2.22728540813325	2.05929988570669	2.0696245801365	2.44612787960701	2.02890219885139	2.07756711310311	2.39786890128525	2.23761652321169	1.72694896779328	2.04261094765284	2.25970963158033	2.33547552435643	2.09118626784572
P11247	Mpo	Myeloperoxidase (MPO) (EC 1.11.2.2) [Cleaved into: Myeloperoxidase light chain; Myeloperoxidase heavy chain]	-0.374677778877658	0.15083247802233	0.46205015767507	NS	-0.577073240311233	0.0343900296670249	0.569166195383634	NS	-1.1985945935636	0.000238072541356524	0.0142325975810966	Down	-0.99619913213002	0.00117352856761009	0.0322274182295851	Down	4.74140773956255	4.46045759535189	5.17331001335758	3.95992962561944	4.58377624347287	6.03733271196692	5.54432049543326	5.71740960393787	5.83042053680776	5.78237083703645	4.14146362771858	3.92233422858569	4.2157790301457	4.55681697193087	4.20909846459521	5.56420334028759	5.34961198379217	5.03503143254407	4.87234363027726	5.20529759672527
P11352	Gpx1	Glutathione peroxidase 1 (GPx-1) (GSHPx-1) (EC 1.11.1.9) (Cellular glutathione peroxidase) (Selenium-dependent glutathione peroxidase 1)	0.159450660278951	0.132208678038661	0.443398950894645	NS	-0.0111056089967447	0.913012629620545	0.995581291404668	NS	-0.166010489681394	0.118205818816815	0.432587568175421	NS	0.00454577959430137	0.964328784313993	0.987953765666897	NS	4.87476357527088	4.9504366357986	4.89030140228871	5.13921084304181	4.9636781141	5.03654356552105	4.94141551420615	5.23702702999692	5.30376830540144	5.12968860378139	5.19750922784263	5.24271098385814	4.91543389729673	5.1368609885183	5.12312877437895	5.20275412193647	4.94122718914319	5.08717051726134	5.24318015079761	5.11858299478465
P11438	Lamp1	Lysosome-associated membrane glycoprotein 1 (LAMP-1) (Lysosome-associated membrane protein 1) (120 kDa lysosomal membrane glycoprotein) (CD107 antigen-like family member A) (LGP-120) (Lysosomal membrane glycoprotein A) (LGP-A) (P2B) (CD antigen CD107a)	-0.0344407568802883	0.655987002677501	0.838644026395913	NS	-0.163402900044802	0.0483142198000165	0.685862687264151	NS	-0.285280459297159	0.00199823946262366	0.058459133215054	NS	-0.156318316132645	0.057521978341821	0.310761755341442	NS	4.67307662094668	4.59896372106686	4.52094627211945	4.27750505074887	4.51762291622046	4.86448859513714	4.7969250412886	4.68030637374491	4.86989349189986	4.80290337551763	4.51968748120938	4.48535286938596	4.44192618868717	4.48576209807822	4.48318215934018	4.64806240891681	4.62830505932365	4.6075906059373	4.67404382771353	4.63950047547282
P11440	Cdk1	Cyclin-dependent kinase 1 (CDK1) (EC 2.7.11.22) (EC 2.7.11.23) (Cell division control protein 2 homolog) (Cell division protein kinase 1) (p34 protein kinase)	0.24481022463697	0.0151529092872263	0.217586306796266	NS	-0.0334769376482258	0.71166622210032	0.991996341888423	NS	-0.178143238094114	0.0640540946564609	0.350608899886433	NS	0.100143924191082	0.27788473386145	0.638602718948878	NS	5.14990550246767	4.79321141644352	5.21798372050597	4.86914511603632	5.00756143886337	5.25257557987159	5.2740440633859	5.10632718429826	5.1098718802742	5.18570467695749	5.25167524177964	5.20057360153593	5.22376902144713	5.33346878923865	5.25237166350034	5.21576821219259	5.24017519458774	5.118519089421	5.03444846103563	5.15222773930924
P11499	Hsp90ab1	Heat shock protein HSP 90-beta (Heat shock 84 kDa) (HSP 84) (HSP84) (Tumor-specific transplantation 84 kDa antigen) (TSTA)	0.289156953181801	0.321485197472086	0.61593793567098	NS	-0.024473927512329	0.931941801960442	0.997426422925052	NS	0.0479035343227735	0.867292956702143	0.953195689992789	NS	0.361534415016903	0.219526563536401	0.58401217478825	NS	5.41646232010762	5.69810122237855	5.45200802566731	4.76717756390468	5.33343728301454	5.34044814880044	5.26900237730561	5.36131144742349	5.17137302123758	5.28553374869178	5.599129941762	5.61815313768357	5.69717891990061	5.57591494543949	5.62259423619642	5.20508423209374	5.36090903000911	5.23931409827845	5.23893192433857	5.26105982117997
P11983	Tcp1	T-complex protein 1 subunit alpha (TCP-1-alpha) (CCT-alpha) (Tailless complex polypeptide 1A) (TCP-1-A) (Tailless complex polypeptide 1B) (TCP-1-B)	0.615775820683392	0.0286674830247181	0.277349949264105	NS	-0.0960675922558744	0.709941839489153	0.991996341888423	NS	-0.518460029417912	0.0593696270614898	0.338025826954652	NS	0.193383383521354	0.457396945171019	0.767851721082968	NS	7.31886334330921	6.19751563647598	7.29082427754712	6.16303513272588	6.74255959751455	7.43434449066706	7.2921234155807	7.27866216095449	7.03894844052762	7.26101962693247	7.28427023278652	7.25237981204809	7.44171472677266	7.45497690118443	7.35833541819792	7.23075480511777	7.25639062578333	7.13986008716254	7.03280262064245	7.16495203467652
P12265	Gusb	Beta-glucuronidase (EC 3.2.1.31)	-0.174130191758476	0.0857455318599808	0.378240690140747	NS	-0.139495219176592	0.16096916221096	0.919320117579696	NS	-0.0463063511768355	0.631056125862052	0.851941259754857	NS	-0.0809413237587197	0.405145161817768	0.732285950633293	NS	4.55070371671612	4.68117127779643	4.46887073504513	4.2912710195656	4.49800418728082	4.41196424847807	4.50378535095548	4.67246038905333	4.58903216534374	4.54431053845765	4.15244422484343	4.32837686281432	4.48820780937139	4.32646708506024	4.32387399552235	4.4655969561278	4.30844507858077	4.51617945711516	4.32903978530054	4.40481531928107
P12367	Prkar2a	cAMP-dependent protein kinase type II-alpha regulatory subunit	-0.239883621728358	0.305519500703184	0.60336412412669	NS	0.103410507305498	0.656047793081098	0.991996341888423	NS	0.257664639460811	0.303273608117625	0.631687980652807	NS	-0.0856294895730443	0.69026386413205	0.900752633757458	NS	1.9666861413045	2.31148991349539	1.20186922371381	NA	1.82668175950457	1.50316810960845	1.50843159094603	1.53267313406881	1.83398864196199	1.59456536914632	1.79700995431259	1.42779069386647	1.59075273010095	1.53163917282483	1.58679813777621	1.65760649914965	1.63730806324373	1.65967396475255	1.73512198225109	1.67242762734925
P12382	Pfkl	ATP-dependent 6-phosphofructokinase, liver type (ATP-PFK) (PFK-L) (EC 2.7.1.11) (6-phosphofructokinase type B) (Phosphofructo-1-kinase isozyme B) (PFK-B) (Phosphohexokinase)	0.404819560566466	0.169756054179756	0.482492207601636	NS	-0.132896537709798	0.642215112718439	0.991996341888423	NS	-0.46620892629218	0.117609626080237	0.432587568175421	NS	0.0715071719840839	0.802064560570257	0.938405335809203	NS	4.30624633773659	4.58250298129729	4.05283450968212	3.02386656753049	3.99136259906162	4.60980288232471	4.52039206464837	4.40548557195961	4.29460558248251	4.4575715253538	4.64050305219659	4.42233155706536	4.40791194268292	4.11398208656752	4.3961821596281	4.74113788711613	4.00241069006182	4.36811061784319	4.18704075555484	4.32467498764399
P12970	Rpl7a	60S ribosomal protein L7a (Surfeit locus protein 3)	0.33935724231801	0.103815243519617	0.405438617171903	NS	-0.00802485893309068	0.9678033405983	0.997476509198355	NS	-0.162777378004843	0.418419763363035	0.725685448313658	NS	0.184604723246257	0.36037282075544	0.697006997396647	NS	5.57916514046523	4.87479988282169	5.66363460767169	5.02858055206394	5.28654504575564	5.60832483300654	5.52367307584001	5.555920046644	5.10937173955134	5.44932242376047	5.53422410035119	5.38463709820159	5.75946972918537	5.82527822455638	5.62590228807363	5.37448372591668	5.51092644904598	5.45978304375052	5.41999704059642	5.4412975648274
P13011	Scd2	Stearoyl-CoA desaturase 2 (EC 1.14.19.1) (Acyl-CoA desaturase 2) (Delta(9)-desaturase 2) (Delta-9 desaturase 2) (Fatty acid desaturase 2)	0.0663517654446614	0.807202980449606	0.916295073171123	NS	-0.00916944974157847	0.977966981613185	0.997476509198355	NS	-0.464032764450462	0.199346254121201	0.532665419216149	NS	-0.388511549264222	0.189845296284516	0.548088930695882	NS	1.19524406941466	NA	1.12968471116515	NA	1.16246439028991	1.62649715474037	NA	NA	NA	1.62649715474037	1.57834296216405	NA	0.879289349305088	NA	1.22881615573457	NA	1.77302109024647	NA	1.46163431975111	1.61732770499879
P13439	Umps	Uridine 5'-monophosphate synthase (UMP synthase) [Includes: Orotate phosphoribosyltransferase (OPRTase) (EC 2.4.2.10); Orotidine 5'-phosphate decarboxylase (EC 4.1.1.23) (OMPdecase)]	0.0876897987185982	0.516484151656289	0.763177778524763	NS	-0.0763735428504744	0.571343019312716	0.991996341888423	NS	-0.188417194721531	0.174342101976487	0.506808435978159	NS	-0.0243538531524583	0.85601893976219	0.953820053994204	NS	4.83681581403239	5.03880676590818	4.9070628117214	4.33739463345978	4.78002000628044	5.07812174745387	4.97799181326022	5.03148034060163	4.78615490269216	4.96843720100197	4.81367242720636	4.87042801329359	4.92987991667029	4.85685886282593	4.86770980499904	4.87113652987146	4.89239341029582	4.8894184609511	4.91530623148784	4.89206365815155
P13705	Msh3	DNA mismatch repair protein Msh3 (Protein repair-1) (REP-1) (Protein repair-3) (REP-3)	-0.393083860996843	0.0990723802672313	0.401152548646472	NS	0.317909905263849	0.168222743713792	0.928504582171726	NS	0.0348436042786774	0.877695745605376	0.956798647429822	NS	-0.676150161982014	0.00834893528716553	0.110253882261133	NS	3.21605653526944	3.66115453076706	3.21760541779736	4.47626784776634	3.64277108290005	2.87096037021221	3.81747767313836	3.6451957151403	3.57040346697114	3.4760093063655	3.32352654686763	2.95312048247228	2.91106249849518	3.28336667075426	3.11776904964734	3.69415135874937	3.64825912714259	4.20030884819251	3.63295751243289	3.79391921162934
P13808-4	Slc4a2	Anion exchange protein 2 (AE 2) (Anion exchanger 2) (Band 3-related protein) (B3RP) (Non-erythroid band 3-like protein) (Solute carrier family 4 member 2)	-0.14651825118336	0.463251743725296	0.7211660403448	NS	0.293376617743041	0.152995677606325	0.905862648608478	NS	0.452387888798497	0.0350885151816638	0.275379908959447	NS	0.0124930198720964	0.949649616999947	0.985234739595286	NS	3.69774440994385	3.58274447589565	4.05129681248043	4.03561404870023	3.84184993675504	3.84888957607682	2.88558319758679	3.58665471277174	3.23672070539082	3.38946204795654	3.70303870961336	3.92281991749327	3.34395761630853	3.81151049887155	3.69533168557168	3.72059708099766	3.48351447305148	3.96607311544715	3.56116999330202	3.68283866569958
P13864	Dnmt1	DNA (cytosine-5)-methyltransferase 1 (Dnmt1) (Met-1) (EC 2.1.1.37) (DNA methyltransferase MmuI) (DNA MTase MmuI) (M.MmuI) (MCMT)	0.0390309424800233	0.64754904664946	0.835811199256817	NS	0.0914122570925083	0.288140943536481	0.991996341888423	NS	-0.22610470439692	0.0120691249919478	0.162676812803942	NS	-0.278486019009405	0.00257109879429891	0.0533551328741728	NS	3.81690565128392	3.85009122144471	3.97182471395435	3.78676424743623	3.8563964585298	4.2066681613109	3.94227074237272	4.09333066624407	4.08773508177921	4.08250116292673	3.89463023656469	3.78489334225373	3.89210874875449	4.0100772764664	3.89542740100983	4.12713661418677	4.16710452964954	4.10449750583258	4.29691503040804	4.17391342001923
P14069	S100a6	Protein S100-A6 (5B10) (Calcyclin) (Prolactin receptor-associated protein) (S100 calcium-binding protein A6)	-1.86524750914539	0.00310422842969634	0.114603056722668	NS	-1.18816038854742	0.0398439941645671	0.617936091617876	NS	0.853624239269503	0.126157639810108	0.449595042998947	NS	0.176537118671539	0.741852020535019	0.914859252307204	NS	5.53942751233492	5.55348617695918	4.76135692914989	4.24548315840662	5.02493844421265	3.70940491395038	4.38506384164188	4.38390728146035	4.20688078271995	4.17131420494314	4.89716121666654	2.97138342048484	2.36621109702106	2.40400800609657	3.15969093506725	4.06535430054228	2.74528105528253	2.3134060548551	2.80857385490337	2.98315381639582
P14115	Rpl27a	60S ribosomal protein L27a (L29)	0.515393310967029	0.0210417137119695	0.25222610740826	NS	-0.0602530786899775	0.766338692776574	0.991996341888423	NS	-0.442657360940358	0.0426011310850192	0.297342920009652	NS	0.132989028716649	0.514440819490069	0.801887178194262	NS	4.40283460169802	3.71473839698134	4.44509637865972	3.41644672518637	3.99477902563136	4.59278973055649	4.37699367738881	4.35016126915141	4.42980086919018	4.43743638657172	4.80496000885618	4.31880669989068	4.43971965577473	4.47720298187198	4.51017233659839	4.39072901431386	4.44307318190038	4.34100211863478	4.33392891667823	4.37718330788181
P14131	Rps16	40S ribosomal protein S16	0.281160159573352	0.183527727807526	0.497804435314774	NS	-0.047101682854116	0.818211876679363	0.991996341888423	NS	-0.120999660387798	0.556963937034283	0.816314861991433	NS	0.20726218203967	0.320004600983251	0.670773690582091	NS	6.35415444388916	5.99435099564666	6.54494498632154	5.57269242011905	6.1165357114941	6.57811115455602	6.06160720219704	6.27473856903062	6.03568456174393	6.2375353718819	6.36030993667034	6.161832131476	6.42486123500354	6.64378018112	6.39769587106747	6.11359533442892	6.20323138245078	6.18154107948003	6.26336695975104	6.19043368902769
P14148	Rpl7	60S ribosomal protein L7	0.28381132576912	0.227762855701331	0.540397756599457	NS	-0.0620547627392649	0.786853789606462	0.991996341888423	NS	-0.184422096217117	0.426298596739016	0.729451936648651	NS	0.161443992291268	0.485020373986455	0.786519525383441	NS	5.61336965847023	4.98602742143693	5.63139307423771	5.16813840365992	5.3497321394512	5.70703364468202	5.60314488714292	5.58458423098515	5.24185417986325	5.53415423566833	5.5890893330505	5.52737814892499	5.59769380014478	5.82001257876099	5.63354346522032	5.47351572263468	5.53083702842499	5.45405577246544	5.4299893681902	5.47209947292883
P14152	Mdh1	Malate dehydrogenase, cytoplasmic (EC 1.1.1.37) (Cytosolic malate dehydrogenase)	-0.0129422272144408	0.93761416806247	0.967803167857817	NS	0.00833337501823837	0.959803779526413	0.997476509198355	NS	-0.0916030947140288	0.581619099456865	0.826590451424486	NS	-0.112878696946708	0.498336956776785	0.796877173061371	NS	5.39162811135466	5.18567113932238	5.36956259581472	4.842932176162	5.19744850566344	5.15474238618084	5.34251883735971	5.50568091562012	5.15326426234923	5.28905160037747	5.23729868233708	5.24945544790229	5.19215322636465	5.05911775719207	5.18450627844902	5.26895162805674	5.24310910576819	5.32152320139113	5.35595596636586	5.29738497539548
P14206	Rpsa	40S ribosomal protein SA (37 kDa laminin receptor precursor) (37LRP) (37 kDa oncofetal antigen) (37/67 kDa laminin receptor) (LRP/LR) (67 kDa laminin receptor) (67LR) (Laminin receptor 1) (LamR) (Laminin-binding protein precursor p40) (LBP/p40) (OFA/iLRP)	0.201044587311549	0.0772259872374326	0.36271217515094	NS	0.0037738444974452	0.97198822906721	0.997476509198355	NS	-0.0407923421829266	0.70498766147818	0.88938740234446	NS	0.156478400631178	0.160077520789203	0.50999736525093	NS	6.11789155186141	5.78107304011898	5.84556303540528	5.93651205222957	5.92025991990381	6.02923512067497	6.05158234069543	5.79407347901258	5.96931810796397	5.96105226208674	6.24811438114664	6.15297503387744	5.9377896135926	6.14633900024474	6.12130450721536	5.97228218190033	5.87843607824741	5.87056717903806	6.13801898715082	5.96482610658416
P14211	Calr	Calreticulin (CRP55) (Calregulin) (Endoplasmic reticulum resident protein 60) (ERp60) (HACBP)	0.0165451530336671	0.935770974799654	0.966624420203314	NS	-0.358910847577668	0.0964222400992032	0.830076015061974	NS	-0.588350190262872	0.0110414625321855	0.156956980236762	NS	-0.212894189651536	0.30874834499015	0.663318407974205	NS	6.53519094937863	6.48892797714177	6.76657964540661	5.84113892270448	6.40795937365787	7.11177487803966	6.80110337451154	7.12272862593175	6.94963137720013	6.99630956392077	6.39271935193745	6.48080552421885	6.36245899135331	6.46203423925667	6.42450452669157	6.74311051528391	6.6843554626499	6.54832313303451	6.5738057544044	6.63739871634318
P14576	Srp54	Signal recognition particle 54 kDa protein (SRP54) (EC 3.6.5.-)	0.16297435004402	0.251026634970766	0.556782327123413	NS	0.00330994881662882	0.980952898264842	0.997476509198355	NS	-0.337429204362783	0.0262887476938557	0.240524743195925	NS	-0.177764803135391	0.212529003349144	0.574504564172172	NS	4.48631576438097	4.33336354040779	4.83676029204883	4.16632471684265	4.45569107842006	4.88769365235879	4.88209489534588	4.84855134577141	4.55414123765531	4.79312028278285	4.51456823208918	4.48894429588574	4.73414241120786	4.73700677467358	4.61866542846409	4.83326726832362	4.78991446271866	4.89614963297951	4.66638956237616	4.79643023159949
P14685	Psmd3	26S proteasome non-ATPase regulatory subunit 3 (26S proteasome regulatory subunit RPN3) (26S proteasome regulatory subunit S3) (Proteasome subunit p58) (Transplantation antigen P91A) (Tum-P91A antigen)	0.0439471085199537	0.793649846935324	0.911031523040268	NS	0.0689361555455735	0.682115635530242	0.991996341888423	NS	0.0485966357955161	0.772451886270708	0.912859309060083	NS	0.0236075887698963	0.8881578536482	0.963950657511007	NS	3.67749661217406	4.07124101795531	3.7382832674627	3.07635037070164	3.64084281707343	3.6806199736696	3.4805525399567	3.59634590173603	3.61146630974929	3.5922461812779	3.59267867163969	3.71637585358373	3.76179990846313	3.66830526868696	3.68478992559338	3.62375265263144	3.58205569224493	3.65802501973413	3.78089598268352	3.6611823368235
P14733	Lmnb1	Lamin-B1	0.13579007455616	0.439464294606712	0.706040344958381	NS	0.239191160076797	0.182562526976273	0.960291050337302	NS	0.0193545440601288	0.911331631622832	0.969055138325205	NS	-0.0840465414605081	0.630040776463925	0.864677231543951	NS	5.55415099907514	5.81320451816291	5.77473275991171	5.17913841700252	5.58030667353807	5.42182677725545	5.49813719056804	5.71867168780791	5.60517286228036	5.56095212947794	5.8148953163433	5.65346996399943	5.72820459973819	5.66781711229597	5.71609674809422	5.70155476513591	5.80740511526022	5.74171616513788	5.94989711268524	5.80014328955481
P14824	Anxa6	Annexin A6 (67 kDa calelectrin) (Annexin VI) (Annexin-6) (Calphobindin-II) (CPB-II) (Chromobindin-20) (Lipocortin VI) (Protein III) (p68) (p70)	-0.13473573042221	0.287940844351348	0.586195363874477	NS	-0.201160971162135	0.121145153567372	0.863251400623633	NS	0.288095048708337	0.0329510850744287	0.268113968738388	NS	0.354520289448262	0.0113214343178759	0.129576860438458	NS	5.39829631917092	5.59426124103902	5.16757143693509	5.09647812501938	5.3141517805411	4.99478589009325	4.97423574153092	5.0513028834899	5.08390241221698	5.02605673183276	5.31934237684757	5.33210029603719	4.98098634556909	5.08523518202174	5.1794160501189	4.87445945599508	4.72187265010924	4.7750689514512	4.92818198512704	4.82489576067064
P14869	Rplp0	60S acidic ribosomal protein P0 (60S ribosomal protein L10E)	0.310469171710288	0.0790286616701818	0.366188269285195	NS	-0.110645280482059	0.51112964204614	0.991996341888423	NS	-0.292330223354479	0.0962112553638804	0.402636896248191	NS	0.128784228837868	0.445622908629213	0.761042251468155	NS	6.52503960257402	5.75377972787409	6.64996156517837	6.30175976432368	6.30763516498754	6.76437790652791	6.58716177922701	6.67588125503511	6.37244061257806	6.59996538834202	6.45672102751002	6.4720421792035	6.72372446854789	6.81992967152988	6.61810433669782	6.47028106170117	6.47489712516653	6.55674648484194	6.45535575973038	6.48932010786001
P15532	Nme1	Nucleoside diphosphate kinase A (NDK A) (NDP kinase A) (EC 2.7.4.6) (Metastasis inhibition factor NM23) (NDPK-A) (Tumor metastatic process-associated protein) (nm23-M1)	0.256607824453954	0.155553678105591	0.466153794062081	NS	0.0943484757391156	0.590012036178546	0.991996341888423	NS	0.05022875084714	0.773404051596262	0.912859309060083	NS	0.212488099561979	0.234417784805861	0.595642194557345	NS	6.57176364011459	7.07125028385755	6.73577595840328	5.97273823834606	6.58788203018037	6.44446361218352	6.55469436487089	6.54199922117066	6.60945591910787	6.53765327933323	6.68123579136846	6.97752677666096	6.83407527089376	6.88512157961413	6.84448985463433	6.55068865312258	6.69237626973444	6.61183459385007	6.67310750358205	6.63200175507228
P15702	Spn	Leukosialin (B-cell differentiation antigen LP-3) (Leukocyte sialoglycoprotein) (Lymphocyte antigen 48) (Ly-48) (Sialophorin) (CD antigen CD43) [Cleaved into: CD43 cytoplasmic tail (CD43-ct) (CD43ct)]	0.0453703072830864	0.817040132396456	0.92318837910534	NS	0.0378890475984305	0.846754557407389	0.991996341888423	NS	-1.12483396586034	3.87963132190396e-05	0.00355632871174529	Down	-1.11735270617569	4.15650292821416e-05	0.00346993514178595	Down	3.31958974308048	2.50850339551029	3.03213037336493	2.62472296264576	2.87123661865037	3.87271789174378	4.03846739473027	4.25498733596105	3.81810971560775	3.99607058451071	3.21542832835707	2.48813811492767	2.87136239210129	3.09149886834778	2.91660692593345	4.15680857006522	4.28210608165537	3.88031615178053	3.81660772493548	4.03395963210915
P15864	H1-2	Histone H1.2 (H1 VAR.1) (H1c)	0.0373240396973883	0.904924159281304	0.957372257424239	NS	0.328330182105455	0.302536705192251	0.991996341888423	NS	-0.456800515057386	0.158429424764218	0.48952912146247	NS	-0.747806657465453	0.0284558580834667	0.225037731548333	NS	6.35384159641892	6.28798501228803	6.64034645718318	5.70572916086478	6.24697555668873	6.8292096177864	6.53538251456682	6.91329716300129	6.53721499162982	6.70377607174608	6.13660577827793	5.97299972773107	6.46401958031188	6.56357329922315	6.28429959638601	6.7648358695833	7.03766612912374	7.14939701516092	7.176526001535	7.03210625385074
P16045	Lgals1	Galectin-1 (Gal-1) (14 kDa lectin) (Beta-galactoside-binding lectin L-14-I) (Galaptin) (Lactose-binding lectin 1) (Lectin galactoside-binding soluble 1) (S-Lac lectin 1)	0.296241267096594	0.14017171583613	0.449811298984202	NS	-0.44768094746265	0.0329409192783493	0.559995627731939	NS	0.212041953363781	0.282046152060974	0.616697159230909	NS	0.955964167923025	0.00016805328512072	0.00843321939878523	Up	6.74211360516325	6.51025622924646	6.76441756855552	6.79666466579094	6.70336301718904	6.39025918319984	6.15584434940369	6.72122907884129	6.69795164385622	6.49132106382526	6.72680489481407	7.03513096452702	7.00956670477174	7.22691457302965	6.99960428428562	6.16740118238002	6.10558173017563	5.76266782395331	6.13890972894125	6.04364011636255
P16254	Srp14	Signal recognition particle 14 kDa protein (SRP14)	0.0731061025276263	0.72796073933449	0.881464807692831	NS	0.00447712895279536	0.982967764795078	0.997476509198355	NS	-0.262914526836299	0.222336689189846	0.560704813474469	NS	-0.194285553261468	0.361443681515418	0.697124081748814	NS	5.45300544683014	5.82647659634435	5.76925263396785	4.69276502091132	5.43537492451341	5.68818532004203	5.58334616920877	5.67049859985018	5.85112771629786	5.69828945134971	5.32657268352545	5.53987897652496	5.69284017824069	5.4746322698731	5.50848102704105	5.69330512684564	5.66121967587837	5.53124487913331	5.92529663935287	5.70276658030255
P16460	Ass1	Argininosuccinate synthase (EC 6.3.4.5) (Citrulline--aspartate ligase)	0.622120802701277	0.00109945723073722	0.0680695904628284	NS	0.105589855496538	0.50093290623216	0.991996341888423	NS	-1.44804582386358	1.49160903069203e-07	3.72902257673008e-05	Down	-0.931514876658837	2.50670454259838e-05	0.00274409565621627	Down	4.67766379624661	4.46929375474283	4.5174131418009	3.90813119771071	4.39312547262526	5.9594002009579	5.85722051390692	5.9644398929675	5.58362457812307	5.84117129648885	5.04647486858612	4.85592808958116	4.96704685328416	5.19153528985471	5.01524627532654	5.87552738734122	5.95111763464641	5.91206101814758	6.04833856780635	5.94676115198539
P16546	Sptan1	Spectrin alpha chain, non-erythrocytic 1 (Alpha-II spectrin) (Fodrin alpha chain)	-0.024253589393438	0.938889993121097	0.96839495362322	NS	0.14259824126181	0.65331114317972	0.991996341888423	NS	0.0164316831497333	0.958573986911793	0.984943245100751	NS	-0.150420147505515	0.635775935855536	0.867405720201515	NS	5.87527608967318	6.49997605638832	6.35133719870855	5.19153215867232	5.97953037586059	5.7698004556327	5.77891385432958	6.15536234104073	6.14831811984058	5.9630986927109	5.9766259067497	6.30124417622386	5.84930607639025	5.69393098650484	5.95527678646716	6.0518371583462	5.996734052756	6.17412232230493	6.20009420248515	6.10569693397307
P16858	Gapdh	Glyceraldehyde-3-phosphate dehydrogenase (GAPDH) (EC 1.2.1.12) (Peptidyl-cysteine S-nitrosylase GAPDH) (EC 2.6.99.-)	-0.00830394275953622	0.975134140035534	0.989126131007346	NS	-0.16085271987424	0.548575701917187	0.991996341888423	NS	-0.320344724218602	0.240825712765913	0.584528429043478	NS	-0.167795947103898	0.531683915174995	0.811725936049077	NS	6.55083241593712	6.29792765529135	6.63390691308813	5.82953583378347	6.32805070452502	6.73309127494982	6.62547821544971	6.73177942456729	6.50323280000769	6.64839542874363	6.31018226515503	6.26161011568187	6.36216135771508	6.34503330850995	6.31974676176548	6.57781375002283	6.50671280353251	6.47694212907387	6.3887021528478	6.48754270886925
P16879	Fes	Tyrosine-protein kinase Fes/Fps (EC 2.7.10.2) (Proto-oncogene c-Fes)	-0.208683299149342	0.204518596217878	0.519413084885724	NS	-0.0244879135440765	0.878221368440611	0.994409754418297	NS	0.109143473733006	0.498028621406957	0.78033177964524	NS	-0.0750519118722595	0.639810384445574	0.869523459308819	NS	4.11747436311866	4.4129579523847	4.01050399389734	4.63107381315868	4.29300253063984	3.96896887316829	4.12971321272613	4.01746306691856	4.61929107481438	4.18385905690684	4.08305434752949	4.09373914680623	4.11017700568536	4.05030642594091	4.0843192314905	4.01753525134669	3.94899321286701	4.33000038718038	4.34095572205703	4.15937114336278
P17047-3	Lamp2	Lysosome-associated membrane glycoprotein 2 (LAMP-2) (Lysosome-associated membrane protein 2) (CD107 antigen-like family member B) (Lysosomal membrane glycoprotein type B) (LGP-B) (CD antigen CD107b)	-0.577154801923112	0.0160507146317433	0.223494041614728	NS	0.0446958739422539	0.837224652390517	0.991996341888423	NS	0.460663669795564	0.0502099006127373	0.318150291900986	NS	-0.161187006069803	0.460849557151056	0.768546693496624	NS	2.21181789530551	2.79614811400484	2.21623793393674	3.09160399753101	2.57895198519453	1.51449071012946	2.12798128507433	1.96929257062016	2.37482326834068	1.99664695854116	2.12508147058334	1.78212760885798	1.68564203507527	1.92777219113786	1.88015582641361	2.09151528300828	2.28356260303833	2.18962946991724	1.67480729268674	2.05987866216265
P17095	Hmga1	High mobility group protein HMG-I/HMG-Y (HMG-I(Y)) (High mobility group AT-hook protein 1) (High mobility group protein A1)	0.0508940415785178	0.770139891936404	0.901603262024911	NS	0.0566785574085393	0.744920523210255	0.991996341888423	NS	0.876305641210102	1.98107803776272e-05	0.00226998525160311	Up	0.87052112538008	2.1756682762286e-05	0.00274409565621627	Up	4.58342225678254	4.3545466998645	4.24528687561756	4.87851680549918	4.51544315944095	3.98845009546165	3.37309534006436	3.61272446864319	3.58228016875416	3.63913751823084	4.42938341597099	4.55802733924785	4.57478065690542	4.70315739195357	4.56633720101946	3.67657709422721	3.90267952505362	3.38187673883707	3.82213094443961	3.69581607563938
P17095-1	Hmga1	High mobility group protein HMG-I/HMG-Y (HMG-I(Y)) (High mobility group AT-hook protein 1) (High mobility group protein A1)	-0.195643711793848	0.544453995462446	0.781322548333617	NS	0.0645818255728753	0.840503404258694	0.991996341888423	NS	0.862440428946196	0.0157796973088994	0.176399055282412	NS	0.602214891579473	0.0762020479793446	0.349364871134537	NS	3.01967250483121	4.26863588546759	3.98383384470169	3.99254532680834	3.81617189045221	2.73341235865688	2.86173645563242	3.47609633762404	2.74368069411071	2.95373146150601	2.97827356905268	3.60871132706521	4.30152234998814	3.59360546852742	3.62052817865836	2.83248996106856	3.29848257921896	3.48064628827691	2.46163431975111	3.01831328707889
P17156	Hspa2	Heat shock-related 70 kDa protein 2 (Heat shock protein 70.2)	0.431338814591916	0.354387287613609	0.639009648103807	NS	1.12588037798111	0.0176808833420261	0.386047246883261	NS	-0.565492000311706	0.230004144693527	0.569110003948128	NS	-1.2600335637009	0.00947082570980344	0.117217394435235	NS	1.93220966358087	1.64414502055979	1.33613558863257	NA	1.63749675759108	2.06901539044132	2.65528557816499	2.24087987593001	1.84677418707481	2.20298875790278	2.81780889685944	2.67227645584267	2.3228960007807	0.462360935249163	2.06883557218299	3.5608166369609	3.15489172559011	2.86653744189624	3.73323073908833	3.3288691358839
P17182	Eno1	Alpha-enolase (EC 4.2.1.11) (2-phospho-D-glycerate hydro-lyase) (Enolase 1) (Non-neural enolase) (NNE)	-0.198590164493939	0.458373274348386	0.717951354376971	NS	-0.500641891524672	0.0748155493168142	0.796340917613259	NS	0.478967431448892	0.0868670886405227	0.389697379708707	NS	0.781019158479625	0.00939728801236161	0.116831148261793	NS	7.15098794524219	7.38875639406527	7.13017410345557	6.53115570226355	7.05026853625665	6.66251901383198	6.5748351882219	6.61941150632351	6.42843871085377	6.57130110480779	7.03339977685391	6.81297389660842	6.81019918198282	6.75014063160599	6.85167837176279	6.21729088370448	6.16224341655501	5.90154294036551	6.00155961250798	6.07065921328324
P17225	Ptbp1	Polypyrimidine tract-binding protein 1 (PTB) (Heterogeneous nuclear ribonucleoprotein I) (hnRNP I)	0.305426064914153	0.0462180442704714	0.317776920657771	NS	-0.0490509587923703	0.731125793667061	0.991996341888423	NS	-0.400484072104914	0.0123309065498849	0.162676812803942	NS	-0.046007048398391	0.747160254036363	0.915702620399805	NS	5.24237455835592	4.9931293944731	5.48717030157608	4.85393504914627	5.14415232588784	5.61104534784032	5.46655133251796	5.61729717521759	5.48365173639515	5.54463639799275	5.35794879628118	5.23192704665496	5.48275079944482	5.72568692082702	5.449578390802	5.30105580732437	5.57614668646634	5.51363004472068	5.59150921829013	5.49558543920038
P17427	Ap2a2	AP-2 complex subunit alpha-2 (100 kDa coated vesicle protein C) (Adaptor protein complex AP-2 subunit alpha-2) (Adaptor-related protein complex 2 subunit alpha-2) (Alpha-adaptin C) (Alpha2-adaptin) (Clathrin assembly protein complex 2 alpha-C large chain) (Plasma membrane adaptor HA2/AP2 adaptin alpha C subunit)	0.0447652235423064	0.628795715297811	0.821996105773382	NS	0.18353431034983	0.0544914419360473	0.729266620838772	NS	0.0632033221251556	0.4957593924019	0.779050473774415	NS	-0.0755657646823679	0.416204080830532	0.742244487310586	NS	4.63232912248668	4.70063766396972	4.71398916339292	4.33170329212702	4.59466481049409	4.57944344418529	4.57949831466695	4.619702370758	4.34720182386548	4.53146148836893	4.48132240901582	4.6366137415357	4.70246331539627	4.73732067019778	4.63943003403639	4.7093227890264	4.67773358751039	4.74431756025018	4.72860925808804	4.71499579871875
P17665	Cox7c	Cytochrome c oxidase subunit 7C, mitochondrial (Cytochrome c oxidase polypeptide VIIc)	0.171118976660185	0.275087555244854	0.576151426824735	NS	0.107657828319399	0.486733760345002	0.991996341888423	NS	-0.06933995172399	0.652539368251502	0.861056768169552	NS	-0.00587880338320364	0.969440207834216	0.991074559949412	NS	5.06325249949987	4.68044553877557	4.95517919452958	4.60065954114073	4.82488419348644	5.04532062411759	4.92451406971627	5.07251562686523	4.5345462601426	4.89422414521042	5.02647742683414	5.13782507890409	4.99348638546087	4.82622378938741	4.99600317014663	5.24985250516007	5.15003953067201	4.75762958414176	4.85000627414547	5.00188197352983
P17742	Ppia	Peptidyl-prolyl cis-trans isomerase A (PPIase A) (EC 5.2.1.8) (Cyclophilin A) (Cyclosporin A-binding protein) (Rotamase A) (SP18) [Cleaved into: Peptidyl-prolyl cis-trans isomerase A, N-terminally processed]	0.0621423618158321	0.592169208632321	0.802845334983181	NS	0.0240972776567704	0.834729040823092	0.991996341888423	NS	0.0274414025818464	0.812238199292011	0.932243342259195	NS	0.0654864867409081	0.572614964391224	0.837493428590756	NS	5.83619918441095	5.74649156871897	5.8573252914083	5.52898550099651	5.74225038638368	5.67486481794968	5.69263689587433	5.79932624126357	5.69240798011979	5.71480898380184	5.84669562608233	5.99233925900595	5.73365486280536	5.64488124490443	5.80439274819952	5.79303623992895	5.74391931889326	5.62514727753431	5.79352220947765	5.73890626145854
P17751	Tpi1	Triosephosphate isomerase (TIM) (EC 5.3.1.1) (Methylglyoxal synthase) (EC 4.2.3.3) (Triose-phosphate isomerase)	0.178800106231924	0.343059586592453	0.633156355544268	NS	-0.13315550665823	0.477001246311471	0.991996341888423	NS	-0.0753517218933422	0.685543733720216	0.877674705647391	NS	0.236603890996812	0.214917906901669	0.576456193438878	NS	5.5359805930982	5.19872062714337	5.30902026819626	4.64177225626688	5.17137343617618	5.36922128241311	5.250424240035	5.29548213949123	5.07177297033881	5.24672515806954	5.40329780259919	5.46813347681234	5.25647775896739	5.27278513125352	5.35017354240811	5.22984295691753	5.11085427183628	4.99094142529642	5.12263995159508	5.11356965141133
P17809	Slc2a1	Solute carrier family 2, facilitated glucose transporter member 1 (Glucose transporter type 1, erythrocyte/brain) (GLUT-1) (GT1)	0.253653636007543	0.157616289741285	0.468768188583305	NS	-0.0112807798257878	0.947146726281736	0.997476509198355	NS	0.907299926515252	1.58180104192847e-05	0.00207140612633491	Up	1.17223434234858	1.38550540977458e-07	4.77999366372231e-05	Up	3.69627923371325	3.67876403758709	4.0204289123395	3.0534778265972	3.61223750255926	2.67295757901224	2.88185215019014	3.01746354603534	2.62288089638176	2.79878854290487	4.13878371029766	3.7586499831451	3.98458756662062	3.95694716164728	3.95974210542767	2.68297847085152	3.07977700945031	2.58054680354321	2.8067287684713	2.78750776307908
P17918	Pcna	Proliferating cell nuclear antigen (PCNA) (Cyclin)	0.327353532599772	0.015627579751778	0.219822639671693	NS	0.202940823412549	0.110769838279859	0.847389262840918	NS	-0.169458087720655	0.177196099161216	0.510471489336834	NS	-0.0450453785334326	0.711502836439749	0.907299957454931	NS	6.59501168941022	6.19766753410925	6.50296764088081	6.14737429729406	6.36075529042359	6.47410749142361	6.56171982938136	6.57541913585045	6.50960705592159	6.53021337814425	6.76511604332129	6.76721170331146	6.61560794212506	6.60449960333565	6.68810882302336	6.74768521538771	6.72006538915844	6.69099533774174	6.77387086393934	6.73315420155681
P18155	Mthfd2	Bifunctional methylenetetrahydrofolate dehydrogenase/cyclohydrolase, mitochondrial [Includes: NAD-dependent methylenetetrahydrofolate dehydrogenase (EC 1.5.1.15); Methenyltetrahydrofolate cyclohydrolase (EC 3.5.4.9)]	0.264718148359035	0.0115222526598732	0.191729691204657	NS	-0.273363279270274	0.00953943551269062	0.292534591537016	NS	0.0560497525911207	0.549494977150629	0.816278632383309	NS	0.59413118022043	1.25177912383762e-05	0.00181837388515359	Up	5.25213685149566	5.07071116861458	5.22849753734305	5.32204737413003	5.21834823289583	5.29041729849606	5.03083212264272	5.21125316503761	5.11669133504247	5.16229848030471	5.36254735747409	5.53183945199888	5.50064410254643	5.53723461300007	5.48306638125487	4.88219136819948	5.01200751524907	4.82396690774076	4.83757501294818	4.88893520103437
P18181	Cd48	CD48 antigen (BCM1 surface antigen) (BLAST-1) (HM48-1) (MRC OX-45 surface antigen) (SLAM family member 2) (SLAMF2) (Signaling lymphocytic activation molecule 2) (sgp-60) (CD antigen CD48)	-0.0963872322795902	0.480718146644843	0.736709244191124	NS	0.00971552770808719	0.942833693672704	0.997476509198355	NS	-0.374411135047853	0.0135843886291008	0.165316304864323	NS	-0.48051389503553	0.00274731670970363	0.0557543685204559	NS	4.65674969210677	4.61921312762555	4.28471957739254	4.44066704277937	4.50033735997606	4.81107585640982	5.0276362786837	4.64958352452639	5.01069832047571	4.8747484950239	4.33916333452473	4.71824778063353	4.24240305483568	4.31598634079192	4.40395012769646	5.06704327529811	4.66309321002396	4.73989806734328	5.06782153826265	4.884464022732
P18242	Ctsd	Cathepsin D (EC 3.4.23.5)	0.240117483461912	0.121828195480896	0.427430440724816	NS	0.192585272969698	0.207881689535806	0.969470365855998	NS	-0.409524878246117	0.0137951246234754	0.165316304864323	NS	-0.361992667753903	0.0261666677134921	0.215540394947704	NS	4.54027671846208	3.96545854719307	4.46074682527872	3.8345039884665	4.20024651985009	4.64859057461745	4.64032317210994	4.80557112595198	4.34460071970546	4.60977139809621	4.48023479301756	4.46332558093527	4.39262611219861	4.42526952709656	4.440364003312	4.80570855174672	4.85119679468255	4.7883830842405	4.7641382535938	4.80235667106589
P18608	Hmgn1	Non-histone chromosomal protein HMG-14 (High mobility group nucleosome-binding domain-containing protein 1)	0.163622848925549	0.145694491664455	0.45376807684277	NS	-0.0563227470986134	0.604502065200434	0.991996341888423	NS	0.426672766429823	0.00122905898357186	0.0428328464924477	Up	0.646618362453986	2.55607161441452e-05	0.00274409565621627	Up	7.05164234399439	6.90358786377385	7.16710742146858	7.08916461200501	7.05287556031046	6.55911408342928	6.59822943708695	6.73065961339355	6.61680804161276	6.62620279388063	7.31842737741423	7.27178875642594	7.14213213339807	7.13364536970578	7.216498409236	6.56845505460697	6.78197696330899	6.26441717880373	6.66467099040845	6.56988004678203
P18653	Rps6ka1	Ribosomal protein S6 kinase alpha-1 (S6K-alpha-1) (EC 2.7.11.1) (90 kDa ribosomal protein S6 kinase 1) (p90-RSK 1) (p90RSK1) (p90S6K) (MAP kinase-activated protein kinase 1a) (MAPK-activated protein kinase 1a) (MAPKAP kinase 1a) (MAPKAPK-1a) (Ribosomal S6 kinase 1) (RSK-1)	-0.260528897898458	0.00574165265779024	0.13885733664498	NS	-0.220938367289806	0.0153760999868239	0.359077028617663	NS	-0.0328619623646052	0.688578712914937	0.879921682395947	NS	-0.0724524929732564	0.382081621751014	0.709176379309212	NS	5.07092825186551	5.20715386733339	4.97763014429672	4.98849321829582	5.06105137044786	5.1002045017225	5.12154766202855	5.04562878983858	5.10827237766022	5.09391333281246	4.79352163357369	4.62566036459951	4.91547358176333	4.86743431026108	4.8005224725494	4.82660872786581	4.71579561315284	4.98081966902195	4.96867585205	4.87297496552265
P18654	Rps6ka3	Ribosomal protein S6 kinase alpha-3 (S6K-alpha-3) (EC 2.7.11.1) (90 kDa ribosomal protein S6 kinase 3) (p90-RSK 3) (p90RSK3) (MAP kinase-activated protein kinase 1b) (MAPK-activated protein kinase 1b) (MAPKAP kinase 1b) (MAPKAPK-1b) (Ribosomal S6 kinase 2) (RSK-2) (pp90RSK2)	-0.528787051600127	0.00300903057606333	0.114603056722668	NS	0.205545012347367	0.187117300525129	0.966337981624978	NS	0.351953206663949	0.0321768749592575	0.266588500566753	NS	-0.382378857283545	0.0216064675562952	0.186939970079545	NS	4.40058015606496	5.10687469113955	4.25767097599066	4.50437096084067	4.56737419600896	4.37986600827045	4.13326590592943	4.14621993879049	4.20233210438967	4.21542098934501	4.15574456312999	4.01837149458935	3.85265323292747	4.12757928698851	4.03858714440883	4.29474608555778	4.47522692281408	4.62261182352562	4.29127917487203	4.42096600169238
P18760	Cfl1	Cofilin-1 (Cofilin, non-muscle isoform)	0.103037838546701	0.674921628561846	0.849136565367654	NS	0.0648423964846764	0.791443922231398	0.991996341888423	NS	0.138223394206719	0.574650535923326	0.824250376834401	NS	0.176418836268744	0.475357267268918	0.780303105084902	NS	6.59729468286616	6.82992632196774	6.66316623110608	5.82809850295073	6.47962143472268	6.25321099207421	6.425638680499	6.6005682638763	6.08617422561433	6.34139804051596	6.5589131747074	6.62211347901035	6.60606063553179	6.54354980382784	6.58265927326935	6.28418002395706	6.4521498165987	6.33406299492869	6.55456891251961	6.40624043700102
P19096	Fasn	Fatty acid synthase (EC 2.3.1.85) (Type I Fatty Acid Synthase) [Includes: [Acyl-carrier-protein] S-acetyltransferase (EC 2.3.1.38); [Acyl-carrier-protein] S-malonyltransferase (EC 2.3.1.39); 3-oxoacyl-[acyl-carrier-protein] synthase (EC 2.3.1.41); 3-oxoacyl-[acyl-carrier-protein] reductase (EC 1.1.1.100); 3-hydroxyacyl-[acyl-carrier-protein] dehydratase (EC 4.2.1.59); Enoyl-[acyl-carrier-protein]…	0.0794822372249127	0.668910830267448	0.845395566388519	NS	-0.148844773690504	0.426965077719037	0.991996341888423	NS	-0.126353764945414	0.49873948991746	0.78033177964524	NS	0.101973245970003	0.584034762040273	0.840425413572029	NS	5.26886051830772	5.00241246910243	5.23299145662294	4.84263111617163	5.08672389005118	5.36597207560135	5.18822705932165	5.1821916382773	5.11591984678614	5.21307765499661	5.19334217816896	5.10261740923698	5.14124785380429	5.22761706789414	5.16620612727609	5.12318668599706	5.09264466157052	5.01300064027769	5.02809953737971	5.06423288130624
P19157	Gstp1	Glutathione S-transferase P 1 (Gst P1) (EC 2.5.1.18) (GST YF-YF) (GST class-pi) (GST-piB) (Preadipocyte growth factor)	0.276829739027761	0.339256822783283	0.629005420587432	NS	0.683957268966568	0.0280908817287858	0.519209988463599	NS	0.229097809794695	0.426672220546118	0.729451936648651	NS	-0.178029720144113	0.534950643877272	0.813927109758143	NS	2.65226460885745	3.95601614768163	3.46711556901956	2.68076276931799	3.18903977371916	2.80658630563687	2.93086890238525	3.03726232046244	3.06505032721328	2.95994196392446	3.22609158740956	4.00944927198143	3.64725222051604	2.98068497108063	3.46586951274692	3.88192767328713	3.22376874301454	3.85797999113197	3.6119205241305	3.64389923289104
P19253	Rpl13a	60S ribosomal protein L13a (Transplantation antigen P198) (Tum-P198 antigen)	0.41167797985288	0.0953131705337598	0.395155505506129	NS	-0.133308869724162	0.572084080893441	0.991996341888423	NS	-0.271577133886074	0.257992402832432	0.602690376989514	NS	0.273409715690969	0.25493728110034	0.611849474640816	NS	5.87003575507311	5.41874680606581	6.01710729451161	5.18601091296305	5.62297519215339	6.09516482894056	5.88878733907474	5.93193157632327	5.66232555981945	5.8945523260395	6.0392593829132	5.88934570690397	6.07791436894507	6.13209322926313	6.03465317200634	5.74168193558111	5.85743840872816	5.6483849434262	5.79746853752587	5.76124345631534
P19536	Cox5b	Cytochrome c oxidase subunit 5B, mitochondrial (Cytochrome c oxidase polypeptide Vb)	0.120681670408796	0.553283859050827	0.784880769715499	NS	-0.0611390658311744	0.762839191996258	0.991996341888423	NS	-0.102372666055432	0.614409768301223	0.841467029712182	NS	0.0794480701845385	0.69529436574065	0.902639910368859	NS	5.9753227685315	6.09532593155032	5.91262176106157	5.37681134500679	5.84002045153755	6.00699815323799	5.90548567489014	5.88246610789082	5.97462253435295	5.94239311759297	6.05558500336321	6.08947464493447	5.85863597918276	5.83911286030487	5.96070212194633	5.99491991008211	5.85290715813	5.80422205881881	5.87296708001647	5.88125405176185
P19783	Cox4i1	Cytochrome c oxidase subunit 4 isoform 1, mitochondrial (Cytochrome c oxidase polypeptide IV) (Cytochrome c oxidase subunit IV isoform 1) (COX IV-1)	0.229774740812655	0.179434181869047	0.493173945036905	NS	-0.0760956430611052	0.647209056120146	0.991996341888423	NS	-0.289838703373688	0.0961931351931633	0.402636896248191	NS	0.0160316805000726	0.922915083226202	0.977328266714219	NS	6.34870179898626	6.09385544281541	6.28555289802525	5.62137830251211	6.08737211058476	6.46252054150071	6.29163312650113	6.37699550091827	6.37769408691363	6.37721081395843	6.34750595977494	6.31925518787549	6.23590850256034	6.36591775537882	6.3171468513974	6.36455750293375	6.35205534127678	6.12774234825192	6.36010549112666	6.30111517089728
P20029	Hspa5	Endoplasmic reticulum chaperone BiP (EC 3.6.4.10) (78 kDa glucose-regulated protein) (GRP-78) (Binding-immunoglobulin protein) (BiP) (Heat shock protein 70 family protein 5) (HSP70 family protein 5) (Heat shock protein family A member 5) (Immunoglobulin heavy chain-binding protein)	-0.0741496463737583	0.692583618307972	0.861505217373192	NS	-0.302037042920974	0.122054458750259	0.863805642486205	NS	-0.230518485659943	0.229828865307044	0.569110003948128	NS	-0.00263108911272676	0.988775869696488	0.99709810629267	NS	5.79621024778944	5.98419307208953	5.84516736732608	5.34318871323549	5.74218985011013	6.03484272631247	5.9066923942517	6.07217691520146	5.87712130731473	5.97270833577009	5.71590472464469	5.66003192608927	5.66148510717749	5.63473905703411	5.66804020373639	5.73037063291737	5.73983823253291	5.54532410826537	5.66715219767993	5.67067129284889
P20108	Prdx3	Thioredoxin-dependent peroxide reductase, mitochondrial (EC 1.11.1.24) (Antioxidant protein 1) (AOP-1) (PRX III) (Perioredoxin-3) (Protein MER5) (Thioredoxin-dependent peroxiredoxin 3)	-0.0136916181216175	0.831209261006908	0.92573937121709	NS	0.0193849679964862	0.76300388539748	0.991996341888423	NS	0.113751341378111	0.0923565203260986	0.395998772924007	NS	0.0806747552600072	0.221185321320476	0.585688820155168	NS	4.42774626853671	4.49674606836568	4.58733253255379	4.42332451346644	4.48378734573066	4.51540122062833	4.34604362667165	4.37526098997396	4.24343818013624	4.37003600435254	4.53136003921778	4.44873029922966	4.44385923031554	4.45643334167316	4.47009572760903	4.4553764267474	4.37304417423598	4.34066842113823	4.3885948672745	4.38942097234903
P20152	Vim	Vimentin	-0.238371801917747	0.285107897388914	0.584833576603071	NS	-0.791527914928466	0.00235028518006781	0.134145790385136	NS	0.0110983763013444	0.959482574314896	0.984943245100751	NS	0.564254489312063	0.0195403776644087	0.176613334686657	NS	5.70885180794561	5.62943088565238	5.60980113808596	5.28317489791432	5.55781468239957	5.42343102161395	5.47204557804188	5.55636226623493	5.73502635850225	5.54671630609825	5.42780098859297	5.39669406165662	5.14160538529987	5.31167108637804	5.31944288048188	5.09972152065679	4.80660566368984	4.36487451545954	4.74955186487239	4.75518839116964
P20664	Prim1	DNA primase small subunit (EC 2.7.7.102) (DNA primase 49 kDa subunit) (p49)	0.383371899288859	0.047192822310586	0.31880562986883	NS	0.0635331917327138	0.724278064146145	0.991996341888423	NS	-0.481939492713185	0.0160260043862854	0.178427174341234	NS	-0.16210078515704	0.37386333960574	0.704824328764919	NS	3.82238106796391	3.62105373906032	4.09799843279833	3.05813317769716	3.64989160437993	4.08567245795658	4.15555461966992	4.32072732493542	3.96536998581052	4.13183109709311	3.92045863461454	3.8596007700258	4.06617125534759	4.2868233546872	4.03326350366878	4.14957778589303	4.08935082135194	4.37569477745664	4.1668337706017	4.19536428882583
P21107-2	Tpm3	Tropomyosin alpha-3 chain (Gamma-tropomyosin) (Tropomyosin-3)	0.14421406403301	0.245123736835832	0.551678483637868	NS	0.015135202971113	0.900554262639646	0.995581291404668	NS	0.107995933647051	0.379101728031475	0.687619543180533	NS	0.237074794708948	0.0657243271373104	0.328208149331146	NS	5.72422966027682	5.84781533773458	5.61382210077683	5.45327740110297	5.6597861249728	5.52881027601281	5.57149626001596	5.59333976327037	5.51351446600385	5.55179019132575	5.93026481994827	6.02312383763678	5.60444794987145	5.6581641485667	5.8040001890058	5.73856164268275	5.55012516388024	5.44825893432638	5.53075583629832	5.56692539429692
P21126	Ubl4a	Ubiquitin-like protein 4A (Ubiquitin-like protein GDX)	0.0252851735527906	0.832281734645164	0.925798907970511	NS	-0.117780711025613	0.331731757605569	0.991996341888423	NS	0.213406557536108	0.0896473201712352	0.395714495137876	NS	0.356472442114511	0.0086134646881998	0.112982965467203	NS	3.9596399269624	4.30488650760265	4.03485954687476	4.29812912501403	4.14937877661346	3.81354796312151	3.90952898789191	3.84778727402775	4.17302465126824	3.93597221907735	4.30877033594377	4.32918436791208	3.81615574746688	4.24454534934227	4.17466395016625	3.86544181757208	3.80709911164876	3.82472561807674	3.77549948490937	3.81819150805174
P21619	Lmnb2	Lamin-B2	0.274046419488927	0.172120843777342	0.484778728356583	NS	0.156997535282542	0.4237907340104	0.991996341888423	NS	-0.305888062919182	0.130462234631973	0.452461057706241	NS	-0.188839178712797	0.338425055531895	0.680004149432417	NS	5.48285263928527	5.60685315594987	5.64645122115991	4.95796957256709	5.42353164724054	5.65266350763283	5.5567376509994	5.91740619257245	5.79087148943407	5.72941971015969	5.83294671770036	5.61470892982648	5.68176314314085	5.66089347625008	5.69757806672944	5.71336761987913	6.00703887873263	5.82779274945183	5.99746973370515	5.88641724544218
P21995	Emb	Embigin (Teratocarcinoma glycoprotein Gp-70)	-0.112812239152089	0.426182378968734	0.695028287208294	NS	-0.438594523085915	0.00645687056549264	0.227977199197009	NS	-0.433187556846594	0.00698653935567805	0.119335299553507	NS	-0.107405272912768	0.448213297015788	0.76303246310639	NS	4.72797115150086	5.31316008679203	4.9611254577117	4.94438623313123	4.98666073228395	5.56116584899162	5.32055188421753	5.41653138969841	5.3811440336146	5.41984828913054	4.92757663176814	4.72004280893465	4.9965238976492	4.85125063417545	4.87384849313186	4.99804261509101	5.03602699674741	4.8804057322474	5.01053972009259	4.9812537660446
P22892	Ap1g1	AP-1 complex subunit gamma-1 (Adaptor protein complex AP-1 subunit gamma-1) (Adaptor-related protein complex 1 subunit gamma-1) (Clathrin assembly protein complex 1 gamma-1 large chain) (Gamma-adaptin) (Gamma1-adaptin) (Golgi adaptor HA1/AP1 adaptin subunit gamma-1)	-0.201169272808224	0.217280496217477	0.531537114526694	NS	-0.0287174302085096	0.85323857883116	0.991996341888423	NS	0.250117081788636	0.127767376250643	0.450695864166592	NS	0.0776652391889217	0.617547120481533	0.85995461782494	NS	2.97691155265982	3.5706483457402	3.28746219375648	3.40758282608719	3.31065122956092	3.16975238687724	2.88076010486281	3.05833214682565	2.83880704783471	2.9869129216001	3.01536367156094	2.66311750467808	3.31237363786039	3.15258810822265	3.03586073058051	2.9965917296696	2.89858003562586	2.86281692964056	3.07479327063036	2.9581954913916
P23116	Eif3a	Eukaryotic translation initiation factor 3 subunit A (eIF3a) (Centrosomin) (Eukaryotic translation initiation factor 3 subunit 10) (eIF-3-theta) (eIF3 p167) (eIF3 p180) (eIF3 p185) (p162)	0.0561121795696363	0.567529730029222	0.791441307885971	NS	-0.118717306791417	0.235583190584396	0.977102570586486	NS	-0.182451000774179	0.0773508823286762	0.378496310327152	NS	-0.00762151441312598	0.93774852610283	0.981916510256604	NS	4.60027311065337	4.64235035515788	4.77332942530614	4.3358936159594	4.5879616267692	4.87491629435057	4.67045650419097	4.78906742313879	4.74721028849318	4.77041262754338	4.64977073953927	4.55336212361665	4.62783631191345	4.74532605028594	4.64407380633883	4.72598682563999	4.64548869617864	4.6427881323067	4.59251762888253	4.65169532075197
P23198	Cbx3	Chromobox protein homolog 3 (Heterochromatin protein 1 homolog gamma) (HP1 gamma) (M32) (Modifier 2 protein)	0.232548642412579	0.106153631260963	0.406316613714665	NS	0.462571993646182	0.0039416228072259	0.165121372777612	NS	0.0667154876434643	0.628342415810373	0.849528831602028	NS	-0.163307863590139	0.245545919437048	0.600803845431074	NS	5.10932507949852	5.57628360249745	5.26997888428618	4.93649693626059	5.22302112563569	5.18613192204327	5.11097403799562	5.12981487829138	5.19830171363862	5.15630563799222	5.59324519942467	5.44773390081303	5.52460770630796	5.25669226564739	5.45556976804826	5.56873112954227	5.73119902457494	5.59657085706474	5.57900951537153	5.61887763163837
P23475	Xrcc6	X-ray repair cross-complementing protein 6 (EC 3.6.4.-) (EC 4.2.99.-) (5'-deoxyribose-5-phosphate lyase Ku70) (5'-dRP/AP lyase Ku70) (ATP-dependent DNA helicase 2 subunit 1) (ATP-dependent DNA helicase II 70 kDa subunit) (CTC box-binding factor 75 kDa subunit) (CTC75) (CTCBF) (DNA repair protein XRCC6) (Ku autoantigen protein p70 homolog) (Ku70)	0.343246473237392	0.270787179500682	0.572076822899143	NS	0.226005079434888	0.474685367649917	0.991996341888423	NS	0.55162771398628	0.0926576740852246	0.395998772924007	NS	0.668869107788784	0.0453974335026475	0.277820213896468	NS	3.05669229401462	3.464258004786	3.03568097022882	2.38889512505283	2.98638159852057	2.32875369480553	3.28629251384155	1.99011906363441	3.10986551735187	2.67875769740834	3.50896209940193	2.62410036215257	3.47169307563956	3.19859148981073	3.2008367567512	2.74669563808525	3.06588595052895	2.95352865727107	2.7126087684762	2.86967975359037
P23492	Pnp	Purine nucleoside phosphorylase (PNP) (EC 2.4.2.1) (Inosine phosphorylase) (Inosine-guanosine phosphorylase)	0.057744423893764	0.653291848002504	0.837732848810653	NS	0.377806956417879	0.00931465601958842	0.291506394067574	NS	0.424508319097209	0.00442169613992373	0.0914260480059418	NS	0.104445786573094	0.420270968217372	0.743124960222597	NS	4.04239211853198	4.03749253278481	4.1985769260271	3.50137796187135	3.94495988480381	3.49539306934996	3.66449540030553	3.46095943074279	3.46095836242814	3.52045156570661	3.93222799769183	4.0172383271034	4.12582456965847	3.9355263403366	4.00270430869758	3.85298299622526	3.83279958299373	3.92771650876356	3.97953500051544	3.8982585221245
P23949	Zfp36l2	mRNA decay activator protein ZFP36L2 (Butyrate response factor 2) (TPA-induced sequence 11d) (Zinc finger protein 36, C3H1 type-like 2) (ZFP36-like 2)	-0.0662487302104047	0.704355721438633	0.868091939326364	NS	0.327587686168041	0.0757593756044567	0.796340917613259	NS	0.420024917735865	0.0274503920874647	0.245891134333967	NS	0.0261885013574192	0.880508227545559	0.961717306176652	NS	3.95767814619349	4.19060137529384	4.07177289888618	4.42783607027097	4.16197212266112	3.73559969841811	4.00816000633456	4.01772334024646	3.2063057747019	3.74194720492526	4.2452386352502	4.28482760272927	3.88090639432095	3.97192093750245	4.09572339245072	3.86262745154902	4.14678578117335	4.01502540943315	4.25370092221768	4.0695348910933
P24063	Itgal	Integrin alpha-L (CD11 antigen-like family member A) (Leukocyte adhesion glycoprotein LFA-1 alpha chain) (LFA-1A) (Leukocyte function-associated molecule 1 alpha chain) (Lymphocyte antigen 15) (Ly-15) (CD antigen CD11a)	-0.0964445025237901	0.54621028811296	0.781880459152353	NS	0.287636283666041	0.0860333814555229	0.830076015061974	NS	-0.0883203490530763	0.58012992385068	0.826319050040312	NS	-0.472401135242908	0.00884179716565539	0.113504000824227	NS	4.62391951523778	4.66372259421303	4.75977875656729	4.00714062983452	4.51364037396316	4.65644912106926	4.43948601262964	4.85787188041527	4.45403587795074	4.60196072301623	4.35183610408857	4.30772410186832	4.52703007027007	4.48219320953051	4.41719587143937	4.78675524065757	5.03084429738541	4.91324388200381	4.82754460668245	4.88959700668231
P24270	Cat	Catalase (EC 1.11.1.6)	-0.0931311086251517	0.362504417410455	0.642368149573693	NS	-0.0141159056265069	0.888620844103375	0.995581291404668	NS	0.208697999537687	0.0531071368458681	0.324454551575171	NS	0.129682796539043	0.210887735522422	0.572884005946738	NS	4.69514336703759	4.84393878075599	4.7642948674486	4.68289016393871	4.74656679479522	4.44961522046647	4.33521637599575	4.6705648208549	4.69607876371303	4.53786879525754	4.54086405584851	4.63784769305655	4.66455279484078	4.77047820093444	4.65343568617007	4.50786104425945	4.4140827620639	4.57083001831846	4.60223773388231	4.52375288963103
P24288	Bcat1	Branched-chain-amino-acid aminotransferase, cytosolic (BCAT(c)) (EC 2.6.1.42) (Protein ECA39)	0.175246983373234	0.281335384639096	0.582313555142633	NS	0.10190187797191	0.528301986587884	0.991996341888423	NS	0.656359708076329	0.000290872017281193	0.0163244499494547	Up	0.729704813477654	8.17326857200358e-05	0.00524609796714648	Up	3.3199155895471	3.91323513207109	3.4339977920524	3.38801062250849	3.51378978404477	2.79248843184956	2.56590558977513	2.97970859775282	3.09161768449625	2.85743007596844	3.69097384265647	3.66976475753212	3.54254905784074	3.85285941164268	3.689036767418	3.08398830274004	3.04465293218382	2.93845321310005	2.77023336773749	2.95933195394035
P24369	Ppib	Peptidyl-prolyl cis-trans isomerase B (PPIase B) (EC 5.2.1.8) (CYP-S1) (Cyclophilin B) (Rotamase B) (S-cyclophilin) (SCYLP)	-0.0728536717841382	0.461467913631588	0.719815490691947	NS	0.0965561020262054	0.332523305360637	0.991996341888423	NS	0.0315781186866591	0.747653072262531	0.903782951459619	NS	-0.137831655123684	0.173677295608669	0.534035179856044	NS	5.3094753181088	5.47212012736198	5.38681243693791	5.12440719161475	5.32320376850586	5.25039602910407	5.2349307828088	5.36206891677979	5.31910687058415	5.2916256498192	5.3511791102012	5.22647972248073	5.307204769896	5.11653678430896	5.25035009672172	5.35578336177837	5.22389137718903	5.45951309977101	5.51353916864329	5.38818175184543
P24452	Capg	Macrophage-capping protein (Actin regulatory protein CAP-G) (Actin-capping protein GCAP39) (Myc basic motif homolog 1)	-0.258485861969578	0.0769950904379917	0.362280322288112	NS	0.0843904358687989	0.543688523330112	0.991996341888423	NS	0.209437636978811	0.144428691975668	0.471149351047554	NS	-0.133438660859566	0.34163931650341	0.681762088589401	NS	4.22203107860297	4.14528372010341	4.19620446221302	4.7076636842867	4.31779573630152	3.89175299027292	4.23309696206719	4.10198678188544	4.20659566306529	4.10835809932271	4.21407576978507	3.91873095577583	4.21151307281422	3.89291969895267	4.05930987433195	4.25960126641758	3.96934434383731	4.29100038792627	4.25104814258486	4.19274853519151
P24527	Lta4h	Leukotriene A-4 hydrolase (LTA-4 hydrolase) (EC 3.3.2.6) (Leukotriene A(4) hydrolase) (Tripeptide aminopeptidase LTA4H) (EC 3.4.11.4)	-0.107238886704949	0.456555107428376	0.7164043433011	NS	-0.155653823185502	0.284981248540861	0.991996341888423	NS	-0.437998152114943	0.00726619236447278	0.122589134983437	NS	-0.38958321563439	0.0144866355658692	0.146996743241908	NS	4.81690155454162	4.76111332723319	4.94347212784279	4.22741453535661	4.68722538624355	5.18227617622611	5.03010682802811	5.25758408613784	5.03092706304197	5.12522353835851	4.58303668263204	4.61307060038177	4.55421722492887	4.56962149021174	4.57998649953861	4.8904913993716	4.98105191684212	5.06751506839588	4.9392204760827	4.96956971517308
P24547	Impdh2	Inosine-5'-monophosphate dehydrogenase 2 (IMP dehydrogenase 2) (IMPD 2) (IMPDH 2) (EC 1.1.1.205) (IMPDH-II)	0.277897764542316	0.0999607547769772	0.401152548646472	NS	0.0552822846446934	0.731549452158027	0.991996341888423	NS	-0.099297330191694	0.539644878965545	0.808291621544253	NS	0.123318149705928	0.4478625976085	0.763025166295962	NS	4.8381348971924	4.93553231943461	4.78402935325617	4.07795843714715	4.65891375175758	4.77596580238916	4.79190711492565	4.79276977661326	4.67220163386902	4.75821108194927	4.85479864675074	4.88492819389286	4.98997648730852	5.01754273724747	4.9368115162999	4.76090335624631	4.89228927809193	4.79145451154826	4.80932632048939	4.81349336659397
P25206	Mcm3	DNA replication licensing factor MCM3 (EC 3.6.4.12) (DNA polymerase alpha holoenzyme-associated protein P1) (P1-MCM3)	0.0589220429671582	0.778415236520514	0.904746844493267	NS	0.188848429957777	0.373290585318083	0.991996341888423	NS	-0.0439473502628544	0.833663984025381	0.940351089446184	NS	-0.173873737253473	0.41137402832355	0.738706778251787	NS	4.57715186298257	5.07282610869301	4.63460749343949	4.18511583793667	4.61742532576293	4.57061515737393	4.64580276042274	4.63162521366393	4.79744757264248	4.66137267602577	4.69136871958442	4.6545071783615	4.7253577610682	4.63415581590626	4.6763473687301	4.81330637144207	4.73404810904568	4.9071540880861	4.94637585536072	4.85022110598364
P25444	Rps2	40S ribosomal protein S2 (40S ribosomal protein S4) (Protein LLRep3)	0.357549456341408	0.210073777720447	0.524333585024011	NS	-0.0817004476785629	0.768605874386667	0.991996341888423	NS	-0.308426072913855	0.27624776398174	0.612204782775235	NS	0.130823831106115	0.638387874443108	0.868383703037446	NS	5.9029591539957	5.05395248953594	5.99087710690563	5.48148040342059	5.60731728846446	6.12753428104508	5.78644159668727	6.01693516475139	5.73206240302958	5.91574336137833	5.94329739197479	5.73614876912329	6.01007133459311	6.16994948353233	5.96486674480588	5.7656017839205	5.92456406491256	5.82863716896925	5.81736863699695	5.83404291369982
P25976	Ubtf	Nucleolar transcription factor 1 (Upstream-binding factor 1) (UBF-1)	0.389914069549727	0.0628693445952713	0.345044022855699	NS	0.0182334743838622	0.926176965436032	0.995581291404668	NS	-0.581690075481931	0.00918726072434629	0.141166464560163	NS	-0.210009480316067	0.295348016635078	0.652443339407054	NS	4.2003915597786	4.42954138435229	4.50146824727639	3.48917733015838	4.15514463039141	4.66305431988137	4.62169796832707	4.90940555467001	4.75318098061494	4.73683470587335	4.53909680663171	4.19806622945381	4.61738120207436	4.82569056160469	4.54505869994114	4.59488937790148	4.85682068301053	4.74976805108376	4.81879460903298	4.75506818025719
P26039	Tln1	Talin-1	0.0518252450834489	0.743886079737136	0.889372906259881	NS	0.025486276701867	0.872171047007031	0.994409754418297	NS	-0.258656031244518	0.11811844861169	0.432587568175421	NS	-0.232317062862936	0.157069461932668	0.506730695744954	NS	4.93044362391334	4.86961871474194	5.00045511419607	4.50727220389845	4.82694741418745	5.10692887681942	5.02984432832381	5.19255865761436	5.01308191897029	5.08560344543197	4.86836174027665	4.8288814816126	4.91432688680913	4.90352052838519	4.87877265927089	5.14364983131584	5.07774693117	5.09383127298194	5.12913085306764	5.11108972213385
P26040	Ezr	Ezrin (Cytovillin) (Villin-2) (p81)	0.172988552854444	0.39300058423437	0.666770837374866	NS	0.34149691569432	0.103517532930562	0.842760493561193	NS	-0.0797181438934965	0.690842558467119	0.880768213159285	NS	-0.248226506733372	0.226477818894546	0.588586421985826	NS	4.843736417542	4.99369931569298	4.85194798028347	4.09418142082118	4.69589128358491	4.73682593635359	4.85745533848839	4.7390990595568	4.7690573755148	4.7756094274784	5.02370526147346	4.90389171534999	4.83218283889817	4.71573953003581	4.86887983643936	4.99641281416331	5.07286587551284	5.10274698941477	5.2963996936001	5.11710634317275
P26041	Msn	Moesin (Membrane-organizing extension spike protein)	-0.0705539666076724	0.699139086818176	0.866639028767098	NS	0.0272591962365842	0.881031154967554	0.994409754418297	NS	0.253828714723752	0.177361029550995	0.510471489336834	NS	0.156015551879495	0.397582596871577	0.724787296806838	NS	5.4882527548533	5.77489724289327	5.74669383468983	4.92659584015232	5.48410991814718	5.18607808940524	5.08886180788102	5.35432246150222	5.29186245490521	5.23028120342342	5.45532813311975	5.4057820712364	5.45840442282799	5.33470917897385	5.4135559515395	5.24010268971396	5.13692097037112	5.27620798798506	5.37692995056974	5.25754039965997
P26043	Rdx	Radixin (ESP10)	-0.994235936943086	5.65196047292726e-05	0.0111303250170432	Down	-0.440352631731917	0.0254047090846186	0.489262719014263	NS	-0.228606710724908	0.215825601205994	0.555414928575916	NS	-0.782490015936076	0.000537443834857517	0.0178716263157439	Down	5.20812933323173	4.93713353527627	5.45154739375371	4.46404816892646	5.01521460779704	5.32421389084127	5.1622327921093	5.29326689635383	5.19557169478339	5.24382131852195	4.16003263226539	3.91883757084589	4.22627635206178	3.77876812824276	4.02097867085395	4.94850336325898	4.70051763837862	4.8513242639592	4.71352948156336	4.80346868679004
P26323	Fli1	Friend leukemia integration 1 transcription factor (Retroviral integration site protein Fli-1)	-0.275907268540929	0.0929982371349633	0.389270719658049	NS	-0.130965084389008	0.416780826602877	0.991996341888423	NS	-0.167132527649198	0.301729379274719	0.631687980652807	NS	-0.312074711801119	0.0590224406442519	0.31267166253001	NS	3.86539649566201	3.55462577420855	3.96152001497936	3.54890527748405	3.73261189058349	3.95851784583765	3.81257151657431	4.06496658798824	3.76292172253056	3.89974441823269	3.44680579403563	3.61419658349267	3.73825559065052	3.02756051999143	3.45670462204256	3.79753942362211	3.76560754472693	3.92380043867871	3.58816992834698	3.76877933384368
P26350	Ptma	Prothymosin alpha [Cleaved into: Prothymosin alpha, N-terminally processed; Thymosin alpha]	0.177943812596307	0.573573615022947	0.792939848003791	NS	0.249122949008357	0.433213780967109	0.991996341888423	NS	0.224742110597377	0.478671685094719	0.768153990623916	NS	0.153562974185327	0.626693229657615	0.863972684243265	NS	4.8960454861664	5.59531151560656	4.39780310754166	4.49354294170632	4.84567576275523	4.38669042228777	4.57046987287027	4.57253440061571	4.95403991285774	4.62093365215787	5.40153823797103	5.64609878738676	4.60450830752122	4.4423329685272	5.02361957535155	5.27817898158145	4.89146378164689	4.69369486594295	4.61688877549332	4.87005660116615
P26369	U2af2	Splicing factor U2AF 65 kDa subunit (U2 auxiliary factor 65 kDa subunit) (U2 snRNP auxiliary factor large subunit)	0.19551135886879	0.269296388598445	0.569800570503386	NS	0.059468870714305	0.731764323976502	0.991996341888423	NS	-0.125389078307702	0.47300938450352	0.765838247020766	NS	0.0106534098467831	0.950935606327361	0.985234739595286	NS	6.29178946496413	6.65624832090057	6.76479173891537	5.87906945254976	6.39797474433246	6.44030399850263	6.56770014152415	6.57442229633746	6.51102885419635	6.52336382264015	6.76009164823958	6.64542445350243	6.5566781473274	6.41175016373553	6.59348610320123	6.47595296062117	6.62773542755636	6.55060138004786	6.67704100519262	6.5828326933545
P26443	Glud1	Glutamate dehydrogenase 1, mitochondrial (GDH 1) (EC 1.4.1.3)	-0.0620417732034645	0.59725229671585	0.805841292411672	NS	-0.191194890218994	0.117560370786735	0.863251400623633	NS	-0.211856662573366	0.0857642684751072	0.388553110883929	NS	-0.0827035455578365	0.482919319480782	0.784957197742613	NS	4.82340957273182	5.03794634236552	4.97399058584006	4.46750815768838	4.82571366465644	4.92931659012626	5.00428801234542	5.05182318857179	5.16485351787576	5.03757032722981	4.74180439243569	4.82342145411953	4.81856144610652	4.67090027315017	4.76367189145298	4.8156801221871	4.82138481800314	4.83272506013017	4.91571174772294	4.84637543701084
P26450	Pik3r1	Phosphatidylinositol 3-kinase regulatory subunit alpha (PI3-kinase regulatory subunit alpha) (PI3K regulatory subunit alpha) (PtdIns-3-kinase regulatory subunit alpha) (Phosphatidylinositol 3-kinase 85 kDa regulatory subunit alpha) (PI3-kinase subunit p85-alpha) (PtdIns-3-kinase regulatory subunit p85-alpha)	-0.0323283983160463	0.873679913638617	0.944565914051398	NS	0.152395945449882	0.457845701618067	0.991996341888423	NS	0.10921223143139	0.592940256644103	0.830065339048752	NS	-0.075512112334539	0.710927925374123	0.907299957454931	NS	4.31765697971822	4.83676047910896	4.47635160738598	3.69394796365362	4.33117925746669	4.33909633355043	3.86050268414901	4.26084087318351	4.42742821325828	4.22196702603531	4.22514944998253	4.46464179636596	4.16676544537071	4.33884674488338	4.29885085915065	4.27448039907312	4.45199744626334	4.47386919738594	4.29710484321826	4.37436297148516
P26516	Psmd7	26S proteasome non-ATPase regulatory subunit 7 (26S proteasome regulatory subunit RPN8) (26S proteasome regulatory subunit S12) (Mov34 protein) (Proteasome subunit p40)	0.216256775747287	0.146956550696805	0.453930723671679	NS	-0.0567191636418597	0.693500939771659	0.991996341888423	NS	-0.0912772657239127	0.527739608086028	0.801455022781719	NS	0.181698673665234	0.218040932498026	0.581442486661402	NS	5.42508905949065	5.69613847469622	5.55215592944134	4.89570904547582	5.39227312727601	5.48564872169965	5.44069461267138	5.56032475377235	5.4475334838563	5.48355039299992	5.41134438203022	5.64550207383093	5.63157973782008	5.74569341841194	5.60852990302329	5.39706373228864	5.3606171736807	5.50066063441928	5.44898337704369	5.42683122935808
P26638	Sars1	Serine--tRNA ligase, cytoplasmic (EC 6.1.1.11) (Seryl-tRNA synthetase) (SerRS) (Seryl-tRNA(Ser/Sec) synthetase)	0.203047612621305	0.360851612201642	0.642164624719866	NS	0.0229121992418229	0.916652572068685	0.995581291404668	NS	0.013124812808112	0.95219119546382	0.984943245100751	NS	0.193260226187594	0.3838067807883	0.711421568150241	NS	4.10907197947096	4.76705058877033	3.9882097564535	3.37752583377127	4.06046453961651	4.12389459443139	4.01839670712582	3.8687854217067	4.17828218396966	4.04733972680839	4.3489831638947	4.00800792480512	4.40212781135198	4.29492970889945	4.26351215223781	4.09625470899554	3.96091627135014	4.06036112620345	4.16347559765186	4.07025192605025
P26645	Marcks	Myristoylated alanine-rich C-kinase substrate (MARCKS)	0.168931084869282	0.649536290859874	0.836873004090414	NS	1.20882467387819	0.0049036607422088	0.191703658385375	NS	1.36036382122545	0.00212497483836409	0.0607577081703537	NS	0.320470232216542	0.393137584638946	0.720491190971773	NS	2.80623558862414	3.54641090713056	2.65876252880377	1.18107299797143	2.54812050563247	1.12318777843091	1.42755244748654	1.10804758447299	1.09223892723763	1.18775668440702	3.06819233970803	3.03008321100176	2.4932580178524	2.27667279344482	2.71705159050175	2.2149284799653	2.55471068276553	2.28729981201645	2.52938645839353	2.3965813582852
P26883	Fkbp1a	Peptidyl-prolyl cis-trans isomerase FKBP1A (PPIase FKBP1A) (EC 5.2.1.8) (12 kDa FK506-binding protein) (12 kDa FKBP) (FKBP-12) (Calstabin-1) (FK506-binding protein 1A) (FKBP-1A) (Immunophilin FKBP12) (Rotamase)	0.218923846442524	0.179933477665717	0.493608555148639	NS	-0.0356049698110953	0.821893843994046	0.991996341888423	NS	0.0227659634420729	0.885489822126692	0.9603864142916	NS	0.277294779695692	0.0953176148177975	0.387447153014906	NS	4.35047192810788	4.68589340601416	3.96620068797924	3.96912349088054	4.24292237824546	4.11847119235501	4.27857718870714	4.00842084113085	4.47515643702051	4.22015641480338	4.56208395158944	4.62670057891676	4.31538270004834	4.34321766819738	4.46184622468798	4.30008375463414	4.06154290825249	4.07575073025819	4.30082838682437	4.1845514449923
P27005	S100a8	Protein S100-A8 (Calgranulin-A) (Chemotactic cytokine CP-10) (Leukocyte L1 complex light chain) (Migration inhibitory factor-related protein 8) (MRP-8) (p8) (Pro-inflammatory S100 cytokine) (S100 calcium-binding protein A8)	-4.38998510689335	0.00779671051212149	0.165230272128239	NS	oneConditionMissing	NA	NA	NS	3.35570605670687	0.00436965457088215	0.0910344702267115	NS	oneConditionMissing	NA	NA	NS	5.66115453076707	5.33548012472644	5.81890388043949	4.74295975856035	5.38962457362334	0.636949519155588	NA	3.75917168847948	1.68923291008833	2.02845137257447	NA	NA	NA	0.731053085782957	0.731053085782957	NA	NA	NA	NA	#DIV/0!
P27046	Man2a1	Alpha-mannosidase 2 (EC 3.2.1.114) (Golgi alpha-mannosidase II) (AMan II) (Man II) (Mannosidase alpha class 2A member 1) (Mannosyl-oligosaccharide 1,3-1,6-alpha-mannosidase)	0.0658056710242415	0.762964091588212	0.897011514076205	NS	-0.213126464291019	0.335966540663608	0.991996341888423	NS	-0.30054279492636	0.181631249875983	0.518676985627158	NS	-0.0216106596111004	0.92098975151396	0.976971498731199	NS	3.38341958962288	3.90872978576229	3.64563991413811	2.66329086689883	3.40027003910553	3.77219294960047	3.66729625228917	3.69591745851795	3.66784467571997	3.70081283403189	3.49389914426611	3.55701426985866	3.25406731418324	3.55932211221107	3.46607571012977	3.0765315318672	3.49306443441154	3.61489036448635	3.76625914819832	3.48768636974085
P27601	Gna13	Guanine nucleotide-binding protein subunit alpha-13 (G alpha-13) (G-protein subunit alpha-13)	-0.0918638185353268	0.597831274827557	0.805841292411672	NS	0.178698393864158	0.311343541927431	0.991996341888423	NS	-0.158168378160932	0.368329937622401	0.679429623927447	NS	-0.428730590560416	0.0242655574850229	0.203565163096241	NS	2.71976736557307	3.33695696140028	2.99048763867589	2.57192885738317	2.9047852057581	2.78368066033641	2.95248456299178	3.30705604478864	3.20859306755929	3.06295358391903	2.85809892393894	2.42790358660989	2.91597525845028	3.049707779892	2.81292138722278	3.34451632771655	3.05934446916835	3.36530922404847	3.19743789019939	3.24165197778319
P27612	Plaa	Phospholipase A-2-activating protein (PLA2P) (PLAP)	0.123388984024749	0.144929611457726	0.45376807684277	NS	-0.030972945672216	0.709684630972341	0.991996341888423	NS	-0.131569770358261	0.121015103231516	0.440783488591615	NS	0.022792159338704	0.784007022015497	0.931125195236582	NS	3.91820613081387	3.88581651078233	3.80004135477721	3.606486033014	3.80263750734685	3.99034822606152	3.88067472207376	3.98018800273576	3.88561815994943	3.93420727770512	4.04109774639971	3.95773028226639	3.7439678042883	3.96131013253202	3.9260264913716	3.90039674478287	3.99284754065016	3.83567737332053	3.88401566937803	3.9032343320329
P27659	Rpl3	60S ribosomal protein L3 (J1 protein)	0.151710953544227	0.502900995493701	0.755249371019003	NS	-0.0674636775400581	0.764299570747328	0.991996341888423	NS	0.00799683376680853	0.971602756744854	0.990997081189926	NS	0.227171464851094	0.320497033340955	0.670773690582091	NS	6.38460119240163	6.5534946325291	6.71382130940569	5.86537063489597	6.3793219423081	6.52267379004122	6.35503464801059	6.45170570663889	6.15588628947444	6.37132510854128	6.39756827750534	6.33553561216036	6.65571781065776	6.7353098830858	6.53103289585231	6.2830482991156	6.39013490688795	6.28381730649129	6.25844521151092	6.30386143100144
P27661	H2ax	Histone H2AX (H2a/x) (Histone H2A.X)	-0.0971123695265811	0.65068054017714	0.836873004090414	NS	0.167865872817042	0.437087667343445	0.991996341888423	NS	-0.190885615319863	0.378349280760654	0.687619543180533	NS	-0.455863857663485	0.047179768852926	0.284314764266541	NS	4.87086506249943	5.10407441585078	5.14919762681826	4.53780951714354	4.915486655578	5.14415392011514	5.05395246886298	5.23373431125663	4.99364838335672	5.10637227089787	4.62489149879461	4.47008020022649	5.24452353307331	4.93400191211128	4.81837428605142	4.8185638943061	5.45014923009493	5.4815059059515	5.34673354450752	5.27423814371501
P27773	Pdia3	Protein disulfide-isomerase A3 (EC 5.3.4.1) (58 kDa glucose-regulated protein) (58 kDa microsomal protein) (p58) (Disulfide isomerase ER-60) (Endoplasmic reticulum resident protein 57) (ER protein 57) (ERp57) (Endoplasmic reticulum resident protein 60) (ER protein 60) (ERp60)	-0.0847979552617982	0.449108608906049	0.711604847559757	NS	-0.160300858189451	0.162870228337799	0.92103615778706	NS	-0.098653836691968	0.380243434966154	0.688087173532305	NS	-0.0231509337643152	0.834742690696606	0.949194773058791	NS	5.8912808449287	5.90661116365009	5.78670373302931	5.50237197698037	5.77174192964712	5.89998301516117	5.73622268906642	5.95454957870184	5.89082778242696	5.8703957663391	5.67647733017164	5.7514721161388	5.6088434021374	5.71098304909344	5.68694397438532	5.78583318523405	5.70211615870116	5.60786683296702	5.74456345569624	5.71009490814962
P27792	Lyl1	Protein lyl-1 (Lymphoblastic leukemia-derived sequence 1)	-0.00290089135842699	0.984175234813003	0.992454689970538	NS	0.23412298860777	0.117121617896872	0.863251400623633	NS	0.195139437542054	0.188713781008795	0.525888435368593	NS	-0.0418844424241427	0.774739384807527	0.92822555707361	NS	3.5078701802881	3.7229828312213	3.3800707093218	3.39732135357218	3.50206126860084	3.15420058599583	3.22051989841176	3.33937658372244	3.51359025610514	3.30692183105879	3.56894563984415	3.80890051772197	3.22850697208821	3.39028837931534	3.49916037724242	3.71513444147174	3.22082625504205	3.62440599487794	3.60381258727451	3.54104481966656
P27870	Vav1	Proto-oncogene vav (p95vav)	-0.0782025576243928	0.612519681421221	0.811492917673381	NS	-0.0532131493077649	0.729728532977993	0.991996341888423	NS	0.0329963808104494	0.830148190448024	0.937924208599863	NS	0.00800697249382156	0.958453566918107	0.985375008715608	NS	5.01986540442248	5.1948238633591	5.21187390989614	4.53336394501812	4.98998178067396	4.98560731200948	4.89055875712667	5.13810118442939	4.8136743458885	4.95698539986351	4.92629879854247	4.83767136955796	4.88788812621097	4.99525859788693	4.91177922304958	4.91957295283762	4.75939506659224	5.03638942637826	4.89973155641509	4.9037722505558
P28063	Psmb8	Proteasome subunit beta type-8 (EC 3.4.25.1) (Low molecular mass protein 7) (Macropain subunit C13) (Multicatalytic endopeptidase complex subunit C13) (Proteasome component C13) (Proteasome subunit beta-5i)	0.386937611242743	0.0111675874418816	0.191236264455078	NS	-0.023366043984268	0.862934727941861	0.994409754418297	NS	-0.909838797755358	7.04824835255738e-06	0.00102014120892278	Down	-0.499535142528347	0.00204034586490973	0.0469279548929239	Down	3.56294314071594	2.98568118261657	2.97663843255532	2.78172256922579	3.07674633127841	4.11206694776905	3.9631293910293	3.94193465232399	3.92920952501273	3.98658512903377	3.54156096651572	3.52399331717348	3.22626752164807	3.56291396474731	3.46368394252114	4.05819886024354	3.81094015893032	3.97859429303411	4.00514302799002	3.9632190850495
P28076	Psmb9	Proteasome subunit beta type-9 (EC 3.4.25.1) (LMP-2d) (Low molecular mass protein 2) (Macropain chain 7) (Multicatalytic endopeptidase complex chain 7) (Proteasome chain 7) (Proteasome subunit beta-1i) (Really interesting new gene 12 protein)	0.156404316714132	0.229883435014214	0.542990255514418	NS	0.209869725529773	0.110573943118308	0.847389262840918	NS	-0.686932207696962	8.38859557579444e-06	0.00115343189167174	Down	-0.740397616512603	2.612007944107e-06	0.000514938708981095	Down	3.98463022746985	3.60902747030371	3.46393580039236	3.65393940641249	3.6778832261446	4.35786053009663	4.54927101312659	4.35770520330178	4.19442498884126	4.36481543384156	4.02732911582823	3.75139126734639	3.79592273453396	3.76250705372636	3.83428754285873	4.72979493032224	4.48511110980373	4.6661896324044	4.41764496495497	4.57468515937134
P28293	Ctsg	Cathepsin G (EC 3.4.21.20) (Vimentin-specific protease) (VSP)	-0.367079844118344	0.00970420218819252	0.178322336201756	NS	-0.433276797486145	0.00329627067102604	0.153863210644165	NS	-0.971430226664244	1.37440327301626e-06	0.000288669883357807	Down	-0.905233273296443	3.13152579482347e-06	0.000558120903007506	Down	4.53648881019699	4.36708302050711	4.5133948510364	4.09180261545304	4.37719232429838	5.65324386890508	5.2013948836098	5.35917435776078	5.18067709357486	5.34862255096263	3.98395329715078	4.02813126974549	3.96844953110133	4.05991582272255	4.01011248018004	5.11196579549338	4.96317563264281	4.82934362254758	4.7568979632222	4.91534575347649
P28352	Apex1	DNA-(apurinic or apyrimidinic site) endonuclease (EC 3.1.-.-) (APEX nuclease) (APEN) (Apurinic-apyrimidinic endonuclease 1) (AP endonuclease 1) (REF-1) (Redox factor-1) [Cleaved into: DNA-(apurinic or apyrimidinic site) endonuclease, mitochondrial]	0.236952492619611	0.328769061193876	0.622462342289041	NS	0.0248200046735097	0.917129501112312	0.995581291404668	NS	-0.178276818705285	0.459189697067705	0.757966186636367	NS	0.0338556692408164	0.887154460000237	0.963950657511007	NS	4.93805316480647	5.36970648833882	4.98342607639039	3.92484682696783	4.80400813912588	5.12773852477719	4.99347118736702	4.93274834903161	4.87518177014887	4.98228495783117	5.00270056309541	4.9645908735311	5.16358355047965	5.03296753987581	5.04096063174549	4.92893726743233	4.91573258020106	4.99857386109026	5.18517614129486	5.00710496250463
P28474	Adh5	Alcohol dehydrogenase class-3 (EC 1.1.1.1) (Alcohol dehydrogenase 2) (Alcohol dehydrogenase 5) (Alcohol dehydrogenase B2) (ADH-B2) (Alcohol dehydrogenase class-III) (Glutathione-dependent formaldehyde dehydrogenase) (FALDH) (FDH) (GSH-FDH) (EC 1.1.1.-) (S-(hydroxymethyl)glutathione dehydrogenase) (EC 1.1.1.284)	0.183298874507626	0.0991165836194536	0.401152548646472	NS	-0.162950988948208	0.138757401287065	0.875956671543766	NS	-0.168798864371293	0.12616366790105	0.449595042998947	NS	0.17745099908454	0.109343607298059	0.41798941293995	NS	5.52887132253858	5.25529422418439	5.56025372828731	5.04665227798576	5.34776788824901	5.5549271870366	5.49744759379304	5.59779238264174	5.41609984700984	5.5165667526203	5.50789900421323	5.462442867168	5.50879014941926	5.64513503022606	5.53106676275664	5.18472184512371	5.41042600214615	5.3577252295494	5.46158997786912	5.35361576367209
P28656	Nap1l1	Nucleosome assembly protein 1-like 1 (Brain protein DN38) (NAP-1-related protein)	0.250559798859441	0.0629449601733605	0.345044022855699	NS	-0.113937897520412	0.374465239709236	0.991996341888423	NS	-0.146986792071478	0.256210289813583	0.600151871369125	NS	0.217510904308375	0.101475887113586	0.399649020061307	NS	6.00379813986653	5.93659531114465	6.08917841721175	5.41966470076538	5.86230914224708	6.05414615994109	5.96699071139071	6.2205918505638	5.79545501537861	6.00929593431855	6.16976487393235	6.16824080139474	6.1038810580902	6.00958903100879	6.11286894110652	5.82994293417714	6.0278371083116	5.84489522872743	5.87875687597638	5.89535803679814
P28658	Atxn10	Ataxin-10 (Brain protein E46) (Spinocerebellar ataxia type 10 protein homolog)	0.116399837343182	0.393880774664579	0.667681863801212	NS	0.198066123913563	0.156396692432297	0.914087006123888	NS	0.407587666603972	0.00798943184867226	0.130005547833424	NS	0.325921380033591	0.0270825062847538	0.217923374186357	NS	5.05112700294399	5.72900417142048	5.29624662762034	5.22479295572623	5.32529268942776	4.77711850569128	4.95744708643682	4.98651565478733	4.94973884437977	4.9177050228238	5.4881871252416	5.53768215411568	5.46190561980534	5.27899520792117	5.44169252677095	5.0243024680375	4.98253885239835	5.28620042298093	5.17004284353285	5.11577114673741
P28667	Marcksl1	MARCKS-related protein (Brain protein F52) (MARCKS-like protein 1) (Macrophage myristoylated alanine-rich C kinase substrate) (Mac-MARCKS) (MacMARCKS)	0.392791138953866	0.232874434496486	0.544841889224259	NS	0.359006661220614	0.273584604595889	0.991996341888423	NS	1.05643859924604	0.00462484983799575	0.0942099041073209	NS	1.09022307697929	0.00372837244486544	0.0684505352156885	NS	5.95631747727382	6.6028458103705	6.10011004209506	5.32554893788314	5.99620556690563	4.88653598926355	5.36522615285577	4.80670409657002	4.70060163194895	4.93976696765957	6.50575989156469	6.72836484173013	6.33457152819218	5.98729056195106	6.38899670585951	5.32310218551627	5.43710355994227	5.0918440453195	5.34304472474214	5.29877362888004
P29341	Pabpc1	Polyadenylate-binding protein 1 (PABP-1) (Poly(A)-binding protein 1)	0.219179504872658	0.414261219678767	0.684708449066278	NS	-0.0355656239485393	0.893375442248115	0.995581291404668	NS	-0.212996846941267	0.427248934479895	0.729451936648651	NS	0.04174828187993	0.874996264525421	0.96033512290825	NS	5.81091804627629	5.97730037729126	5.86824110135428	5.26359176642515	5.73001282283674	6.08845273529415	5.95392118309181	5.89377556821146	5.83588919251455	5.94300966977799	5.93940512085866	5.8019752742712	5.99704906695256	6.05833984875484	5.94919232770931	5.84776310817788	5.94003245960088	5.924360273994	5.91762034154316	5.90744404582898
P29391	Ftl1	Ferritin light chain 1 (Ferritin L subunit 1)	0.56214168247973	0.199303781921483	0.514977063502839	NS	-0.421093555946354	0.330154507558846	0.991996341888423	NS	-0.461730353724618	0.287232940675657	0.622451211078058	NS	0.521504884701466	0.231889242701666	0.594079544393481	NS	4.7921915289483	5.55671237576037	4.97663392430053	2.90909871756164	4.55865913664271	4.92251677270589	4.90873973754914	5.00657806005106	5.2437233911632	5.02038949036732	5.26596922717758	5.68898614386423	5.04399053340538	4.48425737204255	5.12080081912243	4.76170422328529	4.65651196250644	4.5408510019603	4.43811654993192	4.59929593442099
P29452	Casp1	Caspase-1 (CASP-1) (EC 3.4.22.36) (Interleukin-1 beta convertase) (IL-1BC) (Interleukin-1 beta-converting enzyme) (ICE) (IL-1 beta-converting enzyme) (p45) [Cleaved into: Caspase-1 subunit p20; Caspase-1 subunit p10]	-1.59635357781831	0.0217038422447235	0.254627630079586	NS	-0.593900790763495	0.119925550090239	0.863251400623633	NS	-2.50371351205573	2.88087347116384e-05	0.00282942930203592	Down	-3.50616629911054	5.61605478291516e-05	0.00407902926338049	Down	2.46826256382108	1.64208696632367	1.44665852838272	2.82856959169722	2.09639441255617	4.4526889933731	4.65336935255597	4.78564210244811	4.24196899827462	4.53341736166295	NA	0.814295460715101	NA	NA	0.814295460715101	4.28711270723113	4.5785995603077	3.41688724523851	3.47546677082046	3.93951657089945
P29595	Nedd8	NEDD8 (Neddylin) (Neural precursor cell expressed developmentally down-regulated protein 8) (NEDD-8) (Ubiquitin-like protein Nedd8)	0.250061461773033	0.19515377678974	0.509506593380031	NS	0.0522718147700797	0.780419544722461	0.991996341888423	NS	0.023076403733678	0.901942667665954	0.963988471077098	NS	0.220866050736631	0.249482082332875	0.60560294392149	NS	4.93943514390128	5.15322038050402	4.66332302923293	4.32568383269916	4.77041559658435	4.71682117114405	4.76079771289611	4.67420816558265	4.83752972177984	4.74733919285066	5.23090413123767	5.16508073537707	4.87796129276988	4.80796207404491	5.02047705835738	4.92708177414642	4.78292486581613	4.50607981603371	4.98235757448696	4.7996110076208
P29758	Oat	Ornithine aminotransferase, mitochondrial (EC 2.6.1.13) (Ornithine--oxo-acid aminotransferase)	-0.0644218997452411	0.700709931715864	0.866844448485511	NS	-0.218704847788709	0.203858410034626	0.968804568792846	NS	-0.297799418069642	0.0908430662017964	0.395998772924007	NS	-0.143516470026174	0.396714301053637	0.724212172636868	NS	5.62950584336562	5.68092615210547	5.88552057282455	5.01355265001331	5.55237630457724	5.89117793728224	5.58083676337596	5.95853083267559	5.97015735725371	5.85017572264688	5.29260377774748	5.46157607621435	5.60636859675996	5.59126916860622	5.487954404832	5.66329886806298	5.56190499755466	5.73727993973156	5.56339969408368	5.63147087485822
P30280	Ccnd2	G1/S-specific cyclin-D2	0.0827569985433921	0.756401654120426	0.895701873856305	NS	-0.0331841236845581	0.900864784557278	0.995581291404668	NS	-0.250228641419484	0.354862171185643	0.668162228263218	NS	-0.134287519191534	0.615694736857275	0.859285410735435	NS	2.78020657013582	2.72214753256106	2.47363911238251	3.19607872089348	2.79301798399322	2.84888957607682	3.04230870127424	3.67828518823731	2.60350303606245	3.0432466254127	2.83468271542383	3.41420830290223	2.1180762088922	3.13613270292818	2.87577498253661	3.07018151878789	3.06847697377264	3.1098085929086	2.79178292144344	3.01006250172814
P30282	Ccnd3	G1/S-specific cyclin-D3	-0.287595706535953	0.409051584412055	0.679370613387973	NS	0.168476288309228	0.550908423019145	0.991996341888423	NS	0.0543585750280298	0.874290734357164	0.956364168449563	NS	-0.401713419817152	0.168732790488634	0.527409401753828	NS	2.16487042037115	NA	1.638698358653	NA	1.90178438951207	1.55054830150707	1.65528557816499	2.24087987593001	1.94298950233411	1.84742581448404	1.7303460556091	1.56918296287857	1.69486477816766	1.46236093524916	1.61418868297612	2.41025696038551	1.25218892694503	2.71125921641833	1.68990330742423	2.01590210279327
P30355	Alox5ap	Arachidonate 5-lipoxygenase-activating protein (FLAP) (MK-886-binding protein)	-0.349002279707053	0.143164894701637	0.452552518852632	NS	-0.11085703677651	0.630152035438761	0.991996341888423	NS	-0.792365623982083	0.00330810941590245	0.0782071971051612	NS	-1.03051086691263	0.000408275245029918	0.0154361599490764	Down	6.44132094787328	5.43798169775059	6.57855094705179	5.78719116250043	6.06126118879402	6.80716354014915	6.61445926949336	7.08274393609949	6.91014050536251	6.85362681277613	5.89420288624886	5.63146605334851	5.6129299519649	5.71043674478564	5.71225890908698	6.75127553520394	6.60582665113542	6.92914857502202	6.68482834263693	6.74276977599958
P30416	Fkbp4	Peptidyl-prolyl cis-trans isomerase FKBP4 (PPIase FKBP4) (EC 5.2.1.8) (52 kDa FK506-binding protein) (52 kDa FKBP) (FKBP-52) (59 kDa immunophilin) (p59) (FK506-binding protein 4) (FKBP-4) (FKBP59) (HSP-binding immunophilin) (HBI) (Immunophilin FKBP52) (Rotamase) [Cleaved into: Peptidyl-prolyl cis-trans isomerase FKBP4, N-terminally processed]	0.155069453118833	0.601202147127129	0.807355249298398	NS	-0.133159614943909	0.653143621386671	0.991996341888423	NS	0.0326467323414751	0.911968981085684	0.969055138325205	NS	0.320875800404217	0.286953107580726	0.644943466549515	NS	5.68228277177225	6.05694384453141	5.76117217668049	5.01383790012633	5.62855917327762	5.57640272348872	5.63695576777495	5.67813732340601	5.4921539490749	5.59591244093614	5.75860955239316	5.80496297541074	5.81733824490116	5.75360373288088	5.78362862639649	5.41307172487863	5.5112513762927	5.32397172074606	5.60271648204854	5.46275282599148
P30681	Hmgb2	High mobility group protein B2 (High mobility group protein 2) (HMG-2)	-0.105675521141043	0.644248674162971	0.833359975768271	NS	0.209534190977575	0.365136802956608	0.991996341888423	NS	-0.135995234557412	0.553329840994808	0.816278632383309	NS	-0.45120494667603	0.0631670266172169	0.325082281089325	NS	5.7031544131484	6.15995229058738	5.78557631647004	5.12491061686874	5.69339840926864	5.7770467841667	5.89738187057332	6.02029936196011	5.6228465586041	5.82939364382606	5.40299642469218	5.59496769972388	5.76406089471728	5.58886653337697	5.58772288812758	5.92225638521446	6.24535228292267	6.04065854667568	5.94744412440219	6.03892783480375
P31230	Aimp1	Aminoacyl tRNA synthase complex-interacting multifunctional protein 1 (Multisynthase complex auxiliary component p43) [Cleaved into: Endothelial monocyte-activating polypeptide 2 (EMAP-2) (Endothelial monocyte-activating polypeptide II) (EMAP-II) (Small inducible cytokine subfamily E member 1)]	0.372728596509702	0.00253847953102607	0.110675762536623	NS	0.00983744525381	0.924615995870365	0.995581291404668	NS	-0.188717307577037	0.0854246759435861	0.388553110883929	NS	0.174173843678855	0.109751533271837	0.41876265612141	NS	4.21552977728671	3.94257013505519	4.45952824617195	3.92360207194072	4.13530755761364	4.29851656762462	4.38990790106122	4.27136426287312	4.33631072920377	4.32402486519068	4.5109666675501	4.53730114087326	4.39209259856342	4.59178420950659	4.50803615412334	4.3085540324897	4.47404393447604	4.31966762902231	4.23318364578992	4.33386231044449
P31725	S100a9	Protein S100-A9 (Calgranulin-B) (Leukocyte L1 complex heavy chain) (Migration inhibitory factor-related protein 14) (MRP-14) (p14) (S100 calcium-binding protein A9)	-2.47920906961103	9.08552724580261e-09	0.0000125243993083389	Down	-0.360401553790855	0.108277206771019	0.847389262840918	NS	2.03872366930127	1.11834145303279e-07	3.68456039395974e-05	Up	-0.0800838465189104	0.709083952080687	0.907299957454931	NS	6.4963562029602	6.5238967864177	6.89836620411701	6.0162681110105	6.48372182612635	4.11034036775798	4.1609633767715	5.14294352493547	4.3657453578354	4.44499815682509	4.04447733627407	4.08979713113544	3.78254531355396	4.10123124509779	4.00451275651532	4.28975020843845	4.00105518805206	4.04171573619183	4.00586527945452	4.08459660303422
P31750	Akt1	RAC-alpha serine/threonine-protein kinase (EC 2.7.11.1) (AKT1 kinase) (Protein kinase B) (PKB) (Protein kinase B alpha) (PKB alpha) (Proto-oncogene c-Akt) (RAC-PK-alpha) (Thymoma viral proto-oncogene)	-0.032930557869081	0.858593498253147	0.935999317787239	NS	0.107789387416981	0.555145507557888	0.991996341888423	NS	0.0993366001182408	0.592807613219339	0.830065339048752	NS	-0.0413833451678215	0.819694593623557	0.94698914960277	NS	2.78800292664503	3.20032525336051	2.81976856498444	2.46995273737484	2.8195123705912	2.88798775490811	2.56076532466524	2.70275039729664	2.63499258867136	2.69662401638534	2.45467837932136	2.97184497152218	2.84487247637751	2.78072440731696	2.7630300586345	2.95885640242315	2.35129853991212	2.95433969668612	2.95315897618792	2.80441340380233
P31786	Dbi	Acyl-CoA-binding protein (ACBP) (Diazepam-binding inhibitor) (DBI) (Endozepine) (EP)	-0.277170394740862	0.153441584589903	0.462760888757148	NS	-0.188144291778893	0.323181796434031	0.991996341888423	NS	-0.0360419477730229	0.84735897701309	0.946481391870835	NS	-0.125068050734992	0.507247300783541	0.801887178194262	NS	5.61474459845082	5.8960135857129	5.17812067611031	4.88314933087269	5.39300704778668	5.48456442537245	5.33358905334555	5.33599467102282	5.562047832498	5.4290489955597	5.16018572873059	5.33579868466459	4.87484600355591	5.09251619523219	5.11583665304582	5.4575850602579	5.201000306306	5.28175876621115	5.02327468234816	5.2409047037808
P31938	Map2k1	Dual specificity mitogen-activated protein kinase kinase 1 (MAP kinase kinase 1) (MAPKK 1) (EC 2.7.12.2) (ERK activator kinase 1) (MAPK/ERK kinase 1) (MEK 1)	0.493928971034317	0.0533317086826415	0.336093470876286	NS	-0.151688795136386	0.528108415353764	0.991996341888423	NS	-0.479228895506037	0.0599024007447976	0.338782929323266	NS	0.166388870664666	0.489537552268372	0.789369959672491	NS	5.02040891680693	3.72284921989394	5.10118826742747	4.21619972151156	4.51516153140998	5.12998194097294	5.10817177642235	4.98310151979646	4.75630647047229	4.99439042691601	5.00381909137024	4.96336879129168	4.91996140551026	5.14921272160498	5.00909050244429	4.83478373302082	4.79538088500149	4.89647100938165	4.84417089971441	4.84270163177959
P31996	Cd68	Macrosialin (CD antigen CD68)	-1.21536022953034	0.00340745870151414	0.120440559488134	NS	-0.986576209013805	0.00978301652941405	0.293305897473513	NS	-0.410567093776666	0.139303174213866	0.463625104312948	NS	-0.639351114293207	0.114199977299901	0.426995707816634	NS	1.73471974011207	2.56168286036782	1.59916999446637	NA	1.96519086498209	2.15559990267216	1.83514224562071	2.61075955225591	2.0985527568263	2.17501361434377	NA	NA	0.557361254417725	0.976934108078921	0.767147681248323	NA	NA	1.83679009850219	0.976207492580867	1.40649879554153
P32067	Ssb	Lupus La protein homolog (La autoantigen homolog) (La ribonucleoprotein)	0.0145068065236438	0.910171080001238	0.958861928759424	NS	0.0904460487505004	0.485521115353867	0.991996341888423	NS	-0.0493657439657498	0.701715126387107	0.888053229430101	NS	-0.125304986192606	0.337698386265942	0.680004149432417	NS	5.45624028092703	5.69453238254625	5.7235235433585	5.09839853985809	5.49317368667247	5.49985103151818	5.47941661804746	5.65011445399186	5.54077561899539	5.54253943063822	5.51999496836197	5.43507666962298	5.55467225999663	5.5209780748029	5.50768049319612	5.60538545187343	5.67214633931099	5.65868934180487	5.59572078456557	5.63298547938872
P32233	Drg1	Developmentally-regulated GTP-binding protein 1 (DRG-1) (Neural precursor cell expressed developmentally down-regulated protein 3) (NEDD-3) (Translation factor GTPase DRG1) (TRAFAC GTPase DRG1) (EC 3.6.5.-)	-0.014667914825633	0.896449598836016	0.953938326862489	NS	-0.00432690921315976	0.96936629007114	0.997476509198355	NS	0.112892119599061	0.324811516325126	0.642276132708317	NS	0.102551113986588	0.369665373874362	0.701220915390542	NS	4.22839698656132	4.79864932902734	4.42613430769448	4.41963892100832	4.46820488607286	4.32972484590469	4.28674661518114	4.44119687844277	4.36358272636662	4.3553127664738	4.43913287957266	4.31519890737891	4.53512298705536	4.52469311098199	4.45353697124723	4.24853660969024	4.33926398226522	4.46027449174432	4.35586834534276	4.35098585726064
P33174	Kif4	Chromosome-associated kinesin KIF4 (Chromokinesin)	-0.0524819207187634	0.596927504807175	0.805841292411672	NS	0.0777335335551597	0.436175908025722	0.991996341888423	NS	-0.117477292053747	0.245619515625792	0.589664978964944	NS	-0.24769274632767	0.0226759547830783	0.193165540744741	NS	4.42825792413845	4.77064924615164	4.51600996608347	4.19899612719918	4.47847831589318	4.56519930671315	4.55152725453497	4.75015016478291	4.51694570575672	4.59595560794694	4.34736693996349	4.48533497663529	4.47000297028061	4.4012806938183	4.42599639517442	4.72547470644862	4.56857336736478	4.71630601698175	4.68440247521323	4.67368914150209
P33215	Nedd1	Protein NEDD1 (Neural precursor cell expressed developmentally down-regulated protein 1) (NEDD-1)	0.234807798077152	0.504943752245495	0.756181382368729	NS	0.24951845713116	0.29313021131786	0.991996341888423	NS	-0.0405527755349389	0.907216422958161	0.967153927578392	NS	-0.0552634345889474	0.810460204928872	0.940651877882122	NS	NA	NA	1.18413249518752	NA	1.18413249518752	0.926057436599275	NA	1.29977356498358	1.44822481058453	1.22468527072246	1.65634547416532	1.45815165048983	1.14232375513888	NA	1.41894029326468	1.72059708099766	1.48351447305148	1.77538955383804	0.917313803527298	1.47420372785362
P33609	Pola1	DNA polymerase alpha catalytic subunit (EC 2.7.7.7) (DNA polymerase alpha catalytic subunit p180)	0.149477589904317	0.00981446338232888	0.178322336201756	NS	0.143147958718462	0.0129913762983796	0.337530663450354	NS	-0.140984589290587	0.0142806849018281	0.16783522148549	NS	-0.134654958104731	0.0187650299071948	0.173796921288113	NS	4.16583976081427	3.99987358728418	4.20828396652104	3.99038558443252	4.091095724763	4.23909605836731	4.21627412612728	4.26712528097252	4.20582579074726	4.23208031405359	4.21096729115509	4.27346795444297	4.17075457685855	4.30710343621268	4.24057331466732	4.33407086163627	4.4132820959495	4.32364775407953	4.42991237942294	4.37522827277206
P33610	Prim2	DNA primase large subunit (DNA primase 58 kDa subunit) (p58)	0.422952340721101	0.14697541656571	0.453930723671679	NS	0.437940424948217	0.134335715401377	0.867969369585125	NS	-0.167513418691268	0.551054660647255	0.816278632383309	NS	-0.182501502918384	0.51657695767679	0.80217663006577	NS	2.33820202325671	1.86653744189624	2.73302574120116	NA	2.31258840211804	2.68094493876274	3.16429922565285	2.17947933126587	1.89568378755576	2.4801018208093	2.65634547416532	2.64718547487984	2.66169791423246	2.97693410807892	2.73554074283913	3.01432828405438	3.10366640223494	NA	2.63613205098325	2.91804224575752
P33611	Pola2	DNA polymerase alpha subunit B (DNA polymerase alpha 70 kDa subunit)	0.150540023354935	0.296286484192247	0.591733130089585	NS	0.156310079264477	0.278874050519612	0.991996341888423	NS	-0.0722530526199996	0.610836223017385	0.840575660514835	NS	-0.078023108529542	0.582938082278223	0.840284015990956	NS	2.96735402885083	2.37769497018404	2.60843772065855	2.12488306299444	2.51959244567196	2.57543367806313	2.39687012025286	2.83775651812156	2.55732167673031	2.59184549829197	2.6951981288361	2.64113342192635	2.65173434296149	2.69246398238367	2.6701324690269	2.81718476568277	2.64263201964549	2.70733820522064	2.82546731967685	2.74815557755644
P34022	Ranbp1	Ran-specific GTPase-activating protein (HpaII tiny fragments locus 9a protein) (Ran-binding protein 1) (RANBP1)	0.359163074138069	0.0353513252414215	0.295054888230764	NS	-0.0859829118611371	0.586688961520394	0.991996341888423	NS	0.0380229714808505	0.809219027296074	0.932191049561373	NS	0.483168957480056	0.00726937584155464	0.104497277722348	NS	5.77356221054312	6.00381919303827	5.78506735510668	5.27554392785296	5.70949817163526	5.63848843364611	5.6005381055676	5.93029541905794	5.51657884234598	5.67147520015441	5.94081437124045	6.24480224593755	5.96577815583492	6.12325021008037	6.06866124577332	5.65128208666822	5.61811264714941	5.53851976503277	5.53405465432241	5.5854922882932
P34884	Mif	Macrophage migration inhibitory factor (MIF) (EC 5.3.2.1) (Delayed early response protein 6) (DER6) (Glycosylation-inhibiting factor) (GIF) (L-dopachrome isomerase) (L-dopachrome tautomerase) (EC 5.3.3.12) (Phenylpyruvate tautomerase)	0.0402775126203248	0.783699860359403	0.908222113218862	NS	-0.0623059801202021	0.671686104088399	0.991996341888423	NS	-0.0288870528566463	0.843826576396909	0.944069603373271	NS	0.0736964398838807	0.616597527366967	0.859285410735435	NS	5.97401752227247	5.43685412247459	5.67281683804	5.30708473047558	5.59769330331566	5.65903763347011	5.59946406456163	5.6070674410406	5.64075228561689	5.62658035617231	5.48373606397421	5.91764059549795	5.65283198087996	5.49767462339181	5.63797081593598	5.68406932506669	5.39961112280807	5.64324547366174	5.53017158267211	5.56427437605215
P35123	Usp4	Ubiquitin carboxyl-terminal hydrolase 4 (EC 3.4.19.12) (Deubiquitinating enzyme 4) (Ubiquitin thioesterase 4) (Ubiquitin-specific-processing protease 4) (Ubiquitous nuclear protein)	-0.110331117950509	0.589841228545417	0.802637244139199	NS	0.35277182706941	0.0991726192588072	0.832687175118156	NS	0.335791578293038	0.114953249583568	0.432450665328059	NS	-0.127311366726882	0.534621723771804	0.813927109758143	NS	4.63264938172196	5.01337883022551	4.76909499590868	4.67607166201309	4.77279871746731	4.12245464940278	4.52470146835485	5.05679681149104	4.04407562744843	4.43700713917428	4.80073538350049	4.60219802010653	4.90076907671554	4.34616791774464	4.6624675995168	4.53458509538772	4.82665905384854	5.10357663919709	4.69429507654138	4.78977896624368
P35173	Stfa3	Stefin-3	-2.51806000260673	1.47645883428918e-05	0.00386803200351977	Down	0.166593867257025	0.688840869754056	0.991996341888423	NS	2.45243992782767	1.90899776285495e-05	0.00226998525160311	Up	-0.232213942036078	0.573500934795844	0.837493428590756	NS	5.59782881977817	3.24028557272543	5.20985780289764	4.99064597169816	4.75965454177485	1.93521774047356	2.5991235361462	2.70031149456731	3.49658783214593	2.68281015083325	2.09307322414776	3.09969767957735	2.38836039957356	2.14924393906223	2.43259381059022	3.35136327133195	2.65306876971382	2.86653744189624	2.4668592972623	2.83445719505108
P35175	Stfa1	Stefin-1	-2.37124293520394	4.6499901399627e-10	1.28200228158772E-06	Down	0.280132345323012	0.103207422342642	0.842760493561193	NS	2.61630555927821	1.22283494327606e-10	2.32536035689375e-07	Up	-0.0350697212487398	0.830601046280598	0.948873005986502	NS	6.29631485588223	5.40302422018955	6.19029120039685	5.63869011058267	5.88208009676282	3.11600408607092	3.25153097497237	3.36129286479644	3.33427022409874	3.26577453748462	3.56250026590515	3.51134091685093	3.42090059809454	3.54860686538493	3.51083716155889	3.56009973794065	3.56415451369945	3.54602484288348	3.51334843670689	3.54590688280762
P35278	Rab5c	Ras-related protein Rab-5C (EC 3.6.5.2)	0.441673891005769	0.154739474832934	0.465230896526062	NS	-0.0829943906169311	0.781764320692211	0.991996341888423	NS	-0.66419075800336	0.0399449853612849	0.286811252594083	NS	-0.13952247638066	0.642261581152168	0.87064929468565	NS	2.44883122563551	0.979817097059532	2.49620642997088	1.91751892597658	1.96059341966063	2.81829481394954	2.22864966734372	2.71313743427741	2.73905479508525	2.62478417766398	2.61442803226952	1.99300930341673	2.21130184745586	2.79033005952346	2.40226731066639	2.39005334968311	2.33487836878349	2.89756046094609	2.54466696877535	2.54178978704701
P35282	Rab21	Ras-related protein Rab-21 (Rab-12)	-0.525947155005878	0.000717803214940516	0.0553994836214389	NS	-0.097555477086592	0.439766975662423	0.991996341888423	NS	-0.226900365774957	0.0852877061217392	0.388553110883929	NS	-0.655292043694243	9.64642561932238e-05	0.00554669473111037	Down	4.03654632339561	4.25557973264214	4.15716544758725	4.07743422439486	4.13168143200497	4.23591269918606	4.2216324007188	4.60428460679353	4.37249748442129	4.35858179777992	3.48523355777256	3.65978551165948	3.790022011208	3.4878960273563	3.60573427699908	4.46684048875188	3.98601481358067	4.47099611824319	4.12025386219757	4.26102632069333
P35293	Rab18	Ras-related protein Rab-18	0.196478419311774	0.126574318970859	0.434504624416307	NS	0.132227380530139	0.29301648528171	0.991996341888423	NS	-0.131003290063816	0.297335684955778	0.631041895642173	NS	-0.0667522512821817	0.590074158371864	0.842984322029439	NS	5.29864845575294	5.24678606220828	5.45013049363057	4.7527851934276	5.18708755125485	5.34631581056282	5.30760347895272	5.4368080690099	5.1816360067492	5.31809084131866	5.43383853294912	5.26005499612875	5.41303799192155	5.42733236126706	5.38356597056662	5.38298037921582	5.49063440071405	5.5214332181636	5.40622488930171	5.4503182218488
P35330	Icam2	Intercellular adhesion molecule 2 (ICAM-2) (Lymphocyte function-associated AG-1 counter-receptor) (CD antigen CD102)	0.328241269774656	0.0387654625146553	0.304491111546737	NS	0.280126089132974	0.0749255354957769	0.796340917613259	NS	-0.477577352125587	0.00375715301079943	0.0830851605067939	NS	-0.429462171483905	0.00829747657120669	0.110253882261133	NS	4.10735125363896	3.72136944791981	3.7444281027516	3.22135455484413	3.69862583978863	4.05486780498326	4.3563964073516	4.17404669648227	4.11950185883973	4.17620319191422	3.97661389482569	4.02129377788769	4.01990350458822	4.08965726095153	4.02686710956328	4.50180558816	4.36232819485678	4.61841346173471	4.34276987943727	4.45632928104719
P35486	Pdha1	Pyruvate dehydrogenase E1 component subunit alpha, somatic form, mitochondrial (EC 1.2.4.1) (PDHE1-A type I)	0.142870913160346	0.269247070541203	0.569800570503386	NS	-0.131695620457006	0.306942314798901	0.991996341888423	NS	-0.0760012202011854	0.550525685109095	0.816278632383309	NS	0.198565313416167	0.131992342055282	0.460299636314016	NS	4.94895351413323	4.87682528189795	5.18254447372632	4.43839897922865	4.86168056224654	4.94948775998118	4.92906847008785	5.02792507249503	4.84424582722683	4.93768178244772	4.99421950969622	4.87924994917684	5.12899546902676	5.01574097372771	5.00455147540688	4.66965913046462	4.94767937933728	4.83238689217422	4.77421924598677	4.80598616199072
P35550	Fbl	rRNA 2'-O-methyltransferase fibrillarin (EC 2.1.1.-) (Histone-glutamine methyltransferase) (Nucleolar protein 1) (U6 snRNA 2'-O-methyltransferase fibrillarin)	0.13857156652712	0.349087199382485	0.637681713311198	NS	-0.115542088394149	0.432777581217913	0.991996341888423	NS	-0.173245696994781	0.245764864034802	0.589664978964944	NS	0.0808679579264876	0.580867141287686	0.839807915114727	NS	5.31732065221501	5.4159441786025	5.67619198555042	4.96729237467551	5.34418729776086	5.48176962245686	5.4002428441506	5.70082969089562	5.48688982151951	5.51743299475565	5.36846857656912	5.36555593745674	5.48715996271275	5.70985098041329	5.48275886428797	5.29125890087496	5.48500749562276	5.32709521899193	5.5042020099564	5.40189090636151
P35564	Canx	Calnexin	0.0710504700020684	0.733893524178076	0.88468073431593	NS	-0.0664070251939519	0.75062393368766	0.991996341888423	NS	-0.110720193922949	0.597359286819585	0.83303145981433	NS	0.0267373012730714	0.898025328316199	0.968809407284854	NS	5.72594233515544	6.06504283038292	5.93506702416059	5.30894545273885	5.75874941060945	5.81336564997969	5.84651781134104	6.006891974693	5.81110298211588	5.8694696045324	5.94047810340695	5.79360309933185	5.89418287621213	5.69093544349511	5.82979988061151	5.77598785499008	5.83721449413656	5.73161611147504	5.86743185675277	5.80306257933861
P35585	Ap1m1	AP-1 complex subunit mu-1 (AP-mu chain family member mu1A) (Adaptor protein complex AP-1 subunit mu-1) (Adaptor-related protein complex 1 subunit mu-1) (Clathrin assembly protein complex 1 mu-1 medium chain 1) (Clathrin coat assembly protein AP47) (Clathrin coat-associated protein AP47) (Golgi adaptor HA1/AP1 adaptin mu-1 subunit) (Mu-adaptin 1) (Mu1A-adaptin)	0.173036711172686	0.317167965530996	0.611981676079464	NS	0.0391450339462357	0.817940961182139	0.991996341888423	NS	-0.119854304412133	0.484364694688822	0.772175600228557	NS	0.0140373728143169	0.934157041771911	0.980332104673184	NS	3.25712839036802	2.79981624984048	3.19294889476727	3.77778222420447	3.25691893979506	3.50144183008845	3.31015150724846	3.15842467318726	3.5370749663046	3.37677324420719	3.4909508858537	3.45548826649197	3.45770616651895	3.31567728500637	3.42995565096775	3.48879740527821	3.15866420924049	3.3392280069581	3.67698349113692	3.41591827815343
P35700	Prdx1	Peroxiredoxin-1 (EC 1.11.1.24) (Macrophage 23 kDa stress protein) (Osteoblast-specific factor 3) (OSF-3) (Thioredoxin peroxidase 2) (Thioredoxin-dependent peroxide reductase 2) (Thioredoxin-dependent peroxiredoxin 1)	0.289602755643562	0.0694875879448567	0.354142374396151	NS	0.0495331991444432	0.742069451888275	0.991996341888423	NS	0.0701287694414122	0.641892624702101	0.857065955524238	NS	0.310198325940531	0.0537388558719702	0.303761252875891	NS	6.56576445284669	6.36862563595921	6.42875977391551	6.15255925277382	6.37892727887381	6.24613211011379	6.37874173988757	6.35251602506422	6.25780416266393	6.30879850943238	6.74888084218406	6.83419579284227	6.51796744547345	6.57307605756965	6.66853003451736	6.27528621730038	6.42644373884854	6.30353331416739	6.42806356399118	6.35833170857687
P35762	Cd81	CD81 antigen (26 kDa cell surface protein TAPA-1) (Target of the antiproliferative antibody 1) (CD antigen CD81)	-0.276678830552592	0.331204426550514	0.624000307174612	NS	0.619054293474793	0.0295079846581725	0.527694738627319	NS	0.568846142799679	0.058045357670379	0.336375452994765	NS	-0.326886981227706	0.220028006091644	0.584482480089448	NS	3.58756149219342	4.17465973725857	3.48452742852524	NA	3.74891621932574	3.37451793741557	2.47840781608091	2.95969812338596	3.90765642922183	3.18007007652607	3.36261427110861	3.2900288916815	3.83534600171749	3.40096039058502	3.47223738877315	3.57375569266839	3.75099478391647	3.91003908053283	3.96170792288575	3.79912437000086
P35821	Ptpn1	Tyrosine-protein phosphatase non-receptor type 1 (EC 3.1.3.48) (Protein-tyrosine phosphatase 1B) (PTP-1B) (Protein-tyrosine phosphatase HA2) (PTP-HA2)	-0.32826216048311	0.0846273620818998	0.375700722021613	NS	0.321197679303012	0.0714619267669784	0.780976771096264	NS	0.279352643541684	0.142348164501898	0.468659832896876	NS	-0.370107196244438	0.0346108662963463	0.245225084712175	NS	4.14473367172592	4.13715380940519	3.9672352242322	3.77904025633589	4.0070407404248	2.33294949974256	3.65954132809275	3.78505316335028	3.90286143404429	3.42010135630747	2.70790294003597	3.50452599325959	3.83053841067384	2.05043675136363	3.02335102383326	4.13383494998389	3.90119096687636	2.91070755985004	2.60964847256133	3.38884548731791
P35831	Ptpn12	Tyrosine-protein phosphatase non-receptor type 12 (EC 3.1.3.48) (MPTP-PEST) (Protein-tyrosine phosphatase P19) (P19-PTP)	-0.101181317480612	0.493501733572308	0.746343543312591	NS	-0.0777526340361166	0.597499074787171	0.991996341888423	NS	0.256971259816966	0.0954843653220038	0.402636896248191	NS	0.23354257637247	0.12659288670476	0.448556110515967	NS	3.82926984934339	4.4952476507756	3.84829215730773	3.89439670349559	4.01680159023058	3.48992289305022	3.8762063435395	3.75841719534462	3.91477488972012	3.75983033041362	3.9285575195443	4.12886265785558	3.79290207571298	3.81215883788703	3.91562027274997	3.84024438886203	3.5836884760836	3.63568824993752	3.66868967062682	3.68207769637749
P35951	Ldlr	Low-density lipoprotein receptor (LDL receptor)	-0.156874220191788	0.309217243893701	0.606402185781768	NS	-0.118438221898631	0.43905066489123	0.991996341888423	NS	0.0167692149771192	0.911836856035586	0.969055138325205	NS	-0.0216667833160377	0.886260164326176	0.963950657511007	NS	3.76131540495677	3.87507419857571	3.30407497386996	3.11649997693875	3.5142411385853	3.62682313394707	3.3959763245738	3.60398895559611	3.36309928031573	3.49747192360818	3.3959836891824	3.47016961821758	3.18350473991762	3.37980962625643	3.35736691839351	3.35697689904357	3.16937516329307	3.55027188129501	3.43951086320653	3.37903370170954
P35979	Rpl12	60S ribosomal protein L12	0.141026576977052	0.214349560688884	0.528959733289485	NS	-0.070931726712593	0.523780383683399	0.991996341888423	NS	0.0499705722127771	0.652149557659624	0.861056768169552	NS	0.261928875902422	0.0297297205521222	0.230353805359474	NS	5.5728287610362	5.66344542530663	5.61741080287277	5.29762002515784	5.53782625359336	5.58967358933732	5.45854013697904	5.52750869915586	5.37570030005011	5.48785568138058	5.75685927859026	5.65575038378126	5.7026153309298	5.60018632898035	5.67885283057042	5.39239329414132	5.40919130070468	5.38970664169427	5.47640458213188	5.41692395466804
P35980	Rpl18	60S ribosomal protein L18	0.513994177509018	0.0914040122139791	0.388291004120093	NS	-0.118577837922479	0.682561752129011	0.991996341888423	NS	-0.424219183565906	0.157028415994126	0.489045703037071	NS	0.208352831865591	0.475117534937871	0.780303105084902	NS	6.32303351725663	5.12436496152611	6.29507158405349	5.838946358194	5.89535410525756	6.41969096325406	6.37429505190838	6.2197272102871	6.26457992984449	6.31957328882351	6.49419368027351	6.26356491976577	6.34352944677797	6.53610508424915	6.4093482827666	6.25105325325133	6.17199433822628	6.18888446636422	6.19204974576443	6.20099545090156
P35991	Btk	Tyrosine-protein kinase BTK (EC 2.7.10.2) (Agammaglobulinemia tyrosine kinase) (ATK) (B-cell progenitor kinase) (BPK) (Bruton tyrosine kinase) (Kinase EMB)	0.194836050894108	0.271879015586496	0.573066090192638	NS	-0.184533519077573	0.2969895463701	0.991996341888423	NS	-0.264796108979843	0.142202430639795	0.468659832896876	NS	0.114573460991837	0.512284636228715	0.801887178194262	NS	4.97279424690319	4.52794959721225	5.36661644546693	4.81423492028159	4.92039880246599	5.46716492552952	5.1844162486014	5.27054692823749	4.81865154341492	5.18519491144583	5.14480376578316	4.96631972437371	5.20513511383232	5.14468080945123	5.11523485336011	4.87407352325619	5.30054766532555	4.87405340109571	4.95397097979559	5.00066139236826
P36371	Tap2	Antigen peptide transporter 2 (APT2) (EC 7.4.2.-) (ATP-binding cassette sub-family B member 3) (Histocompatibility antigen modifier 2)	0.0662129369822771	0.769069668404461	0.901115629320484	NS	0.248435299284818	0.280021205278143	0.991996341888423	NS	-0.766248649670963	0.00368835646454989	0.0830851605067939	NS	-0.948471011973504	0.00071512192762183	0.0224288240935938	Down	3.67100539999806	3.61668451314078	3.42085615685213	2.44339308024648	3.28798478755936	4.13033479461269	3.91614630183514	3.98242856105633	4.18802409141714	4.05423343723032	3.70775080557404	3.24565758615335	3.1883267503855	3.27505575605367	3.35419772454164	4.49005789447889	4.08930905212516	4.39086099004038	4.24044700941616	4.30266873651515
P36536	Sar1a	GTP-binding protein SAR1a	-0.0219539005042794	0.893251891711866	0.95229385611406	NS	0.219436897254791	0.193194588099871	0.96820966121848	NS	0.0630455620000341	0.700636627681297	0.888053229430101	NS	-0.178345235759037	0.285418897924618	0.644943466549515	NS	4.98376068764721	5.43356295411145	5.22106548191442	5.43770402898591	5.26902328816475	5.35818511592518	5.21288906532826	5.02106079827298	5.23177592513244	5.20597772616471	5.21954118253714	5.16981418332609	5.15452092412339	5.44440126065522	5.24706938766046	5.31795929244621	5.08775760317734	5.48259865006647	5.81334294798796	5.42541462341949
P37040	Por	NADPH--cytochrome P450 reductase (CPR) (P450R) (EC 1.6.2.4)	0.126833412752003	0.200618001090535	0.516126658138507	NS	0.0411262873706558	0.670049169598425	0.991996341888423	NS	-0.146055790433477	0.14416937587812	0.470861975848967	NS	-0.0603486650521302	0.533343073272026	0.812825445737599	NS	4.32844974877457	3.85877988914087	4.34972915567509	4.16882808942067	4.1764467207528	4.43844757457953	4.2740822655573	4.35893934754289	4.21854085706542	4.32250251118628	4.24908181667984	4.25472846797376	4.36166021620653	4.34765003315909	4.30328013350481	4.43117555605617	4.36483773341991	4.35672918664506	4.30177271810659	4.36362879855693
P37913	Lig1	DNA ligase 1 (EC 6.5.1.1) (DNA ligase I) (Polydeoxyribonucleotide synthase [ATP] 1)	-0.0456018840402858	0.701129302063113	0.866844448485511	NS	0.152108702958875	0.212069009070833	0.969470365855998	NS	-0.00620901958367245	0.958216019726926	0.984943245100751	NS	-0.203919606582834	0.101291479995423	0.399649020061307	NS	3.88578507675035	4.08222645538004	3.94894582431065	3.78248533629665	3.92486067318442	3.76311987504165	3.87168199811299	4.10150213845242	3.9879747594653	3.93106969276809	3.89661905613136	3.61082886549082	4.03235002909713	3.97723720585722	3.87925878914413	3.94216177020541	4.09842730596466	4.26358649858933	4.02853800814844	4.08317839572696
P38060	Hmgcl	Hydroxymethylglutaryl-CoA lyase, mitochondrial (HL) (HMG-CoA lyase) (EC 4.1.3.4) (3-hydroxy-3-methylglutarate-CoA lyase)	-0.230574551899592	0.132994335808628	0.443398950894645	NS	-0.0463873673662254	0.7494387828861	0.991996341888423	NS	0.0681182430736355	0.651167983979095	0.861056768169552	NS	-0.116068941459732	0.426411925782995	0.747634849399292	NS	3.8125829415833	4.23346148722363	3.98152161451498	3.56553518586343	3.89827530729633	4.08187808492647	3.90153905254252	3.6598316907521	3.70387289711599	3.83678043133427	3.61419835633113	3.62448088311141	3.80937331152849	3.64924393906224	3.67432412250832	3.81992074224735	4.01205544367673	3.78802449801415	3.54157157193394	3.79039306396804
P38647	Hspa9	Stress-70 protein, mitochondrial (75 kDa glucose-regulated protein) (GRP-75) (Heat shock 70 kDa protein 9) (Mortalin) (Peptide-binding protein 74) (PBP74) (p66 MOT)	0.250791033605165	0.0998695254482313	0.401152548646472	NS	-0.112196804261619	0.444113538176723	0.991996341888423	NS	0.152773570607938	0.30161203224358	0.631687980652807	NS	0.515761408474721	0.00270151311624698	0.0552309348210493	NS	5.56957178279407	5.8369110429156	5.57707254918401	5.04060369524957	5.50603976753581	5.34665730592573	5.33071552922332	5.34194236568317	5.39374958687926	5.35326619692787	5.75983528774555	5.81595122039572	5.7140754991192	5.73746119730342	5.75683080114097	5.28917988403605	5.23538762120103	5.13524189414562	5.30446817128217	5.24106939266622
P39749	Fen1	Flap endonuclease 1 (FEN-1) (EC 3.1.-.-) (Flap structure-specific endonuclease 1)	-0.0552901682677416	0.511141210390281	0.761236590017028	NS	0.141206310860824	0.106764480472323	0.847389262840918	NS	-0.097871372964101	0.252325399610043	0.596771712732671	NS	-0.294367852092667	0.00287022356416376	0.0566437007225368	NS	4.15653205292394	4.27346058822112	4.16283015930482	3.95922878309604	4.13801289588648	4.13494574221084	4.22002270847943	4.28893323119129	4.29963539352076	4.23588426885058	4.08258067473407	3.9579778139617	4.11301762344709	4.17731479833211	4.08272272761874	4.24737125358693	4.48303635140267	4.41793725558701	4.36001745826904	4.37709057971141
P40124	Cap1	Adenylyl cyclase-associated protein 1 (CAP 1)	-0.0740683114332332	0.525774429031324	0.767369031677798	NS	0.244489466603313	0.0493863899832206	0.693929173539743	NS	0.0495575118103207	0.669961205807706	0.869936884258922	NS	-0.269000266226226	0.0328219978039324	0.242131241838154	NS	4.76105994018934	4.74008952405724	4.8022668649137	4.45521382393039	4.68965753827267	4.71148572919413	4.61207906211506	4.7315960856927	4.50523922884746	4.64010002646234	4.56287618572279	4.42688213854419	4.75198296508312	4.72061561800763	4.61558922683943	4.83036108482106	4.8516972074479	4.96146103743978	4.89483864255397	4.88458949306568
P40142	Tkt	Transketolase (TK) (EC 2.2.1.1) (P68)	0.0716268521778444	0.598294017881662	0.805841292411672	NS	-0.0678996629894089	0.617293018760791	0.991996341888423	NS	-0.196788726539032	0.160425764208294	0.491407153414926	NS	-0.057262211371779	0.673061377029309	0.890958945132323	NS	5.89515513716698	5.74890901225647	6.01709726727472	5.35814378266041	5.75482629983965	5.97518444827203	5.9340261771011	6.0939198919617	5.80332958817988	5.95161502637868	5.76195088486156	5.77128872620036	5.88788229405506	5.88469070295296	5.82645315201748	5.8707321288369	5.92754450732689	5.89555756225728	5.84102725513595	5.88371536338926
P40201	Chd1	Chromodomain-helicase-DNA-binding protein 1 (CHD-1) (EC 3.6.4.12) (ATP-dependent helicase CHD1)	-0.235187121404381	0.311310383520218	0.608711154159745	NS	-0.0861117827903186	0.706500685764649	0.991996341888423	NS	0.0850762011033951	0.717624589690472	0.891761238883325	NS	-0.0639991375106673	0.772178643200371	0.926672407947073	NS	2.42519550484156	3.54033150791435	2.71564482762293	4.05507226643615	3.18406102670375	2.35099579146679	3.0774685606159	2.96199377473204	4.03803101128052	3.10712228452381	2.89325484190537	2.64085124041557	2.55956617530792	2.66106485961804	2.68868427931173	2.42367534779572	2.91190203799189	2.8661824945922	2.80897378690975	2.75268341682239
P41105	Rpl28	60S ribosomal protein L28	0.237005913160951	0.164664000605227	0.476868329483836	NS	-0.0688113268416431	0.67702958103432	0.991996341888423	NS	-0.0538128354255731	0.744328932729186	0.901720072689542	NS	0.252004404577021	0.141245570472931	0.477157618733523	NS	6.51864616088388	6.54732720669278	6.89688529871881	6.09401454336968	6.51421830241629	6.65853032804419	6.50926075547699	6.694268110312	6.41006535753428	6.56803113784186	6.74125215702109	6.72478503198551	6.82777221801001	6.71108745529239	6.75122421557725	6.44297656684096	6.48146919059151	6.48568416167489	6.58674932489303	6.4992198110001
P41241	Csk	Tyrosine-protein kinase CSK (EC 2.7.10.2) (C-Src kinase) (Protein-tyrosine kinase MPK-2) (p50CSK)	0.39259498127552	0.0704616796316648	0.354142374396151	NS	0.0575908583653235	0.778468625907824	0.991996341888423	NS	-0.189381627282347	0.361459434121577	0.67345084270619	NS	0.14562249562785	0.480202211728556	0.783983036533625	NS	4.39402339483888	4.02570147247476	4.23880936068893	3.28239467501214	3.98523222575368	4.05988621963875	4.22197248410433	4.21627205521853	4.20032465318249	4.17461385303602	4.38977687076352	4.7145979376701	4.2870560271309	4.11987799255227	4.3778272070292	4.08308467496108	4.06872427403132	4.4204444122052	4.35656548440778	4.23220471140135
P41731	Cd63	CD63 antigen (CD antigen CD63)	0.0884324144709649	0.657547919211015	0.838644026395913	NS	-0.0694844683222124	0.727249731563216	0.991996341888423	NS	-0.0282455497567429	0.88704781538206	0.9603864142916	NS	0.129671333036434	0.517355864754643	0.80217663006577	NS	3.72001237557502	3.28214092592004	3.67105071560162	2.78513496083984	3.36458474448413	3.59709200572942	3.29952975014561	3.51772334024646	3.15697608084202	3.39283029424088	3.56094854568079	3.35374267624642	3.34032220581034	3.55705520808284	3.4530171589551	3.65051160295579	3.48582173372967	2.9149455279949	3.24210443899431	3.32334582591867
P42125	Eci1	Enoyl-CoA delta isomerase 1, mitochondrial (EC 5.3.3.8) (3,2-trans-enoyl-CoA isomerase) (Delta(3),Delta(2)-enoyl-CoA isomerase) (D3,D2-enoyl-CoA isomerase) (Dodecenoyl-CoA isomerase)	-0.208824595082009	0.115714831714612	0.416942285819254	NS	0.0398942309843015	0.753681158577088	0.991996341888423	NS	0.0932249389763391	0.466858724195079	0.761935603285738	NS	-0.155493887089971	0.23246590867571	0.594079544393481	NS	4.77418023445177	5.21787844799372	4.49126063317263	5.11175488478952	4.89876855010191	4.94816146275071	4.71961845669021	4.72734656877942	4.82704795628194	4.80554361112557	4.71079942379759	4.68859955911392	4.62561702632247	4.73475981084562	4.6899439550199	4.97685183446939	4.68192981698016	4.87711029394917	4.84585942304077	4.84543784210987
P42128	Foxk1	Forkhead box protein K1 (Myocyte nuclear factor) (MNF)	-0.0164620116480756	0.900527218734607	0.954784084535457	NS	0.130516894712282	0.329831850118552	0.991996341888423	NS	-0.0165531046182972	0.89997997723973	0.963512739168395	NS	-0.163532010978655	0.226434885442252	0.588586421985826	NS	3.67062752290797	4.03344085385632	3.58858650961406	3.40303145024895	3.67392158415682	3.7216242718989	3.73202854637485	3.68030862548351	3.62793731134322	3.69047468877512	3.97591267184376	3.70980249817068	3.39690095390746	3.54722216611308	3.65745957250875	3.76179719946067	3.81202097081866	3.96390427578242	3.74624388788786	3.8209915834874
P42208	Septin2	Septin-2 (Neural precursor cell expressed developmentally down-regulated protein 5) (NEDD-5)	0.117758591888474	0.110917519892491	0.41157416196985	NS	-0.0743643984578622	0.301059594031817	0.991996341888423	NS	-0.0117132426174676	0.868168180905168	0.953195689992789	NS	0.180409747728868	0.0205491499969407	0.183071430310133	NS	4.45262648568495	4.60328903335028	4.60473800526303	4.55120396090699	4.55296437130131	4.51979734578302	4.48892952557237	4.61870161698022	4.63128196733951	4.56467761391878	4.84477294880275	4.5670618558676	4.60302379337385	4.66803325471494	4.67072296318979	4.46545565410446	4.61421869676769	4.39286555520266	4.48871295576886	4.49031321546092
P42209	Septin1	Septin-1 (Differentiation protein 6) (Protein Diff6) (Peanut-like protein 3)	0.106158856818626	0.445317597685661	0.710546086213106	NS	0.818363228111446	2.69095291355521e-05	0.00673716756721005	Up	0.501040365053738	0.00227053977526701	0.0618216275443987	NS	-0.211164006239081	0.140275646179798	0.475043906081279	NS	4.20794966087865	4.41943645418765	4.17133781662054	4.28678812034689	4.27137801300843	3.76264541018999	4.01969795140121	3.39547717205843	3.90353005816916	3.7703376479547	4.66314376253908	4.48104571839889	4.01247847783472	4.35347952053557	4.37753686982706	4.56907353588535	4.62118586241022	4.52985468137515	4.63468942459387	4.58870087606615
P42225	Stat1	Signal transducer and activator of transcription 1	-0.28773405412615	0.271056066847278	0.5722064137044	NS	0.235883081307461	0.335074960728226	0.991996341888423	NS	-0.0907476641824685	0.710349861421975	0.891177973955489	NS	-0.61436479961608	0.0320174817225029	0.238833106902994	NS	2.29299169266922	2.33824567771306	1.76090810288513	3.09160399753101	2.37093736769961	2.43110748707107	3.05753466695715	2.30077507698138	1.99737951725895	2.44669918706714	2.46317755653055	2.61706548650351	0.954100473781079	1.83833437715953	1.96816947349367	2.64003105805783	2.3530704030174	2.76582743833493	2.51341399945804	2.56808572471705
P42230	Stat5a	Signal transducer and activator of transcription 5A (Mammary gland factor)	0.307101551786522	0.00642291781831465	0.148806591807508	NS	-0.0330349935437232	0.754461542543589	0.991996341888423	NS	-0.998206398187616	1.69117116865e-10	2.32536035689375e-07	Down	-0.658069852857371	6.86779191688021e-07	0.000172319142641722	Down	3.16221221685868	2.97541302808636	3.25687650209762	3.52400807214423	3.22962745479672	4.18534646711097	4.29638235253805	4.13616481571468	4.29344177657365	4.22783385298434	3.64678495418159	3.48602146607362	3.53046993555215	3.48363967052563	3.53672900658325	4.32100545406875	4.19294010542578	4.15844933548114	4.10680054278678	4.19479885944061
P42337	Pik3ca	Phosphatidylinositol 4,5-bisphosphate 3-kinase catalytic subunit alpha isoform (PI3-kinase subunit alpha) (PI3K-alpha) (PI3Kalpha) (PtdIns-3-kinase subunit alpha) (EC 2.7.1.137) (EC 2.7.1.153) (Phosphatidylinositol 4,5-bisphosphate 3-kinase 110 kDa catalytic subunit alpha) (PtdIns-3-kinase subunit p110-alpha) (p110alpha) (Phosphoinositide-3-kinase catalytic alpha polypeptide) (Serine/threonine pr…	-0.607996199167955	0.143411442414432	0.452552518852632	NS	-0.0852182025623992	0.831292086214682	0.991996341888423	NS	-0.0725398493814769	0.856061788464679	0.948497146767875	NS	-0.595317845987033	0.151327740005059	0.495957020397879	NS	3.18013717702446	3.62396713862216	3.1707119794252	5.54806404963702	3.88072008617721	3.75048587201582	3.7622007820815	4.13165080617525	4.16870228196217	3.95325993555868	3.65634547416532	2.94357847766007	3.3228960007807	3.16807559543093	3.27272388700925	4.07018151878789	3.64749020816261	3.93832812496425	3.8161670800704	3.86804173299629
P42567	Eps15	Epidermal growth factor receptor substrate 15 (Protein Eps15) (Protein AF-1p)	-0.384406701445293	0.0958611076773547	0.395642326147406	NS	-0.337762311112621	0.139116466946426	0.875956671543766	NS	-0.0808672392788282	0.713179080530279	0.89165002627089	NS	-0.127511629611501	0.563567195650266	0.833125581143404	NS	4.56427697890915	4.73763400319127	4.72856096875365	3.57559495853162	4.40151672734642	4.39011764990405	4.19244054253735	4.67197294496701	4.6750047290926	4.48238396662525	3.81296499011149	4.21439688052248	3.97427666130346	4.06680157166709	4.01711002590113	4.20034638327656	4.05452187314765	4.06630436291021	4.25731400271619	4.14462165551265
P42669	Pura	Transcriptional activator protein Pur-alpha (Purine-rich single-stranded DNA-binding protein alpha)	-0.160662234303036	0.186180300567327	0.497804435314774	NS	0.222183777060664	0.0749489275393373	0.796340917613259	NS	-0.264409802766002	0.0380117310006321	0.283121468652425	NS	-0.647255814129702	6.05030359795027e-05	0.00412603248799512	Down	4.6542498530475	4.85859785480088	4.56392845835137	4.93349115895636	4.75256683128903	4.95944754094854	5.02103960240171	5.14810442190102	4.93931497096886	5.01697663405503	4.58851866950092	4.48108689553245	4.70652610100779	4.59148672190282	4.59190459698599	5.0040999782699	5.14244864336133	5.46133946645756	5.34875355637394	5.23916041111568
P42932	Cct8	T-complex protein 1 subunit theta (TCP-1-theta) (CCT-theta)	0.298553366290421	0.0600722510507512	0.345044022855699	NS	-0.0888187932546602	0.553170171721073	0.991996341888423	NS	-0.0924666428737939	0.537202638786738	0.807271724952748	NS	0.294905516671287	0.0628956939619206	0.325078867668354	NS	5.49098765326258	5.47924856377202	5.59997058170282	5.00087054139569	5.39276933503328	5.6079804623304	5.48108018044688	5.51797112420219	5.33391214464874	5.48523597790705	5.71590320204981	5.68294252607194	5.68154047789267	5.68490459928031	5.69132270132368	5.34446678965211	5.44894019179644	5.37874392186438	5.41351783529666	5.3964171846524
P43247	Msh2	DNA mismatch repair protein Msh2 (MutS protein homolog 2)	0.227962382196077	0.0143795784622447	0.216461105830295	NS	0.120845870384919	0.161654432265213	0.919320117579696	NS	-0.0137447288364215	0.869056265867226	0.953673077068983	NS	0.0933717829747367	0.272904099226268	0.631853788195697	NS	4.66155804098486	4.63215642918909	4.70646060807324	4.30571437851526	4.57647236419061	4.50555347068587	4.68668202550026	4.57997017216741	4.5886627037546	4.59021709302703	4.88726119447325	4.80056453070411	4.72869622281747	4.80121703755194	4.80443474638669	4.66985429615195	4.73626995432253	4.7451430405911	4.69298456258222	4.71106296341195
P43274	H1-4	Histone H1.4 (H1 VAR.2) (H1e)	-0.231100478667186	0.120783235905988	0.426122876922538	NS	0.199571294118633	0.175727302604911	0.943378150826365	NS	0.0488692388052838	0.732313411345249	0.897362603387307	NS	-0.381802533980536	0.0161500256156999	0.157505550174317	NS	5.22586047533804	5.43413354461901	5.42094811389732	5.0070213345306	5.27199086709624	5.30128214451472	5.04527460716923	5.38694999454811	5.15897976693176	5.22312162829096	5.10973592351618	4.79648004106862	5.23759846825329	5.01974712087815	5.04089038842906	5.08719977478095	5.51127100633473	5.61314085965941	5.47916004886327	5.42269292240959
P43275	H1-1	Histone H1.1 (H1 VAR.3) (Histone H1a) (H1a)	0.148652651659589	0.552665846125311	0.784880769715499	NS	0.172312191732881	0.49220989787091	0.991996341888423	NS	-0.35171082291015	0.171719325341417	0.50290537240564	NS	-0.375370362983443	0.146446149842352	0.483151446625897	NS	5.52438039534435	5.33688160687556	5.9407599383912	4.78195818467663	5.39599503132193	5.92408122260533	5.51319883015424	6.016334798622	5.53720856554673	5.74770585423208	5.47956583468393	5.24643970538146	5.74555456340584	5.7070306284548	5.54464768298151	5.68234568857996	5.99251501119345	5.98063186517759	6.02457961890925	5.92001804596506
P43276	H1-5	Histone H1.5 (H1 VAR.5) (H1b)	0.0108099995503564	0.953540451862447	0.975477189530526	NS	0.179952218031092	0.34001686091077	0.991996341888423	NS	-0.116176598713773	0.534045245313589	0.80560857082412	NS	-0.285318817194509	0.139406262210768	0.473843945445467	NS	5.91711009991297	5.92050268810901	6.25077634093498	5.68473499413292	5.94328103077247	6.24874712989233	5.83676756564417	6.06351285127887	6.08880297112962	6.05945762948625	6.01957485635407	5.75222529838033	6.00113521651584	6.04342875004128	5.95409103032288	6.09961316096901	6.36317073662342	6.19008532724168	6.30477016523656	6.23940984751767
P43277	H1-3	Histone H1.3 (H1 VAR.4) (H1d)	-0.00760627419657905	0.982624031300352	0.991404755249079	NS	0.495446398160082	0.170347402402655	0.930826877414507	NS	0.0439443336251149	0.899896195387163	0.963512739168395	NS	-0.459108338731546	0.201823629486394	0.559270298576753	NS	6.52052412349888	7.47329471932314	7.27606737223303	6.46411475005249	6.93350024127689	6.95654324166097	6.661700037939	7.37990440958731	6.56007594141991	6.8895559076518	6.78102900057952	6.45882601150841	7.36440597240964	7.09931488382381	6.92589396708034	6.78369906401395	7.60492314395828	7.57863295666561	7.57275405861061	7.38500230581211
P43346	Dck	Deoxycytidine kinase (dCK) (EC 2.7.1.74) (Deoxyadenosine kinase) (EC 2.7.1.76) (Deoxyguanosine kinase) (EC 2.7.1.113)	0.377315243178923	0.0214018702473438	0.254035110377332	NS	0.0466105449824441	0.754353222453228	0.991996341888423	NS	-0.209123923455764	0.173838767492969	0.506766787298521	NS	0.121580774740715	0.419050063469913	0.743124960222597	NS	5.72142584855951	4.91759774545899	5.71084248951199	5.53597701368453	5.47146077430375	5.7330536905411	5.54985064455679	5.77305819308759	5.66637626285261	5.68058469775952	5.6489350278438	5.94848157567828	5.76613340154042	6.03155406486822	5.84877601748268	5.6025716189995	5.76272766536979	5.78609684089237	5.75738484570619	5.72719524274196
P43883	Plin2	Perilipin-2 (Adipophilin) (Adipose differentiation-related protein) (ADRP)	-1.07907968141225	1.91735648097727e-05	0.00440512651504528	Down	-1.4523310060106	1.49823681793092e-07	0.000206307209829088	Down	0.551880504827027	0.014348155351121	0.167903945598225	NS	0.925131829425373	0.000144969012108506	0.00775256906420574	Up	3.67140235799899	4.78263800703798	4.42219372586892	4.44157643848202	4.32945263234698	3.99510751260181	3.68847647963845	3.8998781560538	3.52682636178573	3.77757212751995	3.18397515963691	3.36468160143025	3.05838144804903	3.39445359462272	3.25037295093473	2.26656707777077	2.71513080014862	2.14488856121631	2.17437804690172	2.32524112150936
P45376	Akr1b1	Aldo-keto reductase family 1 member B1 (EC 1.1.1.300) (EC 1.1.1.372) (EC 1.1.1.54) (Aldehyde reductase) (Aldo-keto reductase family 1 member B3) (Aldose reductase) (AR) (EC 1.1.1.21)	0.329083758896179	0.0335135336693119	0.29443295790491	NS	0.140884753080351	0.330874242564165	0.991996341888423	NS	-0.318011825883195	0.0389835298219747	0.284712355097655	NS	-0.129812820067366	0.369082311844539	0.701078582719152	NS	5.40413869691325	4.73721840994476	5.48426656732648	5.09362140865173	5.17981127070905	5.48952046501052	5.49624650982704	5.58751863982181	5.41800677170964	5.49782309659225	5.50300170155922	5.47167128287766	5.53341186891644	5.52749526506764	5.50889502960524	5.53197386430474	5.66825371322084	5.70335491676412	5.65124890440041	5.63870784967253
P45481	Crebbp	Histone lysine acetyltransferase CREBBP (EC 2.3.1.48) (Protein-lysine acetyltransferase CREBBP) (EC 2.3.1.-)	-0.102964038208816	0.586033034728773	0.800640771430737	NS	0.178283781259276	0.343559200256912	0.991996341888423	NS	-0.107239683816654	0.570751201717179	0.82348678107148	NS	-0.388487503284746	0.0514983726837339	0.297786395574648	NS	3.40857300815131	2.87102167375718	3.49381382716196	4.56553518586342	3.58473592373347	3.22769899083413	3.49204414706443	3.47759355428873	3.74184732373264	3.48479600397998	3.2870466944826	3.01171225215746	3.50580139792703	3.29380878325096	3.27459228195451	3.50712531280565	3.64584222640121	4.01972475843427	3.47962684331587	3.66307978523925
P45952	Acadm	Medium-chain specific acyl-CoA dehydrogenase, mitochondrial (MCAD) (EC 1.3.8.7)	-0.322458113985587	0.0116264069941338	0.191729691204657	NS	-0.0442938451229081	0.697179759966043	0.991996341888423	NS	0.402827443225473	0.00273817795826598	0.0684544489566496	NS	0.124663174362795	0.282163889147353	0.642180591022241	NS	5.48203803186795	5.40451204024056	5.70018570353272	5.05683804766762	5.41089345582721	4.97163962974103	4.94204532563066	4.99617755335361	5.12240154168166	5.00806601260174	5.05103160111212	5.18821605866933	5.12195377436997	4.99253993321508	5.08843534184162	4.95030611565728	4.8801201303657	5.07377654428974	4.95088587960251	4.96377216747881
P46061	Rangap1	Ran GTPase-activating protein 1 (RanGAP1)	0.364754370000853	0.0358286403657901	0.295054888230764	NS	-0.0248081473932629	0.877029049366197	0.994409754418297	NS	-0.0639410361839766	0.690733349922936	0.880768213159285	NS	0.32562148121014	0.0572167555245529	0.310761755341442	NS	4.99036716221544	4.49497877978784	5.09809035667397	4.71562611596439	4.82476560366041	5.01212972151854	4.81793683447432	4.96635213328132	4.75840787010342	4.8887066398444	5.14676510294435	5.07091596449996	5.24698451984074	5.29341430736003	5.18951997366127	4.83620085396952	4.91438905402685	4.72565359445601	4.97935046735181	4.86389849245105
P46062	Sipa1	Signal-induced proliferation-associated protein 1 (Sipa-1) (GTPase-activating protein Spa-1)	0.480104653665547	0.0150303937471601	0.216957044821572	NS	0.534222349482572	0.00578019978073519	0.212248935948596	NS	0.0672318437033498	0.719639855872876	0.893054875293505	NS	0.0131141478863246	0.942091971196615	0.982490314121301	NS	3.28258692980507	2.53185463660847	3.46327378180621	3.51999595608389	3.19942782607591	2.88080619972471	2.93969470981289	3.11012885499093	2.97977800559678	2.97760194253133	3.62881832972134	3.32738914392579	3.58064590167409	3.56290038427967	3.52493843990022	3.61700619671733	3.46105307041522	3.33022582584634	3.6390120750767	3.5118242920139
P46460	Nsf	Vesicle-fusing ATPase (EC 3.6.4.6) (N-ethylmaleimide-sensitive fusion protein) (NEM-sensitive fusion protein) (Suppressor of K(+) transport growth defect 2) (Protein SKD2) (Vesicular-fusion protein NSF)	-0.115800181193555	0.494198275366784	0.746577887773273	NS	-0.144019153802874	0.397315179888354	0.991996341888423	NS	-0.226939649996568	0.190283027915926	0.525888435368593	NS	-0.19872067738725	0.248131173196902	0.60356377488264	NS	3.59381254706859	3.75325211650962	3.61628788029028	2.83814159942877	3.45037353582432	3.68045304984915	3.66410563814039	3.64412634747942	3.72056770781457	3.67731318582088	3.45636370326686	3.2925418091118	3.23254053354475	3.35684737259963	3.33457335463076	3.56185322970892	3.26147204491043	3.60297232958732	3.70687852386536	3.53329403201801
P46467	Vps4b	Vacuolar protein sorting-associated protein 4B (EC 3.6.4.6) (Suppressor of K(+) transport growth defect 1) (Protein SKD1)	0.14116877815504	0.489551240141578	0.742813851992477	NS	-0.030478250782745	0.880435342033522	0.994409754418297	NS	-0.0146253406542628	0.942441103771512	0.980959494450629	NS	0.157021688283522	0.443030541614767	0.759952948947643	NS	3.57716815857647	4.11150086170325	3.4850853368169	2.93286399121465	3.52665458707782	3.5184479883254	3.48479618740777	3.67684331294909	3.48503222224607	3.54127992773208	3.80093191972785	3.59278930943329	3.60318992532786	3.67438230644244	3.66782336523286	3.70472334474155	3.56313340881337	3.07369510528909	3.70165484895336	3.51080167694934
P46471	Psmc2	26S proteasome regulatory subunit 7 (26S proteasome AAA-ATPase subunit RPT1) (Proteasome 26S subunit ATPase 2)	0.159381298646277	0.0535712908293908	0.336093470876286	NS	0.0649877824464653	0.405264785697824	0.991996341888423	NS	0.0842284774039218	0.284684303930196	0.61902501517934	NS	0.178621993603733	0.033130552853294	0.242131241838154	NS	3.85024500671723	3.80662003160275	3.77573340816277	3.850432939413	3.82075784647394	3.83406972273291	3.78408855409457	3.53746745988862	3.79049173956394	3.73652936907001	3.95076001032559	4.04818300784782	4.04094780950467	3.88066575280276	3.98013914512021	3.88919238749379	3.7297250822504	3.85362585794909	3.73352527837265	3.80151715151648
P46638	Rab11b	Ras-related protein Rab-11B (EC 3.6.5.2)	1.01195909917628	0.00554025939362267	0.13885733664498	NS	0.0289683686424538	0.926932320692518	0.995581291404668	NS	-0.89433215254374	0.0118395715117893	0.162676812803942	NS	0.0886585779900853	0.779237278298976	0.930624030887704	NS	5.39615326204057	3.88801351448851	5.47105971660371	4.09135657941147	4.71164576813606	5.61943790085397	5.52315246171787	5.81206281372237	5.46925850642499	5.6059779206798	5.80053265000571	5.47465758958025	5.77057386560698	5.84865536405636	5.72360486731232	5.60713665886185	5.62748678959183	5.59478437155754	5.71037733727825	5.63494628932237
P46664	Adss2	Adenylosuccinate synthetase isozyme 2 (AMPSase 2) (AdSS 2) (EC 6.3.4.4) (Adenylosuccinate synthetase, acidic isozyme) (Adenylosuccinate synthetase, liver isozyme) (L-type adenylosuccinate synthetase) (IMP--aspartate ligase 2)	0.113913369309908	0.407623149746708	0.678633468509466	NS	-0.156124917466525	0.261376414495897	0.991996341888423	NS	-0.267689036409501	0.064244816314867	0.350608899886433	NS	0.00234925036693194	0.986205416653711	0.996598654112687	NS	5.00106579324282	4.96772329724029	4.9251508336423	4.41460346005858	4.827135846046	5.18913804946493	5.16730362894839	5.06041467962181	4.96244317178687	5.0948248824555	5.0372550506577	4.919400477411	4.82206977459887	4.98547155875607	4.94104921535591	5.00978244816284	4.98588274834832	4.8132118891009	4.94592277434379	4.93869996498896
P46718	Pdcd2	Programmed cell death protein 2 (Zinc finger protein Rp-8)	0.0998484871782131	0.609269807309395	0.810884741685444	NS	-0.0792703293317108	0.684390375662274	0.991996341888423	NS	0.061920836095892	0.750574705173106	0.903782951459619	NS	0.241039652605816	0.22727847671409	0.589029767179405	NS	3.71062361105847	4.37248554665444	3.87354263290908	4.53475127418748	4.12285076620237	4.12948009160964	3.82677746748405	4.00734406016306	4.28011810116914	4.06092993010647	4.57154679746519	4.14095211294464	3.90564014097446	4.27265796213804	4.22269925338058	3.74219491084506	3.82412442125684	4.21351180119157	4.14680726980549	3.98165960077474
P46935	Nedd4	E3 ubiquitin-protein ligase NEDD4 (EC 2.3.2.26) (HECT-type E3 ubiquitin transferase NEDD4) (Neural precursor cell expressed developmentally down-regulated protein 4) (NEDD-4)	0.267432337075065	0.00171451103046592	0.0900954816394073	NS	0.314609563849858	0.000334156832835502	0.0417277372299315	Up	0.260824331143131	0.00214309007000884	0.0607577081703537	NS	0.213647104368339	0.00992964262762929	0.120730456617872	NS	4.51215632612547	4.62982676822547	4.55129492959538	4.36240336036363	4.51392034607749	4.20142955994338	4.40369290819119	4.14063404592534	4.2666275456775	4.25309601493435	4.65993559002389	4.75352515237214	4.76938322930883	4.94256676090536	4.78135268315256	4.69549138323027	4.50932212824527	4.55954860349328	4.50646020016803	4.56770557878421
P46978	Stt3a	Dolichyl-diphosphooligosaccharide--protein glycosyltransferase subunit STT3A (Oligosaccharyl transferase subunit STT3A) (STT3-A) (EC 2.4.99.18) (B5) (Integral membrane protein 1)	0.109069401131741	0.517943254329013	0.763177778524763	NS	-0.170415339056599	0.317509146849269	0.991996341888423	NS	-0.288821959539466	0.100543991015085	0.40474746251169	NS	-0.00933721935112613	0.955531635882601	0.985234739595286	NS	3.8198798863431	3.88746764834022	4.39850012183194	3.43489091232584	3.88518464221027	4.36236335846281	3.9742658996343	4.33526633031996	4.02413081858188	4.17400660174974	4.05860549476078	3.99510058441771	4.03314924688303	3.89016084730653	3.99425404334201	3.8723223079958	4.06997760350096	3.94060518099075	4.13145995828511	4.00359126269316
P47713	Pla2g4a	Cytosolic phospholipase A2 (cPLA2) (Phospholipase A2 group IVA) [Includes: Phospholipase A2 (EC 3.1.1.4) (Phosphatidylcholine 2-acylhydrolase); Lysophospholipase (EC 3.1.1.5)]	0.185071777015333	0.176358527830886	0.489524695090997	NS	0.19242035900327	0.160860421949032	0.919320117579696	NS	-0.244919785126131	0.0802758389879391	0.382823603422905	NS	-0.252268367114069	0.0724938499363158	0.340856943482507	NS	3.18363088910251	3.43961064282884	3.29471028142288	2.75017014936396	3.16703049067955	3.49505775485311	3.41488673181808	3.3648135958405	3.37304302071102	3.41195027580568	3.21542827047741	3.26830276364609	3.53716162941236	3.38751640724365	3.35210226769488	3.71422593374321	3.50172577689009	3.64772683573108	3.55380399287146	3.60437063480896
P47738	Aldh2	Aldehyde dehydrogenase, mitochondrial (EC 1.2.1.3) (AHD-M1) (ALDH class 2) (ALDH-E2) (ALDHI)	-0.143556919481064	0.369312448265662	0.64869998778903	NS	0.0305218201515482	0.846538325179356	0.991996341888423	NS	-0.703558370719085	0.000433576644554908	0.022496901368415	Down	-0.877637110351698	5.30584626685606e-05	0.00395787451257371	Down	4.79812760410368	4.76040707377883	4.9674443386917	4.12074531609054	4.66168108316619	5.28168499727412	5.31862193138434	5.3850796627426	5.47557122414004	5.36523945388528	4.50060433581768	4.36008279937062	4.59850142454025	4.61330809501194	4.51812416368512	5.35795626130684	5.23467210558309	5.47168355427211	5.51873317498512	5.39576127403679
P47753	Capza1	F-actin-capping protein subunit alpha-1 (CapZ alpha-1)	0.12181376299432	0.611753800976247	0.811407488824844	NS	0.130669478011999	0.586375950332961	0.991996341888423	NS	-0.032664132758706	0.891275855503353	0.962617173146854	NS	-0.0415198477763844	0.86209120853903	0.95646840483643	NS	3.38133691914411	4.06651153177761	3.35643886743285	2.78048820479825	3.3961938807882	3.37941108980589	3.32470892862458	3.36231767994575	3.64899435581146	3.42885801354692	3.60443952004251	3.54531786252735	3.54946205937261	3.37281113318764	3.51800764378253	3.59857021323425	3.27766127519061	3.63929085054944	3.72258762726129	3.5595274915589
P47754	Capza2	F-actin-capping protein subunit alpha-2 (CapZ alpha-2)	-0.113134181644261	0.485914904261927	0.740310679413773	NS	0.278262118864414	0.0930865161189151	0.830076015061974	NS	0.158783783712387	0.330024301006854	0.645495610077416	NS	-0.232612516796289	0.157371417532919	0.50682043452842	NS	3.14344613092717	3.6159700007177	3.0398529102873	2.97648333818564	3.19393809502945	2.89954661205885	2.82305378995714	3.12662556057195	3.29139128268031	3.03515431131706	3.07500071173381	3.29208712809679	3.11041604933516	2.84571176437499	3.08080391338519	3.31000719557883	3.40690590763669	3.51096155528858	3.02579106222181	3.31341643018148
P47758	Srprb	Signal recognition particle receptor subunit beta (SR-beta)	0.244674850519586	0.171832740143999	0.484778728356583	NS	-0.0630533656164506	0.71632760418291	0.991996341888423	NS	-0.434599586094113	0.0225812786265041	0.220467524143344	NS	-0.126871369958077	0.467859100318576	0.772303299568941	NS	4.80072550697645	4.94183934409441	5.11914347451819	4.2652828673005	4.78174779822239	5.44267418012824	5.08923315095858	5.3455797394055	4.9879024667737	5.21634738431651	4.93072787896776	4.86782479123251	5.13235121336947	5.17478671139817	5.02642264874198	5.0416417548764	5.27077666231424	5.22853934341797	5.07221831419162	5.15329401870006
P47802	Mtx1	Metaxin-1 (Mitochondrial outer membrane import complex protein 1)	0.318834669645422	0.128209639549502	0.436387624985157	NS	0.173841072983462	0.39323161809296	0.991996341888423	NS	0.14981653915503	0.460373656149622	0.758265501685254	NS	0.29481013581699	0.157159954912203	0.506730695744954	NS	2.41022630608212	3.34648154207976	2.97307441556809	2.18067016958015	2.72761310832753	2.52890005223396	2.47554793118518	2.73019237607296	2.57654591719792	2.5777965691725	3.20273589043944	3.03785627058889	3.04439918625561	2.90079976460788	3.04644777797296	2.48971889881692	2.76767562779218	2.77897675970234	2.97017928231242	2.75163764215596
P47809	Map2k4	Dual specificity mitogen-activated protein kinase kinase 4 (MAP kinase kinase 4) (MAPKK 4) (EC 2.7.12.2) (C-JUN N-terminal kinase kinase 1) (JNK kinase 1) (JNKK 1) (JNK-activating kinase 1) (MAPK/ERK kinase 4) (MEK 4) (SAPK/ERK kinase 1) (SEK1)	0.274108565543117	0.433291444528445	0.700795640630198	NS	-0.276553895051011	0.425412132632557	0.991996341888423	NS	-0.362699318603346	0.303887781985041	0.631687980652807	NS	0.187963141990782	0.585528110943748	0.842135271602264	NS	4.39820903196206	3.06105858726919	4.59671275082146	4.58679490751507	4.16069381939194	4.50553740508195	4.41475051473406	4.14603528408726	4.10562861380346	4.29298795442668	4.15796633012068	4.08562335867829	4.28457205745611	4.28942705921063	4.20439720136643	4.31312010726065	4.15218288816015	3.56120777524059	4.0392254668414	4.0164340593757
P47911	Rpl6	60S ribosomal protein L6 (TAX-responsive enhancer element-binding protein 107) (TAXREB107)	0.22959171794419	0.259474762318645	0.561076015460787	NS	-0.0869952230369313	0.66304078391257	0.991996341888423	NS	-0.157413992804121	0.433958884001391	0.734264238635269	NS	0.159172948177	0.428952259059078	0.748059945854939	NS	6.17112127374161	6.14817098422174	6.3520120645865	5.68391220143675	6.08880413099665	6.43290668615981	6.20063172099134	6.29891830285336	6.05241578519854	6.24621812380076	6.2784522383237	6.13993898826826	6.36888326593737	6.48630890323403	6.31839584894084	6.11174396747445	6.18486275996922	6.15140533442244	6.18887954118973	6.15922290076396
P47915	Rpl29	60S ribosomal protein L29	0.0921103564584056	0.627422745795316	0.821369662942871	NS	-0.0864577085143338	0.648533799735178	0.991996341888423	NS	-0.185255943269666	0.335038368615449	0.652494133207166	NS	-0.00668787829692651	0.9717694615894	0.991705358783113	NS	6.03410882059749	6.23366256273425	6.34183647638655	5.65347106985591	6.06576973239355	6.42165216151164	6.24919755473088	6.40094247648899	5.93231050992133	6.25102567566321	6.18189063948296	5.93566336913833	6.27318261273717	6.24078373404933	6.15788008885195	6.0304663726431	6.43575258996231	6.13287984687639	6.05917305911403	6.16456796714896
P47941	Crkl	Crk-like protein	0.0539865505376336	0.805964292898704	0.916295073171123	NS	0.115348941319114	0.601095749613104	0.991996341888423	NS	0.0759142791529905	0.730063156514849	0.896129936278391	NS	0.0145518883715102	0.947157496559812	0.984986695744191	NS	7.02944387269577	7.47841130225812	7.01060995591567	6.52910238931659	7.01189188004654	6.87809135580052	6.91517834923397	6.97800047553534	6.97264022300442	6.93597760089356	6.96392704916438	7.06492255911569	6.94581406581159	7.28885004824506	7.06587843058418	6.93512924530014	7.11289311997415	6.91032563558406	7.24695816799283	7.0513265422128
P47955	Rplp1	60S acidic ribosomal protein P1	0.559271349637953	0.118251788292522	0.420671200416107	NS	-0.0457006537749759	0.893610306895581	0.995581291404668	NS	-0.131769915859106	0.701281905776828	0.888053229430101	NS	0.473202087553823	0.179988798894097	0.53826296162861	NS	4.49388444323441	3.00882912300867	4.53953277669017	4.08937417343566	4.03290512909223	4.41350961122468	4.106545020611	3.99283942185873	3.99527667753838	4.1270426828082	4.47255278030636	4.5816496984176	4.42144955676566	4.74252443085859	4.55454411658705	4.25358952748408	4.52365853055985	3.28903643714569	4.2590836209432	4.08134202903321
P47962	Rpl5	60S ribosomal protein L5	0.172892146482041	0.261233042866628	0.563552033789745	NS	-0.128372532435246	0.39945944947042	0.991996341888423	NS	-0.120963019251626	0.426571841153369	0.729451936648651	NS	0.180301659665661	0.24224822010386	0.599146264635045	NS	5.84121014852849	6.05485504827019	5.89942500987734	5.4988173551364	5.82357689045311	6.15724400570334	5.82326021863468	5.95011166533099	5.84754374914995	5.94453990970474	5.98987212960639	5.94781280792238	6.00919503032654	6.03899617988523	5.99646903693514	5.86574912532093	5.76680701075689	5.71968318201713	5.91243019098338	5.81616737726958
P47963	Rpl13	60S ribosomal protein L13 (A52)	0.116105361943623	0.213283949832205	0.527375649943847	NS	-0.0479539687359796	0.598863777328583	0.991996341888423	NS	-0.0232548721273779	0.797899647057823	0.92833666834348	NS	0.140804458552225	0.136007899146858	0.46747422371772	NS	5.85736329818703	5.89761239924485	5.89105698378583	5.49988753525068	5.7864800541171	5.87365008322849	5.79425283867625	5.76301709198114	5.80801969109203	5.80973492624448	5.85829019070373	5.83988019573128	5.93510260162794	5.97706867617994	5.90258541606072	5.78754257262448	5.74892517895366	5.6800366067997	5.8306194716562	5.76178095750851
P47964	Rpl36	60S ribosomal protein L36	0.447704943259753	0.152276179979932	0.46236280639281	NS	0.126376685844544	0.675880464492633	0.991996341888423	NS	-0.0720628011887028	0.811175702400133	0.932191049561373	NS	0.249265456226506	0.413732327937359	0.740326016843317	NS	6.06564323389655	4.90965743011851	6.11820625710059	5.89650215348357	5.7475022686498	6.01007904559528	5.98100928192255	5.66606270526924	5.62110924656695	5.8195650698385	6.34504224368944	6.04867590442346	6.0779832253474	6.30912747417802	6.19520721190958	5.96775118056479	5.96741680497828	5.90177804433814	5.94682099285188	5.94594175568327
P47968	Rpia	Ribose-5-phosphate isomerase (EC 5.3.1.6) (Phosphoriboisomerase)	-0.5841801763552	0.00338219784476006	0.120440559488134	NS	-0.709096992646091	0.000759582462753528	0.0697296700807739	NS	-0.364073528136685	0.0459605301716523	0.308586445119486	NS	-0.239156711845794	0.17267379204521	0.533546956771027	NS	5.7425657503058	5.91780377607508	5.70169880523606	5.07761621120042	5.60992113570434	5.80310258232755	5.85952152147048	6.06664060290785	6.1667139486582	5.97399466384102	5.32445331655244	5.03729211860326	4.77561688514587	4.96560151709497	5.02574095934914	5.33337684975755	5.26695637787947	5.24924400636733	5.21001345077559	5.26489767119499
P48025	Syk	Tyrosine-protein kinase SYK (EC 2.7.10.2) (Spleen tyrosine kinase)	-0.457596287081423	0.00100789655693578	0.0661612097017129	NS	0.128823803421711	0.265938219661642	0.991996341888423	NS	0.633985102111077	5.02477061379444e-05	0.00441956548503042	Up	0.0475650116079428	0.675422091651194	0.891631091042601	NS	4.38800174248811	4.75413266227998	4.7841269654121	5.00922310399512	4.73387111854383	4.15187920117615	4.1416243548889	3.92596830339167	4.18007220627428	4.09988601643275	4.32697287075779	4.19965856964214	4.19432458399623	4.38414330145344	4.2762748314624	4.23156717230117	4.12711642889462	4.30758994065339	4.2485657375686	4.22870981985445
P48036	Anxa5	Annexin A5 (Anchorin CII) (Annexin V) (Annexin-5) (Calphobindin I) (CPB-I) (Endonexin II) (Lipocortin V) (Placental anticoagulant protein 4) (PP4) (Placental anticoagulant protein I) (PAP-I) (Thromboplastin inhibitor) (Vascular anticoagulant-alpha) (VAC-alpha)	-0.473057502993037	0.00173197697747138	0.0900954816394073	NS	-0.414909982182996	0.0044646411412636	0.183516741836417	NS	-0.173465434256982	0.180449142978685	0.516911607491024	NS	-0.231612955067023	0.080586918286347	0.356001286530564	NS	4.88713017534177	4.97734049607437	4.88787332539831	4.60652761822254	4.83971790375925	4.690554876461	4.92026683011986	5.21876290840986	5.22314873707421	5.01318333801623	4.37622594645394	4.35764659218959	4.36814193748772	4.36462712693358	4.36666040076621	4.75825509320427	4.52111532334334	4.57189339602894	4.54182961075638	4.59827335583323
P48428	Tbca	Tubulin-specific chaperone A (TCP1-chaperonin cofactor A) (Tubulin-folding cofactor A) (CFA)	0.19663220891147	0.329558273399331	0.622494440913697	NS	0.0538076655845241	0.786342495300239	0.991996341888423	NS	0.197471026518338	0.327568220252375	0.644264220142972	NS	0.340295569845284	0.10205869937914	0.400685647633608	NS	5.70219878359568	6.02710238529185	5.66120855647029	4.9723479995497	5.59071443122688	5.3612274403454	5.46903968940128	5.30741575658604	5.43529073250143	5.39324340470854	5.89954228326754	6.01816234746784	5.62686605140468	5.60481587841337	5.78734664013836	5.37616008139148	5.52114719583283	5.31756893187061	5.57332807207754	5.44705107029312
P48758	Cbr1	Carbonyl reductase [NADPH] 1 (EC 1.1.1.184) (15-hydroxyprostaglandin dehydrogenase [NADP(+)]) (EC 1.1.1.196) (EC 1.1.1.197) (20-beta-hydroxysteroid dehydrogenase) (NADPH-dependent carbonyl reductase 1) (Prostaglandin 9-ketoreductase) (PG-9-KR) (Prostaglandin-E(2) 9-reductase) (EC 1.1.1.189)	0.312552567316049	0.00315917022521681	0.114603056722668	NS	0.459093416966573	5.15336566905307e-05	0.010137406466123	Up	-0.00431168473928972	0.965007924622895	0.988737627687392	NS	-0.150852534389813	0.132085982594457	0.460299636314016	NS	4.63741805977019	4.62486724038835	4.45285557208726	4.43994410717956	4.53877124485634	4.63437838037184	4.80013995152392	4.45887019603009	4.27894319045667	4.54308292959563	4.8035461406606	4.93087047089361	4.78733665469894	4.88354198243642	4.85132381217239	5.03173502767143	4.87534135186059	4.99237360956394	5.10925539715286	5.00217634656221
P48771	Cox7a2	Cytochrome c oxidase subunit 7A2, mitochondrial (Cytochrome c oxidase subunit VIIa-liver/heart) (Cytochrome c oxidase subunit VIIa-L)	0.157341743923955	0.389307120055188	0.663362008647808	NS	-0.0892341853227715	0.622264763994844	0.991996341888423	NS	-0.231004457017089	0.212971552716754	0.551480009388959	NS	0.0155714722296375	0.93120337944482	0.979271667933419	NS	5.77376910471154	5.73119531636406	5.63523464768046	4.88578033091381	5.50649484991747	5.8751174936879	5.73490635504296	5.7927936261714	5.54717975283594	5.73749930693455	5.73180436604174	5.75679161395847	5.51584449366803	5.65090590169742	5.66383659384142	5.68477538456684	5.66595305255466	5.48441974005471	5.75791230927094	5.64826512161179
P48962	Slc25a4	ADP/ATP translocase 1 (ADP,ATP carrier protein 1) (ADP,ATP carrier protein, heart/skeletal muscle isoform T1) (Adenine nucleotide translocator 1) (ANT 1) (Solute carrier family 25 member 4)	0.14287677411674	0.46283591583599	0.720925773988601	NS	-0.15163153389313	0.436430264211226	0.991996341888423	NS	-0.0847037135424149	0.661394527531337	0.866308734954392	NS	0.209804594467456	0.286207753623071	0.644943466549515	NS	5.96673899761689	4.97938188121956	5.99114784420582	5.66948161168409	5.65168758368159	5.73234145518822	5.59022706066319	5.81901541528442	5.80398125776014	5.73639129722399	5.80911372041114	5.51539673226608	5.9180388206158	5.9357081579003	5.79456435779833	5.65938273461465	5.5321038300576	5.46163519413969	5.6859172945114	5.58475976333084
P49070	Camlg	Guided entry of tail-anchored proteins factor CAMLG (Calcium signal-modulating cyclophilin ligand)	0.129794335241636	0.699723786012172	0.866639028767098	NS	0.428468654526159	0.22373993047654	0.971743378056381	NS	-0.159735178026913	0.668194121414473	0.869221302691486	NS	-0.458409497311436	0.14603092636888	0.483151446625897	NS	1.4899124517507	1.2261253666231	1.7631788258509	NA	1.49307221474157	1.96462543346187	2.09761984129915	0.324162953532411	2.2248213427805	1.65280739276848	1.5586836098298	1.51015440174702	2.00564722026313	1.60837130323282	1.67071413376819	2.06241332389429	1.71487004850054	2.39696053970119	2.15086027708253	2.08127604729464
P49138	Mapkapk2	MAP kinase-activated protein kinase 2 (MAPK-activated protein kinase 2) (MAPKAP kinase 2) (MAPKAP-K2) (MAPKAPK-2) (MK-2) (MK2) (EC 2.7.11.1)	-0.0948190719244076	0.409737229191995	0.680095075998045	NS	-0.129731418415978	0.264272890337369	0.991996341888423	NS	0.00429850317319364	0.969822925297602	0.990718070047698	NS	0.039210849664764	0.730573430103159	0.910079489429189	NS	4.0426876058645	4.27145306306686	3.64422224288819	3.84507044629414	3.95085833952842	3.80568674079759	4.01788259624303	3.97908306566365	3.98358694271665	3.94655983635523	3.84554328958172	3.71288384898612	4.00438287449626	3.86134705735195	3.85603926760401	3.79154254529939	3.94344408437864	3.75980028370648	3.77252675837252	3.81682841793926
P49312	Hnrnpa1	Heterogeneous nuclear ribonucleoprotein A1 (hnRNP A1) (HDP-1) (Helix-destabilizing protein) (Single-strand-binding protein) (Topoisomerase-inhibitor suppressed) (hnRNP core protein A1) [Cleaved into: Heterogeneous nuclear ribonucleoprotein A1, N-terminally processed]	-2.49108457187024	0.00477824738410669	0.13885733664498	NS	oneConditionMissing	NA	NA	NS	2.60035612760337	0.00432727229293143	0.0908396855386369	NS	oneConditionMissing	NA	NA	NS	NA	NA	NA	3.64859092559098	3.64859092559098	NA	NA	1.04823479798761	NA	1.04823479798761	NA	NA	NA	1.15750635372074	1.15750635372074	NA	NA	NA	NA	#DIV/0!
P49452	Cenpc	Centromere protein C (CENP-C) (Centromere autoantigen C) (Centromere protein C 1) (CENP-C 1)	-0.643794174279051	0.0198169660314366	0.246105294363381	NS	0.0455457893936377	0.855479779224766	0.991996341888423	NS	-0.222879215557012	0.379157232289439	0.687619543180533	NS	-0.912219179229701	0.00222618053599628	0.0503627727815551	NS	1.4195184601203	2.54189389581376	2.46501078548009	2.37470149569128	2.20028115927636	2.58509748892693	2.64263823935064	2.15741952114359	2.3074862499123	2.42316037483336	1.70101112162045	1.3001583548337	1.7271693080769	1.49760915545818	1.55648698499731	2.71806462403991	2.36847584802906	1.92951734009442	2.85876684474464	2.46870616422701
P49586	Pcyt1a	Choline-phosphate cytidylyltransferase A (EC 2.7.7.15) (CCT-alpha) (CTP:phosphocholine cytidylyltransferase A) (CCT A) (CT A) (Phosphorylcholine transferase A)	0.56683878022289	0.0606988801755851	0.345044022855699	NS	0.785715175146124	0.00876457465510748	0.283972218825482	NS	-0.286940882751653	0.318142602197352	0.636285204394704	NS	-0.505817277674887	0.0693822882763221	0.333615184046427	NS	2.25413775846823	3.74100655981238	2.7146472118863	NA	2.90326384338897	2.97045155595773	3.18366455051978	3.31412885796065	3.29257394012434	3.19020472614063	3.88415139168813	3.06222297415869	3.45460167999252	3.4794344486081	3.47010262361186	3.73218505527288	4.07735512511909	3.91003908053283	4.1841003442222	3.97591990128675
P49615	Cdk5	Cyclin-dependent-like kinase 5 (EC 2.7.11.1) (CR6 protein kinase) (CRK6) (Cell division protein kinase 5) (Serine/threonine-protein kinase PSSALRE) (Tau protein kinase II catalytic subunit) (TPKII catalytic subunit)	-0.320883906706311	0.152852503789912	0.462760888757148	NS	-0.00617006408115611	0.97653109749602	0.997476509198355	NS	0.268035896515345	0.22749120816903	0.567728075186605	NS	-0.0466779461098098	0.824041292805891	0.948873005986502	NS	3.53410389023517	3.21937548487811	3.33152884351164	3.87587530647558	3.49022088127512	3.34820304058603	3.59115276421168	2.91209180348323	2.8310159443619	3.17061588816071	2.58225742512793	3.08653223019574	3.32864505829984	3.47363679825546	3.11776787796974	3.25108153900972	3.44343772714353	3.08775553322229	2.87550849694269	3.16444582407956
P49710	Hcls1	Hematopoietic lineage cell-specific protein (Hematopoietic cell-specific LYN substrate 1) (LckBP1)	0.0680886753077479	0.673896346426813	0.848370879953755	NS	0.112866377304764	0.487848802371809	0.991996341888423	NS	0.103078452941717	0.525772403882658	0.801455022781719	NS	0.0583007509447012	0.718384143831688	0.908603224331169	NS	5.35167840105744	5.16844208880638	5.12652529970029	4.78141411917466	5.10701497718469	4.97699739778028	5.00229680673894	5.01945920869824	5.01699268375441	5.00393652424297	5.32692810661008	5.3608009610879	4.87862768512632	5.13405785714544	5.17510365249244	5.171599229032	5.12378338243242	4.92953653353817	5.24229246118804	5.11680290154766
P49717	Mcm4	DNA replication licensing factor MCM4 (EC 3.6.4.12) (CDC21 homolog) (P1-CDC21)	0.187939579994026	0.343336860993879	0.633163696160618	NS	0.14923191846905	0.449129581201734	0.991996341888423	NS	-0.0927467678454635	0.635960285987225	0.855203318564728	NS	-0.0540391063204873	0.782138327021112	0.931125195236582	NS	5.09257622957415	4.85775036507158	5.07640939113872	4.52027477818604	4.88675269099262	5.07936127250634	4.99765458705257	4.88935038440242	4.95163159139113	4.97949945883811	5.15639309391277	5.05784318477609	5.00478774852002	5.07974505673785	5.07469227098668	5.22112354089847	5.01939363227334	5.03010597192462	5.24430236413152	5.12873137730699
P49718	Mcm5	DNA replication licensing factor MCM5 (EC 3.6.4.12) (CDC46 homolog) (P1-CDC46)	0.207348280204313	0.152015979531216	0.462196068946981	NS	0.160555886133779	0.260488494565786	0.991996341888423	NS	-0.178661021152584	0.212901857651306	0.551480009388959	NS	-0.131868627082049	0.351896644050647	0.689146388282369	NS	4.93042568308095	4.69819340868604	4.86293557852646	4.25406400581991	4.68640466902834	4.98932836372466	4.78081151374389	4.85460380661207	4.83551907664309	4.86506569018093	4.84655501546714	4.89382628155323	4.90168849058736	4.93294200932287	4.89375294923265	5.0080987374618	4.95170715892923	5.20004516200259	4.94263524686525	5.02562157631472
P49722	Psma2	Proteasome subunit alpha type-2 (Macropain subunit C3) (Multicatalytic endopeptidase complex subunit C3) (Proteasome component C3)	0.198999492225317	0.114977233144813	0.416562955567862	NS	-0.177253671104671	0.156662696764878	0.914087006123888	NS	-0.184464137783475	0.141607733188013	0.468143061420018	NS	0.191789025546513	0.127591480754548	0.451144219478972	NS	5.93846059903393	5.3823655638284	5.77337643086618	5.86048114504572	5.73867093469356	6.00624623708929	5.88345080028765	5.91516532634867	5.88767792618257	5.92313507247705	6.03576418229995	5.96115502413945	5.98896075655568	5.76480174468045	5.93767042691888	5.80145950865856	5.7707895119566	5.65790926271837	5.75336732215598	5.74588140137238
P49769	Psen1	Presenilin-1 (PS-1) (EC 3.4.23.-) (Protein S182) [Cleaved into: Presenilin-1 NTF subunit; Presenilin-1 CTF subunit; Presenilin-1 CTF12 (PS1-CTF12)]	-0.696336997169757	0.0154306880518346	0.218870651165336	NS	-0.264353459139096	0.323965715982125	0.991996341888423	NS	0.738027282320833	0.0122386369898305	0.162676812803942	NS	0.306043744290172	0.260753909861729	0.619537381417172	NS	1.78020657013582	2.05918251983864	NA	NA	1.91969454498723	1.38548905523657	NA	0.977845470096216	NA	1.18166726266639	1.10885767886283	1.33785741677211	NA	NA	1.22335754781747	NA	NA	NA	0.917313803527298	0.917313803527298
P50096	Impdh1	Inosine-5'-monophosphate dehydrogenase 1 (IMP dehydrogenase 1) (IMPD 1) (IMPDH 1) (EC 1.1.1.205) (IMPDH-I)	0.274655635450974	0.0105007857824667	0.184399149058985	NS	0.262899441831252	0.0134950973516351	0.340967872535807	NS	0.360123029403106	0.00167345269666037	0.0522953967706365	NS	0.371879223022828	0.00130223944421553	0.0348949598644161	Up	3.72656946857018	3.68573986165899	3.53936016749587	3.50321376657449	3.61372081607488	3.41504725318765	3.3486660804791	3.09992801666934	3.15074979635102	3.25359778667178	3.81674908056875	3.73020280556486	4.12405467433211	3.8824992456377	3.88837645152585	3.62428073315253	3.56335363582816	3.4232781485927	3.45507639643871	3.51649722850303
P50247	Ahcy	Adenosylhomocysteinase (AdoHcyase) (EC 3.3.1.1) (CUBP) (Liver copper-binding protein) (S-adenosyl-L-homocysteine hydrolase)	0.262354936056431	0.128157337737524	0.436387624985157	NS	-0.0169980480529081	0.918129831612989	0.995581291404668	NS	-0.110362210946754	0.507805262822081	0.787018163015885	NS	0.168990773162586	0.315525860678939	0.66988567344144	NS	5.48571489425365	5.36054501698217	5.51288081868724	4.86759304930147	5.30668344480613	5.62229259472258	5.39410485776932	5.45219011770955	5.19959505281007	5.41704565575288	5.4733189286325	5.56680818083777	5.62427508653366	5.61175132744625	5.56903838086254	5.38188416050101	5.43008188969294	5.36807472149686	5.42014965910859	5.40004760769985
P50396	Gdi1	Rab GDP dissociation inhibitor alpha (Rab GDI alpha) (Guanosine diphosphate dissociation inhibitor 1) (GDI-1)	-0.0791070605180882	0.777210078269842	0.904538247001988	NS	0.159579401163248	0.555515179044214	0.991996341888423	NS	0.039283152230517	0.885730386853327	0.9603864142916	NS	-0.199403309450819	0.473456743137754	0.779213244520095	NS	3.02634335588496	3.43908945736286	2.24967058650722	2.41439084773506	2.78237356187253	2.55298739098675	3.48934174911339	2.35715616602302	2.90339522189249	2.82572013200391	2.85519415312223	3.3387643240164	2.43773588900863	3.20299324989457	2.95867190401046	2.76622463887497	2.8753907503959	2.84594409165961	2.65655535761839	2.78602870963722
P50428	Arsa	Arylsulfatase A (ASA) (EC 3.1.6.8) (Cerebroside-sulfatase)	0.519873460121515	0.118132791957001	0.420671200416107	NS	0.55260290988218	0.076800547437337	0.802088125928358	NS	-0.515006212839826	0.121307242451105	0.441263117381666	NS	-0.547735662600492	0.0791404417650995	0.352417430674024	NS	2.91406231687061	1.64414502055979	3.15716544758725	NA	2.57179092833922	3.32977962265028	2.9548458600239	3.24087987593001	2.82168320611198	3.08679714117904	3.29106101008357	3.35345427182313	2.57528316241499	3.14685910952123	3.09166438846073	3.49432122517399	3.8783740903927	3.91003908053283	3.27486580814538	3.63940005106122
P50429	Arsb	Arylsulfatase B (ASB) (EC 3.1.6.12) (N-acetylgalactosamine-4-sulfatase) (G4S)	-0.251800398398017	0.374997997164361	0.65376024533216	NS	1.06031505842424	0.00103262653673581	0.0836427494756006	NS	0.581199794302634	0.0534365360633467	0.324454551575171	NS	-0.730915662519625	0.0126649822409677	0.138711710258218	NS	2.81973493432246	2.68367338474643	2.21060470654871	NA	2.57133767520587	2.36346274890657	2.50943471170154	1.51389837033643	1.57375569266839	1.99013788090323	2.24130797488648	2.30614855704478	2.01679287305502	2.71389970224513	2.31953727680785	3.52128827277426	2.70590689438793	3.13447064714287	2.84014594300484	3.05045293932747
P50431	Shmt1	Serine hydroxymethyltransferase, cytosolic (SHMT) (EC 2.1.2.1) (Glycine hydroxymethyltransferase) (Serine methylase)	0.394344674425559	0.039382383149554	0.305851353079776	NS	0.0224918998958754	0.898938753307408	0.995581291404668	NS	-0.153750467904089	0.391445340357156	0.697732205456479	NS	0.218102306625595	0.230061364105991	0.592630775225297	NS	4.08171852086423	3.5897078418479	3.80811699283003	3.03707762547144	3.6291552452534	3.88185959879727	3.94225285221445	3.64898026983546	3.65853013178277	3.78290571315749	4.2332784149725	3.95354068868274	3.89312714042036	4.01405343464024	4.02349991967896	3.83011581674753	3.74744677347099	3.77096020040765	3.87306766158729	3.80539761305337
P50516	Atp6v1a	V-type proton ATPase catalytic subunit A (V-ATPase subunit A) (EC 7.1.2.2) (V-ATPase 69 kDa subunit) (Vacuolar proton pump subunit alpha)	-0.162900507821847	0.191851696467098	0.505674117743586	NS	-0.201863132198652	0.108497401440535	0.847389262840918	NS	0.00407847027071195	0.97354515638943	0.990997081189926	NS	0.0430410946475162	0.726636126777526	0.909182969950874	NS	5.0860166215132	4.69656905165696	5.21822081779034	4.88739049033182	4.97204924532308	4.89572479854596	4.87356077483267	5.14569051910371	4.95690700772712	4.96797077505236	4.83597861823873	4.91249224478013	4.82339329259226	4.6647307943938	4.80914873750123	4.8082544022893	4.74426521779113	4.72334912197223	4.78856182936221	4.76610764285372
P50518	Atp6v1e1	V-type proton ATPase subunit E 1 (V-ATPase subunit E 1) (V-ATPase 31 kDa subunit) (p31) (Vacuolar proton pump subunit E 1)	0.199479469398835	0.180909890036412	0.495793804006351	NS	0.449272885497733	0.00667719312227909	0.232772023528565	NS	0.00992143467973094	0.945201023335753	0.980959494450629	NS	-0.239871981419167	0.112414565964681	0.424438032917265	NS	4.42406275991055	4.76884076800911	4.56367131324498	4.53311370817105	4.57242213733392	4.51101993732043	4.4626405002226	5.03962166768291	4.23672070539082	4.56250070265419	4.9042729876089	4.79728903540941	4.82414779511263	4.56189660880008	4.77190160673275	5.06102151950242	4.86305329110894	4.98653721800687	5.13648232398946	5.01177358815192
P50543	S100a11	Protein S100-A11 (Calgizzarin) (Endothelial monocyte-activating polypeptide) (EMAP) (Protein S100-C) (S100 calcium-binding protein A11)	-0.558332842266402	0.0392790364440367	0.305851353079776	NS	-0.133955206706636	0.594728354962116	0.991996341888423	NS	0.42075062742101	0.108986735600796	0.419766838798585	NS	-0.00362700813875658	0.988448733168586	0.99709810629267	NS	5.34218139434897	5.48623062960792	5.44277094727559	4.55251991826013	5.20592572237315	4.64666952257988	4.80335996512814	4.85944125218494	4.83122963991559	4.78517509495214	4.63528790076839	5.09704158364632	4.44747527608842	4.41056675992385	4.64759288010675	5.16268144269835	4.38256638531363	4.28213956036354	4.77749216460646	4.6512198882455
P50544	Acadvl	Very long-chain specific acyl-CoA dehydrogenase, mitochondrial (EC 1.3.8.9) (MVLCAD) (VLCAD)	0.244693960461734	0.138894729737145	0.447659530856122	NS	0.156734127761459	0.332136012337335	0.991996341888423	NS	-0.38409574733397	0.0271615665573477	0.245704960633902	NS	-0.296135914633695	0.0782193824656333	0.350591914498405	NS	4.93305286123474	4.6004520371609	5.13334747109757	4.34100375452652	4.75196403100493	5.26164927827005	5.14640911384596	5.20932238361892	4.92685833762069	5.1360597783389	4.92985554008306	4.88216985113057	4.96936012283427	5.20524645181879	4.99665799146667	5.1891483484007	5.29252474113714	5.30237665217538	5.38712588268826	5.29279390610037
P50580	Pa2g4	Proliferation-associated protein 2G4 (IRES-specific cellular trans-acting factor 45 kDa) (ITAF45) (Mpp1) (Proliferation-associated protein 1) (Protein p38-2G4)	0.385448317842326	0.236627853219438	0.544841889224259	NS	-0.166451856204515	0.601936220228941	0.991996341888423	NS	-0.340687493917628	0.292959904817098	0.627565523223247	NS	0.211212680129213	0.509291322647037	0.801887178194262	NS	5.99047418748811	6.49812758638178	6.00337267447668	4.49946854437388	5.74786074818011	6.25750906796182	6.00760823660662	5.99122597207625	6.09784969174624	6.08854824209773	6.18906039021122	6.12549558683913	6.34861062901576	5.87006965802363	6.13330906602244	6.08404395596057	5.7902122117595	5.77618263322058	6.0379467426319	5.92209638589314
P51125-6	Cast	Calpastatin (Calpain inhibitor)	-0.573290933082765	0.00530256848391284	0.13885733664498	NS	-0.127640779240886	0.476697425607577	0.991996341888423	NS	0.0578711195700463	0.745196064463022	0.902373041511806	NS	-0.387779034271832	0.04300535330306	0.269760852537377	NS	4.93671105581581	5.58796218516667	5.17743784261352	5.48731001855792	5.29735527553848	4.94472128086431	5.4305792909903	5.3459153466283	5.23672070539082	5.23948415596843	4.67051280609191	4.92803762676429	4.62775058230912	4.66995635465753	4.72406434245571	5.32482148387945	5.48351447305148	4.79098640888906	4.84805114109018	5.11184337672754
P51150	Rab7a	Ras-related protein Rab-7a (EC 3.6.5.2)	0.393712592628028	0.129206164243762	0.438156697195635	NS	-0.0745320931484914	0.764926789909967	0.991996341888423	NS	-0.522838462015645	0.0501976462353698	0.318150291900986	NS	-0.0545937762391257	0.82650281370499	0.948873005986502	NS	5.26530506927247	4.15768104242697	5.46753069507073	4.36052440441923	4.81276030279735	5.47800922765901	5.31160389994538	5.4590386068134	5.09374332483421	5.335598764813	5.13218122924864	5.00642277400148	5.34011386400598	5.34717371444547	5.20647289542539	5.19570462032415	5.37486304845121	5.26646625869864	5.20723275918385	5.26106667166446
P51174	Acadl	Long-chain specific acyl-CoA dehydrogenase, mitochondrial (LCAD) (EC 1.3.8.8)	0.0740450606410678	0.518451389359896	0.763177778524763	NS	0.135570339385576	0.24505880920537	0.991030779077225	NS	-0.456332172725551	0.00107371427579708	0.039369523445893	Down	-0.517857451470059	0.000366184701429018	0.0142347855766773	Down	4.6102722937925	4.12592621013292	4.70868336931866	4.29990954312243	4.43619785409163	4.88900769650332	4.89321059351226	5.00025029046934	4.78765152678379	4.89253002681718	4.4120193477706	4.42982992610793	4.66105890327585	4.5380634817764	4.5102429147327	5.11355521252418	4.95763797413271	5.03765031017044	5.0035579679837	5.02810036620276
P51175	Ppox	Protoporphyrinogen oxidase (PPO) (EC 1.3.3.4)	-0.144157982073911	0.290225010038866	0.586620493165068	NS	0.071080310845496	0.596491123566727	0.991996341888423	NS	-0.0715630273026041	0.594024940817434	0.830065339048752	NS	-0.286801320222011	0.0459654229483645	0.279437372990057	NS	3.66227348820177	3.65650299918788	3.60194302408431	4.16906673992852	3.77244656285062	3.95716597006176	3.87161379300954	3.75907745033201	3.78818114720959	3.84400959015322	3.51130429337888	3.64082078970903	3.43614569298914	3.92488354702978	3.62828858077671	3.87665986218614	3.7710134701405	4.05112747519229	3.96155879647598	3.91508990099873
P51410	Rpl9	60S ribosomal protein L9	0.308130021846745	0.240480058685211	0.546165662901487	NS	-0.270101086637176	0.300814706093752	0.991996341888423	NS	-0.432919638676528	0.106839098781157	0.415779220687821	NS	0.145311469807393	0.572567382839569	0.837493428590756	NS	4.58618467421512	4.16346760156921	4.59005969817616	3.2549955192032	4.14867687329092	4.83168877206167	4.53853627561924	4.54710207359803	4.40905892659083	4.58159651196744	4.26832704701453	4.3791194353882	4.54495436279336	4.6348267353545	4.45680689513765	4.38914477985952	4.37273457220339	4.17983890003224	4.30426344922554	4.31149542533017
P51660	Hsd17b4	Peroxisomal multifunctional enzyme type 2 (MFE-2) (17-beta-hydroxysteroid dehydrogenase 4) (17-beta-HSD 4) (D-bifunctional protein) (DBP) (Multifunctional protein 2) (MFP-2) [Cleaved into: (3R)-hydroxyacyl-CoA dehydrogenase (EC 1.1.1.n12); Enoyl-CoA hydratase 2 (EC 4.2.1.107) (EC 4.2.1.119) (3-alpha,7-alpha,12-alpha-trihydroxy-5-beta-cholest-24-enoyl-CoA hydratase)]	-0.526120615768202	0.00729290855207452	0.164807777689094	NS	0.0469324417084168	0.784503534496975	0.991996341888423	NS	0.0562931761617791	0.743060285169703	0.901005847010658	NS	-0.51675988131484	0.0081529701652901	0.110253882261133	NS	4.12433295285871	4.37489593555404	4.27182716234985	5.0880889077666	4.4647862396323	4.24791487280509	4.45721465342451	4.37517272699627	4.55367000065621	4.40849306347052	3.94246055394596	3.79346401307974	3.99455660433834	4.02418132409234	3.93866562386409	4.34988666146338	4.46421106045736	4.67329807945202	4.334306219343	4.45542550517894
P51807	Dynlt1	Dynein light chain Tctex-type 1 (Activator of G-protein signaling 2) (AGS2) (T-complex testis-specific protein 1) (TCTEX-1)	-0.352199317881888	0.130984775109341	0.441473135668037	NS	0.110010927114308	0.624429457313357	0.991996341888423	NS	0.366515950899003	0.117207605015087	0.432587568175421	NS	-0.0956942940971929	0.669879802643302	0.889306520103662	NS	6.31591395605492	5.97804575711323	5.25579348031497	5.70303870961336	5.81319797577412	5.56509661007622	5.71971745075999	5.46327229726646	5.0386417413978	5.44668202487512	5.45554187283576	5.88307373870051	5.07778350294417	5.42759551708849	5.46099865789223	5.77482939268137	5.52304283723812	5.65696906091738	5.27193051712084	5.55669295198943
P51855	Gss	Glutathione synthetase (GSH synthetase) (GSH-S) (EC 6.3.2.3) (Glutathione synthase)	0.321276410776719	0.0438330069781493	0.314458641167462	NS	0.0981584414293231	0.524853898801792	0.991996341888423	NS	0.0237173486691069	0.877491218396608	0.956798647429822	NS	0.246835318016503	0.116286186943335	0.431964839789508	NS	3.83121385326445	3.71937548487811	4.00329979750835	3.92355506351926	3.86936104979254	3.92643607643069	3.84452143091951	4.0028952067282	3.60872209041534	3.84564370112344	4.10989464606159	4.23723010091557	4.05492945858921	4.36049563671067	4.19063746056926	3.71568571969532	4.05152283702506	4.1756266972411	3.83237331624956	3.94380214255276
P51859	Hdgf	Hepatoma-derived growth factor (HDGF)	0.14119466694171	0.656953693084568	0.838644026395913	NS	0.0180158968862925	0.954651793568175	0.997476509198355	NS	0.0795352982920906	0.801984093960399	0.930179780004681	NS	0.202714068347508	0.525254754966145	0.807184367319911	NS	4.76687446033973	5.30028493515111	4.71696452483378	4.02802766497144	4.70303789632402	4.65955873366664	4.83614217686214	4.4785634547001	4.51974602689897	4.62350259803196	5.04529631219388	5.17037449504297	4.70239229185258	4.45886715397369	4.84423256326578	4.66740245546026	4.82679577245156	4.39167591164191	4.6801998401178	4.64151849491788
P51863	Atp6v0d1	V-type proton ATPase subunit d 1 (V-ATPase subunit d 1) (P39) (Physophilin) (V-ATPase 40 kDa accessory protein) (V-ATPase AC39 subunit) (Vacuolar proton pump subunit d 1)	-0.0867261090720709	0.574241723528336	0.792939848003791	NS	-0.144690969099879	0.350913533631773	0.991996341888423	NS	0.109904362511	0.477210007024018	0.768153990623916	NS	0.167869222538808	0.280375563434913	0.64140445488482	NS	3.69338518748865	3.44078926396556	3.77577083408736	3.45252182405317	3.59061677739869	3.30888412284857	3.67069934771943	3.66497388450738	3.27829230447536	3.48071241488769	3.42827423759084	3.33805994893727	3.70484593433798	3.54438255244037	3.50389066832662	3.52332447793396	3.51902268720137	2.92610774384829	3.37563087416759	3.3360214457878
P51881	Slc25a5	ADP/ATP translocase 2 (ADP,ATP carrier protein 2) (Adenine nucleotide translocator 2) (ANT 2) (Solute carrier family 25 member 5) [Cleaved into: ADP/ATP translocase 2, N-terminally processed]	0.231299942290173	0.340301279999139	0.629748681492597	NS	-0.00246279464493047	0.991765096777345	0.997603342477967	NS	-0.443079050103189	0.0792118852784257	0.382819784929661	NS	-0.209316313168085	0.386792821207201	0.714079054536372	NS	5.63241681099614	4.370097375522	5.67832096256413	5.11244695659935	5.1983205264204	5.86162292057646	5.59033223615407	5.76110605551833	5.35253709384549	5.64139957652359	5.44019438297623	5.12879479034681	5.51426943213738	5.63522326938187	5.42962046871057	5.59764045716729	5.62494973316721	5.65694522897583	5.67621170820459	5.63893678187873
P51912	Slc1a5	Neutral amino acid transporter B(0) (ATB(0)) (ASC-like Na(+)-dependent neutral amino acid transporter ASCT2) (Insulin-activated amino acid transporter) (Sodium-dependent neutral amino acid transporter type 2) (Solute carrier family 1 member 5)	-0.197863393952669	0.145413931121523	0.45376807684277	NS	-0.0855971354732435	0.515942319284005	0.991996341888423	NS	-0.0610932546367148	0.641669057242912	0.857065955524238	NS	-0.17335951311614	0.198258618251036	0.55749839553952	NS	4.36598038258728	4.91966932187048	4.63668094978159	4.36145815605191	4.57094720257282	4.57557603905823	4.76371963519261	4.62607357424239	4.5627925803449	4.63204045720953	4.26766608752875	4.25725192881293	4.58018489852218	4.38723231961673	4.37308380862015	4.64121855601187	4.70958424474987	4.3542582550675	4.48071223111596	4.5464433217363
P52293	Kpna2	Importin subunit alpha-1 (Importin alpha P1) (Karyopherin subunit alpha-2) (Pendulin) (Pore targeting complex 58 kDa subunit) (PTAC58) (RAG cohort protein 1) (SRP1-alpha)	0.256991972716552	0.00964505348023824	0.178322336201756	NS	-0.0911177773698619	0.307547999906744	0.991996341888423	NS	-0.0521411184587923	0.554352885568722	0.816278632383309	NS	0.295968631627621	0.00388657881262879	0.0696555683302302	NS	4.62832739836112	4.51425756106405	4.43742141554894	4.13730583142356	4.42932805159942	4.49905905495076	4.45490655259343	4.36618617270428	4.60572489998436	4.48146917005821	4.70044957129445	4.72586629473635	4.67074274383972	4.64822148739334	4.68632002431596	4.42019189799923	4.36458969857762	4.33622582806303	4.44039814611352	4.39035139268835
P52332	Jak1	Tyrosine-protein kinase JAK1 (EC 2.7.10.2) (Janus kinase 1) (JAK-1)	-0.179224623230834	0.40546438781335	0.678078011930391	NS	0.129044139737974	0.546809499491463	0.991996341888423	NS	0.218629941573594	0.313052458291834	0.633447252131487	NS	-0.0896388213952144	0.674514270225047	0.891599322711269	NS	3.41788084723499	3.53929489949873	3.13494468385252	3.39732135357218	3.3723604460396	3.03876188610444	2.82149284662897	3.67643552055302	3.07823176457762	3.15373050446601	2.93618874600114	3.25408827213472	3.34069336482056	3.24157290827866	3.19313582280877	3.72825021225833	2.80360351470866	2.99703209755352	3.60221275229542	3.28277464420398
P52431	Pold1	DNA polymerase delta catalytic subunit (EC 2.7.7.7) (3'-5' exodeoxyribonuclease) (EC 3.1.11.-)	-0.141529324636345	0.328445550822014	0.622462342289041	NS	0.158520357584292	0.275735328625973	0.991996341888423	NS	0.065402669201303	0.647151950361152	0.859742929223753	NS	-0.234647013019334	0.115126170978765	0.429389502569447	NS	4.47030443005975	4.3116848878962	4.60315327500217	4.56812935407924	4.48831798675934	4.50682810777154	4.30358682488299	4.64436699435627	4.23687934322135	4.42291531755804	4.41602286623876	3.95615821901422	4.43378830131699	4.58118526192201	4.34678866212299	4.68925976808639	4.4543500641743	4.5778972702052	4.60423559810356	4.58143567514236
P52432	Polr1c	DNA-directed RNA polymerases I and III subunit RPAC1 (DNA-directed RNA polymerase I subunit C) (RNA polymerases I and III subunit AC1) (AC40) (DNA-directed RNA polymerases I and III 40 kDa polypeptide) (RPA40) (RPC40)	0.630053376585694	0.00260749615800094	0.110675762536623	NS	-0.189681324658358	0.291810116725978	0.991996341888423	NS	-0.253506506484503	0.165121632573571	0.497655023869982	NS	0.566228194759549	0.00546638597103707	0.0892735223672327	NS	4.73728151221461	3.86144454467557	4.66447794146135	4.42125151931036	4.42111387941547	4.78940981632049	4.5054138081341	4.8029565385534	4.60070138059191	4.67462038589998	5.23104678229972	5.09131049797989	4.91068375221675	4.97162799150833	5.05116725600117	4.5633425010418	4.60496910041612	4.14462315460468	4.62682148890381	4.4849390612416
P52480-2	Pkm	Pyruvate kinase PKM (EC 2.7.1.40) (Pyruvate kinase muscle isozyme)	-0.243610926501056	0.403586970793414	0.676818295910852	NS	0.102876134590711	0.721569065415671	0.991996341888423	NS	0.0625841025868259	0.828128681906441	0.937182664708935	NS	-0.28390295850494	0.332482344525068	0.676733975581997	NS	3.09579509798781	3.67973102997579	2.62672703689754	3.06360902311562	3.11646554699419	3.37476696226716	2.81899250609978	3.42947451256356	2.59229179669896	3.05388144440737	3.41939715095229	3.12576995481689	2.34954436568729	2.59670701051606	2.87285462049313	3.54143177594322	3.13648533774622	3.31388551483981	2.63522768746301	3.15675757899806
P52482	Ube2e1	Ubiquitin-conjugating enzyme E2 E1 (EC 2.3.2.23) ((E3-independent) E2 ubiquitin-conjugating enzyme E1) (EC 2.3.2.24) (E2 ubiquitin-conjugating enzyme E1) (UbcM3) (Ubiquitin carrier protein E1) (Ubiquitin-protein ligase E1)	0.214018700184789	0.265371394874272	0.568476251490572	NS	0.0953475028255498	0.613467962085231	0.991996341888423	NS	-0.0574806423220438	0.760056363591056	0.905060938797602	NS	0.0611905550371954	0.745146231589346	0.914859252307204	NS	4.75022378792008	4.0657243538807	4.66234863317525	3.76892948356171	4.31180656463444	4.617232147419	4.44255430771559	4.22762753488836	4.18973483780298	4.36928720695648	4.4865561004842	4.59582652879208	4.43377285066456	4.58714557933606	4.52582526481923	4.73586757010415	4.51413018925832	4.33877866207287	4.26976241769279	4.46463470978203
P52503	Ndufs6	NADH dehydrogenase [ubiquinone] iron-sulfur protein 6, mitochondrial (Complex I-13kD-A) (CI-13kD-A) (NADH-ubiquinone oxidoreductase 13 kDa-A subunit)	0.687180626816501	0.0441555476518955	0.314458641167462	NS	0.0382680244109344	0.90392723578814	0.995581291404668	NS	-0.309690419453952	0.336593292361441	0.65415657526075	NS	0.339222182951615	0.294101309300475	0.652443339407054	NS	5.36134673854956	3.65231775797976	4.98886028257742	4.31416518939425	4.57917249212525	5.07222082184137	5.01207353634464	5.03813100825574	4.43302627987509	4.88886291157921	5.4687672729623	5.47767339041157	4.98740414390168	5.13156766849145	5.26635311894175	5.13619441850718	5.30223891874834	4.59291823598911	4.67717217071599	4.92713093599015
P52633	Stat6	Signal transducer and transcription activator 6	0.266364133778057	0.14337652017967	0.452552518852632	NS	0.0478978525989617	0.784693839127869	0.991996341888423	NS	-0.364240259196912	0.0521989712192859	0.324101519912821	NS	-0.145773978017817	0.410780909616961	0.738706778251787	NS	5.17548263903851	4.09553226412794	5.07175547903033	4.56419811871426	4.72674212522776	5.13760216990966	4.96304102956993	5.15015076097554	5.11313557724356	5.09098238442467	4.90330256505136	4.97142676939387	5.01343477625368	5.08426092532436	4.99310625900582	5.2061224298551	5.19894567688172	5.04801767746732	5.10243516389045	5.13888023702365
P52825	Cpt2	Carnitine O-palmitoyltransferase 2, mitochondrial (EC 2.3.1.21) (Carnitine palmitoyltransferase II) (CPT II)	0.0391868034961886	0.833454076743855	0.925798907970511	NS	0.0863608814191123	0.631624810758658	0.991996341888423	NS	-0.014428741609143	0.938265472799132	0.98049614925155	NS	-0.0616028195320667	0.732095272715728	0.910079489429189	NS	3.22643581535283	3.00798891084889	2.94549733860844	3.34046863022865	3.1300976737597	3.05879790371625	3.05865809413728	3.11185665896237	3.04463831665109	3.06848774336675	3.3382138479344	3.50359935678234	2.93248399899804	2.5986860173004	3.09324580525379	3.15616925956971	3.05152283702506	3.25273046806231	3.15897193448636	3.15484862478586
P52912	Tia1	Cytotoxic granule associated RNA binding protein TIA1 (Nucleolysin TIA-1) (RNA-binding protein TIA-1) (T-cell-restricted intracellular antigen-1) (TIA-1)	0.578125748107571	0.0974638901530864	0.399268863524605	NS	0.333189221826751	0.306116349099243	0.991996341888423	NS	0.0857046256156944	0.793426402596264	0.926506414921327	NS	0.330641151896515	0.309642182502462	0.664034517254697	NS	2.40633888565307	3.03473487249865	3.01474145433806	1.45956066390249	2.47884396909807	2.54281996276121	2.73826169221991	2.44347463137093	2.09240457365966	2.45424021500293	3.5722551699701	2.74791382700818	2.9055179454175	3.24659541250899	3.11807058872619	3.16163190967236	2.89388928461977	1.94934538792514	3.14485116510147	2.78742943682968
P52927	Hmga2	High mobility group protein HMGI-C (High mobility group AT-hook protein 2)	0.763757784968529	0.00114502527767407	0.0686268410988567	NS	0.0534057605876577	0.802798215482997	0.991996341888423	NS	1.17740353012782	5.21726252087747e-06	0.000843968937200768	Up	1.88775555450869	7.66403561718222e-10	6.71660761015007e-07	Up	3.92183789087064	4.7018810781875	4.15345287859252	4.59647487369459	4.34341168033631	3.250983247188	3.23775123422416	3.28151387939532	2.89378424002649	3.16600815020849	4.7667590531706	5.22809670484233	5.17264445215891	5.26117765104753	5.10716946530484	3.48549102080051	3.08913134253817	2.95941516495862	3.34361811488731	3.21941391079615
P53026	Rpl10a	60S ribosomal protein L10a (CSA-19) (Neural precursor cell expressed developmentally down-regulated protein 6) (NEDD-6)	0.0680812639616113	0.650115929659688	0.836873004090414	NS	-0.127853274237008	0.398618433164861	0.991996341888423	NS	-0.0471950734465328	0.752726638114435	0.903782951459619	NS	0.148739464752086	0.328241151916357	0.673617027076088	NS	6.22016866976046	6.43045130301839	6.3350663985297	5.93584151237981	6.23038197092209	6.40506204011966	6.29827210972731	6.27186470231629	6.13510932531118	6.27757704436861	6.21311917510947	6.06314900848933	6.34186863893336	6.57571611700263	6.2984632348837	6.01913711525285	6.16549007225403	6.20549397682101	6.20877391619839	6.14972377013157
P53395	Dbt	Lipoamide acyltransferase component of branched-chain alpha-keto acid dehydrogenase complex, mitochondrial (EC 2.3.1.168) (Branched-chain alpha-keto acid dehydrogenase complex component E2) (BCKAD-E2) (BCKADE2) (Dihydrolipoamide acetyltransferase component of branched-chain alpha-keto acid dehydrogenase complex) (Dihydrolipoamide branched chain transacylase) (Dihydrolipoyllysine-residue (2-methyl…	0.022615226116944	0.90163196431687	0.954784084535457	NS	-0.161169843240557	0.384749649029055	0.991996341888423	NS	-0.261367469041078	0.167488224428357	0.498679083800399	NS	-0.0775823996835772	0.67246180034194	0.890592403523874	NS	3.84253125217128	2.98178340102876	4.08717942273267	3.78860808517561	3.67502554027708	3.75301221581818	3.97705759617538	4.1432291746717	3.87227305060738	3.93639300931816	3.93800877249935	3.56197578398359	3.58609009707097	3.7044884120222	3.69764076639403	3.73769937542088	3.82209949447346	3.71401829082192	3.82707550359414	3.7752231660776
P53569	Cebpz	CCAAT/enhancer-binding protein zeta (CCAAT-box-binding transcription factor) (CBF) (CCAAT-binding factor)	0.204725117614022	0.213071783978637	0.527375649943847	NS	-0.0523390126007868	0.754275746986228	0.991996341888423	NS	0.38496417383089	0.0279512724293989	0.247343442561115	NS	0.642028304045698	0.00045646968865674	0.0167844047711623	Up	3.33013858384288	3.08369953297766	3.27123377310484	4.30570321206798	3.49769377549834	3.22358873743165	2.93589109840413	2.6847820921941	3.29257394012434	3.03420896703856	3.33410146430353	3.35251693674938	3.56281311651836	3.68704413178306	3.48411891233858	2.58493959918262	2.93693412588643	4.08471761194577	2.74312980877668	3.08743028644787
P53810	Pitpna	Phosphatidylinositol transfer protein alpha isoform (PI-TP-alpha) (PtdIns transfer protein alpha) (PtdInsTP alpha)	-0.0870573290512008	0.617363652106281	0.814388320027281	NS	0.220223141715699	0.216867029380062	0.969470365855998	NS	-0.0430637823824095	0.804162151375064	0.931919897295164	NS	-0.35034425314931	0.0585627231417104	0.311215108169094	NS	3.89118936642828	4.57750600779118	3.84768664461386	3.5586304104633	3.96875310732415	3.99625895920254	4.00554272952928	4.14619292215204	3.89927294794241	4.01181688970657	4.04929220980287	3.64561344749245	4.0157546208873	3.81612283490918	3.88169577827295	4.05843522969726	4.19082072515135	4.29838166398469	4.38052250685577	4.23204003142227
P53811	Pitpnb	Phosphatidylinositol transfer protein beta isoform (PI-TP-beta) (PtdIns transfer protein beta) (PtdInsTP beta)	0.148895385898591	0.480349142193392	0.736553161861614	NS	0.0238019764195898	0.909391008961746	0.995581291404668	NS	0.00819109753423636	0.968752523209723	0.9906339938964	NS	0.133284507013238	0.526824836115361	0.807798082043554	NS	3.30915103963769	4.02790562933912	3.29860303034758	2.87868293444732	3.37858565844293	3.29122039249999	3.34898683339927	3.20479114683832	3.63657987089722	3.3703945609087	3.60364059780747	3.64578595549866	3.57095562673855	3.28954199732143	3.52748104434153	3.21754079632449	3.2512735493068	3.32947062752556	3.77850117615632	3.39419653732829
P53986	Slc16a1	Monocarboxylate transporter 1 (MCT 1) (Solute carrier family 16 member 1)	0.169939575090594	0.433088670557649	0.700795640630198	NS	-0.0329308572248216	0.877978501109176	0.994409754418297	NS	-0.276490577746384	0.210040680762348	0.549349457957612	NS	-0.0736201454309689	0.731855240017337	0.910079489429189	NS	5.09585291679407	5.46732572565229	5.33454863927386	4.37685983510329	5.06864677920588	5.47429857923778	5.33294970467976	5.25619897154134	5.31710217235015	5.34513735695226	5.19849997036226	5.03414004283456	5.46741343666661	5.25429196732244	5.23858635429647	5.30618998924981	5.27940180793809	5.23104976735586	5.43218443436586	5.3122064997274
P53994	Rab2a	Ras-related protein Rab-2A	-0.366890485714433	0.106700481802473	0.406316613714665	NS	-0.242961037302026	0.27303962139108	0.991996341888423	NS	0.265298247832684	0.233228847465851	0.573415753706676	NS	0.141368799420276	0.517712771776583	0.80217663006577	NS	4.40901289314952	4.21520461148985	4.35637240556182	5.39023646700411	4.59270659430132	4.60464782078465	4.27538174350659	4.46703483005892	3.9625689915244	4.32740834646864	4.2626263927964	4.16843995443385	4.1938528994166	4.27834518770072	4.22581610858689	4.07557599514817	4.3104960390277	3.81850393840803	4.1332132640826	4.08444730916662
P54071	Idh2	Isocitrate dehydrogenase [NADP], mitochondrial (IDH) (EC 1.1.1.42) (ICD-M) (IDP) (NADP(+)-specific ICDH) (Oxalosuccinate decarboxylase)	-0.0919754278232462	0.334182164518542	0.625785757905386	NS	-0.163890032161885	0.0961355799873474	0.830076015061974	NS	-0.0093034892673455	0.920880813058453	0.973240256595661	NS	0.0626111150712934	0.507146627202317	0.801887178194262	NS	4.68723183628567	4.6487085823714	4.83545315640938	4.56617356970121	4.68439178619191	4.62169855958416	4.67429452294519	4.83731456146566	4.64147345784202	4.69369527545926	4.56496665978982	4.46337939416508	4.66213031520921	4.67918906431056	4.59241635836867	4.5945137853452	4.43479258375547	4.64055993866038	4.44935466542836	4.52980524329735
P54103	Dnajc2	DnaJ homolog subfamily C member 2 (Mouse Id associate 1) (MIDA1) (Zuotin-related factor 1)	0.0331127936491623	0.657956847694726	0.838644026395913	NS	-0.146079176278104	0.0654640987765758	0.754343631927572	NS	0.0333582345055339	0.65560140029936	0.862220875573046	NS	0.2125502044328	0.0113614493572851	0.129576860438458	NS	4.0459861564137	4.19872730742035	4.00733943497989	3.88059824785927	4.0331627866683	4.00590412211837	3.99473592252451	4.07957241952028	3.91900574448791	3.99980455216277	4.09955909520175	4.13279166534428	3.99662367581214	4.03612788491169	4.06627558031747	3.94184361939999	3.94354411285638	3.72141528669336	3.80809848458893	3.85372537588467
P54227	Stmn1	Stathmin (Leukemia-associated gene protein) (Leukemia-associated phosphoprotein p18) (Metablastin) (Oncoprotein 18) (Op18) (Phosphoprotein p19) (pp19) (Prosolin) (Protein Pr22) (pp17)	0.380480864926058	0.295674480072672	0.591528837134847	NS	0.168814958327688	0.637386606214988	0.991996341888423	NS	-0.160575472926182	0.6537783462991	0.861056768169552	NS	0.0510904336721881	0.886156173712298	0.963950657511007	NS	6.1666174752691	6.64423652691586	5.92028102892891	5.29010888940772	6.0053109801304	5.94790360257775	6.41141258952357	6.13452519379128	6.16970442633348	6.16588645305652	6.51952473786137	6.68029319242784	6.11870287377656	6.22464657616004	6.38579184505645	6.32984777747263	6.44444297719214	6.14899965960189	6.41551523127187	6.33470141138463
P54276	Msh6	DNA mismatch repair protein Msh6 (G/T mismatch-binding protein) (GTBP) (GTMBP) (MutS protein homolog 6) (MutS-alpha 160 kDa subunit) (p160)	0.327633476919496	0.000608790751983731	0.0524511282255983	NS	0.208003587578042	0.0146782101593594	0.354594655955051	NS	-0.149452891012741	0.0656874257963655	0.350608899886433	NS	-0.0298230016712871	0.696762832516845	0.904121023858247	NS	4.36028804338844	4.34084547260297	4.28002236350012	4.01573575999133	4.24922290987072	4.44435522541326	4.38915814013562	4.41302272867741	4.34816710930753	4.39867580088345	4.51084944640055	4.46861834626262	4.6494874479063	4.67847030659138	4.57685638679021	4.5537726262618	4.61918838739065	4.58265431207412	4.6711022281194	4.60667938846149
P54279	Pms2	Mismatch repair endonuclease PMS2 (EC 3.1.-.-) (DNA mismatch repair protein PMS2) (PMS1 protein homolog 2)	-1.06967891899279	0.0604376660100656	0.345044022855699	NS	0.157994572998917	0.779123136278278	0.991996341888423	NS	1.23826023265002	0.0453110134494918	0.306326207196846	NS	0.0105867406583114	0.983834862222962	0.996598654112687	NS	1.48064628827691	1.86653744189624	NA	3.88836039957356	2.4118480432489	0.636949519155588	NA	1.1444516243165	1.81955271833979	1.20031795393729	1.7710633020786	1.56918296287857	1.10610356722613	1.02597079753962	1.36808015743073	1.4070438258058	1.22378839107344	NA	1.43705455269322	1.35596225652415
P54726	Rad23a	UV excision repair protein RAD23 homolog A (HR23A) (mHR23A)	0.237999013375868	0.267413531482756	0.569312051195335	NS	0.148564969150508	0.482925204152997	0.991996341888423	NS	-0.0180401713220171	0.931512486681933	0.977669906833675	NS	0.0713938729033428	0.734265240196578	0.911228445567696	NS	4.711198942704	3.65816366705607	4.16315564452376	4.21837078002466	4.18772225857712	4.21342761656051	4.3392253813828	4.05873528330799	4.21166143834528	4.20576242989914	4.43159469100484	4.80293349740194	4.21638296946153	4.25197392994364	4.42572127195299	4.533478143476	4.33941063048674	3.94983108238325	4.59458973985278	4.35432739904969
P54728	Rad23b	UV excision repair protein RAD23 homolog B (HR23B) (mHR23B) (XP-C repair-complementing complex 58 kDa protein) (p58)	0.384402124064193	0.0657472213824421	0.349258360985343	NS	-0.0510440213996483	0.795134746172071	0.991996341888423	NS	-0.0497942976797621	0.800031392528811	0.929090510749252	NS	0.38565184778408	0.0649717947852463	0.328208149331146	NS	5.73919751645946	5.1541617974995	5.60693756307013	5.28589031964976	5.44654679916971	5.67832765757472	5.68882671881197	5.39584842288894	5.22236158812223	5.49634109684946	5.92167489726872	6.19514734045661	5.584663142862	5.62231031234832	5.83094892323391	5.6594863591576	5.523338588782	5.02739698304366	5.57096637081593	5.4452970754498
P54729	Nub1	NEDD8 ultimate buster 1 (Negative regulator of ubiquitin-like proteins 1) (Protein BS4)	-0.0171102076941836	0.894753291336052	0.952813759835263	NS	-0.0845169166112327	0.499942653499701	0.991996341888423	NS	-0.327407371128345	0.0162936390715091	0.180675433252621	NS	-0.260000662211296	0.0445461503632231	0.273939761633007	NS	3.17987109883791	3.19786182316373	2.71055213797221	2.57354073900665	2.91545644974513	3.18057579295354	3.40944398441092	3.45000692675572	3.50624354944819	3.38656756339209	3.14190402811507	3.0159262393912	2.9192385014069	3.0911311693651	3.04204998456957	3.44291130375777	3.28925674612936	3.30544932337001	3.17058521386631	3.30205064678086
P54731	Faf1	FAS-associated factor 1	0.128490425783314	0.316070737100352	0.611493240036689	NS	0.135419531471339	0.30597200724225	0.991996341888423	NS	-0.0493127342762497	0.709351777062183	0.890738532840641	NS	-0.0562418399642746	0.646952451015809	0.873889505349864	NS	3.08835287940162	3.08623310295099	2.93787292924871	3.90234751783677	3.25370160735952	3.0661781332351	2.74527627746859	4.6236441159579	4.37249748442129	3.70189900277072	3.30170390290499	3.13897551627966	2.97812328543585	2.9343371876987	3.0882849730798	3.17058681520952	3.08684362170199	3.00074083333476	3.31993598193004	3.14452681304408
P54775	Psmc4	26S proteasome regulatory subunit 6B (26S proteasome AAA-ATPase subunit RPT3) (CIP21) (MB67-interacting protein) (MIP224) (Proteasome 26S subunit ATPase 4) (Tat-binding protein 7) (TBP-7)	0.464609499437711	0.000294017691212402	0.0352437728118518	Up	-0.14340589774175	0.164661550318714	0.925374243598605	NS	-0.279727985882194	0.0124424212375632	0.162936468587137	NS	0.328287411297266	0.00460481806176615	0.0782302289383556	NS	4.15535050428188	3.88188233194281	3.99811984468236	3.70392956115513	3.93482056051554	4.43607355210195	4.07407413578087	4.16844442105116	4.17960207665696	4.21454854639773	4.46632443747624	4.47295979531424	4.23861010433193	4.41982590269062	4.39943005995326	4.03064031576159	4.14892032010315	4.12180622390972	3.9832037348495	4.07114264865599
P54822	Adsl	Adenylosuccinate lyase (ASL) (EC 4.3.2.2) (Adenylosuccinase) (ASase)	0.120110434677895	0.256622117712917	0.559423646737423	NS	-0.0130110518135939	0.899936228932038	0.995581291404668	NS	-0.0621113664999282	0.550774531152101	0.816278632383309	NS	0.0710101199915611	0.496026498479311	0.795949497559824	NS	3.84210975661384	3.97943903434176	3.74432292790267	3.53408776368828	3.77498987063664	4.06516763556244	3.88489209244214	3.81407451858176	3.58427070195991	3.83710123713656	3.78814638601633	3.92725517596363	3.86517031713148	3.99982934214667	3.89510030531453	3.8603110266504	3.82119378234029	3.7491635501574	3.86569238214377	3.82409018532296
P54823	Ddx6	Probable ATP-dependent RNA helicase DDX6 (EC 3.6.4.13) (ATP-dependent RNA helicase p54) (DEAD box protein 6) (Oncogene RCK homolog)	0.126326186557895	0.306207538302913	0.603845952223431	NS	0.0703982137674152	0.56352614030265	0.991996341888423	NS	-0.131045151814915	0.289162973034059	0.623353589157199	NS	-0.0751171790244355	0.538010301923556	0.815883754565393	NS	5.04434650314657	5.32427921854215	5.27595488652132	4.71301453519967	5.08939878585243	5.28563194197866	5.23659797179586	5.21680553254211	5.14274030435274	5.22044393766734	5.24888654892724	5.19463544489965	5.16573017772701	5.25364771808739	5.21572497241032	5.26411514581958	5.30614605765564	5.40478118719575	5.18832621506809	5.29084215143476
P54923	Adprh	ADP-ribosylhydrolase ARH1 (EC 3.2.2.19) (ADP-ribose-L-arginine cleaving enzyme) ([Protein ADP-ribosylarginine] hydrolase) (ADP-ribosylarginine hydrolase)	0.594284822308161	0.026974862714216	0.26751689389602	NS	0.0139001961715096	0.95484852183142	0.997476509198355	NS	-0.313207755675135	0.214683109998822	0.553851339990724	NS	0.267176870461516	0.286319310842225	0.644943466549515	NS	4.79102425282962	3.52412646960426	4.41336411797733	3.88026422920432	4.15219476740388	4.35686634616748	4.54768026327286	4.51181964374745	4.44524383912831	4.46540252307902	4.6617939529236	4.87017489166972	4.56053605504879	4.89341345920611	4.74647958971205	4.53875450962196	4.4494096358563	4.19303333250058	4.73601339902364	4.47930271925062
P55194	Sh3bp1	SH3 domain-binding protein 1 (3BP-1)	-0.0828399816453609	0.432649013883262	0.700795640630198	NS	-0.162741531753454	0.128775532453413	0.863805642486205	NS	0.177980619475494	0.0979425856933726	0.404514912284564	NS	0.257882169583587	0.0192593019187674	0.176012163231119	NS	4.03877111270122	4.24002200056955	4.16992699263782	3.824320131248	4.06826005928915	3.80555584041469	3.80543729171176	4.01012213511486	3.94000249201332	3.89027943981366	3.77183637525311	3.94268035299089	4.03270608869001	4.19445749364115	3.98542007764379	3.79700408528289	3.63443159279668	3.62059391456382	3.85812203959744	3.72753790806021
P55258	Rab8a	Ras-related protein Rab-8A (Oncogene c-mel)	0.270849403256757	0.151380558376793	0.462078222715916	NS	0.245859350535492	0.190037703635747	0.966337981624978	NS	-0.197168478184536	0.28810643162965	0.622871609262216	NS	-0.17217842546327	0.351321372369171	0.689146388282369	NS	3.83822690020084	3.9129579523847	3.70659226463236	3.13961056983814	3.64934692176401	3.91711825948525	4.11056872157198	3.77762825084441	3.58074636789255	3.84651539994855	3.79240433952439	3.89260211109137	3.95667628091288	4.03910256855445	3.92019632502077	3.80830200836641	4.16223801001158	4.50228052980075	3.89667845375747	4.09237475048405
P55302	Lrpap1	Alpha-2-macroglobulin receptor-associated protein (Alpha-2-MRAP) (Heparin-binding protein 44) (HBP-44) (Low density lipoprotein receptor-related protein-associated protein 1) (RAP)	-0.337854865334431	0.122903695034264	0.429224632849993	NS	0.553455420610661	0.0036547173599176	0.161945709878559	NS	-0.193599488917147	0.367625577844555	0.679272754705249	NS	-1.08490977486224	2.24472545513184e-06	0.000476572481243375	Down	1.96607311544715	NA	1.13059071790983	NA	1.54833191667849	1.5849219780494	1.66302050294241	1.26474585803421	1.72907977767907	1.56044202917627	0.99338046144289	1.19318674622265	0.924137030086074	1.13529094077729	1.06149879463223	2.17078232883599	1.98562865387867	2.52083537839261	2.04440493487861	2.18041282399647
P55821	Stmn2	Stathmin-2 (Superior cervical ganglion-10 protein) (Protein SCG10)	0.341987039250676	0.388871395840736	0.66302933724979	NS	0.288055386485747	0.466269606384042	0.991996341888423	NS	-0.0593359991411731	0.879618290819748	0.957382428961351	NS	-0.00540434637624397	0.988989509781463	0.99709810629267	NS	6.84834411427519	7.59912169808558	6.86023288002458	5.81400237643367	6.78042526720476	6.54620761303384	7.13247032992235	6.95159905303018	6.72876806939726	6.83976126634591	7.26836893186334	7.54350668548876	6.95463969308421	6.72313391538552	7.12241230645546	7.10365172294411	7.21935483934838	7.0232426506256	7.16501739840835	7.12781665283161
P56135	Atp5mf	ATP synthase subunit f, mitochondrial (ATP synthase membrane subunit f)	0.115090632871936	0.768105700862189	0.90059444030041	NS	-0.217291539566253	0.579249041107958	0.991996341888423	NS	-0.342662761483727	0.385718235718681	0.693737834026405	NS	-0.0102805890455376	0.978955121824845	0.994707835617803	NS	4.11044885401748	1.93742504228145	3.72474248328842	4.34420619050973	3.52920564252427	3.97590677986824	4.07097897072292	3.72551527584652	3.71507258959427	3.87186840400799	3.63404242458197	3.75197597920385	3.42624932301694	3.76491737478204	3.6442962753962	3.97691541950024	3.60212896270421	3.49392685160262	3.54533622396035	3.65457686444186
P56376	Acyp1	Acylphosphatase-1 (EC 3.6.1.7) (Acylphosphatase, organ-common type isozyme) (Acylphosphate phosphohydrolase 1)	0.15314911920202	0.27543256458288	0.576151426824735	NS	-0.00343423371018777	0.980064967703094	0.997476509198355	NS	-0.0404177177542095	0.769042498277031	0.909973631335078	NS	0.116165635157998	0.403892664942602	0.730979511633824	NS	4.35683392297411	4.06555999725266	4.56079491333599	4.48933043699101	4.36812981763844	4.38505090781026	4.47305685781518	4.49591855887186	4.28016381707335	4.40854753539266	4.33695151469474	4.7479975690271	4.37747610211193	4.6226905615281	4.52127893684047	4.68092585519195	4.31408004407177	4.2229555588409	4.40249174862528	4.40511330168247
P56379	Atp5mj	ATP synthase subunit ATP5MJ, mitochondrial (6.8 kDa mitochondrial proteolipid protein) (MLQ)	0.243773568458204	0.352961528919307	0.637729718400548	NS	0.14526503553401	0.576135991848805	0.991996341888423	NS	-0.493388925840512	0.0719086158620297	0.359543079310149	NS	-0.394880392916317	0.141714198518375	0.477571658010641	NS	5.31254441197117	4.83573219935838	5.27478598201805	3.78445103818657	4.80187840788354	5.43614730531314	5.29273325490625	5.23140681674283	5.22078195793399	5.29526733372405	5.09225228971449	4.88848432872691	5.13670246416758	5.065168822758	5.04565197634174	5.39469027282231	5.470625293897	5.38074522796731	5.5160686823453	5.44053236925798
P56380	Nudt2	Bis(5'-nucleosyl)-tetraphosphatase [asymmetrical] (EC 3.6.1.17) (Diadenosine 5',5'''-P1,P4-tetraphosphate asymmetrical hydrolase) (Ap4A hydrolase) (Ap4Aase) (Diadenosine tetraphosphatase) (Nucleoside diphosphate-linked moiety X motif 2) (Nudix motif 2)	-0.148033169043149	0.476833454205562	0.733765212072263	NS	0.573293585499544	0.0138728892887602	0.344197631542754	NS	0.52244930555085	0.0240976665730326	0.231655623518843	NS	-0.198877448991843	0.330724557838523	0.676147984914313	NS	2.23488955792784	2.6404084333241	1.92075955157465	3.09160399753101	2.4719153850894	1.71408704482854	1.81107550461933	1.78806529465276	2.33149077085593	1.91117965373914	2.3056779471471	2.18379209462173	2.54410714375198	2.10880597546656	2.28559579024684	2.24289578138025	2.40047819309377	2.62827595743392	2.66624302504679	2.48447323923868
P56382	Atp5f1e	ATP synthase subunit epsilon, mitochondrial (ATPase subunit epsilon) (ATP synthase F1 subunit epsilon)	0.535642491429021	0.095700265285952	0.395570661759175	NS	-0.00170065636325056	0.995560372077596	0.998824504445064	NS	-0.425619053239794	0.177829704285341	0.510471489336834	NS	0.111724094552478	0.715356266539023	0.908603224331169	NS	7.39641698167317	6.30274233551171	7.79088523584166	6.21722803316698	6.92681814654838	7.48399939767912	7.38356095773855	7.61412005516921	6.92806838856587	7.35243719978819	7.49129533840583	7.45201643069792	7.51669599906518	7.38983478374071	7.46246063797741	7.32949231258304	7.60324218700945	7.21994555471619	7.25026611939125	7.35073654342498
P56390	Cks2	Cyclin-dependent kinases regulatory subunit 2 (CKS-2)	0.0332168720981798	0.824701982477132	0.92573937121709	NS	0.0143631869599189	0.92364191979874	0.995581291404668	NS	0.162564199966175	0.287749359491541	0.622589094100502	NS	0.181417885104436	0.237730387199835	0.59583719912218	NS	5.2246430103671	5.86967717555802	5.44046557216292	5.7397353389877	5.56863027426894	5.41827987733947	5.2384631386575	5.36005338215733	5.60746789905674	5.40606607430276	5.59715279344482	5.58223274606802	5.51955262536266	5.70845042059296	5.60184714636712	5.49202198060017	5.10054532316487	5.61641502363731	5.47273471764828	5.42042926126266
P56391	Cox6b1	Cytochrome c oxidase subunit 6B1 (Cytochrome c oxidase subunit VIb isoform 1) (COX VIb-1)	0.157687733370253	0.430865979289056	0.699998529699426	NS	-0.106028483932359	0.594118698402184	0.991996341888423	NS	-0.24417927194655	0.229492161441006	0.569110003948128	NS	0.0195369453560626	0.921397395361344	0.976971498731199	NS	5.98019151780107	5.2183220188247	5.78917777246415	5.6412000251719	5.65722283356545	6.04790575014311	5.86007002867046	5.95501813010335	5.74261451313106	5.90140210551199	5.86886668902187	5.93492970973124	5.56558520228038	5.89026066670924	5.81491056693568	5.92748734094388	5.84498318530648	5.56739962276692	5.84162433730091	5.79537362157955
P56394	Cox17	Cytochrome c oxidase copper chaperone	0.181467219793628	0.257483964686596	0.559423646737423	NS	0.0591009190988655	0.706562028120573	0.991996341888423	NS	-0.0643973024931788	0.681790284087026	0.874905870853627	NS	0.0579689982015836	0.711902257967646	0.907299957454931	NS	4.57979709482839	4.44058115108776	4.34834423245228	3.71984290593477	4.2721413460758	4.32716607059079	4.5886796317347	4.18879627907206	4.24151261287835	4.33653864856898	4.44298083118161	4.6054249636488	4.38410166953738	4.38192679910991	4.45360856586943	4.41485588754319	4.4717375041179	4.23370016747528	4.46226471153497	4.39563956766784
P56395	Cyb5a	Cytochrome b5	0.110948108332692	0.724345313398763	0.880520294991353	NS	0.111670612551687	0.719299595405471	0.991996341888423	NS	0.00655871906733822	0.983331601693381	0.992086962038945	NS	0.0058362148483438	0.984979442268632	0.996598654112687	NS	2.57418906457716	3.41424722443558	2.18022153359638	2.9216789960887	2.77258420467445	3.05777398939182	2.51642231477038	2.51082044048395	2.67080425229345	2.6889552492349	2.95916940506841	3.30344977756222	2.55032408189644	2.41290504201263	2.80646207663492	3.28038495675175	2.7437608281225	2.0073688816859	3.17098878058619	2.80062586178658
P56399	Usp5	Ubiquitin carboxyl-terminal hydrolase 5 (EC 3.4.19.12) (Deubiquitinating enzyme 5) (Isopeptidase T) (Ubiquitin thioesterase 5) (Ubiquitin-specific-processing protease 5)	0.026975832528152	0.848855419603828	0.933284666546479	NS	0.104141713370275	0.465873367606318	0.991996341888423	NS	0.0428028224668394	0.762579230598891	0.907047095219269	NS	-0.0343630583752837	0.808261024520793	0.939539377959487	NS	4.59763820653725	4.96145704366434	4.52750343384464	4.29209656001223	4.59467381101461	4.55196489698242	4.42191437020339	4.58926385063102	4.64434083637429	4.55187098854778	4.69708004367978	4.56743796329975	4.63006231490974	4.59201825228173	4.62164964354275	4.62746572364413	4.58550315895664	4.67445104871337	4.73663087635799	4.65601270191803
P56480	Atp5f1b	ATP synthase subunit beta, mitochondrial (EC 7.1.2.2) (ATP synthase F1 subunit beta)	0.0530118840919688	0.590625361472449	0.802637244139199	NS	-0.0346704196823143	0.724195412062887	0.991996341888423	NS	0.0868824629734895	0.382060923206712	0.689329562270676	NS	0.174564766747773	0.0909881924227828	0.375939238154013	NS	5.69577331182447	5.86586156199297	5.69382218969296	5.52685131942352	5.69557709573348	5.54995790763905	5.51903915255814	5.58855929891275	5.77722217193005	5.60869463276	5.78193073814584	5.7528114461928	5.77692371704086	5.6826900179223	5.74858897982545	5.50823651209141	5.61053269652258	5.55048761434313	5.62684002935356	5.57402421307767
P56812	Pdcd5	Programmed cell death protein 5 (TF-1 cell apoptosis-related protein 19) (Protein TFAR19)	0.483652135407607	0.0285654176065085	0.277349949264105	NS	-0.0222213090333378	0.912515791787401	0.995581291404668	NS	-0.0940995223522021	0.642968934298033	0.857300852385874	NS	0.411773922088742	0.0567399995614095	0.310709170642079	NS	6.41389612347163	6.12979150054281	6.32764039458204	5.71948363627721	6.14770291371842	6.3182728096941	6.39494152633224	6.21449804262685	6.03949736562936	6.24180243607064	6.77959924959186	6.83457644639359	6.46176291250121	6.44948158801751	6.63135504912604	6.30776699114783	6.26441550935614	6.02849017229943	6.27765183534592	6.21958112703733
P56873	Znrd2	Protein ZNRD2 (Autoantigen p27 homolog) (Protein C184L) (Sjoegren syndrome/scleroderma autoantigen 1 homolog) (Zinc ribbon domain-containing protein 2)	0.44353225075187	0.017323839829785	0.22962416543614	NS	-0.148899852117109	0.381491231164345	0.991996341888423	NS	-0.352792335992696	0.0500662949846136	0.318150291900986	NS	0.239639766876283	0.167713713344026	0.526011191851717	NS	3.81996675372176	3.27478316653217	3.36019280769681	2.81847754118484	3.3183550672839	3.70620181131425	3.70803885193581	3.62666970455487	3.64367924530141	3.67114740327658	3.90095701883221	3.81038164804765	3.57306454719025	3.76314605807294	3.76188731803576	3.63104301980841	3.5588908978778	3.23338181666345	3.66567447028828	3.52224755115948
P56959	Fus	RNA-binding protein FUS (Protein pigpen)	0.245545107331647	0.301330675520029	0.597858380275201	NS	0.196791274809349	0.4042936988736	0.991996341888423	NS	0.106062790711064	0.650210790655618	0.861056768169552	NS	0.154816623233362	0.509771813746728	0.801887178194262	NS	5.70912956946288	6.00566033961624	5.43187365627061	4.704990924082	5.46291362235793	5.29087785331629	5.42740259918344	5.25073200723505	5.45839086685273	5.35685083164688	5.81962324842674	5.92653692103491	5.5377340081562	5.54994074114047	5.70845872968958	5.59063033881104	5.58937140809482	5.47660273260673	5.5579639463123	5.55364210645622
[truncated: 2,199 more rows]
