# Supplementary material for: A complex interplay of intra- and extracellular factors regulates the outcome of fetal- and adult-derived MLL-rearranged leukemia
Source: Leukemia. 2024 Mar 30;38(5):1115–30. doi: 10.1038/s41375-024-02235-5 (PMC11073998; doi:10.1038/s41375-024-02235-5)
Supplement: Supplementary file 3 — Table S2 [file 41375_2024_2235_MOESM3_ESM.xlsx]

## Sheet: Sheet1
Table S2: GSEA enrichment of fetal and adult leukemic vs WT cells. Related to Figure 4.
Description	Status	SetSize	Normalized Enrichment Score (NES)	pvalue	qvalue	Core enrichment	Database
RNA binding	Activated in Fetal MLLr	441	1.49604841319818	0.0000627260365049117	0.00436081009768596	P97801/Q9CQF3/P68372/E9Q5C9/Q8K0G8/P62830/Q8CCP0/Q6ZWV7/P62307/P52912/Q9DBZ5/Q6NS46/Q6ZPL9/P67984/P62281/P97440/P35980/Q9R020/Q9CQT2/O88477/Q9CQL5/Q8VE80/O54879/Q8BWY3/Q8BP67/P61406/Q80SW1/Q91VC3/P62301/Q9DB15/Q61937/Q9QYL7/O35130/Q6P9R1/Q60749/Q9CXW4/Q8BGQ7/P19253/Q8R3C6/Q9CY58/Q8BTW3/P50431/Q8K4L0/P62827/Q9JKX6/P50580/Q9D8X5/Q8QZY9/Q99N87/P46061/Q7TMY4/Q9D0B0/Q9QZE7/P61255/P25444/Q8BGA5/O35295/…	Gene Ontology Biological Process (GO BP)
Amide biosynthetic process	Activated in Fetal MLLr	320	1.48242059640601	0.000197136331735012	0.00989708331835653	Q9JJI8/E9Q5C9/P62830/Q8C152/P62245/Q8CCP0/O70251/P16460/Q6ZWV7/P52912/Q9DBZ5/P47955/Q9D6S7/P67984/P62281/P97440/P14115/P35980/O88477/Q9CQL5/Q8BWY3/P35545/Q8BP67/Q91VC3/P62301/Q9DB15/Q61937/P83882/Q60749/Q9CXW4/Q8BGQ7/P99027/P19253/Q6ZWV3/P50431/Q9CPT3/P50580/Q9D8X5/Q99N87/Q9CZR8/Q3U186/Q9CWN7/P61255/P25444/Q80ZS3/P12970/Q8BK72/Q9D1J3/Q6ZWN5/Q63844/Q8K0Z7/P51855/P62858/Q9D823/P14869/Q9JKF7/Q9QZD9/…	Gene Ontology Biological Process (GO BP)
Translation regulator activity	Activated in Fetal MLLr	61	1.77568207173391	0.000758714928995534	0.0276293932789602	O70251/Q9DBZ5/P67984/O88477/Q8BWY3/Q91VC3/Q8BGQ7/Q6ZWV3/P50431/Q9CZR8/O35295/Q6ZWN5/Q9QZD9/Q99L45/Q91WK2/Q9Z1D1/Q9CQJ6/O70194/P60335/Q9DCH4/P63242/Q99JX4/Q6ZQ58/Q9D8N0/P58252/Q9D6V8/P59325/Q6ZWX6/Q8BFR5/Q05D44/Q9JHW4	Gene Ontology Biological Process (GO BP)
Unfolded protein binding	Activated in Fetal MLLr	45	1.88363914466034	0.000180625328955162	0.00952626508064794	Q64433/P11983/P63037/Q61937/P17156/Q9QYJ0/Q9DCC8/Q61390/Q9WU28/P80317/Q9QYJ3/P42932/P80313/P11499/O54946/P61759/Q61081/Q99L47/P07901/P80314/P38647/Q99LP6/O35685/Q9JHS4/P63017	Gene Ontology Biological Process (GO BP)
Ribosome biogenesis	Activated in Fetal MLLr	169	1.65485009878306	0.000209469484979672	0.0103347762877916	Q99LL5/Q9JJI8/Q810D6/Q6ZWV7/Q6NS46/B2RS91/Q6NSQ7/Q9JJA4/Q8BP67/Q61937/Q9QYL7/O35130/Q6P9R1/Q9CXW4/Q9DCG9/Q6ZWV3/Q810V0/Q8BTW3/Q8K4L0/P62827/P50580/P61255/Q8BW10/P25444/Q8BGA5/P12970/Q99ME9/P62313/Q9CRB2/Q3U821/P62858/P14869/Q8C8T8/Q921Y2/Q8K4F6/Q8R2N2/Q8BVY0/P14148/P14131/Q9D1Q1/Q8C4J7/Q9D1C9/Q9DBY8/Q921I9/Q9CQR2/Q9DBD5/Q8K224/Q4VBE8/Q9CZU3/P62852/P62082/Q8BU03/Q8VI75/P47911/Q9CZX8/Q99LH1/P62754/…	Gene Ontology Biological Process (GO BP)
Cytoplasmic translation	Activated in Fetal MLLr	94	2.31097485718032	9.35725397759568E-10	2.86233474304137e-06	Q9JJI8/P62830/P62245/P47955/P67984/P62281/P97440/P14115/P35980/O88477/Q8BWY3/P35545/Q8BP67/P62301/P83882/Q9CXW4/Q8BGQ7/P99027/P19253/P61255/P25444/P12970/Q6ZWN5/P62858/P14869/Q9QZD9/P51410/Q99L45/Q9CQK7/P84099/Q9CQJ6/P62911/P62960/O70194/P14148/P14131/Q3TIV5/P62855/Q9CQR2/Q99JX4/P62852/P62082/P41105/Q9CZM2/P47911/Q9CZX8/P58252/P29341/P62754/P61514/P62908/P59325/P97461/P14206/P62889/P62717	Gene Ontology Biological Process (GO BP)
HALLMARK_MYC_TARGETS_V1	Activated in Fetal MLLr	157	1.8821912439605	0.0000057111326635369	0.000210410150761886	103136/27366/70769/15528/55949/21454/19934/19899/225363/23996/18148/66870/19384/18813/19359/18393/70316/26446/19385/16898/15510/14375/26444/18538/52530/21781/20382/11837/105148/67204/68981/12468/15516/66409/55944/22327/21849/26445/23983/23918/20815/231872/22335/50995/16647/53607/18102/12461/53605/22195/11792/16211/26441/18674/19988/107508/18458/20104/27050/17463/20103/22194/15452/18673/17220/2262…	Hallmark signature
Cytosolic ribosome	Activated in Fetal MLLr	74	2.30900190119766	9.82969639448129E-09	1.50342619591382e-05	Q9JJI8/P62830/P62245/Q6ZWV7/P47955/P67984/P62281/P14115/P35980/P35545/Q8BP67/P62301/P83882/Q9CXW4/P99027/P19253/Q6ZWV3/P61255/P25444/P12970/Q6ZWN5/P62858/Q9D823/P14869/P51410/P84099/P62911/P14148/P14131/P62855/Q9CQR2/P62852/P62082/P41105/Q9CZM2/P47911/Q8BWW4/Q9CZX8/P62754/P61514/P62908/P97461/P14206/P62889/P62717/P62242/P62267/Q9D8E6/P63325/P47962	Gene Ontology Biological Process (GO BP)
Innate immune response	Suppressed in Fetal MLLr	126	-1.98852061538672	9.75708842559443E-06	0.00129767043317059	Q8C522/B2RRE7/P97313/Q9Z2U4/D0QMC3/Q91XB0/B1AXD8/Q3TT38/Q8BUH8/P10107/P29452/P31725/P09581/P27005	Gene Ontology Biological Process (GO BP)
Positive regulation of proteolysis	Suppressed in Fetal MLLr	74	-1.89093097699674	0.000363735526337721	0.0156710962125636	Q9D906/P48025/Q9Z1K6/Q9D6U8/P97821/B1AXD8/P08207/P29452/P31725/P27005	Gene Ontology Biological Process (GO BP)
Positive regulation of apoptotic signaling pathway	Suppressed in Fetal MLLr	39	-1.89849786954646	0.0013640703345142	0.0443895676606749	Q9Z0F6/Q62311/Q60855/Q9QZI9/P28867/P97821/P31725/P27005	Gene Ontology Biological Process (GO BP)
Regulation of inflammatory response	Suppressed in Fetal MLLr	48	-2.11864377962873	0.000065872832644115	0.00447781173482569	Q99PU7/Q09014/P30355/Q60855/Q91XB0/P97821/P10107/P29452/P31725/P27005	Gene Ontology Biological Process (GO BP)
Monocarboxylic acid binding	Suppressed in Fetal MLLr	13	-2.09211194293981	0.000608530952863878	0.023864925088022	P30355/Q9ET01/P27005	Gene Ontology Biological Process (GO BP)
Actin cytoskeleton reorganization	Suppressed in Fetal MLLr	23	-2.10768569975659	0.000397778910229806	0.0167084012547936	P35821/P04202/Q9JHK5/P10107/P31725/P09581	Gene Ontology Biological Process (GO BP)
Plasma membrane organization	Suppressed in Fetal MLLr	22	-2.05292223966235	0.000636833333616595	0.0246587297466999	P48410/P70452/P07356/P28867/P08207/P31725	Gene Ontology Biological Process (GO BP)
Chemotaxis	Suppressed in Fetal MLLr	62	-2.09515497216524	0.0000337558454307504	0.00295021012997776	P49615/P04202/P70452/P28293/Q8R480/P63001/P48025/Q7TPW1/P59729/Q62178/P70460/P28867/Q08642/P10107/P31725/P09581/P27005	Gene Ontology Biological Process (GO BP)
Calcium ion binding	Suppressed in Fetal MLLr	61	-2.18712991257928	5.81750136804743E-06	0.000889771525028727	P42567/O88456/P22682/P48036/P61022/A3KGF7/P50543/Q7TPR4/P07356/P07091/Q08642/O35639/P08207/P10107/P14069/P31725/P27005	Gene Ontology Biological Process (GO BP)
HOXA9_DN.V1_UP	Suppressed in Fetal MLLr	19	-2.07976052612534	0.000763331855541146	0.043791143291571	17523/13039/100040462/75089/20202/20201	Onco Signature (MSigDB C8)
Glial cell development	Suppressed in Fetal MLLr	15	-2.19702856785104	0.0000226156630801129	0.00223161687303253	P49615/P04202/P31725/P09581/P27005	Gene Ontology Biological Process (GO BP)
Collagen-containing extracellular matrix	Suppressed in Fetal MLLr	39	-2.23176409451718	0.0000129570055560237	0.00152441530954676	O09131/P06797/P48036/Q9WUU7/P50543/P10605/P07356/P21460/P97821/O35639/P08207/P10107/P14069	Gene Ontology Biological Process (GO BP)
Cellular lipid metabolic process	Suppressed in Fetal MLLr	152	-1.89002769475831	0.0000145073936795969	0.00158490548995897	Q61425/P42125/Q8BLN5/O88844/P58021/P29416/Q8JZK9/Q80UP3/Q9QWR8/P48410/Q8K245/P97363/P31786/Q922H2/Q9Z0R9/Q99104/P45952/P81117/Q8R3F5/O35704/Q920E5/P30355/Q99NB1/Q921G7/Q9QZI9/Q99JF5/Q8CHK3/Q9JLN9/Q921H8/O70172/Q9D906/Q3URE1/Q91WM2/Q09200/Q8VD65/Q9D2R0/P61022/P51660/Q8VBT6/A3KGF7/Q99KP3/Q9R078/P42337/P16332/Q80XI4/Q9QYF1/P28867/Q9JHK5/Q91XB0/Q61263/P10107/P09581	Gene Ontology Biological Process (GO BP)
Positive regulation of peptide secretion	Suppressed in Fetal MLLr	17	-1.9956314785635	0.000778428020399499	0.0280137687588971	P70452/P63001/Q9D906/Q9D2R0/P31725/P27005	Gene Ontology Biological Process (GO BP)
Granulocyte migration	Suppressed in Fetal MLLr	19	-2.36461650476197	7.59555269231535E-07	0.000221986366309374	P63001/P48025/P10107/Q61096/P31725/P09581/P27005	Gene Ontology Biological Process (GO BP)
Myeloid leukocyte activation	Suppressed in Fetal MLLr	33	-2.12767741080237	0.0000926891942209874	0.00567062733486714	P04202/Q99KQ4/P70452/P28293/O09044/P48025/Q8CB87/P28867/Q91XB0/P97821/O35639/P10107/P29452	Gene Ontology Biological Process (GO BP)
Calcium-dependent protein binding	Suppressed in Fetal MLLr	22	-2.43424476565424	2.0562722124695E-07	7.86253559136364e-05	P61022/P50543/P07356/P07091/O35639/P08207/P10107/P14069/P31725/P27005	Gene Ontology Biological Process (GO BP)
Cysteine-type endopeptidase activity	Suppressed in Fetal MLLr	20	-2.08508258206487	0.000280590064929898	0.0130047006170061	P57080/O88456/Q8BJQ2/Q99LG0/P06797/Q9WUU7/P10605/P97821/Q8BUH8/P29452	Gene Ontology Biological Process (GO BP)
Insulin resistance	Suppressed in Fetal MLLr	19	-2.00948617643874	0.00101966097683032	0.0347042507903654	Q8CI94/P18653/P35821/Q3U182/Q9JLN9/P18654/Q9R078/P42337/P28867/Q9ET01	Kegg pathway
mRNA transcription	Suppressed in Fetal MLLr	15	-2.04937687601219	0.00040419841989401	0.0167084012547936	Q8K0H5/Q62311/Q8BZR9/Q91VL9/Q9R1C0/Q9Z1T1/P07356/P08207	Gene Ontology Biological Process (GO BP)
HALLMARK_GLYCOLYSIS	Suppressed in Adult MLLr	60	-1.80261066085735	0.00179904515308626	0.0210843123198539	21991/14228/110006/13382/23996/70186/14719/331026/16828/69976/54128/50527/110611/18655/15926/78330/50799/15277/14828/23827/11674/13806/14381/19053/110095/18648/56421	Hallmark signature
HALLMARK_MTORC1_SIGNALING	Suppressed in Adult MLLr	101	-2.08845721906511	1.85404642849885E-06	5.85488345841741e-05	13121/16835/19167/14751/319554/59027/18641/21991/66105/15452/23996/12301/104112/56473/16993/14433/12721/16828/66427/56088/50527/107272/74105/17252/22145/18036/236539/18655/15926/15528/13032/15510/74192/208715/17768/15277/53333/22027/14828/27053/12317/74185/22042/11674/74205/20539/13806/665563/14381	Hallmark signature
HALLMARK_HYPOXIA	Suppressed in Adult MLLr	32	-1.91513488731269	0.00200300967038612	0.0210843123198539	18641/21991/70186/14433/16828/50527/110611/18655/15277/15211/14828/74185/11674/20198/13806/12306/56421/11520	Hallmark signature
Ceramide metabolic process	Suppressed in Adult MLLr	13	-2.16500692181162	9.79074242910562E-06	0.0298772234757655	Q9QWR8/O35704/P29416/Q09200/P97363/Q9JLJ5/P28867/Q61207/Q60648	Gene Ontology Biological Process (GO BP)
