# Supplementary material for: A complex interplay of intra- and extracellular factors regulates the outcome of fetal- and adult-derived MLL-rearranged leukemia
Source: Leukemia. 2024 Mar 30;38(5):1115–30. doi: 10.1038/s41375-024-02235-5 (PMC11073998; doi:10.1038/s41375-024-02235-5)
Supplement: Supplementary file 4 — Table S3 [file 41375_2024_2235_MOESM4_ESM.xlsx]

## Sheet: Sheet1
Table S3. Differential protein expression in extracellular fluids of fetal liver and adult bone marrow. Related to Figure 5.
Protein Id	Gene Symbol	Description	Log2FC FLEF-BMEF	pvalue FLEF-BMEF	adj.pvalue FLEF-BMEF	Differential FLEF-BMEF	Localizations	Signals	Log2 BMEF1	Log2 BMEF2	Log2 BMEF3	Log2 BMEF4	Average Log2 BMEF	Log2 FLEF1	Log2 FLEF2	Log2 FLEF3	Log2 FLEF4	Average Log2 FLEF
A0A075B5J7	Igkv14-130	Immunoglobulin kappa variable 14-130	0.890683391826646	0.280963740822863	0.311493008163221	NS	Extracellular	Signal peptide	11.0989357060567	11.1575251426369	13.0089516331442	11.9463651455017	11.8029444068349	14.4126519616176	13.4559758928333	10.8951700877058	12.0318074070956	12.6989013373131
A0A075B5J9	Igkv17-127	Immunoglobulin kappa variable 17-127;Immunoglobulin kappa variable 17-121	0.394476776548247	0.26993608257023	0.300023774875256	NS	Extracellular	Signal peptide	13.7314549827895	14.0928245056308	14.4675209592913	13.1724807693202	13.8660703042579	15.3036039830451	14.3048519997353	13.6039788746342	13.398959850814	14.1528486770572
A0A075B5K2	Igkv9-124	Immunoglobulin kappa chain variable 9-124	0.777266613317168	0.0752976465782815	0.0922636668293693	NS	Extracellular	Signal peptide	13.577691655299	12.9696398030051	14.4751736162092	12.3021748114029	13.3311699714791	14.8843126933355	14.2617652223383	13.6152109309644	13.2364784002972	13.9994418117339
A0A075B5K6	Igkv2-109	Immunoglobulin kappa variable 2-109 (Fragment);Ig kappa chain V-II region 17S29.1	-1.1231954152842	0.0987766058947954	0.118044086111247	NS	Extracellular	Signal peptide	16.5968554780745	13.1347993603428	15.5376286022871	13.8872213034041	14.7891261860271	14.540046309338	13.5557603202267	13.6109828936717	NA	13.9022631744121
A0A075B5K7	Igkv14-100	Immunoglobulin kappa chain variable 14-100	1.89920499420027	0.0319065180329194	0.0416498101023633	NS	Extracellular	Signal peptide	12.6389621654797	NA	NA	NA	12.6389621654797	15.5988672245048	14.4651580543209	14.2063835395306	13.2263524810468	14.3741903248508
A0A075B5K9	Igkv12-98	Immunoglobulin kappa variable 12-98	0.659493481168756	0.362470424654062	0.393908423990559	NS	Extracellular	Signal peptide	12.6983999911974	NA	NA	NA	12.6983999911974	14.4039525200442	13.5554417945947	12.8320416991683	11.9223822789488	13.178454573189
A0A075B5L2	Igkv4-91	Immunoglobulin kappa chain variable 4-91 (Fragment);Immunoglobulin kappa chain variable 4-61;Immunoglobulin kappa variable 4-58;Ig kappa chain V-IV region S107B	1.05919145351301	0.00600321308893692	0.00890271269163403	NS	Extracellular	Signal peptide	16.825346651038	16.804088918276	17.6852405995655	16.430823669046	16.9363749594814	18.8782528033924	17.8403757097688	17.7366659782297	17.0583759081789	17.8784175998924
A0A075B5M1	Igkv4-63	Immunoglobulin kappa variable 4-63	1.2902395816433	0.000698744511061999	0.00124775805546786	NS	Extracellular	Signal peptide	14.2601837886881	13.8705228198752	14.3222505380101	14.4267214963975	14.2199196607427	16.4218865144691	15.5381199012673	15.1714799684957	14.6575387691053	15.4472562883344
A0A075B5M4	Igkv4-57-1	Immunoglobulin kappa variable 4-57-1 (Fragment)	0.0648015461165687	0.94426863788257	0.951301960433643	NS	Extracellular	Signal peptide	11.662311078073	NA	11.2970750757591	NA	11.479693076916	12.7827918747635	11.9388457935837	10.263541865926	10.8411032926817	11.4565707067387
A0A075B5M7	Igkv5-39	Immunoglobulin kappa variable 5-39	-0.157930334008165	0.525373647170248	0.555046262532157	NS	Extracellular	Signal peptide	18.5652301421388	17.8865607266042	18.3921173169929	18.4596517660488	18.3258899879462	18.9547555355638	18.2065991161181	17.6741217466932	17.5047647808161	18.0850602947978
A0A075B5N2	Igkv6-29	Immunoglobulin kappa chain variable 6-29;Immunoglobulin kappa variable 6-20 (Fragment)	0.263765865528535	0.419090426353205	0.450611903590126	NS	Extracellular	Signal peptide	13.9345739781111	12.902460007284	14.0748504001485	13.183940560092	13.5239562364089	14.6097480242876	13.819849317877	13.2217972571513	13.2112655149304	13.7156650285616
A0A075B5N3	Igkv8-28	Immunoglobulin kappa variable 8-28	0.434789184889402	0.287437306888353	0.317535454206506	NS	Extracellular	Signal peptide	13.355742482164	13.2794126451947	13.2011461086465	13.6936128576156	13.3824785234052	15.0563992736666	13.9195988124491	13.2356686364759	12.2975405128789	13.6273018088676
A0A075B5N6	Igkv8-16	Immunoglobulin kappa variable 8-16;Predicted gene 43218 (Fragment)	4.41636065942617	1.38518665897536e-05	0.0000369033314449243	Higher in FLEF	Extracellular	Signal peptide	11.9322671381394	9.11382919687507	10.4627757555889	8.31328765011248	9.95553993517895	14.9090071872383	14.4900950644499	13.488386664611	12.8515991266771	13.9347720107441
A0A075B5N7	Igkv6-13	Immunoglobulin kappa variable 6-13	0.517075083436215	0.322037447075922	0.352729969544329	NS	Extracellular	Signal peptide	15.7345747476343	13.9892274936428	16.08721609699	13.6894214251738	14.8751099408602	16.3036332209375	15.4470381388889	14.8868135868264	14.4703252767696	15.2769525558556
A0A075B5N9	Igkv3-7	Immunoglobulin kappa variable 3-7	2.06177615434723	0.0105536278216145	0.0149297362315946	NS	Extracellular	Signal peptide	13.0852866656894	12.1738966800336	12.1100760478588	12.3998527407083	12.4422780335725	16.2990703195624	14.3688293824225	14.2387220329118	11.9835171991836	14.2225347335201
A0A075B5Q2	Ighv5-9	Immunoglobulin heavy variable 5-9 (Fragment)	3.70194610064848	0.00248615526685736	0.00398858547222402	NS	Extracellular	Signal peptide	NA	NA	10.240856682896	NA	10.240856682896	14.8674850645254	13.9291583832584	13.4226238504497	13.1610848883444	13.8450880466445
A0A075B5Q3	Ighv2-5	Immunoglobulin heavy variable 2-5	-3.35392159410407	0.000163144172088847	0.000334467744954788	Higher in BMEF	Extracellular	Signal peptide	15.4298836664052	17.9558702145247	15.2716713488725	NA	16.2191417432674	12.8550416830926	12.8052364605062	12.4708912331333	12.4130006561704	12.6360425082256
A0A075B5Q4	Ighv5-12	Immunoglobulin heavy variable 5-12 (Fragment)	-0.0622525850667831	0.906913953243064	0.916820832379679	NS	Extracellular	Signal peptide	12.4005282142666	12.8523566298707	14.6736731144368	12.2436226198682	13.0425451446106	13.4871037788323	13.5084592265494	12.2383532429146	12.394215420214	12.9070329171276
A0A075B5Q6	Ighv5-9-1	Immunoglobulin heavy variable 5-9-1	1.77286412690304	0.000927276236192931	0.00162234897045364	NS	Extracellular	Signal peptide	11.1730280925777	12.0038072387035	11.599132868126	12.9870781491281	11.9407615871338	14.8311254017891	13.8034200931389	12.9517775018939	12.8227340046142	13.602264250359
A0A075B5R0	Ighv5-16	Immunoglobulin heavy variable 5-16	-1.49433831647831	0.00215656119149221	0.00350673868221992	NS	Extracellular	Signal peptide	14.7697092899047	14.7497217503628	13.8491257344186	14.1731390116849	14.3854239465928	13.9836506988411	13.2785568157486	12.1630759812418	11.3870324191381	12.7030789787424
A0A075B5R1	Ighv5-17	Immunoglobulin heavy variable 5-17 (Fragment)	2.47645393505551	0.000348933917791339	0.000662095833219177	Higher in FLEF	Extracellular	Signal peptide	NA	14.9742116007511	14.5673611134023	NA	14.7707863570767	17.8645030486688	17.3284572085531	16.8934938438591	16.5577738427635	17.1610569859611
A0A075B5R2	Ighv7-3	Immunoglobulin heavy variable 7-3 (Fragment)	1.90836321516552	9.1642618764709e-06	0.000025591043620108	Higher in FLEF	Extracellular	Signal peptide	13.4267017422925	12.618419093824	13.5580009507325	12.8932452654637	13.1240917630782	15.7477613980227	15.1438830008081	14.5403688409942	14.363158368056	14.9487929019702
A0A075B5R5	Ighv4-1	Immunoglobulin heavy variable 4-1 (Fragment)	2.16310737959069	3.87429664194805e-06	0.0000121482110240538	Higher in FLEF	Extracellular	Signal peptide	16.289546161238	16.4497231837686	16.3622872223767	15.4320218652487	16.133394608158	19.1730963043059	18.2524234564598	17.8600208913049	17.5044326100996	18.1974933155426
A0A075B5R7	Ighv14-2	Immunoglobulin heavy variable 14-2 (Fragment)	0.529769116383888	0.221576008778163	0.251141694521876	NS	Extracellular	Signal peptide	14.9863804913955	17.0530258816528	14.9223429703131	15.4245158945135	15.5965663094687	16.8139294402337	16.0964124981726	15.7827029300961	15.4982582439634	16.0478257781165
A0A075B5R9	Ighv14-3	Immunoglobulin heavy variable V14-3 (Fragment)	1.26897898945535	0.0223556662894755	0.0298925575860541	NS	Extracellular	Signal peptide	15.5820070706335	16.0160787322787	17.6135687165196	14.7772867669801	15.997235321603	18.2328273597552	17.1355631403041	16.9061307177688	16.314457741752	17.147244739895
A0A075B5S2	Ighv7-1	Immunoglobulin heavy variable 7-1 (Fragment)	-0.964920741508167	0.0568764951964853	0.0710956189956066	NS	Extracellular	Signal peptide	15.6837328567419	15.8824967036143	16.1020082509592	13.5294609696602	15.2994246952439	14.9826493867994	14.4229164186454	13.9375815153682	13.6552330345241	14.2495950888343
A0A075B5S5	Ighv7-4	Immunoglobulin heavy variable 7-4	2.05837448909798	0.00123474127020073	0.00210853357083486	NS	Extracellular	Signal peptide	14.6010924903248	12.3505898283615	13.5107245496386	11.5067668120847	12.9922934201024	15.645561597584	14.817991445255	14.8431188860766	14.7413315065714	15.0120008588718
A0A075B5S6	Ighv3-1	Immunoglobulin heavy variable 3-1 (Fragment)	0.644597720427283	0.599893234692318	0.627864447024202	NS	Extracellular	Signal peptide	10.6637667088448	9.85818587961227	8.80743831357867	11.1038899274239	10.1083202073649	8.94419585716875	12.2308153677266	11.605890574204	10.5615945427584	10.8356240854645
A0A075B5S9	Ighv9-4	Immunoglobulin heavy variable 9-4	1.09248170603039	0.00289963243284141	0.00459740339141523	NS	Extracellular	Signal peptide	15.2621303587498	15.2102953714277	16.1015192542677	14.9804991450507	15.388611032374	17.3710057284192	16.5149765192046	15.986934129267	15.6218164150488	16.3736831979849
A0A075B5T2	Ighv6-3	Immunoglobulin heavy variable 6-3 (Fragment)	0.735327101499529	0.0174817923264721	0.0238593672761035	NS	Extracellular	Signal peptide	16.2335355706137	16.6033172262902	16.3846853778696	15.5321595394639	16.1884244285594	17.6836427330159	16.6295659041831	16.754532635792	16.3307781644302	16.8496298593553
A0A075B5T3	Ighv6-6	Immunoglobulin heavy variable 6-6 (Fragment)	0.950205326390261	0.0116840071314526	0.016426742435611	NS	Extracellular	Signal peptide	14.5965155872808	14.3893266615534	14.25048250994	13.2435472575598	14.1199680040835	15.9039260719712	15.0662514183389	14.5896095927497	14.3716391471968	14.9828565575641
A0A075B5T5	Ighv1-5	Immunoglobulin heavy variable V1-5	0.112694657763856	0.90499532048065	0.915407538932968	NS	Extracellular	Signal peptide	11.1699166175017	14.7819511027914	12.9896638950489	10.9916426982112	12.4832935783883	14.4414992957916	13.627740385932	11.6739091281016	10.1772709135919	12.4801049308543
A0A075B5T6	Ighv10-3	Immunoglobulin heavy variable V10-3 (Fragment);Immunoglobulin heavy variable 10-1 (Fragment)	1.78714084478471	0.00592757871062854	0.00880292164937094	NS	Extracellular	Signal peptide	12.9411314298838	NA	14.0959102339685	12.2857293353565	13.1075903330696	16.1084466697612	15.2246023811483	14.4916621744469	13.7643011910658	14.8972531041056
A0A075B5T7	Ighv1-7	Immunoglobulin heavy variable V1-7 (Fragment)	0.858416638535374	0.0519058683809299	0.0652068244128138	NS	Extracellular	Signal peptide	14.4714193022676	NA	14.9175624738319	NA	14.6944908880497	16.2732279554559	15.8301922197459	14.8515675031539	14.9603773293842	15.478841251935
A0A075B5T9	Ighv1-9	Immunoglobulin heavy variable V1-9	-0.42356602446768	0.581223606941327	0.610140204301592	NS	Extracellular	Signal peptide	11.5425726943494	13.4315799698758	11.4894720355038	NA	12.1545415665764	13.5910533641281	11.996628644321	10.7970644656298	10.2735025921436	11.6645622665556
A0A075B5U4	Ighv1-18	Immunoglobulin heavy variable V1-18	-1.3009147529417	0.195637498701511	0.223567548884418	NS	Extracellular	Signal peptide	12.2499599112675	15.5430392494519	NA	NA	13.8964995803597	13.3669535573992	12.0188944213754	11.1842187653452	11.1870344091379	11.9392752883144
A0A075B5V6	Ighv1-42	Immunoglobulin heavy variable V1-42	0.324072938416761	0.324381552439205	0.355002632596848	NS	Extracellular	Signal peptide	17.4174746897134	17.01719810624	17.5151611085483	16.3070843995605	17.0642295760156	18.288324531069	17.4748315282218	16.8427217023841	16.5063620776766	17.2780599598378
A0A075B5V7	Ighv1-43	Immunoglobulin heavy variable V1-43	0.251260206381046	0.815947658147411	0.834132538125503	NS	Extracellular	Signal peptide	9.4423589492527	NA	NA	NA	9.4423589492527	10.6728621014286	9.2428667558704	9.35353296643974	8.97672425276471	9.56149651912586
A0A075B5V8	Ighv1-47	Immunoglobulin heavy variable 1-47	0.718960299468454	0.0976912659497475	0.116905950064637	NS	Extracellular	Signal peptide	14.0215660871048	13.0353410358418	14.2917542994938	14.8921006282358	14.060190512669	15.7296148599264	14.8331106875505	14.2571329659391	13.8143386581307	14.6585492928866
A0A075B5V9	Ighv1-49	Immunoglobulin heavy variable 1-49	-1.63965415871645	0.161687353612729	0.187244959452721	NS	Extracellular	Signal peptide	NA	NA	10.7324877296158	NA	10.7324877296158	9.67761890993348	9.44145840955937	9.4008919492223	6.91795483718832	8.85948102647586
A0A075B5W2	Ighv1-52	Immunoglobulin heavy variable 1-52	1.76006773453092	0.00284635824751867	0.00452108995954862	NS	Extracellular	Signal peptide	10.768751745901	9.67615467684753	10.42907263574	9.6673057812763	10.1353212099412	13.5373513957242	11.7537334862944	10.8967689004596	10.8920150463485	11.7699672072067
A0A075B5W3	Ighv1-53	Immunoglobulin heavy variable 1-53 (Fragment)	1.77461481940192	0.01360039258437	0.0188993864284909	NS	Extracellular	Signal peptide	11.760901330636	10.1042349017707	9.81738700287806	9.7547249821772	10.3593120543655	13.2414618622341	12.8217223967518	11.3501622007811	11.1137367924183	12.1317708130463
A0A075B5W5	Ighv1-54	Immunoglobulin heavy variable V1-54 (Fragment)	-0.776172573245804	0.223316499843308	0.252951371413668	NS	Extracellular	Signal peptide	11.9094772215485	11.004984964936	10.0966625728129	NA	11.0037082530992	10.9416527166004	11.1133845304644	9.22939308638708	10.2937530444703	10.3945458444806
A0A075B5W6	Ighv1-55	Immunoglobulin heavy variable 1-55 (Fragment)	0.532685803216083	0.115368045921365	0.136327608027598	NS	Extracellular	Signal peptide	14.702131391265	14.1653794261563	14.5177294433801	14.4919684762428	14.4693021842611	16.1293784450617	15.0474351872804	14.2916826077861	14.0769234320836	14.8863549180529
A0A075B5X0	Ighv1-59	Immunoglobulin heavy variable V1-59	-1.58787212545878	0.377986976044611	0.409505298549049	NS	Extracellular	Signal peptide	12.8486750725863	NA	11.0794926510173	NA	11.9640838618018	12.6877020614792	12.214762045669	7.89447466045354	9.10365077769508	10.4751473863242
A0A075B5X7	Ighv1-69	Immunoglobulin heavy variable 1-69	0.782819393257572	0.265121691771845	0.295045764577317	NS	Extracellular	Signal peptide	14.2193287129594	14.7697056935669	14.5948921115277	11.6688306080374	13.8131892815228	15.7662123864206	15.0325820875234	13.3942997700723	13.7858722354303	14.4947416198616
A0A075B5Y1	Ighv1-74	Immunoglobulin heavy variable V1-74;Ig heavy chain V region 102	1.82755379981471	0.0015290920870048	0.00256632540851108	NS	Extracellular	Signal peptide	11.8775899890507	11.3268576056026	11.2935934075722	10.6071398045644	11.2762952016975	13.4780266153432	13.3600132617801	12.6959354796286	12.6589922970815	13.0482419134583
A0A075B5Y4	Ighv1-81	Immunoglobulin heavy variable 1-81 (Fragment)	1.10141147882994	0.00328855448891785	0.00515669587664734	NS	Extracellular	Signal peptide	15.6161714912818	15.4984298600417	16.1931991644415	15.0098521723121	15.5794131720193	17.5870134825334	16.7199667244658	16.2629104455174	15.6259912509112	16.5489704758569
A0A075B663	Iglv1	Immunoglobulin lambda variable 1 (Fragment);Ig lambda-1 chain V region;Ig lambda-1 chain V region S43	0.374337485166302	0.0903034197688417	0.10880551376899	NS	Extracellular	Signal peptide	18.4240017301018	18.1331139695242	18.5139777191848	18.0454705090858	18.2791409819742	19.3777586564733	18.5808389179617	18.3236935925286	18.009766936056	18.5730145257549
A0A075B666	Igkv13-85	Immunoglobulin kappa chain variable 13-85 (Fragment)	-0.162074977788168	0.815521263423602	0.833858240852782	NS	Extracellular	Signal peptide	12.3660889995032	11.9438458368627	14.730590860762	12.1348190578049	12.7938361887332	14.2984655311641	12.7722339922228	11.9653216221536	10.3502861855343	12.3465768327687
A0A075B677	Igkv4-53	Immunoglobulin kappa variable 4-53	3.52019157358927	0.000744670119156687	0.00132260433621264	NS	Extracellular	Signal peptide	10.8786488773374	NA	8.90750831069446	NA	9.89307859401595	14.2190394543304	13.183795534824	12.253787714475	12.279981771561	12.9841511187976
A0A075B680	Ighv1-62-2	Immunoglobulin heavy variable 1-62-2	0.652126471935995	0.093104652596538	0.111874041559621	NS	Extracellular	Signal peptide	13.4467426206907	13.0771769846828	14.0257496267928	14.4588231603455	13.7521230981279	15.3546054611867	14.6067211018078	13.987675870322	13.6066882372596	14.388922667644
A0A075B697	Ighv2-9-1	Immunoglobulin heavy variable 2-9-1 (Fragment);Ig heavy chain V region MOPC 141;Ig heavy chain V region PJ14	1.44245777292821	0.0209563909903396	0.0281571478538058	NS	Extracellular	Signal peptide	14.1697214903101	13.6312532695117	14.4545183820109	11.6598774841167	13.4788426564873	16.0102641726941	15.0080625740123	14.4107543793279	13.5909407538402	14.7550054699686
A0A075B6D5	Igkv19-93	Immunoglobulin kappa chain variable 19-93	3.07467280193367	6.02317384368334e-06	0.0000177102798358025	Higher in FLEF	Extracellular	Signal peptide	13.1363178625877	12.1836708416383	14.1222742244667	13.7524833645108	13.2986865733009	17.2367300290696	16.2968321023879	16.0471704275449	15.452050508637	16.2581957669099
A0A0A6YVU8	Gm9774	Predicted pseudogene 9774;Proteasomal ubiquitin receptor ADRM1	1.47867294602717	2.06078956386246e-05	0.0000527702182008471	Higher in FLEF	Cytoplasm|Nucleus	Nuclear export signal	14.096717484661	13.5092413051864	14.1271233828367	13.3759826867226	13.7772662148517	14.7361957585959	15.2955059332235	15.6314646728891	15.4652413967349	15.2821019403608
A0A0A6YWI9	Ighv1-11	Immunoglobulin heavy variable V1-11 (Fragment)	3.99272135326828	4.0961273042317e-06	0.0000126579212242661	Higher in FLEF	Extracellular	Signal peptide	10.6114188466488	NA	12.557790793438	12.033547838943	11.73425249301	16.8208094115614	15.916738235292	15.5487838435633	15.08812104802	15.8436131346092
A0A0A6YXA5	Ighv1-15	Immunoglobulin heavy variable 1-15 (Fragment)	0.546975249030794	0.30364879627223	0.333975688143456	NS	Extracellular	Signal peptide	12.4480304553929	14.8362152127099	14.9030427196448	13.2957983779718	13.8707716914299	15.3578514125628	14.5912754419277	13.7455051097648	13.534964654714	14.3073991547423
A0A0A6YXQ0	Ighv8-8	Immunoglobulin heavy variable 8-8 (Fragment)	0.302898290446677	0.704617996007403	0.7295112716269	NS	Extracellular	Signal peptide	13.250124941315	13.5726585997492	14.955269747831	10.7821341343992	13.1400468558236	14.9042321421395	13.3226021343977	12.9344087214919	11.7781300278338	13.2348432564657
A0A0A6YXW6	Igha	Immunoglobulin heavy constant alpha (Fragment)	-8.55545300463456	6.10178574333986e-13	5.0292062181434E-11	Higher in BMEF	Cell membrane	Signal peptide|Transmembrane domain	15.7834152701701	15.1150006689367	15.6202039171125	15.5519824185125	15.5176505686829	6.86745918049734	6.82797214661616	NA	7.32538678246386	7.00693936985912
A0A0A6YYE7	Igkv4-57	Immunoglobulin kappa variable 4-57 (Fragment)	0.817517000623499	0.457177405106679	0.488881567605591	NS	Extracellular	Signal peptide	15.1301025472541	11.7160746336463	15.8103687572332	10.1792120335738	13.2089394929269	16.1499640709337	13.7280331704185	14.20866355401	13.041601323481	14.2820655297108
A0A0B4J1H6	Igkv2-137	Immunoglobulin kappa chain variable 2-137 (Fragment);Ig kappa chain V-II region 7S34.1	1.01193434830927	0.00244162321669616	0.00392430300672525	NS	Extracellular	Signal peptide	14.5010159121958	14.9567082294757	15.1932541886754	14.3793725827408	14.7575877282719	16.5207224539718	15.7285481009011	15.3225580392108	15.242997347901	15.7037064854961
A0A0B4J1H7	Igkv1-135	Immunoglobulin kappa variable 1-135 (Fragment)	1.55789090259651	0.000123515650872985	0.000260618023341999	Higher in FLEF	Extracellular	Signal peptide	13.6642123774166	13.6567441046197	13.7487284512283	12.5498047370765	13.4048724175853	15.6990731930306	14.8620630902865	14.4921190397774	14.6328325950835	14.9215219795445
A0A0B4J1I1	Igkv16-104	Immunoglobulin kappa variable 16-104 (Fragment)	1.20646323540161	0.00373100817237892	0.00580220168316593	NS	Extracellular	Signal peptide	13.889422034977	NA	14.1911493492157	14.00970646176	14.0300926153176	16.129709296801	15.165516709101	14.8139135806792	14.4661523968525	15.1438229958584
A0A0B4J1J7	Ighv1-82	Immunoglobulin heavy variable 1-82	2.19543405491949	3.2821658826343e-06	0.0000105376902196567	Higher in FLEF	Extracellular	Signal peptide	14.3797790796807	14.9946696864388	14.9446824700421	14.1856050082458	14.6261840611018	17.7446075363767	16.8122243797923	16.3146008698759	16.0084612400594	16.7199735065261
A0A0B4J1K5	Iglv3	Immunoglobulin lambda variable 3 (Fragment)	-0.537423679150634	0.667775272092494	0.693818113115601	NS	Extracellular	Signal peptide	7.61936790030091	NA	11.5875270380631	7.11180226045014	8.77289906627139	10.7768617695014	8.21728358235588	7.8742691115101	7.75277569570171	8.65529753976728
A0A0B4J1N0	Ighv1-76	Immunoglobulin heavy variable 1-76	2.66170590802365	0.000476046348026449	0.000875573391157433	Higher in FLEF	Extracellular	Signal peptide	13.0361164843173	13.8032331844419	12.7367210926974	11.2815584296936	12.7144072977876	16.4591308963494	15.5653098524235	14.7548105918183	14.0742897594962	15.2133852750218
A0A0G2JDV3	Gbp6	Guanylate-binding protein 6	-1.21194356294149	8.92673944834499e-05	0.000195233900876959	Higher in BMEF	Cytoplasm	NA	12.3262013885604	12.597583975398	11.8576430173635	12.6561246351841	12.3593882541265	10.7669750559333	10.9324405672084	11.6018173312019	11.4296469296079	11.1827199709879
A0A0G2JE99	Iglc1	Immunoglobulin lambda constant 1 (Fragment);Ig lambda-1 chain C region	1.16980925831166	0.0204887459559777	0.0275779879861655	NS	Cytoplasm|Extracellular	NA	14.9560033941037	14.2135115535756	14.9762124410887	12.9305496231465	14.2690692529786	16.6344515813888	15.6364094776702	15.082951653105	14.9909477054786	15.5861901044106
A0A0G2JEB6	Cfap47	Cilia and flagella-associated protein 47	-0.139501938979308	0.800890153183527	0.819851651085407	NS	Cytoplasm	Nuclear export signal	9.13614131697899	NA	8.52113663009123	NA	8.82863897353511	9.83658628554577	8.9727993623092	8.08800203417731	NA	8.96579589401076
A0A0G2JFS9	Atg4a-ps	Cysteine protease;Cysteine protease ATG4A	-3.71808036837597	0.00585057795670774	0.00870365072560446	NS	Cytoplasm|Nucleus	Nuclear export signal	13.5664766695345	14.9321529030463	NA	14.0942614726396	14.1976303484068	NA	10.6057807158053	NA	NA	10.6057807158053
A0A0G2JGH6	Zfp804b	Zinc finger protein 804B	-2.41783330436636	0.000235858811721279	0.000464410314232828	Higher in BMEF	Nucleus	Nuclear localization signal	20.2230360717733	20.4201368683545	18.5273474160479	19.9414464622283	19.777991704601	17.0248548235406	17.1423193559855	17.8165861743468	17.5535880938966	17.3843371119424
A0A0J9YUD4	Zfp433	Zinc finger protein 433;Predicted gene, 32687	-5.60777282382597	0.000111567465331808	0.000238169541051766	Higher in BMEF	Nucleus	Nuclear localization signal	13.2813529165931	13.9223103611427	13.7469978333923	12.8617811149586	13.4531105565217	NA	NA	NA	7.77830918917843	7.77830918917843
A0A0J9YUD5	Nup205	Nucleoporin 205	2.21531222865998	6.80573864242362e-06	0.0000197579919310867	Higher in FLEF	Lysosome/Vacuole	NA	10.8683009430805	10.4874012261646	10.1538020497517	9.85614343895965	10.3414119144891	11.9389796508606	12.6876226844222	12.6960551347488	13.105764750305	12.6071055550841
A0A0N4SUI7	Nbdy	Negative regulator of P-body association	0.178606899082369	0.443708558028794	0.475627442308858	NS	Nucleus	Nuclear localization signal	14.1346730272445	13.1382941182179	14.5476974563359	13.9064792028951	13.9317859511733	14.2363618968326	14.1004380023648	13.9610099644172	14.1771302245606	14.1187350220438
A0A0U1RNF2	Lcmt1	Leucine carboxyl methyltransferase 1	-0.693328850412778	0.0017672758268259	0.00292420953152654	NS	Cytoplasm|Nucleus	Nuclear export signal	16.1335434379518	17.146464043043	16.2112628911499	16.6511033835699	16.5355934389286	15.7030036205761	15.7022139696681	16.0334531983241	16.0185105424744	15.8642953327607
A0A0U1RNG7	Kctd14	Potassium channel tetramerisation domain-containing 14	2.39198271818946	0.00212321310431896	0.00345784165646264	NS	Cytoplasm	NA	9.60570125569453	NA	9.37439440787904	NA	9.49004783178679	11.4312732787343	12.0723792760727	12.1266479521377	11.9136128359444	11.8859783357223
A0A140T8M5	Igkv6-15	Immunoglobulin kappa variable 6-15 (Fragment)	1.12941559457366	0.0165428899503071	0.0226514255768908	NS	Extracellular	Signal peptide	16.6621648904539	15.9609311623364	16.3301595675122	14.8154630169679	15.9421796593176	17.9699804433138	16.9352177928917	16.9226212759498	15.845527752928	16.9183368162708
A0A140T8M6	Igkv3-5	Immunoglobulin kappa chain variable 3-5 (Fragment)	0.871328390951721	0.130520918213485	0.153135641364799	NS	Extracellular	Signal peptide	14.8246922162098	16.0908988790644	17.2633196761111	14.294596289173	15.6183767651396	17.474983784858	16.4873388843434	15.9756249196096	15.552040915017	16.372497125957
A0A140T8N3	Igkv13-84	Immunoglobulin kappa chain variable 13-84 (Fragment)	-0.963346080279959	0.0107560786872016	0.0151869151699648	NS	Extracellular	Signal peptide	14.6808955947447	15.2981552322346	14.9236231792343	14.1233602508336	14.7565085642618	14.7451935698107	13.8040146945418	13.3436016678322	12.7665175235036	13.6648318639221
A0A140T8N5	Igkv6-23	Immunoglobulin kappa variable 6-23 (Fragment)	2.35579394005631	0.000146362338889983	0.00030265046556043	Higher in FLEF	Extracellular	Signal peptide	14.2471904040232	13.4376489278299	15.0589271021108	13.0362863832035	13.9450132042918	17.3654131237559	16.4828938751303	15.6584843430241	15.0920673266164	16.1497146671317
A0A140T8N7	Igkv6-25	Immunoglobulin kappa chain variable 6-25 (Fragment)	0.764800700592677	0.435159542362254	0.466747984131942	NS	Extracellular	Signal peptide	12.4778748940732	8.93668979489671	14.5818861762712	10.2125400722307	11.5522477343679	14.1663340492931	13.1084965447705	12.2128264633318	11.8585014651435	12.8365396306347
A0A140T8N9	Igkv6-32	Immunoglobulin kappa variable 6-32 (Fragment)	0.482534340155256	0.316945303560214	0.347513297917299	NS	Extracellular	Signal peptide	15.151363979905	15.7287697020779	15.4128050564545	13.430368158384	14.9308267242053	16.5001631095784	15.393418871725	14.6361670310159	14.8340294258853	15.3409446095512
A0A140T8P3	Igkv15-103	Immunoglobulin kappa chain variable 15-103 (Fragment)	-1.41603391281833	0.300854869520855	0.331040766942534	NS	Extracellular	Signal peptide	14.8904729040294	15.3789055677921	15.3169570162101	14.6991871634373	15.0713806628672	11.1559634747509	15.1348379786601	15.2533694251811	14.0971081682903	13.9103197617206
A0A140T8P4	Igkv3-9	Immunoglobulin kappa variable 3-9 (Fragment)	2.67552511025936	0.0357799011056157	0.0462142454290212	NS	Extracellular	Signal peptide	12.1018161517102	NA	14.4822305893163	11.8693531572804	12.8177999661023	17.103233359886	NA	14.9729049772461	NA	16.038069168566
A0A140T8P5	Igkv8-24	Immunoglobulin kappa chain variable 8-24 (Fragment)	0.271674410324416	0.672161928468682	0.697963419817381	NS	Extracellular	Signal peptide	12.1053994713595	11.499879252583	13.7340209896761	11.5446802009567	12.2209949786438	13.9028195940439	12.9586549538946	11.2065543636114	11.3126278996781	12.345164202807
A0A140T8P6	Igkv12-46	Immunoglobulin kappa variable 12-46 (Fragment)	-0.230755380198605	0.717132736418672	0.741304170999117	NS	Extracellular	Signal peptide	NA	NA	14.465982732865	NA	14.465982732865	15.0872643590294	14.2087013794729	14.1311137045777	12.7924325825045	14.0548780063961
A0A140T8P9	Igkv14-111	Immunoglobulin kappa variable 14-111 (Fragment);Ig kappa chain V-V region L6 (Fragment)	1.05355527280915	0.104614464379525	0.124456765810102	NS	Extracellular	Signal peptide	12.1643200288873	13.1576430373103	12.313006146126	10.8325493326411	12.1168796362411	14.5974554266597	13.6737707326867	11.9974517097893	11.6556886250807	12.9810916235541
A0A140T8Q4	Igkv3-4	Immunoglobulin kappa variable 3-4 (Fragment)	2.92619717105644	0.000265052609051741	0.000517642544519784	Higher in FLEF	Extracellular	Signal peptide	10.0339439194086	11.1267110226706	11.1794155841903	NA	10.7800235087565	14.5851035685789	14.1545013135198	12.9697319435697	12.524871107354	13.5585519832556
A0A1B0GRV7	Gm17949	Nucleoside-diphosphate kinase	-0.120828069747841	0.630770327624043	0.657831846227131	NS	Cytoplasm|Cell membrane	NA	16.4532864944514	16.9993405082431	16.6384920881581	17.0690053048336	16.7900310989215	16.0145010131025	16.3760116797905	17.291456128712	17.3204835610057	16.7506130956527
A0A1D5RLD8	Gm10358	Glyceraldehyde-3-phosphate dehydrogenase	0.10840390731399	0.861609953173693	0.875889863748551	NS	Cytoplasm	NA	10.9795416344722	NA	10.164082860538	NA	10.5718122475051	10.033618092615	9.75965649423917	11.3749456296958	12.4250726506335	10.8983232167959
A0A1L1SQU7	Fat1	FAT atypical cadherin 1	1.78328884372978	0.000240799426946214	0.000473255207578719	Higher in FLEF	Cell membrane	Signal peptide|Transmembrane domain	10.7530098143332	NA	10.4805067908693	10.6642093942051	10.6325753331358	12.7719434009024	12.7403277802604	11.8563161576047	12.2292341673956	12.3994553765408
A0A1Y7VJN6	Ighg3	Immunoglobulin heavy constant gamma 3 (Fragment);Ig gamma-3 chain C region	2.98125732991177	6.84983669785311e-08	3.83576311902072E-07	Higher in FLEF	Cell membrane	Signal peptide|Transmembrane domain	15.8800459041994	15.9554887008714	16.0026468907586	15.4530123619775	15.8227984644517	19.8105014014038	18.6899138466661	18.3658488626864	17.895862339032	18.6905316124471
A0A1Y7VKT9	Ubl5b	Ubiquitin-like protein 5	0.159846871766512	0.32962074636811	0.360064078917328	NS	Cytoplasm|Nucleus	Nuclear localization signal	16.2463780847956	16.6002327977808	16.5216790292229	16.3814239864656	16.4374284745662	16.5808461643898	16.3270715228712	16.7788241940571	16.8074436616932	16.6235463857528
A0A1Y7VKY1	Rps18-ps5	40S ribosomal protein S18	2.63632630014428	1.74146517206708e-07	8.44322498405685E-07	Higher in FLEF	Cytoplasm|Nucleus	NA	15.2669522774943	15.9475853646149	14.6853026965657	15.9582908555274	15.4645327985506	17.6835546265749	17.8651000668882	18.4458311102619	18.717042083414	18.1778819717847
A0A1Y7VMP7	Mlh3	MutL homolog 3	-5.38935961097126	0.000393591319187703	0.000738333644635538	Higher in BMEF	Nucleus	Nuclear export signal	14.7663736678333	15.8221794649533	15.0382693680319	15.1752210907719	15.2005108978976	11.1125793599081	10.4005029196283	7.9203715812425	NA	9.81115128692631
A0A286YCV9	Kif13b	Kinesin family member 13B	0.0974398663155827	0.772249664528336	0.792840984894311	NS	Cytoplasm	Nuclear export signal	13.5573966814517	12.703638350583	13.5409061336464	13.2187151806445	13.2551640865814	12.4289623004584	13.1767481793894	14.0835213461913	14.0897640182009	13.44474896106
A0A286YCX6	Trappc8	Trafficking protein particle complex 8	2.07546465257358	2.72189567773751e-07	1.23669248062578E-06	Higher in FLEF	Cytoplasm	Nuclear export signal	10.4094056005552	10.0030647714078	10.1339225919606	10.163881309843	10.1775685684417	11.6488048831494	12.275425876658	12.6076124356352	12.7075461562215	12.309847337916
A0A2I3BRL8	Gm7324	Predicted gene 7324;RNA binding motif protein, X-linked-like-1	-0.765360049971517	0.0189855856323313	0.0257320051928437	NS	Nucleus	Nuclear localization signal	14.8028370626674	14.6635789636655	15.1229196668117	15.0894390147879	14.9196936769831	14.9839039861817	14.404070181517	13.3790391673057	13.5463087190724	14.0783305135192
A0A338P6K9	Qser1	Glutamine and serine-rich 1	1.92747373694027	0.000214915690724515	0.0004274812475761	Higher in FLEF	Nucleus	Nuclear localization signal	9.51764424608297	9.85696620035236	9.39568333800785	9.64601121548055	9.60407624998093	10.5296696870982	12.1243065044563	11.7236933638917	12.173903709529	11.6378933162438
A0A338P6S8	Abi3bp	ABI family member 3-binding protein	-2.38583495586838	3.15016865237716e-06	0.0000101885026316192	Higher in BMEF	Extracellular	Signal peptide	13.8939105971536	14.0612080169899	13.456350073424	13.4445775506461	13.7140115595534	11.7526497980467	11.255566055933	10.7206629927192	11.2319649214313	11.2402109420326
A0A494B9V8	Ptar1	Protein prenyltransferase alpha subunit repeat-containing 1	1.3772449187202	0.000127933280378301	0.000268863766532086	Higher in FLEF	Nucleus	Nuclear export signal	11.7880096898259	11.7336435157653	11.7344842152481	11.8958068393343	11.7879860650434	12.4774512293247	13.359721109508	13.4111746888594	13.6599228309607	13.2270674646632
A0A494BAW1	Duox2	NAD(P)H oxidase (H(2)O(2)-forming)	1.93398541568426	0.00482436530426922	0.00729811499283629	NS	Cell membrane	Signal peptide|Transmembrane domain	NA	NA	NA	13.8416626110526	13.8416626110526	16.1756794473892	15.5216475874624	15.654466891488	16.004798619882	15.8391481365554
A0A494BB10	Gm50478	Predicted gene, 50478	1.06490667961171	0.0149127652358794	0.0205659703579774	NS	Cytoplasm|Nucleus	Nuclear export signal	10.2722551949816	NA	9.02173859860818	9.95389890005722	9.749297564549	10.6168579441747	11.015522718681	10.496784999623	10.6162029276625	10.6863421475353
A0A571BEN1	Mybpc1	Myosin-binding protein C, slow-type	-7.85536702594701	7.36092209407957e-09	6.33423557035395E-08	Higher in BMEF	Cytoplasm	Nuclear localization signal	15.8913203199063	17.7010305210925	14.7789043740601	17.1593608544674	16.3826540173816	8.03138672590806	9.3485927039718	7.67713956015715	9.57677095996791	8.65847248750123
A0A571BF58	Neb	Nebulin	-3.83201414310545	1.44956690650844e-06	0.0000050942474562505	Higher in BMEF	NA	NA	11.0384682891991	12.2494390583557	10.5613295041405	12.0510584369134	11.4750738221522	7.63274683359823	7.43823498341289	7.23002323997656	8.48637120028146	7.69684406431729
A0A571BF69	Mgam	Maltase-glucoamylase	-3.03700629229105	1.26124982235964e-07	6.4405545139856E-07	Higher in BMEF	Cell membrane	Signal peptide|Transmembrane domain	14.5662362415873	13.6228035680183	14.5711153809325	13.0444782289299	13.951158354867	10.9244248889208	11.0569485777915	10.8470071566202	10.7423031913668	10.8926709536748
A0A5F8MPH8	Tnxb	Tenascin XB	-4.31535825770518	3.13513659477849e-11	9.29092445924524E-10	Higher in BMEF	Extracellular	Signal peptide	14.5997886102152	14.48212188079	14.3086982463856	14.6603184026382	14.5127317850072	10.9124708803764	10.1972694632912	9.90670069264736	10.0638299715587	10.2700677519684
A0A6I8MWX0	Fndc1	Fibronectin type III domain-containing 1	-2.15565257740474	0.00671333865808776	0.00987530993346708	NS	Extracellular	Signal peptide	12.5282198828081	10.6261036588148	12.5184396004343	9.73876729254006	11.3528826086493	10.0591825062408	8.94228105637898	8.94285728487114	9.099548252353	9.26096727496097
A0A7N9VR94	Ahnak2	AHNAK nucleoprotein 2	-3.99998858217924	1.41201050851691e-09	1.66629875445788E-08	Higher in BMEF	Cytoplasm|Cell membrane	Nuclear localization signal	14.9593494916933	13.8063068426928	14.6928289122795	13.9341746674513	14.3481649785292	10.593126650899	10.1872338825127	10.6121372536169	9.65223920039281	10.2611842468553
A0A7N9VRC4	A0A7N9VRC4	Uncharacterized protein;Epiplakin	-3.87053183645565	3.38160777690888e-06	0.0000107799090089781	Higher in BMEF	Cytoplasm	NA	14.2801097101501	13.7152434062616	14.5325708366705	14.1305206438656	14.164611149237	NA	9.12539581711096	10.9113515893909	10.8454905318421	10.2940793127813
A0A7N9VSG0	Spata5l1	Spermatosis associated 5-like 1	1.09987862711658	0.245245626038896	0.274664687336555	NS	Cytoplasm	Peroxisomal targeting signal	NA	NA	NA	8.63532396514817	8.63532396514817	9.61912540731004	9.38968670261033	9.43643074897365	11.1398552431105	9.89627452550112
A1E5L0	Cytl1	Cytokine-like 1	1.16272157718175	0.0552533886945665	0.0691322640806068	NS	Extracellular	Signal peptide	13.0459416643252	11.0688323409243	14.0493815869612	12.0936498385231	12.5644513576835	13.4415077059148	14.3910355255525	13.6297521183054	13.165619844511	13.6569787985709
A2A432	Cul4b	Cullin-4B	2.1566622540454	1.13696802195307e-07	5.89725301455499E-07	Higher in FLEF	Nucleus	Nuclear localization signal	10.9001843730113	10.0973054422138	10.4693976766214	10.8604139567969	10.5818253621609	12.3670182461143	12.9122223591924	12.7782825968657	13.0543669090988	12.7779725278178
A2A4P0	Dhx8	ATP-dependent RNA helicase DHX8	0.493603659402179	0.491434381697335	0.521838190002875	NS	Nucleus	Nuclear localization signal	10.3851364757286	10.3897854088402	NA	NA	10.3874609422844	10.7214764373622	11.4378427309614	10.0268632550752	11.7950873650085	10.9953174471018
A2A5R2	Arfgef2	Brefeldin A-inhibited guanine nucleotide-exchange protein 2	1.62595740048573	3.86939075269765e-06	0.0000121421988224153	Higher in FLEF	Cytoplasm|Golgi apparatus	Nuclear export signal	11.4988701274696	10.7956340766414	11.2138047867547	11.133990652289	11.1605749107887	12.2411629004426	12.9031240914598	13.2175289438258	13.1470351416116	12.877212769335
A2A654	Bptf	Bromodomain PHD finger transcription factor	1.17541832135252	0.267897662800343	0.298009314903376	NS	Nucleus	Nuclear localization signal	NA	NA	NA	11.6172836778634	11.6172836778634	12.1067304470364	13.3937003016996	12.35242743455	13.8431976279398	12.9240139528064
A2A6Q5	Cdc27	Cell division cycle protein 27 homolog	5.51283500856172	0.0067890143290863	0.00997272363852136	NS	Cytoplasm|Nucleus	Nuclear localization signal|Nuclear export signal	6.52285790134853	NA	NA	NA	6.52285790134853	10.7736427513539	12.5288999056363	12.4243021845283	12.7961606863345	12.1307513819633
A2A8L5	Ptprf	Receptor-type tyrosine-protein phosphatase F	3.84240093861964	2.38564546473086e-06	7.96977823081398E-06	Higher in FLEF	Cell membrane	Signal peptide	10.6314777334632	NA	10.4520987351889	9.56642573921667	10.2166674026229	14.9121450787355	14.6952363668389	13.3413172846274	13.4264192570631	14.0937794968162
A2A8Z1	Osbpl9	Oxysterol-binding protein-related protein 9	1.5636182695236	9.4121223632504e-05	0.00020482238228608	Higher in FLEF	Cytoplasm	Nuclear export signal	11.5472364071575	10.7188288364746	11.2335006781262	11.5975005224639	11.2742666110555	12.0613952378409	12.9033238661584	13.16069982735	13.6143563013554	12.9349438081762
A2AAJ9	Obscn	Obscurin	-2.40471183196829	0.0411724910123596	0.0527531916663097	NS	NA	NA	10.1383978810394	13.8190480841071	NA	13.2543260817758	12.4039240156408	10.4710444414976	10.4671093568438	NA	8.59158557950466	9.84324645928202
A2AAY5	Sh3pxd2b	SH3 and PX domain-containing protein 2B	0.515831083493502	0.23147384069156	0.260846936476817	NS	Cytoplasm|Lysosome/Vacuole	Nuclear localization signal	14.4358643689881	12.7957847608213	14.813602979761	12.9773209781047	13.7556432719188	13.9496231418639	14.6257721856499	13.9748764316838	14.799776969491	14.3375121821721
A2AB59	Arhgap27	Rho GTPase-activating protein 27	1.16944848908451	0.032041051304381	0.0418047355010165	NS	Cytoplasm|Cell membrane	Nuclear export signal	11.4296091585475	8.93561386657315	10.8170819423904	9.55849720105431	10.1852005421413	10.7640997482005	11.7125411928744	11.7094530397687	12.3599419324619	11.6365089783264
A2ACT7	Col9a3	Collagen, type IX, alpha 3	-2.23405357214208	0.0217143073627395	0.0290865849005716	NS	Extracellular	Signal peptide	12.2515771756512	NA	12.6867356375842	NA	12.4691564066177	10.6840323277236	8.70146654002332	NA	11.31980963568	10.2351028344756
A2ADB2	Fam131c	Family with sequence similarity 131, member C	-1.0622577822576	0.0154464792265925	0.021229853548795	NS	Cytoplasm	Nuclear export signal	11.9539602949322	12.7650004783841	12.435894415862	13.0841340225281	12.5597473029266	11.2392679125104	10.8719712642337	12.0085828213455	11.9845610403452	11.5260957596087
A2ADY9	Ddi2	Protein DDI1 homolog 2	1.02030677962825	9.92056270900932e-05	0.000214383319500304	Higher in FLEF	Cytoplasm|Nucleus	Nuclear export signal	15.0190071579857	14.1125722100578	15.1655784495242	14.5336961284689	14.7077134865092	15.5496470782033	15.5982720416452	15.9805007902733	15.8393020427182	15.74193048821
A2AEP0	Obp1b	Odorant-binding protein 1b;Predicted gene 14743	-6.09157337076557	0.00861950517860466	0.0123890707948609	NS	Extracellular	Signal peptide	13.2251515501909	11.1562550594203	12.5274023660484	9.29633966030683	11.5512871589916	5.78184914518099	NA	NA	NA	5.78184914518099
A2AF33	Tmsb15b1	Thymosin beta	-0.164235264795341	0.386380387592811	0.417740632209895	NS	Cytoplasm	Nuclear export signal	14.4942833931847	14.7301526338477	14.4718195006427	14.3859055254328	14.520540263277	14.6096621337145	14.5388790209584	13.8838334440258	14.429385791974	14.3654400976682
A2AF47	Dock11	Dedicator of cytokinesis protein 11	1.79629494988904	1.94174179513062e-06	6.68582765621021E-06	Higher in FLEF	Cytoplasm	Nuclear export signal	10.9086839782327	11.4866329891673	11.1263219812317	10.992905926888	11.12863621888	12.7034797765743	13.2045559234022	12.4859216020825	13.2716406225193	12.9163994811446
A2AGT5	Ckap5	Cytoskeleton-associated protein 5	1.61095979234981	4.29743583474362e-06	0.0000132103578253337	Higher in FLEF	Cytoplasm	Nuclear localization signal	11.3690255650566	11.0096408108036	11.012398865289	11.3564265251743	11.1868729415809	12.1794283653912	12.7909924327668	13.0743433929195	13.4953007553598	12.8850162366093
A2AI05	Ndor1	NADPH-dependent diflavin oxidoreductase 1	2.51672034473897	0.000136528819018933	0.000284885095065218	Higher in FLEF	Cytoplasm	Nuclear export signal	10.8620922488861	NA	10.7034835807557	10.6061927279489	10.7239228525302	12.2558733999151	13.5915253428591	13.6112886079459	13.5736905245458	13.2580944688165
A2AI08	Tprn	Taperin	-3.14275741075366	0.0436490124775306	0.0555217122785083	NS	Cytoplasm	Nuclear localization signal|Nuclear export signal	13.5176498158616	16.302616766293	11.9466741682998	13.2040092570965	13.7427375018877	10.7881072129208	10.4118529693473	NA	NA	10.5999800911341
A2AIG8	Accs	1-aminocyclopropane-1-carboxylate synthase-like protein 1	-0.329559872471648	0.0774421573725954	0.0945837879463859	NS	Cytoplasm	Nuclear localization signal|Nuclear export signal	13.0279508363315	12.6125732120412	12.9618566848633	12.268355507595	12.7176840602077	12.2889526449648	12.6685305975686	12.1820533396059	12.4377961498741	12.3943331830033
A2AIV2	Virma	Protein virilizer homolog	-0.124329977671218	0.892214674778773	0.903519372136308	NS	Nucleus	Nuclear localization signal	10.7669862121078	12.077421582017	10.9322364096281	12.804436955784	11.6452702898842	12.2433167705061	12.6899866462758	9.25484386361294	12.9926640829945	11.7952028408473
A2AJI0	Map7d1	MAP7 domain-containing protein 1	1.14203935948914	0.000523642985832407	0.000958105012232378	Higher in FLEF	Cytoplasm	Nuclear export signal	10.7127661376051	10.8712769097196	10.8637913720061	10.8948584245233	10.8356732109635	11.4470660895588	12.3838072979962	11.6933919327413	12.7954573525761	12.0799306682181
A2AJL3	Fggy	FGGY carbohydrate kinase domain-containing protein	2.94330836215555	1.35095175046729e-08	1.01369423665931E-07	Higher in FLEF	Cytoplasm	Nuclear export signal	10.0254008514572	9.71422296658866	9.82984017679717	9.90635942416127	9.86895585475107	12.2290924549002	12.7866609650922	13.3099900225514	13.0343626332588	12.8400265189506
A2AJW4	Ppp1r3d	Protein phosphatase 1, regulatory subunit 3D	1.25552950176761	0.0174327641744063	0.0237986105124206	NS	Cytoplasm|Nucleus	Nuclear export signal	11.7737143280996	10.8263169456298	11.0791727505383	11.1691250770381	11.2120822753264	11.5803238746437	13.1320248639494	12.1116640256403	13.6252569111916	12.6123174188562
A2AKB4	Frmpd1	FERM and PDZ domain-containing protein 1	5.18059932119374	1.09187703323244e-09	1.3394538023956E-08	Higher in FLEF	Cytoplasm|Cell membrane	NA	11.1243416880812	11.7827026578813	10.9968847005565	10.6435544706586	11.1368708792944	16.7295139685594	16.5421505404044	15.8924387256276	15.8940849342344	16.2645470422064
A2AKG8	Focad	Focadhesin	1.75244271748299	0.000157853319019408	0.000324630120010672	Higher in FLEF	Cytoplasm	Nuclear export signal	10.9439530788067	NA	11.6694882585223	11.1683881486825	11.2606098286705	12.3536742744807	12.8367866232056	13.3445853579242	13.448845510061	12.9959729414179
A2AN08	Ubr4	E3 ubiquitin-protein ligase UBR4	2.25078951190555	3.72752495536588e-09	3.64799520214379E-08	Higher in FLEF	Cytoplasm|Nucleus	Nuclear export signal	11.5018350792045	10.8296800414251	11.1752008343285	11.115794876821	11.1556277079448	13.118849204187	13.5056562041409	13.444116490502	13.7076767412923	13.4440746600306
A2ANY6	Mdn1	Midasin	1.50213871539327	4.63678545119528e-05	0.000108562109432113	Higher in FLEF	Nucleus	Nuclear export signal	11.1729259104921	11.0636541025415	10.8930804528683	11.0188543737252	11.0371287099068	12.2119027153252	12.8540790492946	12.4092406205516	13.014543287577	12.6224414181871
A2APV2	Fmnl2	Formin-like protein 2	0.896369437983475	0.186236756386311	0.213657870799867	NS	Cytoplasm	Nuclear localization signal|Nuclear export signal	NA	10.5323912797793	10.8237014742117	NA	10.6780463769955	11.189187792674	12.2263643063289	11.5720912032007	11.6975725917959	11.6713039734999
A2AQ07	Tubb1	Tubulin beta-1 chain	0.444162387546301	0.232599493592277	0.261947550960559	NS	Cytoplasm	Nuclear export signal	13.4347833245292	12.7883524545266	12.382653005402	14.2093168893221	13.2037764184449	13.0405908247573	13.6272564161438	14.0240135988304	14.1518499624756	13.7109277005518
A2AQ19	Rtf1	RNA polymerase-associated protein RTF1 homolog	2.63081034685221	3.26549032259038e-08	2.08036974053916E-07	Higher in FLEF	Nucleus	Nuclear localization signal	11.0460346483324	11.1004630515675	11.2780101329115	11.9703015800254	11.3487023532092	13.6217611583473	14.1260077969282	14.0755803119946	14.4581296675311	14.0703697337003
A2AQ25	Skt	Sickle tail protein	-0.131575530687328	0.841985285125565	0.857592658628569	NS	Cytoplasm	Nuclear localization signal	11.9846743604768	NA	13.4867026707212	11.026910282343	12.1660957711804	12.4043981777719	12.6184732133337	10.778395980583	12.6391069400739	12.1100935779406
A2AR02	Ppig	Peptidyl-prolyl cis-trans isomerase G	0.146089483840883	0.762676111782631	0.783927609051711	NS	Nucleus	Nuclear localization signal	11.5666869559306	NA	NA	11.4350981782666	11.5008925670986	11.477736713187	12.0485549284799	11.2992915453619	12.031228223127	11.714202852539
A2AS37	AI182371	Expressed sequence AI182371	-0.87574483114802	0.00471040343314177	0.00714621170831834	NS	Extracellular	Signal peptide	15.1172581625079	14.6979073779678	14.951852025225	14.6486990876417	14.8539291633356	14.5523104808627	14.2678390369184	13.6169387279776	12.9731138337958	13.8525505198886
A2ASQ1	Agrn	Agrin	4.78436955875385	6.69067024006154e-10	8.9576866792702E-09	Higher in FLEF	Cell membrane|Lysosome/Vacuole	Signal peptide|Transmembrane domain	8.92619954353254	8.4483470216806	8.87973920879645	8.92595317683754	8.79505973771178	14.2240586345061	13.9031046948145	12.790601686028	13.2204750445622	13.5345600149777
A2ASS6	Ttn	Titin	-0.781865547735582	0.245368534800245	0.274744007869092	NS	NA	NA	10.8955113369015	12.1857604098627	9.5106462587618	11.9489956819704	11.1352284218741	10.1102864612749	11.8646679452067	9.0907009783078	10.3422293493908	10.3519711835451
A2AT37	Upf2	Regulator of nonsense transcripts 2	2.48708429537928	2.20394704641969e-05	0.0000561362659095309	Higher in FLEF	Cytoplasm|Nucleus	Nuclear localization signal|Nuclear export signal	10.1492965438328	NA	NA	9.41256514346051	9.78093084364665	11.7054507628398	12.2888031659144	12.2443748284908	12.5393284915907	12.1944893122089
A2AU37	Rad21l1	Double-strand-break repair protein rad21-like protein 1	2.97747649090264	0.00233753222961086	0.00377425237563431	NS	Nucleus	Nuclear localization signal	9.29598436443845	NA	10.2545043077522	NA	9.77524433609534	12.1023477247112	13.0162945612016	12.7374309469848	13.5568993231908	12.8532431390221
A2AUC9	Klhl41	Kelch-like protein 41	-1.51201819698816	0.0672753005478925	0.0833045094812519	NS	Cytoplasm	Nuclear export signal	16.1564947794426	17.3860033573004	15.5670172703349	16.7098542090908	16.4548424040422	15.6260123472734	16.218652033314	11.0155574989558	14.9520589821935	14.4530702154342
A2AVA0	Svep1	Sushi, von Willebrand factor type A, EGF and pentraxin domain-containing protein 1	1.72766249344923	0.00549353748568615	0.00822082559914736	NS	Extracellular	Signal peptide	10.9464215656031	NA	11.0620505896196	11.2833703111022	11.0972808221083	13.3565275978703	13.2831145386937	11.9028781413823	12.6895626530103	12.8080207327391
A2AWA9	Rabgap1	Rab GTPase-activating protein 1	1.87163560551917	6.75816391737527e-08	3.80462269628117E-07	Higher in FLEF	Cytoplasm	Nuclear export signal	11.7125989972481	11.1793133900915	11.4941547664556	11.7281941539251	11.5285653269301	12.9998875471675	13.5369751623055	13.4556832455312	13.8163146171362	13.4522151430351
A2BDX3	Mocs3	Adenylyltransferase and sulfurtransferase MOCS3	1.56590382395111	0.00010138979755725	0.00021847679007945	Higher in FLEF	Cytoplasm	Mitochondrial transit peptide	11.8921164484369	11.9594562827053	11.2536283987093	12.2524588871999	11.8394150042628	12.6007208977622	13.5080830065145	13.7704089032584	14.0788061824273	13.4895047474906
A2BE32	Vmn2r121	Vomeronasal 2, receptor 121	-2.44068081412463	0.0724669724175233	0.089230457400195	NS	Cell membrane	Signal peptide|Transmembrane domain	11.9396861977394	7.81567359747237	13.5439675561033	8.53378824241413	10.4582788984323	8.92338765071861	7.14230114265467	8.54742549043747	9.53956332349206	8.5381694018257
A2BH40	Arid1a	AT-rich interactive domain-containing protein 1A	1.84845406592395	1.41885497262351e-06	5.00632774621338E-06	Higher in FLEF	Cytoplasm|Nucleus	Nuclear export signal	9.84363521209927	9.82840963176004	10.1419056705848	10.1922802528221	10.0015576918166	11.6532853948656	12.3808061509019	11.2687702668083	12.344358679032	11.9118051229019
A2BIM8	Mup18	Major urinary protein 18;Major urinary protein 10;Major urinary protein 12;Major urinary protein 6;Major urinary protein 11;Major urinary protein 1	-5.72151216430663	5.57527855438167e-07	0.0000022798135173925	Higher in BMEF	Extracellular	Signal peptide	16.1353742563274	16.519913332296	15.6039712679499	15.7062954827868	15.9913885848401	10.6819575278133	10.3513779962145	9.77629373757247	NA	10.2698764205334
A2CG49	Kalrn	Kalirin	1.86773033325403	0.000202404930535804	0.000405501712334359	Higher in FLEF	Cytoplasm	Nuclear export signal	7.62731248956774	NA	6.51859560561559	7.38100432314026	7.17563747277453	9.03424919024783	9.34312870436585	8.69042995776595	9.16795893744067	9.05894169745507
A2RSJ4	Uhrf1bp1l	UHRF1-binding protein 1-like	2.29910091552586	0.00722723212662668	0.010557643164762	NS	Cytoplasm	NA	NA	NA	NA	9.9816212658081	9.9816212658081	11.4488902489742	12.2231349773482	12.7893296254802	13.0423455657325	12.3759251043838
A2RSQ0	Dennd5b	DENN domain-containing protein 5B	3.40067995823114	0.000773432861238987	0.00137092014214908	NS	Cytoplasm	Nuclear export signal	8.46835537453629	9.81815812108779	NA	9.41249979170738	9.23300442911049	11.0311135669076	12.3771177845395	13.415929467946	13.4493332271004	12.5683735116234
A2RSX7	Tyw5	tRNA wybutosine-synthesizing protein 5	0.992409060398351	0.00130773139669604	0.00222166928102146	NS	Cytoplasm|Nucleus	Nuclear export signal	11.5949096269894	11.0289184163233	11.3721758217077	11.6689751150547	11.4162447450187	12.2748308701671	12.6336498370436	12.5362807820885	12.3583799880167	12.450785369329
A2RSY6	Trmt1l	TRMT1-like protein	1.99619255169545	1.27292110052579e-06	4.57090456451569E-06	Higher in FLEF	Nucleus	Nuclear localization signal	10.7454831448135	NA	10.2825992275008	10.6774559660467	10.5685127794537	12.1958075141193	12.7642131597526	12.7155748003576	13.0020253423186	12.669405204137
A2RTL5	Rsrc2	Arginine/serine-rich coiled-coil protein 2	3.30319659466203	0.00881634304561008	0.0126513083693126	NS	Nucleus	Nuclear localization signal	8.63128212307668	NA	6.65920187114744	9.26935420573336	8.18661273331916	10.0112732607278	11.212865068783	11.5939745148477	12.1194705983507	11.2343958606773
A3KGB4	Tbc1d8b	TBC1 domain family member 8B	0.949729075842479	0.024167819984755	0.0321445412051394	NS	Cytoplasm|Lysosome/Vacuole	Peroxisomal targeting signal	11.3892224651087	10.3428783932697	11.3413447050103	10.6258306162277	10.9248190449041	11.0229407864478	11.8567461382027	12.5587927827175	12.8268180821243	12.0663244473731
A3KGF7	Plcb2	1-phosphatidylinositol 4,5-bisphosphate phosphodiesterase beta-2	-3.61423488056462	0.00351541811248635	0.00549446830914533	NS	Cytoplasm|Cell membrane|Lysosome/Vacuole	Nuclear export signal	13.6857178204427	9.53375605198429	12.548870357197	14.0940022985141	12.4655866320345	8.01911811741951	9.65738087102484	8.70613449448789	8.21674440339237	8.64984447158115
A3KGW5	Cercam	Inactive glycosyltransferase 25 family member 3	-3.19933694875512	2.16353247806111e-05	0.0000552135163123966	Higher in BMEF	Endoplasmic reticulum	Signal peptide	14.8268428878978	14.5200338049071	15.6327643043228	NA	14.9932136657092	NA	11.9268821850453	11.8501431931838	NA	11.8885126891145
A3KMP2	Ttc38	Tetratricopeptide repeat protein 38	1.02529789309403	7.02827007681428e-06	0.000020341506935015	Higher in FLEF	Cytoplasm	NA	16.245172172788	16.5118717953793	16.0847254389943	16.4265732080864	16.317085653812	17.0923324244525	17.0810695484173	17.7842678456714	17.4813451912597	17.3597537524502
A6H5Y3	Mtr	Methionine synthase	2.32027425965704	9.43501810013458e-09	7.64270874092478E-08	Higher in FLEF	Cytoplasm	NA	11.4376259175461	10.7456721401727	11.1831531447774	10.759742138487	11.0315483352458	13.1924072204372	13.4492749899473	13.2284394581872	13.7225148271764	13.398159123937
A6H5Z3	Exoc6b	Exocyst complex component 6B	1.28362727623705	0.0468097589659355	0.0592600518960284	NS	Cytoplasm|Lysosome/Vacuole|Golgi apparatus	Nuclear export signal	9.91195335174212	NA	9.8263415532015	NA	9.86914745247181	10.7583159404937	11.2817262284592	10.9547038900676	12.0799309829209	11.2686692604854
A6H611	Mipep	Mitochondrial intermediate peptidase	-3.99342419551447	2.19597979800312e-08	1.50049137752156E-07	Higher in BMEF	Mitochondrion	Mitochondrial transit peptide	13.8401276959402	14.5801681543161	13.8653271832708	14.3226166766389	14.1520599275415	10.2963111195703	10.6816970647288	9.95162639330927	9.18184701779783	10.0278703988516
A6H630	Armt1	Damage-control phosphatase ARMT1	-1.74115651986106	7.20502377893339e-06	0.0000207913022067143	Higher in BMEF	Cytoplasm|Nucleus	Nuclear export signal	14.7068360482607	15.7633783997818	14.5607763075061	15.502515069058	15.1333764561516	13.1093055658639	13.5188794037311	13.5362384005314	13.4166928137814	13.3952790459769
A6H6A9	Rabgap1l	Rab GTPase-activating protein 1-like	1.18381875943659	0.0103484707040034	0.0146702991033641	NS	Cytoplasm	Nuclear export signal	11.4387649995037	10.4727856220462	10.2715393314557	11.0752053393858	10.8145738230979	11.1192702947903	12.1356444252848	12.6064686400712	12.6077695585003	12.1172882296616
A6H6E2	Mmrn2	Multimerin-2	2.36838434994264	2.27999180379967e-06	7.66536441366685E-06	Higher in FLEF	Extracellular	Signal peptide	11.2959692850054	11.9008577726329	11.6560111874242	11.7192556653555	11.6430234776045	14.5595025496138	14.3026950475746	13.5132072243487	13.0712108547272	13.8616539190661
A6H6T1	Prss40	Serine protease 40	1.42582566389407	0.00039384039259005	0.000738538240637225	Higher in FLEF	Cell membrane	NA	15.3910737159895	15.3538566437585	16.3307144217263	15.7219345414507	15.6993948307313	17.0721251516816	16.6730287692116	17.5668498749191	17.2525358707529	17.1411349166413
A6H8H2	Dennd4c	DENN domain-containing protein 4C	1.7478649130899	0.00173279243817048	0.00287165570573336	NS	Cytoplasm	Nuclear export signal	10.2956222923844	9.81150380978138	10.1472028137914	10.3159905541069	10.142579867516	10.6825838021317	11.9069827399084	12.5903518910427	13.2043526558105	12.0960677722233
A6X935	Itih4	Inter alpha-trypsin inhibitor, heavy chain 4	-1.89776908290889	1.28004943400484e-06	4.59025204920158E-06	Higher in BMEF	Extracellular	Signal peptide	16.5357238157587	16.4404002602467	16.0777281301474	16.1302694572924	16.2960304158613	15.145071975156	14.3377180283673	14.1751375115783	13.4719743004637	14.2824754538913
A6ZI47	Aldoart2	Fructose-bisphosphate aldolase	0.0319608073248086	0.960413396997549	0.965354548239724	NS	Cytoplasm	Nuclear export signal	17.9785672306476	18.525831133144	18.0129119153423	18.7904995312424	18.3269524525941	16.5740874930827	18.9443091749923	19.3688854300183	18.7378286232455	18.4062776803347
A7UAK5	Pfkfb3	6-phosphofructo-2-kinase	-0.153447390037538	0.694951218432592	0.719785524687203	NS	Cytoplasm|Nucleus	Nuclear export signal	14.3558476412382	15.3201510179973	13.6866977013345	15.3743562443063	14.6842631512191	14.0110397730639	14.5141882414049	14.697450450811	15.270353397711	14.6232579657477
A8C756	Thada	Thyroid adenoma-associated protein homolog	1.71349517869144	5.43157077825818e-06	0.0000161781681848176	Higher in FLEF	Cytoplasm|Nucleus	Nuclear export signal	12.8001457808636	13.1210541499675	NA	12.6996133346464	12.8736044218258	14.0614917743748	14.5603122749165	14.9208971732169	15.0242947586046	14.6417489952782
A8DUK4	Hbb-bs	Beta-globin	-2.97689138523139	7.84199372105832e-11	1.76027731398224E-09	Higher in BMEF	Cytoplasm	Nuclear localization signal	19.8311095848677	19.8713764585371	20.2569752174789	19.8700076906567	19.9573672378851	17.3314519655991	17.1502151414526	16.8454251881768	16.2091463781189	16.8840596683368
B0V2N1	Ptprs	Receptor-type tyrosine-protein phosphatase S	3.11441680767632	0.000682203644567281	0.00121945924266093	NS	Cell membrane	Signal peptide	9.40166250369868	NA	8.48627236481196	NA	8.94396743425532	12.6516271573423	12.8531702300235	10.8216600944756	11.7557747298388	12.02055805292
B1AR17	Chd3	DNA helicase	1.85560221992655	0.0900731725977133	0.108569569309728	NS	Nucleus	Nuclear localization signal	8.66854381784052	9.05756839352651	NA	9.02555094163487	8.91722105100063	10.5427455144248	12.125437007199	9.0381183763948	11.997161100453	10.9258654996179
B1AR69	Myh13	Myosin, heavy polypeptide 13, skeletal muscle	-2.43132003796528	0.116382744548534	0.137403531220573	NS	Cytoplasm	NA	12.7495371261909	15.2337068082894	13.8712202323424	15.0155722296215	14.2175090991111	NA	11.7861890611458	NA	NA	11.7861890611458
B1ARD6	Slfn9	Schlafen family member 9	2.70577169257557	2.29985655364473e-06	7.72722504488914E-06	Higher in FLEF	Nucleus	Nuclear localization signal	10.9889604297686	12.0674730234656	12.0841124563831	11.314250688118	11.6136991494338	13.9444824812376	14.2633870858789	14.6217606144031	14.5770355310264	14.3516664281365
B1AUN2	Eif2b3	Eukaryotic translation initiation factor 2B, subunit 3	1.28563099641058	7.78829325476238e-08	4.26174760569207E-07	Higher in FLEF	Cytoplasm	Nuclear export signal	12.7695316060702	12.8086560137249	12.5611613847334	12.858469540695	12.7494546363058	13.9902577246532	14.3172130385095	13.7318030191237	14.1670518644421	14.0515814116821
B1AUY3	Arhgap4	Rho GTPase-activating protein 4	-0.749695062551969	0.115813501489094	0.136823341624853	NS	Cytoplasm	Nuclear localization signal|Nuclear export signal	11.9932643063588	NA	11.1310448516314	12.6143876388233	11.9128989322711	10.6096929266522	10.8007272814427	11.3214469633304	12.1251818021167	11.2142622433855
B1AVP0	Phactr2	Phosphatase and actin regulator	4.55680755443625	1.24291474890015e-08	9.50199318905548E-08	Higher in FLEF	Cytoplasm|Cell membrane	Nuclear localization signal	9.04176872407511	NA	NA	NA	9.04176872407511	13.6943983176124	13.6309507033982	13.5718428392414	13.3956502290754	13.5732105223319
B1AVZ0	Uprt	Uracil phosphoribosyltransferase homolog	0.694162750567943	0.0098147369223871	0.013977520860041	NS	Cytoplasm|Nucleus	Nuclear export signal	12.9890453701652	13.485978358932	12.9373428112197	13.236716048773	13.1622706472725	13.4274435300388	14.1709737693118	13.7936814334931	14.2108363191957	13.9007337630098
B1AXB9	Tesl1	Testin	-0.518214068558952	0.421792320041177	0.453332210313205	NS	Cytoplasm	Nuclear localization signal|Nuclear export signal	11.655624092902	12.4494358324383	11.4538944984139	12.9354017303898	12.123589038536	11.8633684644297	12.0405995454675	9.59845754086683	12.2511020437235	11.4383818986219
B1AXD8	Akirin2	Akirin-2	-1.06697227135935	0.000219377847804569	0.000435535621817502	Higher in BMEF	Nucleus	Nuclear localization signal	13.9103093346395	NA	13.6299595565836	13.9461608641444	13.8288099184558	12.5883252201029	12.8805987380204	12.8218026314012	12.4370767888065	12.6819508445828
B1AY13	Usp24	Ubiquitin carboxyl-terminal hydrolase 24	1.35338331326208	4.25124109684205e-05	0.000100426765722534	Higher in FLEF	Cytoplasm|Nucleus	Nuclear export signal	12.6737560584703	12.4081216340724	11.6589520959414	12.6310000018342	12.3429574475796	13.1580797728023	13.7909757590148	13.9313044656887	14.1136653308798	13.7485063320964
B1AZI6	Thoc2	THO complex subunit 2	1.01263307715853	0.454734829945846	0.486655757347198	NS	Nucleus	Nuclear localization signal	NA	NA	10.8644122444633	NA	10.8644122444633	11.1706025017563	12.8548425113486	11.8374513587962	11.4135245075505	11.8191052198629
B1AZP2	Dlgap4	Disks large-associated protein 4	0.789623379862838	0.00015173973638527	0.000312666839621992	NS	Cytoplasm	Nuclear localization signal	14.5595147324103	14.1141275169653	14.2816789535335	13.9282728201425	14.2208985057629	14.974597372721	15.0437632227239	14.9017325102068	15.2334669880765	15.0383900234321
B2RPU8	Zbed5	SCAN domain containing 3;Coiled-coil-helix-coiled-coil-helix domain-containing protein 2	-2.14162512189059	5.52857093438774e-09	5.03682412416155E-08	Higher in BMEF	Mitochondrion	Mitochondrial transit peptide	14.8254126362078	15.6241651450874	15.139406125744	15.3441187280377	15.2332756587693	12.8399984655562	13.1152295522189	13.1839531043363	13.3631915139278	13.1255931590098
B2RQC6	Cad	CAD protein	3.14359517406358	8.03672683957757e-11	1.78876515100302E-09	Higher in FLEF	Cytoplasm	Nuclear export signal	13.4541221219004	12.4249229866955	13.0435817628653	13.0026424020489	12.9813173183775	15.891415970836	16.090963314106	16.3075132348224	16.2946024075589	16.1461237318308
B2RR83	Ythdc2	3'-5' RNA helicase YTHDC2	3.04949293698658	9.77454368555897e-08	5.16640460333903E-07	Higher in FLEF	Cytoplasm|Nucleus	Nuclear localization signal	8.88463709615333	8.46724591461906	8.4202441555449	8.54764181537567	8.57994224542324	11.018515954285	12.0427326650932	11.4775921511121	12.3283647358882	11.7168013765946
B2RRE7	Otud4	OTU domain-containing protein 4	1.84229756200568	0.00247656330081858	0.00397561515880037	NS	Cytoplasm|Nucleus	Nuclear localization signal|Nuclear export signal	10.1114477969281	NA	NA	9.88952071682012	10.0004842568741	11.1657333288263	11.8236487955271	12.0436797897955	12.574433977068	11.9018739728042
B2RRF6	Znf518a	Zinc finger protein 518A	-0.010910888479164	0.987505944662704	0.989193668457229	NS	Nucleus	Nuclear localization signal	13.2615826304395	NA	12.965063594903	12.8150424800435	13.0138962351287	14.3847911944374	12.6070147250757	12.8162127967289	11.4048599940626	12.8032196775762
B2RUP2	Unc13d	Protein unc-13 homolog D	1.03890651183939	0.0669938341162388	0.0829949448011179	NS	Cytoplasm|Lysosome/Vacuole	Nuclear export signal	NA	NA	NA	10.9754240037981	10.9754240037981	11.5530970713278	11.9252209651143	12.3223847301453	12.4989080762877	12.0749027107188
B2RUR8	Otud7b	OTU domain-containing protein 7B	1.16668737937283	0.00550912381019852	0.00823947493586539	NS	Cytoplasm	Nuclear localization signal	10.2954833917218	NA	9.57470614452262	NA	9.93509476812221	10.8667240915716	11.2614617198978	11.3672917386175	11.5624267206905	11.2644760676944
B2RV77	Cstdc4	Cystatin domain-containing 4	1.97664617353436	0.00319756230719248	0.00502596578380225	NS	Cytoplasm|Nucleus	NA	NA	NA	12.8068146984709	NA	12.8068146984709	14.9861371160288	14.3859747885931	15.2066527461457	14.3266968025015	14.7263653633173
B2RWS6	Ep300	Histone acetyltransferase p300	3.01192449315164	1.0965049641154e-05	0.0000299072579405828	Higher in FLEF	Nucleus	Nuclear localization signal	8.35373519410838	NA	8.27923236123797	8.15171389512213	8.26156048348949	10.593763285791	11.3901610813106	11.4302203680025	12.239890589994	11.4135088312745
B2RX14	Tut4	Terminal uridylyltransferase 4	2.00987061363322	0.00161453406332157	0.00269283867354849	NS	Cytoplasm|Nucleus	Nuclear localization signal|Nuclear export signal	NA	10.9070232676378	10.5069141195539	NA	10.7069686935958	12.128015180738	12.8046274321135	12.862304080332	13.4279817642364	12.805732114355
B2RXC1	Trappc11	Trafficking protein particle complex subunit 11	2.78045190567829	9.11469362208095e-08	4.87132815161874E-07	Higher in FLEF	Cytoplasm	NA	10.9534630856236	10.6455775271148	10.4571990731098	10.2690705484565	10.5813275585762	12.6557493677067	13.2648003899071	13.8464069050086	13.9985429245364	13.4413748967897
B2RXC2	Itpkb	Kinase	0.205542085495914	0.681584414609099	0.706912659666338	NS	Cytoplasm	Nuclear export signal	13.5041198077999	13.505102122237	13.1916113814912	12.6709948305451	13.2179570355183	12.5254017128705	13.7241058403746	13.7696887294933	14.4730634865959	13.6230649423336
B2RXC6	Polr3a	DNA-directed RNA polymerase subunit	2.07579207454499	0.00220699524396539	0.00358102119714471	NS	Nucleus	Nuclear export signal	9.66660459617693	11.0626064452472	NA	NA	10.3646055207121	12.1352361350984	12.7103406429676	12.3663024056716	12.6590247993241	12.4677259957654
B2RXC8	Ppp2r3a	3222402P14Rik protein	0.180659016507629	0.729889938717195	0.753605290024115	NS	Cytoplasm	Nuclear export signal	12.7884919881322	14.7399643629041	11.6995459738503	13.7997019475418	13.2569260681071	13.070628781129	14.0655295221087	13.504903588525	14.3383519030345	13.7448534486993
B2RXQ2	Ppfia1	Ppfia1 protein	2.17237946355701	8.8616015398113e-05	0.000193962440342343	Higher in FLEF	Cytoplasm	Nuclear export signal	10.2840151855101	NA	9.89855268020371	NA	10.0912839328569	11.8941033893243	12.6758883932607	12.0276394216097	12.650381366508	12.3120031426757
B2RXR6	Ankrd44	Serine/threonine-protein phosphatase 6 regulatory ankyrin repeat subunit B	0.807330965211449	0.00622706687634089	0.00921913493480163	NS	Cytoplasm	Nuclear localization signal|Nuclear export signal	11.6283126451663	10.4868440779909	11.5273735924768	11.250366014256	11.2232240824725	11.6406942896547	12.321973849523	11.9474882605093	12.3935725344137	12.0759322335252
B2RXS4	Plxnb2	Plexin-B2	-0.573388295769686	0.283166919591518	0.313427541934581	NS	Cell membrane	Signal peptide	13.5935182559361	12.3175777430535	13.5923790196747	11.1423149280876	12.661447486688	12.2337784977366	12.5238810951495	11.5532516843607	11.9945917819348	12.0763757647954
B2RY56	Rbm25	RNA-binding protein 25	1.61680455938779	3.4519118068399e-05	0.0000836953523281243	Higher in FLEF	Nucleus	Nuclear localization signal	11.5478184151462	10.7513285692514	11.2996676202642	11.4835280664317	11.2705856677734	12.7351449450447	13.2809921371937	12.4036862105757	13.3720850044999	12.9479770743285
B7ZMP1	Xpnpep3	Xaa-Pro aminopeptidase 3	-1.36946647871771	0.00629620510093476	0.0093136516846413	NS	Mitochondrion	Mitochondrial transit peptide	14.084617758442	12.8552283978914	14.7024272529255	13.63249549644	13.8186922264247	12.4071913507542	12.1209469656227	12.818157324179	12.8209205293093	12.5418040424663
B8ZXI1	Qtrt2	Queuine tRNA-ribosyltransferase accessory subunit 2	1.77944905208685	4.96127086080378e-07	2.05389955752401E-06	Higher in FLEF	Cytoplasm	Nuclear localization signal	11.4319029331025	10.9106386028764	10.8098757857662	11.1090093946599	11.0653566791012	12.463395547957	12.8417252570313	13.0208199690088	13.2617585703224	12.8969248360799
B9EJ80	Pdzd8	PDZ domain-containing protein 8	-4.2686279859837	8.39248301045536e-05	0.000184999364313214	Higher in BMEF	Endoplasmic reticulum	Signal peptide|Transmembrane domain	14.188115385952	17.0091070201477	16.2569892263001	14.6991145881599	15.5383315551399	11.2864972176157	11.0470077573047	12.2078066442967	NA	11.513770539739
B9EJR8	Dnaaf5	Dynein axonemal assembly factor 5	2.86122036444293	7.64646681528092e-08	4.20495228579028E-07	Higher in FLEF	Cytoplasm	Nuclear export signal	12.1112555136162	11.886761924092	10.9587221048878	11.5519767531516	11.6271790739369	14.0016623820414	14.5719964136936	14.6734226199739	14.9246332372411	14.5429286632375
C0HKD8	Mfap1a	Microfibrillar-associated protein 1A;Microfibrillar-associated protein 1B	2.85626980841348	0.00761787092491972	0.0110609053479085	NS	Nucleus	Nuclear localization signal	NA	NA	NA	10.5453961036457	10.5453961036457	13.6069613361124	13.8309192937949	12.3950731697783	14.145753785043	13.4946768961822
C0HKE1	H2ac4	Histone H2A type 1-B;Histone H2A type 1-C;Histone H2A type 1-D;Histone H2A type 1-E;Histone H2A type 1-G;Histone H2A type 1-I;Histone H2A type 1-N;Histone H2A type 1-O;Histone H2A type 1-P;Histone H2A type 2-C;Histone H2A type 2-A;Histone H2A type 3;Histone H2A;Histone H2A type 1-F;Histone H2A type 1-H;Histone H2A type 1-K;Histone H2A.J	2.22830506278207	1.14667386696965e-10	2.29988769896004E-09	Higher in FLEF	Nucleus	Nuclear localization signal	19.3035911949139	19.2114410655869	19.30734281635	19.7546106135586	19.3942464226024	21.4271578335114	21.4563319047537	21.836418744281	21.9180434325988	21.6594879787862
C0HKG5	Rnaset2a	Ribonuclease T2-A;Ribonuclease T2-B	-1.32807766842266	2.70124382151238e-06	8.90010066113541E-06	Higher in BMEF	Extracellular	Signal peptide	16.2042224658361	15.6151738443215	16.4283659860914	16.3070859296354	16.1387120564711	15.1462686379913	14.9098919395795	14.6058598654177	14.350399830362	14.7531050683376
D0QMC3	Mndal	Myeloid cell nuclear differentiation antigen-like protein	-4.24810436458153	2.37736896835372e-09	2.50812426161318E-08	Higher in BMEF	Nucleus	Nuclear localization signal	14.6805109659985	14.1846509282666	14.6807164144309	14.1878607375546	14.4334347615626	9.63671071090408	10.0882010411225	10.6655012516267	10.4480379401297	10.2096127359457
D3YUE4	Fam151b	Family with sequence similarity 151, member B	-2.92291668513701	2.04479907672805e-07	9.67382522846681E-07	Higher in BMEF	Cytoplasm	Peroxisomal targeting signal	12.6921318885938	12.7402787415827	12.5671606097664	12.8181140699445	12.7044213274718	10.6824015907365	10.3658490807456	9.06682940835074	9.14126928507972	9.81408734122815
D3YXF5	C7	Complement component 7	-3.07191430663571	0.00601495077284353	0.00891761251454458	NS	Extracellular	Signal peptide	13.0150368664551	11.0531883608616	13.2114281073175	10.3974382437719	11.9192728946015	8.56592332814112	9.41022910761513	NA	NA	8.98807621787813
D3YXG0	Hmcn1	Hemicentin-1	1.9443207556308	0.000382980149431056	0.000720477991529536	Higher in FLEF	Extracellular	Signal peptide	9.69802277175562	10.1211022928837	9.93549845575042	9.9604256484083	9.92876229219951	12.1878101625886	12.3570976718	11.0339728655665	11.6307846062807	11.8024163265589
D3YXK2	Safb	Scaffold attachment factor B1	0.695310631290649	0.0271335832158908	0.0357466661997562	NS	Nucleus	Nuclear localization signal	13.7150307150605	13.8938858276465	14.0777273554339	14.3564957921504	14.0107849225728	14.7085659044528	15.2313603253434	14.0448937908435	14.9730288357649	14.7394622141012
D3YYU8	Obsl1	Obscurin-like protein 1	4.13564068006159	2.15875317621794e-10	3.76488080477382E-09	Higher in FLEF	Cytoplasm	Nuclear localization signal	10.749795915012	10.4149942334239	9.75599613478981	10.1215160892519	10.2605755931194	14.4532512048578	14.6177871285893	13.9816671445331	14.5136843160019	14.3915974484955
D3YZP9	Ccdc6	Coiled-coil domain-containing protein 6	2.5518339923245	1.22950538639088e-11	4.5039173008416E-10	Higher in FLEF	Cytoplasm	Nuclear export signal	11.9219027039183	11.5522166661014	11.7540939552141	11.7487887762903	11.744250525381	14.1437472535332	14.3128259466741	14.2378961413787	14.6836529407667	14.3445305705882
D3YZV8	Ccdc8	Coiled-coil domain-containing protein 8 homolog	0.0783335371196202	0.905416880262648	0.915658367213472	NS	Cytoplasm|Nucleus	Nuclear localization signal	9.11078681966644	NA	NA	NA	9.11078681966644	8.91154302065797	9.58777422684756	9.2279235789897	8.63058673058752	9.08945688927069
D3Z0M9	Ddx23	RNA helicase	1.42144556514407	0.00377549163615276	0.0058661909810621	NS	Nucleus	Nuclear localization signal	10.8113053189197	11.2251104097454	10.4947187090609	NA	10.843711479242	11.9129487654474	12.9172017690518	11.7262148774533	12.6866577062335	12.3107557795465
D3Z2H9	Tpm3-rs7	Tropomyosin 3, related sequence 7	-0.115402026632154	0.457185359810119	0.488881567605591	NS	Cytoplasm	Nuclear export signal	15.844562610461	15.5300494221685	16.3584089374459	15.5579165072797	15.8227343693388	15.5886133915185	15.6711372233801	15.794748242133	15.8423286848832	15.7242068854787
D3Z3L3	Trim12c	Tripartite motif-containing 12C	0.134234301890076	0.751675047339643	0.7738262831219	NS	Cytoplasm	NA	10.7220812071006	11.2648367546055	10.2259623193593	10.3726260489673	10.6463765825082	9.79955606115176	11.2029701119421	10.9948200387684	11.4695837670631	10.8667324947314
D3Z3N4	Hnrnph3	Heterogeneous nuclear ribonucleoprotein H3	-0.184811661599804	0.642592369071285	0.669499258710454	NS	Cytoplasm|Nucleus	Nuclear localization signal	12.6689178921242	11.2594951718864	12.8584283961805	12.7645782890854	12.3878549373191	12.3134733910596	12.8228786791418	11.2630855240318	12.622427741569	12.2554663339505
D3Z4S3	Ptrhd1	Putative peptidyl-tRNA hydrolase PTRHD1	-0.657655128812775	0.000409020638425961	0.000762127823276914	NS	Mitochondrion	Mitochondrial transit peptide	15.4520674464016	16.0159165914889	15.6140988035703	15.9974689709634	15.769887953106	14.8566556591653	15.0963203719833	15.2786688601824	15.3223399873908	15.1384962196805
D3Z5G7	Ces1b	Carboxylic ester hydrolase	-3.45441203940827	1.80953009794038e-05	0.0000469055099097568	Higher in BMEF	Extracellular	Signal peptide	15.1569928742542	15.2470155011276	15.0302116276045	14.5024545738945	14.9841686442202	NA	NA	11.5297566048119	NA	11.5297566048119
D3Z6H8	Amd2	S-adenosylmethionine decarboxylase proenzyme 2;S-adenosylmethionine decarboxylase proenzyme 1	1.79064536681286	0.00242877902871186	0.00390741255661283	NS	Cytoplasm|Nucleus	Nuclear export signal	9.5452039422558	11.0507041147173	10.0270962827171	11.0324887108273	10.4138732626294	11.7564078706413	12.7082407370156	12.5940119780357	12.7789965850438	12.4594142926841
D3Z6Q9	Bin2	Bridging integrator 2	-0.908365291798312	0.00179994502881575	0.00297360163701945	NS	Cytoplasm	NA	13.3077360421189	12.9800796541256	13.1872982458127	14.2513352576205	13.4316122999195	12.3073814243895	12.3065409123186	13.0045324672886	12.4258194488546	12.5110685632128
D3Z7H8	Cilp2	Cartilage intermediate layer protein 2	-1.58327660477057	0.0533493421125535	0.0669245611518953	NS	Extracellular	Signal peptide	13.812686758645	12.9076782755924	14.1104774557943	12.70122338131	13.3830164678354	NA	11.7997398630648	NA	NA	11.7997398630648
D3Z7P3	Gls	Glutaminase kidney isoform, mitochondrial	-3.89150843544549	5.84290152882971e-06	0.0000172282311708087	Higher in BMEF	Mitochondrion	Mitochondrial transit peptide	14.5749902438018	14.6112308594337	14.2368498667216	14.2435645212236	14.4166588727952	NA	11.2271806866516	NA	9.12108993874577	10.1741353126987
D4AFX7	Dnajc13	DnaJ heat shock protein family (Hsp40) member C13	2.05966585119324	5.83566923451073e-07	2.36248313215995E-06	Higher in FLEF	Cytoplasm	Nuclear export signal	11.269265942012	10.9613202102581	10.5674248114617	11.0648131542321	10.965706029491	12.6387353373213	13.4054700373657	12.9025370194657	13.2841183764841	13.0577151926592
E0CYQ0	Kctd17	Potassium channel tetramerisation domain-containing 17	1.25735349014097	0.0343333650490503	0.044509339059656	NS	Cytoplasm	Nuclear export signal	9.94689248802672	10.7617203258117	11.6761841353222	11.7719130093666	11.0391774896318	13.0483584091364	12.8487478890462	11.2935329103512	12.684086296837	12.4686813763427
E0CZ22	Mroh1	Maestro heat-like repeat family member 1	5.00604057601687	0.00127736460414063	0.00217568559471806	NS	Cytoplasm	Nuclear export signal	NA	NA	6.58930238099924	NA	6.58930238099924	10.457024605336	11.7057724111083	12.1658299174767	12.5101468312707	11.7096934412979
E1AZ71	Cngb1	Cyclic nucleotide-gated channel beta 1	-2.05151301376606	0.282667066153534	0.313118180167974	NS	Cell membrane	Transmembrane domain	NA	12.09761171848	NA	8.3173397956614	10.2074757570707	NA	NA	8.37644151748574	7.93548396912355	8.15596274330465
E9PUR0	Ankhd1	Ankyrin repeat and KH domain-containing 1	1.06397163878854	0.0143013924141764	0.019805682589861	NS	Cytoplasm|Nucleus	Nuclear export signal	11.5914999027487	NA	11.2519278541728	11.1817205466066	11.341716101176	11.5668418279724	12.1321177636156	13.0841426137738	13.2736097690284	12.5141779935975
E9PV24	Fga	Fibrinogen alpha chain	2.66725229143865	6.59020193971571e-08	3.71402940512825E-07	Higher in FLEF	Extracellular	Signal peptide	13.268117717495	13.2463071293044	14.0135566190447	13.2865966738317	13.453644534919	16.3285659012341	16.6749807864676	15.9251504183144	14.988883572471	15.9793951696218
E9PV38	Ces2g	Carboxylic ester hydrolase	-3.44691148924125	1.02991393191587e-10	2.11392840111137E-09	Higher in BMEF	Endoplasmic reticulum	Signal peptide	14.3638486302542	14.322133177714	14.3838850342301	14.6142299475848	14.4210241974458	10.6718056942434	11.4737715863676	10.9453149908449	10.6370044145199	10.9319741714939
E9PV48	Ifit3b	Interferon-induced protein with tetratricopeptide repeats 3B;Interferon-induced protein with tetratricopeptide repeats 3	-3.5860887639128	1.38746654387845e-07	6.98366986541871E-07	Higher in BMEF	Cytoplasm	Nuclear localization signal	13.7789843123817	13.842372251824	13.2771473054101	14.0648125627816	13.7408291080993	11.0956344698943	9.72430843931288	9.62743662358458	10.1715818439544	10.1547403441865
E9PVA8	Gcn1	eIF-2-alpha kinase activator GCN1	2.75685984662141	1.58391788573908e-08	1.15722532510716E-07	Higher in FLEF	Cytoplasm	Nuclear export signal	12.492746841124	11.4728096382643	11.8104179866601	12.1447295081809	11.9801759935573	14.175241942186	14.6984932643429	15.0903677949971	15.231044878199	14.7987869699313
E9PVD3	Dchs1	Protocadherin-16	3.09868467713466	7.90269351735873e-06	0.0000225333558400364	Higher in FLEF	Cell membrane	Signal peptide|Transmembrane domain	11.0205858788903	NA	11.3921875909093	11.5908776363565	11.3345503687187	14.8066800410645	15.3441181999416	13.2290040051152	14.273040828731	14.4132107687131
E9PVX6	Mki67	Proliferation marker protein Ki-67	0.284034077304917	0.647416827613855	0.673969278066621	NS	Nucleus	Nuclear localization signal	11.9988302634352	9.67239589510804	12.1179491353676	13.0789130570897	11.7170220877501	11.9075295678557	12.8437476397443	11.4097478386994	11.6853430627867	11.9615920272715
E9PW37	Rasal2	RAS protein activator-like 2	0.849908661142056	8.48379799422982e-05	0.000186700185313151	NS	Cytoplasm	Nuclear localization signal	12.327536954361	12.067200100748	12.5389429391846	12.5184710871253	12.3630377703547	12.9584485731626	13.1859015669604	13.2591755885302	13.6835735631709	13.271774822956
E9PWG6	Ncapg	Non-SMC condensin I complex, subunit G	1.32096499158366	1.90593920601501e-06	6.57542793442064E-06	Higher in FLEF	Nucleus	Nuclear localization signal	12.5498073374733	12.2259932027126	12.2442342649287	12.6072558652364	12.4068226675877	13.3199886864829	13.6997526183878	13.9968460645756	14.2421683401824	13.8146889274072
E9PWI3	Mcc	Mutated in colorectal cancers	1.28994098940582	0.0481401785455722	0.0607801440468868	NS	Cytoplasm	Nuclear export signal	11.1532702961602	NA	NA	NA	11.1532702961602	12.0767877338136	12.5440082763925	12.4925910353698	12.8757049078105	12.4972729883466
E9PWQ3	Col6a3	Collagen, type VI, alpha 3	-0.992629298463127	0.0382062123946469	0.0491915475669423	NS	Extracellular	Signal peptide	14.2359479802079	12.6189491449489	14.6069924028592	12.9739355879001	13.608956278979	13.0719984001049	13.1430275599261	11.8738913485915	12.1364542463665	12.5563428887472
E9PWR4	Dip2c	Disco-interacting protein 2 homolog C	1.83572468449217	7.53941994169338e-07	2.93725555335543E-06	Higher in FLEF	Cytoplasm|Cell membrane	Nuclear localization signal	9.57064042558297	9.55176990487837	9.33215046073162	9.43831730689685	9.47321952452245	11.0290354478799	11.9546605473463	10.9158865095179	11.3634444536142	11.3157567395896
E9PX68	Slc4a1ap	Solute carrier family 4 (anion exchanger), member 1, adaptor protein	3.93430128027464	6.84301082465311e-09	5.97397625949866E-08	Higher in FLEF	Nucleus	Nuclear localization signal	8.98358458446313	8.64753950564921	8.47060048049693	8.76757375411785	8.71732458118178	12.1532878246965	12.7827905301356	12.7260134156024	13.3069825648584	12.7422685838232
E9PXF0	Pcdh17	Protocadherin 17	-3.93585759763808	0.0761470396645894	0.0931962028377515	NS	Cell membrane	Signal peptide|Transmembrane domain	15.3322207293815	NA	14.6710019340717	15.0794752220862	15.0275659618465	14.000681496702	12.154390143177	9.61419459620238	6.10342607729596	10.4681730783443
E9PY16	Adap1	ArfGAP with dual PH domains 1;Arf-GAP with dual PH domain-containing protein 2	0.190108430980279	0.454564297930792	0.486571970694994	NS	Cytoplasm	Nuclear localization signal|Nuclear export signal	11.9399601254615	NA	11.4246842675005	12.3331171601714	11.8992538510445	11.8158153844425	11.7785724055145	12.550465435555	12.3358295231492	12.1201706871653
E9PYD1	Fam98c	Family with sequence similarity 98, member C	0.131303691121601	0.647413042560815	0.673969278066621	NS	Cytoplasm|Nucleus	Nuclear localization signal	13.9423216688679	14.8891687588295	13.8828806635103	14.549091408323	14.3158656248827	13.8082618844583	14.6959309661155	14.6794760045764	14.7628475017293	14.4866290892199
E9PYD7	Kbtbd6	Kelch repeat and BTB (POZ) domain-containing 6;Kelch repeat and BTB (POZ) domain-containing 7	0.909730319338782	0.0566643701652412	0.0708472511546924	NS	Cytoplasm|Nucleus	Nuclear export signal	NA	NA	NA	12.7224475487489	12.7224475487489	13.8055575419969	13.8901438947435	13.3307129716208	13.5457959338006	13.6430525855405
E9PYF4	Lmo7	LIM domain only 7	-2.49818544842751	0.0125754700546867	0.0175770017325046	NS	Cytoplasm	Nuclear localization signal|Nuclear export signal	10.329789534012	8.89595318432335	11.5645174295591	7.95483285205816	9.68627324998815	7.08063535012777	7.22484572117088	NA	7.67363587986718	7.32637231705528
E9PYG6	Rasa1	RAS p21 protein activator 1	1.58853658912821	4.06199634288562e-05	0.0000962579995899445	Higher in FLEF	Cytoplasm	Nuclear export signal	11.9988917181266	11.0111821121966	11.3703273727526	11.7388182268818	11.5298048574894	12.4068830120805	13.3177927824141	13.3346681897924	13.7097021577493	13.1922615355091
E9PYH6	Setd1a	Histone-lysine N-methyltransferase SETD1A	2.36572245408147	0.00289541560049256	0.00459209780294595	NS	Nucleus	Nuclear localization signal	NA	NA	9.51847557463457	10.3708361389478	9.94465585679119	11.9241520424402	12.8815831019196	12.1869624345082	13.1816736767382	12.5435928139015
E9PYI1	Znf568	Zinc finger protein 568	1.38446062161084	0.000310026774325234	0.000596858114804967	Higher in FLEF	Nucleus	Nuclear localization signal	10.2636863954357	NA	10.5080702621249	10.2433323558478	10.3383630044694	11.5429709641433	12.2142740506984	11.3378169374881	11.9741887305494	11.7673126707198
E9PYP2	Nbeal1	Neurobeachin-like 1	-1.56411594026123	0.000628412298411707	0.00113251618521413	NS	Cytoplasm|Lysosome/Vacuole	Nuclear export signal	NA	NA	14.6225953830383	NA	14.6225953830383	12.9993535553118	13.0679571053435	13.2058957062855	13.0103596290663	13.0708914990018
E9PYR1	Fbxl18	F-box and leucine-rich repeat protein 18	1.42085379568842	0.0194285268570737	0.0262715916870197	NS	Cytoplasm|Nucleus	Nuclear export signal	10.4524217540376	10.6977813008426	10.5293049478703	10.2058985778229	10.4713516451433	10.6136567484753	12.3311779118818	12.258312404884	12.9202785791578	12.0308564110997
E9PZJ8	Ascc3	Activating signal cointegrator 1 complex subunit 3	2.11899496354079	0.00286001244345835	0.00453867799014524	NS	Nucleus	Nuclear localization signal	10.1720901631851	10.0426746945082	NA	NA	10.1073824288467	11.5012955886765	12.3128465547343	12.5095878023427	12.9371818552049	12.3152279502396
E9PZM7	Scaf11	SR-related CTD-associated factor 11	1.10652637800292	0.152224345132855	0.176868594840487	NS	Nucleus	Nuclear localization signal	8.65152776059738	8.72170686164465	8.19329410580633	8.92278290379528	8.62232790796091	9.62201437327001	10.8982290805278	8.33274026250182	10.2966336154639	9.78740433294086
E9PZP8	Herc1	HECT and RLD domain-containing E3 ubiquitin protein ligase family member 1	2.2300350049609	0.000730265200467706	0.00129876902645555	NS	Cytoplasm|Nucleus	Nuclear export signal	10.6937457520636	NA	NA	11.2627005784705	10.978223165267	12.4433783703621	13.1940697144799	13.4863268788461	13.546476633411	13.1675628992748
E9Q0B5	Fcgbp	Fc fragment of IgG-binding protein	1.59214587255484	0.357658784230226	0.388919828244577	NS	Extracellular	Signal peptide	9.57939910576346	NA	9.71538380400911	8.34076410879038	9.21184900618765	NA	13.3323246571062	7.16953216496653	9.74934813536686	10.0837349858132
E9Q0S6	Tns1	Tensin 1	-1.20427719917068	0.000194352686585075	0.000392049874468938	Higher in BMEF	Cytoplasm|Cell membrane	Nuclear localization signal|Nuclear export signal	14.963418975024	13.8118611928314	14.6396648386462	14.3623462366791	14.4443228107952	12.8760726884547	13.7093781686147	13.1771232861975	13.1551709948378	13.2294362845262
E9Q1P8	Irf2bp2	Interferon regulatory factor 2-binding protein 2	1.76833181664642	0.00033350775573493	0.000635338899061667	Higher in FLEF	Nucleus	Nuclear localization signal	11.9327599906283	10.4484314385391	11.3421410289642	11.2713966728665	11.2486822827495	12.4146829960352	13.2306958486342	12.9430999522752	13.9421411018826	13.1326549747068
E9Q2E4	Hectd4	HECT domain E3 ubiquitin protein ligase 4	1.6273656650644	0.0342854011241012	0.0444690167026392	NS	Cytoplasm	Nuclear export signal	10.0589992355164	NA	NA	NA	10.0589992355164	11.3666795158386	11.9325120320406	11.6083516827012	11.989467842905	11.7242527683714
E9Q2M9	Wdfy4	WD repeat- and FYVE domain-containing protein 4	1.2567363363531	0.0200009356658528	0.0269557832492012	NS	Cytoplasm|Lysosome/Vacuole	Nuclear export signal	11.5461854120951	10.3465823250072	10.6222970021417	10.956936024068	10.868000190828	11.0611340081238	11.7331874653287	12.7057916337579	13.5764480112968	12.2691402796268
E9Q368	Tarbp1	TAR RNA-binding protein 1	2.17698094994978	5.80707050747975e-05	0.000133357844697238	Higher in FLEF	Cytoplasm	Nuclear export signal	11.1110173390015	NA	10.4097195872544	11.2327494030844	10.9178287764468	12.473484820228	13.0905378286862	13.4718582876128	13.5919062117217	13.1569467870622
E9Q394	Akap13	A-kinase anchor protein 13	2.04854661083188	5.82365407453267e-07	2.35952378865044E-06	Higher in FLEF	Cytoplasm	Nuclear export signal	10.1672316590558	10.2261508432574	10.1226531080578	10.1671574266114	10.1707982592456	11.6447144522174	12.3911782495347	12.27698656315	12.8543029767263	12.2917955604071
E9Q414	Apob	Apolipoprotein B-100	6.66472655873752	4.87965223783249e-12	2.36148307840058E-10	Higher in FLEF	Extracellular	Signal peptide	10.0393147712319	9.12039948870474	9.38965485989338	8.94831059143224	9.37441992781556	16.9014770790499	15.9636726172454	15.6555039778439	15.2327180575932	15.9383429329331
E9Q4N7	Arid1b	AT-rich interactive domain-containing protein 1B	5.19934093681936	4.75241157982254e-07	1.98644778792107E-06	Higher in FLEF	Cytoplasm|Nucleus	Nuclear localization signal	8.42486155007334	NA	6.68545863509674	8.41716839783066	7.84249619433358	12.8479809148904	13.5227840432686	12.9348334771922	13.6873394034881	13.2482344597098
E9Q4P1	Wdfy1	WD repeat and FYVE domain-containing protein 1	0.961256984805593	0.000578569063744094	0.00104950199836661	NS	Cytoplasm|Lysosome/Vacuole	Nuclear export signal	12.5928442987494	12.0821840582521	12.6623998408866	12.2977817897217	12.4088024969024	13.0358032263715	13.3243890691978	13.2863243110722	14.2973831586732	13.4859749413287
E9Q4Z2	Acacb	Acetyl-CoA carboxylase 2	-2.63540046704034	0.00171471044763338	0.00284526505544703	NS	Cytoplasm	NA	10.0336309271565	12.7943757044557	NA	12.429233631009	11.7524134208737	8.71052438431127	8.53698708174575	9.56821039351062	9.78115838817632	9.14922006193599
E9Q512	Trip11	Thyroid hormone receptor interactor 11	1.99799434822345	0.0107915006702677	0.0152287763605302	NS	Cytoplasm|Lysosome/Vacuole|Golgi apparatus	Nuclear export signal	8.87402076798344	NA	7.29910115313379	8.24004631344318	8.13772274485347	10.1903214758492	9.25148813047743	10.6991218341256	10.8762465062907	10.2542944866857
E9Q555	Rnf213	E3 ubiquitin-protein ligase RNF213	1.6305546443304	2.39366918153294e-06	7.99152210923182E-06	Higher in FLEF	Cytoplasm	Nuclear export signal	11.6958207960219	10.8995696537199	11.2391487003126	11.575441600317	11.3524951875929	12.578067342194	12.9020704778195	13.1764760135786	13.5681211562786	13.0561837474677
E9Q5C9	Nolc1	Nucleolar and coiled-body phosphoprotein 1	2.40266647178825	1.85173857980558e-06	6.39261846104349E-06	Higher in FLEF	Nucleus	Nuclear localization signal	10.1891898977641	10.392344965977	10.5221317645451	11.5651330809074	10.6671999272984	12.7897692266878	13.1989073335077	13.1627539720477	13.1862037291201	13.0844085653408
E9Q616	Ahnak	AHNAK nucleoprotein (desmoyokin)	-3.6719070060907	1.13125020462235e-09	1.37813968346025E-08	Higher in BMEF	Cytoplasm|Cell membrane	Nuclear localization signal	16.4245977753302	16.5397254202953	16.5296802183064	16.2446176299311	16.4346552609657	12.6769015650494	13.5181582441606	12.0045500195354	12.9400181266345	12.784906988845
E9Q634	Myo1e	Unconventional myosin-Ie	1.24639026899293	0.0473704439080305	0.0599086769635245	NS	Cytoplasm	Nuclear localization signal	11.0180610525557	9.67886061715631	11.1375893952684	9.90183391301573	10.434086244499	10.4645751626182	12.0656235225318	12.4316125219042	11.8397131803351	11.7003810968473
E9Q6D8	C6	Complement component C6	3.28745855483512	6.43879312178797e-06	0.0000187753641334613	Higher in FLEF	Extracellular	Signal peptide	10.1916232004598	8.91608668879782	8.62486897859222	9.78069709811354	9.37831899149083	13.0028007993436	12.9496113037816	12.3361073460415	12.1532338213637	12.6104383176326
E9Q6E5	Srsf11	Serine and arginine-rich-splicing factor 11	2.56380068101968	2.34934649512297e-09	2.48578614606082E-08	Higher in FLEF	Nucleus	Nuclear localization signal	10.8655465773628	10.4282687201709	10.8650925077989	11.0144178097322	10.7933314037662	12.9240000965602	13.4407553292256	13.3183310939394	14.1337515540508	13.454209518444
E9Q6H8	Plekha5	Pleckstrin homology domain-containing, family A member 5	1.10395803971935	0.00034743291910555	0.000659484940007837	Higher in FLEF	Cytoplasm	Nuclear localization signal	11.1622422138501	10.8645761450562	11.2742165615632	10.7086721384814	11.0024267647377	11.5848635274855	12.6396144779287	11.9674333132209	12.4987216136106	12.1726582330614
E9Q6J5	Bod1l	Biorientation of chromosomes in cell division protein 1-like 1	2.028866828887	0.000298889853003192	0.000577736890652928	Higher in FLEF	Nucleus	Nuclear localization signal	9.81981872342378	NA	10.3939649942024	10.4857441053221	10.2331759409828	11.8324944117465	12.8960195048384	11.838421293618	12.7004289686824	12.3168410447214
E9Q6R7	Utrn	Utrophin	-0.84843389568512	0.0417350954264948	0.0533962232293864	NS	Cytoplasm|Cell membrane	Nuclear export signal	12.4767974388534	11.7480503010581	12.0654845746962	11.4302461191406	11.9301446084371	11.0347750864185	11.9214620773415	10.1901587510583	11.2791831596271	11.1063947686113
E9Q735	Ube4a	Ubiquitin conjugation factor E4 A	0.886478130247251	0.0288554148674547	0.0379109124348253	NS	Cytoplasm|Nucleus	Nuclear export signal	12.3755189137711	12.0949091620084	12.0273748599416	12.1879916881599	12.1714486559703	12.5077753665477	13.7541843236566	12.6754679414922	13.5306322401295	13.1170149679565
E9Q777	Akap11	A kinase (PRKA) anchor protein 11	1.65320634746593	2.32625869933667e-05	0.0000590236394372339	Higher in FLEF	Cytoplasm	Nuclear export signal	11.605872857312	11.1411694232889	11.4744303528489	10.9804301941497	11.3004757068999	12.3542580928441	12.898298096043	13.190920173313	13.7888216561604	13.0580745045901
E9Q7G0	Numa1	Nuclear mitotic apparatus protein 1	1.71017110105614	0.000151096423845587	0.000311584689517385	Higher in FLEF	Cytoplasm|Nucleus	Nuclear localization signal	10.0160521182643	9.80884243834849	10.53958494199	10.3146781419905	10.1697894101483	11.7375907015366	12.8743441909195	11.0307117082836	11.8744303769519	11.8792692444229
E9Q7M2	Tsc22d2	TSC22 domain family, member 2	1.81331529443202	3.91419334464516e-05	0.0000931320247767397	Higher in FLEF	Cytoplasm|Nucleus	Nuclear export signal	12.2796377777611	11.4881797033028	12.3564746680273	11.6916577871904	11.9539874840704	13.386955659321	13.8985994215141	13.6152376345891	14.5695340186686	13.8675816835232
E9Q7P1	Col22a1	Collagen, type XXII, alpha 1	0.658386270983886	0.519881783957941	0.549820498822655	NS	Extracellular	Signal peptide	9.74652349399449	NA	9.80634402663357	NA	9.77643376031403	10.5713389360507	10.843020211381	9.34538186162622	NA	10.2532470030193
E9Q7X6	Heg1	Protein HEG homolog 1	3.93204129567986	0.000122968183125405	0.000259670602876906	Higher in FLEF	Cell membrane	Signal peptide|Transmembrane domain	12.0625190577091	NA	9.90907619946688	10.25003978304	10.7405450134053	15.547581777655	14.7335913897382	14.1223302345787	13.9010973596525	14.5761501904061
E9Q7X7	Nrxn2	Neurexin-2	-9.2643308504042	0.000172045919410557	0.000351080164367772	Higher in BMEF	Cell membrane	Signal peptide|Transmembrane domain	18.0015095614459	19.7725159108952	18.0641015213268	18.8595270761194	18.6744135174468	NA	9.41008266704265	NA	NA	9.41008266704265
E9Q876	Abca12	Glucosylceramide transporter ABCA12	-0.531192355453606	0.313829002672888	0.344382772851984	NS	Cell membrane|Lysosome/Vacuole	Signal peptide|Transmembrane domain	NA	NA	16.2961796063676	15.6899408362013	15.9930602212845	15.7479904923729	15.1099347512345	15.7327575215778	15.0517095304458	15.4105980739077
E9Q8B5	Cfhr4	Complement factor H-related 4	-6.39206899852814	9.11284780968913e-09	7.45549559481307E-08	Higher in BMEF	Extracellular	Signal peptide	13.1970130292289	13.2576038487769	13.4203813563304	12.8295952333233	13.1761483669149	8.05397513925058	6.2078273859532	7.17515270428442	5.88454089059448	6.83037403002067
E9Q8D0	Dnajc21	DnaJ homolog subfamily C member 21	1.520511133211	0.000115170765601524	0.000244970076027436	Higher in FLEF	Cytoplasm	Nuclear localization signal	NA	11.6798426675005	11.2342425309264	11.9780757565559	11.6307203183276	12.6831335194572	12.9723254494711	13.5925733684558	13.035510734913	13.0708857680743
E9Q8M1	Zfp358	Zinc finger protein 358	0.185865654433995	0.832656797994124	0.849567622711606	NS	Nucleus	Nuclear localization signal	NA	11.2398383788887	NA	NA	11.2398383788887	11.0390326424212	11.3019622840706	11.4124036817752	12.0864596258232	11.4599645585225
E9Q912	Rap1gds1	Rap1 GTPase-GDP dissociation stimulator 1	-0.185539754650517	0.0130403080944221	0.0181641471344275	NS	Cytoplasm	Nuclear export signal	14.1985044730665	14.5063999237371	14.2728609056624	14.324723456007	14.3256221896182	14.1220919677999	14.0826567715593	14.1483249699055	14.2744296262446	14.1568758338773
E9QA15	Cald1	Caldesmon 1	-0.554843803536776	0.0121203765678963	0.0169859156205242	NS	Cytoplasm	Nuclear localization signal	14.385632354856	13.9202220718349	14.7611678088158	13.8317795645697	14.2247004500191	13.5668211001587	13.9126132200521	13.5198747437842	13.6903783973866	13.6724218653454
E9QAE3	Btaf1	B-TFIID TATA-box-binding protein-associated factor 1	3.47719329892914	8.31802861922526e-07	3.18213212776132E-06	Higher in FLEF	Nucleus	Nuclear localization signal	9.98995374426224	NA	9.41785166614575	9.22611024503226	9.54463855181342	12.1100400323985	13.1367104445411	13.5231601570477	13.6130016872235	13.0957280803027
E9QAM5	Helz2	Helicase with zinc finger domain 2	1.91321280475578	0.0388167302888016	0.0499045216362244	NS	Cytoplasm	Nuclear localization signal	NA	NA	NA	10.4660662887587	10.4660662887587	11.5644745159725	12.5442429063763	12.7787476165464	12.8800235768108	12.4418721539265
E9QAT4	Sec16a	Protein transport protein Sec16A	1.70338928922402	0.000189089136946041	0.000382749500149796	Higher in FLEF	Cytoplasm	NA	10.4489345298792	10.1874880060073	10.4281119379303	NA	10.3548448246056	11.5235483125285	12.06329649942	12.3021961718285	12.7577742775717	12.1617038153372
F2Z3U3	Raph1	Ras association (RalGDS/AF-6) and pleckstrin homology domains 1	2.13423464190461	3.7763177815231e-05	0.0000904224979461386	Higher in FLEF	Cytoplasm|Cell membrane	Nuclear localization signal	11.3590041810904	10.6406768337331	11.5542826150484	11.2979985886365	11.2129905546271	12.458049095318	13.3174459193145	14.1721530755228	14.1075939163055	13.5138105016152
F6RWR5	Gstp3	GST class-pi	1.85276383237612	0.0421115653712485	0.0537995900540896	NS	Cytoplasm	Peroxisomal targeting signal	NA	NA	NA	11.1059036597441	11.1059036597441	12.3861267133615	12.5788163300561	13.8001433912364	13.1804995755334	12.9863965025469
F6TQW2	Ighg2c	Immunoglobulin heavy constant gamma 2C (Fragment)	1.00888840890381	0.0965677911836011	0.115666461964917	NS	Cell membrane	Signal peptide|Transmembrane domain	15.5350673915052	16.1034212248992	16.1371982068255	13.1328998522129	15.2271466688607	17.1809119757726	16.2770419437	15.6565146469139	15.4233084115789	16.1344442444913
F6U238	Maml2	Mastermind-like transcriptional coactivator 2	-1.33825875653753	0.00849893819457415	0.0122357802883129	NS	Nucleus	Nuclear export signal	17.1087101513781	15.7604336846111	17.7201807768275	16.5631433776252	16.7881169976105	15.1451569187095	15.4292727303662	15.8243508517428	15.3514466858737	15.4375567966731
F6ZDS4	Tpr	Nucleoprotein TPR	3.18566614313534	1.4743989695809e-07	7.36501379217734E-07	Higher in FLEF	Cytoplasm|Nucleus	Nuclear localization signal	10.4782063138914	9.5021831727688	9.97809372124066	10.1343889816841	10.0232180473962	12.6451633922191	13.5018866625791	13.4096005335433	13.3488881570379	13.2263846863449
F7BJB9	Morc3	MORC family CW-type zinc finger protein 3	1.77317611461259	9.76464401847288e-05	0.000211360267531573	Higher in FLEF	Cytoplasm|Nucleus	Nuclear localization signal|Nuclear export signal	11.9051113706292	NA	11.5824694117144	11.1428842053934	11.5434883292457	12.8372194032728	13.4169186243434	13.6671385795133	14.0069382151699	13.4820537055749
F8VPK0	Ttc37	Tetratricopeptide repeat domain 37	1.60726037062395	6.46502710477392e-07	2.57965340224527E-06	Higher in FLEF	Cytoplasm	Nuclear localization signal	12.0983314959715	11.8751635237559	11.6140890031302	12.0856841352076	11.9183170395163	13.0724047674382	13.5173879490907	13.7689167286214	13.961622980681	13.5800831064578
F8VPN4	Agl	4-alpha-glucanotransferase	-3.4153026639239	3.82487305650159e-06	0.0000120096460553845	Higher in BMEF	Cytoplasm	Nuclear export signal	17.0161992833087	19.2312225433632	16.5460942465704	18.4377950924533	17.8078277914239	14.0779066541644	14.4845660320025	14.4806358922703	14.6614587356256	14.4261418285157
F8VPP8	Zc3h7b	Zinc finger CCCH type-containing 7B	1.76289753421099	0.018974144084297	0.0257231071818727	NS	Cytoplasm	NA	9.09838102728766	NA	9.4282633659545	9.45101264714459	9.32588568012891	9.6770612062603	10.744063342004	11.9914892048971	12.3981218515843	11.2026839011864
F8VPU2	Farp1	FERM, ARHGEF and pleckstrin domain-containing protein 1	2.14756726734677	0.000153301595339661	0.000315392322705426	Higher in FLEF	Cytoplasm|Cell membrane|Lysosome/Vacuole	NA	10.3529078565654	NA	10.6100028526951	9.83459222383581	10.2658343110321	12.5781765305346	13.2487794717585	11.571222376493	12.0974542910799	12.3739081674665
F8VPX2	Fbxw9	F-box and WD-40 domain protein 9	1.75954550953917	2.46730642852189e-05	0.0000624222609614051	Higher in FLEF	Cytoplasm	Nuclear export signal	10.4222593008779	NA	10.0540682442429	NA	10.2381637725604	12.0924726230747	11.7789008383204	12.1356432703111	12.4328859088945	12.1099756601502
F8VPZ3	Usp32	Ubiquitinyl hydrolase 1	2.42780524355764	0.0878890421945142	0.106236181846027	NS	Cytoplasm	Nuclear export signal	NA	NA	NA	9.15573464607957	9.15573464607957	10.4943625759404	11.8678693382617	11.9641864699523	12.4319424591515	11.6895902108265
F8VQ05	Fryl	FRY-like transcription coactivator	1.60487895569115	0.00161013690150558	0.00268695734117112	NS	Cytoplasm	Nuclear export signal	NA	NA	NA	12.1493080437349	12.1493080437349	13.2169307643098	13.8192580349722	14.0481778812234	14.1105756349715	13.7987355788692
F8VQ29	Iqgap3	IQ motif-containing GTPase-activating protein 3	1.47737538012483	7.87268644653061e-06	0.0000224964360809583	Higher in FLEF	Cytoplasm	Nuclear export signal	11.3137892011892	11.2326692409817	10.9682755901399	11.197333902328	11.1780169836597	11.9848708979167	12.740921750451	13.0018371591839	13.1324869313886	12.715029184735
F8VQC1	Srp72	Signal recognition particle subunit SRP72	2.10234287650492	2.62981336263124e-07	1.20210272858577E-06	Higher in FLEF	Cytoplasm|Nucleus|Endoplasmic reticulum	Nuclear localization signal	12.9260654219891	12.3689346306761	12.5090208251069	13.0641594666181	12.7170450860975	14.2006562736462	14.7294220158206	15.23963206786	15.3962950235635	14.8915013452226
F8VQG7	N4bp2	NEDD4-binding protein 2	1.60322122329656	0.0187619416474942	0.0254550520037377	NS	Cytoplasm|Nucleus	Nuclear export signal	NA	NA	9.56466317947517	10.1698881104744	9.86727564497478	10.7583113784252	11.6225629239225	11.6363502764783	12.2590289202473	11.5690633747683
F8VQK3	Gucy1a2	Guanylate cyclase	2.17394607258387	0.000219972763182641	0.000436388238355935	Higher in FLEF	Cytoplasm	NA	NA	9.68929657719957	7.48189431780556	8.17446905248294	8.44855331582936	10.0055560529862	10.4797761720089	10.5117105847511	10.626369533482	10.405853085807
G3UW60	Susd5	Sushi domain-containing 5	-0.101084758000637	0.893248633143173	0.904219255388646	NS	Cell membrane|Lysosome/Vacuole	Signal peptide|Transmembrane domain	13.5166140381857	NA	14.3376546209533	10.9209795009932	12.9250827200441	13.7903711485073	13.0947354564452	11.8624705649197	12.2728313945596	12.7551021411079
G3UW82	Myh2	Myosin, heavy polypeptide 2, skeletal muscle, adult	-5.15052975824933	4.38607418784542e-06	0.0000134358544372152	Higher in BMEF	Cytoplasm	Nuclear localization signal	12.4374019915944	14.9335758730497	14.075833785545	15.0493472315129	14.1240397204255	9.17637764027488	10.7618968989325	7.35826270295607	8.22149525090621	8.87950812326741
G3UXL2	Prps1l3	Ribose-phosphate diphosphokinase;Ribose-phosphate pyrophosphokinase 1	-0.415480641852766	0.0195561357850791	0.0264203773412986	NS	Cytoplasm	Nuclear export signal	16.1558590841373	16.8720875590321	16.3353622982381	16.4718750515751	16.4587959982456	16.0146058129692	15.8870182300747	16.2170972664078	16.0657648758466	16.0461215463246
G3X8U3	2210016F16Rik	Queuosine salvage protein	-0.37040468860083	0.000197230493275136	0.000396792849743074	NS	Cytoplasm|Nucleus	Nuclear export signal	16.3917218608504	16.4288472259437	16.5584358410352	16.5269646485615	16.4764923940977	16.0524314559727	15.9023721496242	16.2774539425605	16.2780988421631	16.1275890975801
G3X8X0	Dhx16	RNA helicase	0.938061532611973	0.00520653657740233	0.0078224096968947	NS	Nucleus	Nuclear localization signal	12.1020026463642	11.7868452716929	12.0109554249922	12.5015843890366	12.1003469330215	12.3996122395441	13.3114104785131	13.0577345529485	13.7313447174231	13.1250254971072
G3X972	Sec24c	Sec24-related gene family, member C (S. cerevisiae)	1.64005788081711	1.40373801471583e-09	1.66025067883991E-08	Higher in FLEF	Cytoplasm	Nuclear export signal	14.2854344884046	14.3591676791318	14.1533847053503	14.3038094781643	14.2754490877627	15.5826423590576	15.8156618275929	16.1575074956094	16.2969254155392	15.9631842744498
G3X987	Gimap9	GTPase IMAP family member 9	-1.56643025345528	0.247349132543275	0.276844191420703	NS	Cytoplasm	NA	13.1026091422728	NA	13.2885718668166	12.4045735763216	12.931918195137	7.29306445368517	9.74836236537785	13.8902893408207	13.6225597840082	11.138568985973
G3X9D6	Apon	Apolipoprotein N	-6.59869857097425	6.22188802257284e-07	2.49585241970127E-06	Higher in BMEF	Extracellular	Signal peptide	15.8041830505894	15.5755093651836	15.3414672103521	14.9010362095895	15.4055489589287	NA	8.80685038795441	NA	NA	8.80685038795441
G3X9K3	Arfgef1	Brefeldin A-inhibited guanine nucleotide-exchange protein 1	2.28082369194406	2.30035945847362e-08	1.55969102100879E-07	Higher in FLEF	Cytoplasm	Nuclear export signal	11.2399522191411	10.7019635884739	10.4531413457288	10.6545669096145	10.7624060157396	12.5898984452378	13.1612584520016	13.3006089985174	13.1990761622719	13.0627105145072
G3X9X1	Kbtbd2	Kelch repeat and BTB (POZ) domain-containing 2	2.09051260132934	1.36295517405571e-06	4.84162607452939E-06	Higher in FLEF	Cytoplasm	Nuclear export signal	11.4307401067226	12.4871793207129	11.7787989580199	11.7041561584608	11.8502186359791	13.4372920153234	14.010735709308	14.1651450606554	14.3587730905853	13.992986468968
G3X9Y6	Akr1c19	Aldo-keto reductase family 1, member C19	2.7986988168556	2.86873191868153e-10	4.65617257570618E-09	Higher in FLEF	Cytoplasm	NA	11.7528779478146	11.2194508062508	11.5164500150566	11.5012483021737	11.4975067678239	13.9245495372538	14.0940158985149	14.8398660364061	14.3565761484071	14.3037519051455
G5E870	Trip12	E3 ubiquitin-protein ligase TRIP12	2.75609521479767	9.85463288616373e-06	0.0000272305858955022	Higher in FLEF	Nucleus	Nuclear localization signal	9.54381878612801	8.71593609524563	8.89513574997761	10.0567540569192	9.30291117206761	11.1810362179139	12.4996843029942	12.1565125577118	12.7385785508172	12.1439529073593
G5E895	Akr1b10	Aldo-keto reductase family 1, member B10 (aldose reductase)	-3.79984157515198	3.04514191640237e-10	4.85290743475E-09	Higher in BMEF	Cytoplasm	NA	16.834132214865	17.7855373227562	16.941880795434	17.4528466913349	17.2535992560975	12.9662643065709	13.642657871317	13.6665936561143	13.6252720986145	13.4751969831542
G5E897	Poglut3	Protein O-glucosyltransferase 3	-2.04822855434079	4.01047638742824e-05	0.0000952939772238017	Higher in BMEF	Endoplasmic reticulum	Signal peptide	15.073802697266	14.0253687089926	15.6140841290431	14.1533709352921	14.7166566176485	12.635261668209	12.9372070541929	12.3151142885532	12.9038304212436	12.6978533580497
G5E8J6	Hrc	Histidine-rich calcium-binding protein	-3.51059151230981	0.0157105574073637	0.0215871816420535	NS	Extracellular	Signal peptide	9.64585609146369	14.3086217636242	10.0350329980619	13.5901860326986	11.8949242214621	7.93460261758807	8.3061511421035	8.93260211812179	8.36397495879588	8.38433270915231
G5E8K5	Ank3	Ankyrin-3	-1.04969840469444	0.0613959445600956	0.0765273174750719	NS	Cytoplasm|Cell membrane	Nuclear localization signal	11.6136428996734	12.4327991656589	11.1285134002851	13.1625635418519	12.0843797518673	10.0933681744256	12.0741880974624	10.8111189077912	11.2854190708516	11.0660235626327
G5E8V9	Arfip1	ADP-ribosylation factor-interacting protein 1	1.74531450919227	0.000538596826646032	0.00098375978551171	Higher in FLEF	Cytoplasm	Nuclear export signal	11.3097793258317	10.2243983668871	11.4031535267977	10.2501072429449	10.7968596156154	11.7563081204283	12.5672517396807	13.209272318274	13.3020157656158	12.7087119859997
G5E905	Zfp871	Zinc finger protein 871	1.36019436727515	0.0303163671478406	0.0396624098970385	NS	Nucleus	Nuclear localization signal	NA	11.4215499654795	NA	NA	11.4215499654795	12.5428074538281	13.0074586377984	12.5873124738737	13.1970531982822	12.8336579409456
H3BKQ3	Evi5l	Ecotropic viral integration site 5-like	0.994204983521706	0.0109004672684145	0.0153619996903251	NS	Cytoplasm	Nuclear export signal	12.8636877181537	NA	NA	NA	12.8636877181537	13.6097431989583	13.8413232814912	13.8733940408772	14.3563278690745	13.9201970976003
J3QK54	Fignl2	Fidgetin-like 2	0.641486825692342	0.493195657495426	0.523462191808525	NS	Nucleus	Nuclear localization signal	NA	10.4905391449475	10.4731206195118	NA	10.4818298822296	9.37437893823733	10.5542353641143	12.1152056277799	12.0266393255061	11.0176148139094
J3QMK2	Bbip1	BBSome-interacting protein 1	1.10549835490106	0.141187310839745	0.164697714436013	NS	Nucleus	Nuclear localization signal	11.763200979936	NA	10.5744185481345	NA	11.1688097640353	12.5097337022225	11.9588636893241	12.0009519878374	13.2164836570725	12.4215082591141
J3QN89	Aamp	Angio-associated migratory protein	2.14696717120145	1.4122036873232e-12	8.6620633146859E-11	Higher in FLEF	Cytoplasm|Nucleus	Nuclear localization signal|Nuclear export signal	12.0627274920901	11.9069829081869	11.8873640764444	11.6482065388434	11.8763202538912	13.9578001915122	14.0170935254744	14.0711343472324	14.0709558472102	14.0292459778573
K7N6C2	Cyp2c68	Cytochrome P450, family 2, subfamily c, polypeptide 68	-6.40420075586924	0.00169176513383373	0.00280984290962624	NS	Endoplasmic reticulum	Signal peptide|Transmembrane domain	NA	NA	NA	18.2311041974172	18.2311041974172	11.4041728807088	11.2108869184855	12.8157874745834	11.5038989824415	11.7336865640548
O08528	Hk2	Hexokinase-2	-2.29966926452543	4.84805936284971e-06	0.0000146469147417138	Higher in BMEF	Cytoplasm	NA	16.4970266289429	17.9234307574648	16.1870439621199	17.6341087794594	17.0604025319967	14.5170945783913	14.9683731424039	14.6642148423868	15.025767745935	14.7938625772793
O08529	Capn2	Calpain-2 catalytic subunit	-1.14574954458408	8.99487536454302e-07	3.41124023453844E-06	Higher in BMEF	Cytoplasm	Nuclear export signal	16.3201119699589	16.2121386853238	16.2728618202278	15.9297176936244	16.1837075422837	14.7394502586693	14.8354391884596	15.3018515940594	15.5122239015209	15.0972412356773
O08539	Bin1	Myc box-dependent-interacting protein 1	-1.50375226925893	0.00195935544936798	0.0032108108093868	NS	Cytoplasm|Lysosome/Vacuole|Golgi apparatus	NA	14.6311195770094	16.3541827175487	14.1156893595861	15.8094770246852	15.2276171697073	13.8869483732791	14.1375783204405	13.2163600534204	13.585280808859	13.7065418889997
O08547	Sec22b	Vesicle-trafficking protein SEC22b	-0.872737743164633	0.0436316123983747	0.0555129656057468	NS	Endoplasmic reticulum|Golgi apparatus	Signal peptide|Transmembrane domain	15.0218823492048	13.5733836803781	15.7083418457566	14.325883133817	14.6573727522891	13.9379988159286	14.2088207147655	13.2210905241785	13.7566249541261	13.7811337522497
O08553	Dpysl2	Dihydropyrimidinase-related protein 2	-0.425567836121107	0.00195431968606474	0.00320654318631151	NS	Cytoplasm	Nuclear localization signal	18.0195365067853	17.9370493663268	17.9729819580875	17.6802609391918	17.9024571925979	17.7111006224902	17.5901929595187	17.1186131531537	17.4984120250122	17.4795796900437
O08573	Lgals9	Galectin-9	1.40358902394638	4.76338848365288e-08	2.85857500014436E-07	Higher in FLEF	Cytoplasm	Nuclear localization signal	12.3056390228089	11.9071430715338	12.1418346028507	12.3965022060282	12.1877797258054	13.2402507454137	13.6101370360326	13.8849165966443	13.6689724920811	13.6010692175429
O08576	Rundc3a	RUN domain-containing protein 3A	4.46582234899158	2.4769741813202e-11	7.7774040514667E-10	Higher in FLEF	Cytoplasm	Nuclear export signal	14.7445309650761	14.1927715157563	14.7432043295619	14.2317717934829	14.4780696509693	19.4088054953099	18.4839878003444	19.1679877030832	18.4856820022515	18.8866157502472
O08579	Emd	Emerin	2.50055399891343	0.00258054406391306	0.00412496058701254	NS	Nucleus|Endoplasmic reticulum	Transmembrane domain	11.146268794649	9.15343107047451	10.9219307168361	10.7191122071654	10.4851856972813	13.3989954953519	14.1406561889307	11.9706344200178	13.2113602915687	13.1804115989673
O08582	Gtpbp1	GTP-binding protein 1	1.19635879331704	2.1658442417305e-07	1.01734892031419E-06	Higher in FLEF	Cytoplasm|Nucleus	Nuclear localization signal|Nuclear export signal	12.6900902325123	12.6132734671625	12.5775768512688	13.0083736903649	12.7223285603271	13.5851356997269	13.9875501969561	14.0047691843137	14.2759013135157	13.9633390986281
O08583	Alyref	THO complex subunit 4	-0.107089069758709	0.356820574040734	0.388168391021833	NS	Cytoplasm|Nucleus	Nuclear localization signal	15.2471568939685	15.4320237574997	15.5790253507998	15.5039580752436	15.4405410193779	15.5075590158655	15.5066729155339	15.0965467622338	15.1126062600678	15.3058462384253
O08585	Clta	Clathrin light chain A	0.623810328872675	0.000533714859831225	0.00097551832488209	NS	Cytoplasm	Nuclear export signal	17.1431868391774	16.7622486884931	17.3933726831534	16.9000011966287	17.0497023518631	17.8886474687152	17.6473260542494	17.480864267592	17.6809131840375	17.6744377436485
O08586	Pten	Phosphatidylinositol 3,4,5-trisphosphate 3-phosphatase and dual-specificity protein phosphatase PTEN	0.879189805267216	0.00296107685316294	0.00468215839341561	NS	Cytoplasm|Cell membrane	NA	13.6677620400701	NA	13.4755169120245	13.283765341832	13.4756814313089	13.9000241387681	14.3683912790997	14.4747174007751	14.9978330187468	14.4352414593474
O08599	Stxbp1	Syntaxin-binding protein 1	0.410038371463145	0.283321382874758	0.313513802111254	NS	Cytoplasm	Nuclear export signal	13.4643573050644	12.6054244324943	13.6803248758679	12.7292997048597	13.1198515795716	12.8804759013921	14.042648370943	13.3029209078076	14.2571392969578	13.6207961192751
O08600	Endog	Endonuclease G, mitochondrial	-0.851010842767709	0.132007464277381	0.154707703635455	NS	Mitochondrion	Mitochondrial transit peptide	12.6002127803681	14.6938242389756	12.4951055917808	14.200067901566	13.4973026281726	11.7326113178381	13.0912332428919	12.9360146894036	13.0043239975674	12.6910458119252
O08601	Mttp	Microsomal triglyceride transfer protein large subunit	3.4098489913379	1.33203896801604e-07	6.73036930678601E-07	Higher in FLEF	Extracellular	Signal peptide	11.3565403055706	NA	11.3454296179602	10.8134212344711	11.1717970526673	14.6826054366381	14.585313560728	14.6394294811322	13.9981847969751	14.4763833188683
O08605	Mknk1	MAP kinase-interacting serine/threonine-protein kinase 1	0.0649214325417794	0.835783341156136	0.85226312093536	NS	Cytoplasm|Nucleus	Nuclear localization signal	10.1599116437142	11.8081719003145	10.7539589982667	11.4197142786616	11.0354392052392	10.9186676484958	11.1196352230349	11.2899422480527	11.0460342253002	11.0935698362209
O08638	Myh11	Myosin-11	1.21548916794319	0.00419090408395206	0.00643019751100847	NS	Cytoplasm	Nuclear localization signal|Nuclear export signal	12.205826395725	12.3151020366297	12.1558858580576	12.3559611140535	12.2581938511164	13.2906213169779	14.7987183440442	12.8753879308311	12.3863259497111	13.3377633853911
O08648	Map3k4	Mitogen-activated protein kinase kinase kinase 4	2.47881061310222	1.46636193210092e-05	0.000038908748449861	Higher in FLEF	Cytoplasm	Nuclear export signal	11.0688715423477	10.7001679308588	9.77772868348906	10.3783812112793	10.4812873419937	12.1537090967078	12.8755938111455	13.1006400081949	13.519924266153	12.9124667955503
O08663	Metap2	Methionine aminopeptidase 2	0.671050215259643	1.20488069306202e-05	0.0000326605634938445	NS	Cytoplasm	Nuclear localization signal	14.2784716083736	14.5845650375072	14.2997737229499	14.7866421722785	14.4873631352773	15.0795379367768	15.1158013271113	15.2469679976823	15.224278930618	15.1666465480471
O08677	Kng1	Kininogen-1	-0.0672621333121541	0.804503868066511	0.823071742445858	NS	Extracellular	Signal peptide	18.6215687751149	18.1460318238718	18.5720343057315	17.5939541658425	18.2333972676402	18.9372989520359	18.1358223261135	17.8241137323996	17.3684759191983	18.0664277324368
O08688	Capn5	Calpain-5	1.31841424636197	0.0102341720681056	0.0145199724742488	NS	Cytoplasm|Cell membrane	Nuclear localization signal	11.3741691981935	10.886467146718	NA	11.1768359112099	11.1458240853738	12.1433480789327	13.1915320113628	12.0927220387746	12.3944640640103	12.4555165482701
O08689	Mstn	Growth/differentiation factor 8	1.28749989415031	0.0257202779058279	0.0340185454931501	NS	Extracellular	Signal peptide	10.4280672824919	9.26002008711224	10.8996592836422	8.89482407846917	9.87064268292887	12.2776615537037	11.704208858566	10.6935992928509	10.6069066963022	11.3205941003557
O08692	Ngp	Neutrophilic granule protein	-4.93979442120995	3.06258129967318e-10	4.86599890234218E-09	Higher in BMEF	Extracellular	Signal peptide	17.0839504188958	16.7248728950454	17.0274844300593	18.0783292550214	17.2286592497555	12.372854728415	11.640467900457	12.877066730648	12.2412750807788	12.2829161100747
O08709	Prdx6	Peroxiredoxin-6	-0.274811387430655	0.0175162137501412	0.0239001623207437	NS	Cytoplasm	NA	17.9452860984174	18.5069566980589	18.2667407947731	18.3838394076239	18.2757057497183	17.9042578722429	17.8701407688739	18.174714129749	18.1080349942819	18.0142869412869
O08738	Casp6	Caspase-6	2.64504166181792	1.32102992989047e-08	9.95236366452553E-08	Higher in FLEF	Cytoplasm	Nuclear localization signal|Nuclear export signal	12.7081033048777	11.7729601068706	13.0265290355019	12.1601401636699	12.41693315273	14.8198397150799	15.2448869135776	15.0796435102028	15.1450834241151	15.0723633907438
O08739	Ampd3	AMP deaminase 3	-0.80074467343938	0.0183965556803147	0.0250107812406341	NS	Cytoplasm	Nuclear export signal	13.7609863971281	13.4202482802799	13.8005403092274	14.1206001635861	13.7755937875554	12.3231258255068	13.1043684657595	13.3715669009602	13.2258214143589	13.0062206516463
O08742	Gp5	Platelet glycoprotein V	2.01683709531893	1.46393563937863e-10	2.73839024741925E-09	Higher in FLEF	Cell membrane	Signal peptide|Transmembrane domain	13.639407739742	13.3517386681752	13.4993560337614	13.649512365417	13.5350037017739	15.6581791479319	15.6023696045397	15.4518291410028	15.4381297927009	15.5376269215438
O08746	Matn2	Matrilin-2	-1.4909900582466	0.19110774019713	0.218960323531681	NS	Extracellular	Signal peptide	15.3120871389176	NA	NA	NA	15.3120871389176	14.37805452534	14.4374007941221	12.8260350649441	13.4646987958847	13.7765472950727
O08747	Unc5c	Netrin receptor UNC5C	1.21537796263915	0.165216208532415	0.190954316390992	NS	Cell membrane	Signal peptide|Transmembrane domain	9.89911914438362	10.6454381534597	10.1363318100982	10.1660494940982	10.2117346505099	12.1176320290069	13.3758090279398	8.68564499003435	11.6316161980815	11.4526755612656
O08749	Dld	Dihydrolipoyl dehydrogenase, mitochondrial	-5.31861910497166	4.66475746918604e-11	1.18780717099749E-09	Higher in BMEF	Mitochondrion	Mitochondrial transit peptide	16.2610355605726	17.3005568868631	16.4555234874351	16.9551397545031	16.7430639223435	11.9351286229081	11.6761911505644	10.9086102509111	10.9312536728355	11.3627959243048
O08756	Hsd17b10	3-hydroxyacyl-CoA dehydrogenase type-2	-6.19645436263913	9.03504138172195e-09	7.41210626572058E-08	Higher in BMEF	Mitochondrion	Mitochondrial transit peptide	16.3689036992651	17.1334240979748	16.2652391371756	16.5435873635628	16.5777885744946	9.73969084685679	11.5555283910129	9.87583850063565	10.3272240059775	10.3745704361207
O08759	Ube3a	Ubiquitin-protein ligase E3A	1.28887002348225	7.34687639614151e-08	4.06441487750935E-07	Higher in FLEF	Cytoplasm|Nucleus	Nuclear export signal	13.8568123785088	14.1170082975537	13.4873290458049	13.8896094938878	13.8376898039388	14.8834846984453	15.1524986742827	15.2095384561833	15.3948751341247	15.160099240759
O08784	Tcof1	Treacle protein	1.94795107866131	1.31507667919806e-05	0.0000352312315021318	Higher in FLEF	Nucleus	Nuclear localization signal	10.2366792132456	9.62866638665967	10.0834543752027	10.4778891026166	10.1066722694311	11.8340902128513	12.5481394865896	11.7564580587447	12.1049879202758	12.0609189196154
O08788	Dctn1	Dynactin subunit 1	1.45818990263877	1.19232501205602e-07	6.15412371682533E-07	Higher in FLEF	Cytoplasm	NA	13.1371033910086	12.8296808445577	12.49862276743	13.0663490919172	12.8829390237284	14.0611540224156	14.3634700649142	14.4660803598038	14.6064935903029	14.3742995093591
O08795	Prkcsh	Glucosidase 2 subunit beta	-1.64093248970904	6.76858291637217e-08	3.80642589380205E-07	Higher in BMEF	Endoplasmic reticulum	Signal peptide	16.7497874954731	16.5261508654436	17.1347060890724	16.3584964617204	16.6922852279273	15.310051364624	15.1988493802663	14.7855994561056	14.7704687655364	15.0162422416331
O08796	Eef2k	Eukaryotic elongation factor 2 kinase	1.43542236730689	2.05575524780954e-05	0.0000526668719387826	Higher in FLEF	Cytoplasm	Nuclear export signal	12.1575063286116	12.0115594286909	11.7697704736728	12.1520320749065	12.0227170764704	13.02970228343	13.6690879991708	13.5219114466251	13.7655726479894	13.4965685943038
O08797	Serpinb9	SPI6	-1.56372651443486	1.80896883250625e-07	8.73358517827395E-07	Higher in BMEF	Cytoplasm	NA	15.3185132182212	14.721059713783	15.5192545010121	15.007066287343	15.1414734300898	13.6306424041326	13.7198043016839	13.3395878224835	13.6641593529848	13.5885484703212
O08804	Serpinb6b	NK13	0.549229310496087	0.1802756618811	0.207179546061613	NS	Cytoplasm	NA	13.7838258283177	NA	13.2771007042425	14.3248285275942	13.7952516867181	13.7266312200842	14.5953699809241	14.5462053493934	14.674953879696	14.3857901075244
O08807	Prdx4	Peroxiredoxin-4	-0.913038883345526	0.00255273149509616	0.00408545468344425	NS	Endoplasmic reticulum	Signal peptide	15.3441220873768	14.8493778639912	15.7903928443311	14.6752930083692	15.1647964510171	14.5195630916775	14.5867160210115	13.9774312144887	13.5948823193454	14.1696481616308
O08808	Diaph1	Protein diaphanous homolog 1	0.864106034104949	0.00290140820729556	0.00459883662664787	NS	Cytoplasm	Nuclear localization signal	13.5777355758011	13.4572199983583	12.790941318548	13.8163168557606	13.410553437117	13.7501918649132	14.1117830787637	14.7635420241815	14.6715823628368	14.3242748326738
O08810	Eftud2	116 kDa U5 small nuclear ribonucleoprotein component	1.89536853893771	6.22355500468075e-11	1.45262179865889E-09	Higher in FLEF	Cytoplasm|Nucleus	Nuclear export signal	13.0141635191903	12.665555126191	13.1170479757093	13.2498045788991	13.0116427999974	14.8180711444835	15.0022823940575	14.8537954776484	15.0007813401669	14.9187325890891
O08848	RO60	60 kDa SS-A/Ro ribonucleoprotein	1.11138469185559	0.000369815519757344	0.000698803154179782	Higher in FLEF	Cytoplasm|Nucleus	Nuclear export signal	11.018132546461	10.5896247103871	10.9050975677027	10.8211214939752	10.8334940796315	11.8546540861719	12.4240822676745	11.3178080410431	12.4210626106305	12.00440175138
O08856	Ell	RNA polymerase II elongation factor ELL	2.10496042753186	0.00159438083254582	0.00266403512565068	NS	Nucleus	Nuclear localization signal	NA	NA	10.7232683563425	9.4077501535429	10.0655092549427	11.8579615810254	12.0511576840316	12.4663021422338	12.4424449627403	12.2044665925078
O08911	Mapk12	Mitogen-activated protein kinase 12	-5.82870121268978	3.59251117743042e-09	3.52239711169991E-08	Higher in BMEF	Cytoplasm|Nucleus	Nuclear export signal	16.4102133925811	18.1509004692265	16.4239804700023	17.791791600297	17.1942214830267	11.1224489764057	11.7539360424947	10.9451151020086	11.6725703566093	11.3735176193796
O08915	Aip	AH receptor-interacting protein	0.598660855660298	0.00969346141932048	0.0138234682311207	NS	Cytoplasm|Nucleus	Nuclear export signal	15.0793925163265	14.192639524122	14.943380483	14.7812266013735	14.7491597812055	15.0231735859862	15.4205170404173	15.3658398563055	15.8156834926427	15.4063034938379
O08917	Flot1	Flotillin-1	-2.68576468298366	0.00157227093324686	0.00263209431065603	NS	Cell membrane	NA	11.9335048475143	9.96083182008655	11.2486482284839	9.2424948865412	10.5963699456565	7.48702973379953	8.49555299532621	8.49609002500215	8.23664488448102	8.17882940965223
O08919	Numbl	Numb-like protein	0.344035165337086	0.30100443132634	0.331136261782366	NS	Cytoplasm	NA	14.4774953598535	14.7615414732772	14.1993642803445	15.0258225326821	14.6160559115394	14.1682222327809	14.6229186597952	15.6341220585883	15.7246260740685	15.0374722563082
O08967	Cyth3	Cytohesin-3	0.913600327375126	0.382481875528928	0.413865003777456	NS	Cytoplasm	Nuclear export signal	11.9892376665869	NA	12.6201647485125	11.1295746748234	11.9129923633076	11.1583922364518	13.6406910569518	13.0407738898709	14.1064344682301	12.9865729128761
O08992	Sdcbp	Syntenin-1	3.93511965004345	1.40222278233182e-10	2.65593347792534E-09	Higher in FLEF	Cytoplasm	Nuclear export signal	9.95302931048053	9.0830423058364	10.1993752400212	9.91828069790329	9.78843188856036	13.4987220509134	14.1126201606275	13.5758610320288	13.6904542830873	13.7194143816642
O08997	Atox1	Copper transport protein ATOX1	-1.37619850743984	4.04282193944283e-07	1.75233243472152E-06	Higher in BMEF	Cytoplasm	Nuclear localization signal	18.9809899763774	18.7329038231261	19.4566501452108	18.8153175017971	18.9964653616279	17.6385902137866	17.4070788602368	17.8538748114051	17.5427802084591	17.6105810234719
O09010	Lfng	Beta-1,3-N-acetylglucosaminyltransferase lunatic fringe	0.66879230271279	0.391457890299028	0.42262389916647	NS	Golgi apparatus	Signal peptide|Transmembrane domain	NA	13.0026200830966	NA	NA	13.0026200830966	14.4680534203777	13.8747421925714	13.0799717027527	12.8543520692617	13.5692798462409
O09012	Pex5	Peroxisomal targeting signal 1 receptor	2.14562133971985	0.000138324112067378	0.000287947786564886	Higher in FLEF	Cytoplasm|Nucleus|Peroxisome	Nuclear export signal|Peroxisomal targeting signal	10.0189262648173	NA	10.4561854432575	9.22947143335709	9.90152771381063	11.438931568677	12.1007296501731	12.2982008903761	12.6543191562611	12.1230453163718
O09044	Snap23	Synaptosomal-associated protein 23	0.559047227087009	0.31156606677341	0.34218426030184	NS	Cytoplasm|Cell membrane	Nuclear export signal	11.3741951377215	10.6772798260338	12.3386544088571	11.681736736683	11.5179665273239	11.3512657778975	13.087856758823	12.1379789338064	12.2255800411122	12.2006703779098
O09061	Psmb1	Proteasome subunit beta type-1	2.01326934294478	3.56005389168246e-07	1.56494035655208E-06	Higher in FLEF	Cytoplasm|Nucleus	Nuclear export signal	13.8252476783249	12.5720700369311	13.7717618346864	13.2137398676743	13.3457048544042	15.3198186925464	15.3713894571262	15.3599534182148	15.4104962456677	15.3654144533888
O09106	Hdac1	Histone deacetylase 1	1.93354626046454	2.16971329791704e-10	3.76488080477382E-09	Higher in FLEF	Cytoplasm|Nucleus	Nuclear localization signal	12.8706905988814	12.5166709956036	12.9201902276999	13.0403641387846	12.8369789902423	14.7780617566796	14.9444657098263	14.5736554087071	14.8013110045222	14.7743734699338
O09110	Map2k3	Dual specificity mitogen-activated protein kinase kinase 3	-0.163867641544812	0.519906094431735	0.549820498822655	NS	Cytoplasm|Nucleus	Nuclear localization signal	13.67198446529	13.6950796326099	13.2415312474	13.9404456193393	13.6372602411598	12.9102864168806	13.2549040506772	14.0713463541849	13.8406745538196	13.5193028438906
O09126	Sema4d	Semaphorin-4D	2.84000495476287	0.000338036142865539	0.000642573208510168	Higher in FLEF	Cell membrane	Signal peptide|Transmembrane domain	9.66519073015247	7.26065758793251	9.7932760997762	9.48405795791589	9.05079559394427	11.4264555732453	12.9354477816029	11.8513395594537	12.5992560183581	12.203124733165
O09131	Gsto1	Glutathione S-transferase omega-1	0.0529162468325794	0.713223045794477	0.73784106031886	NS	Cytoplasm	Nuclear export signal	17.1259043943157	17.4391228543907	17.2353821280375	17.6798864094736	17.3700739465544	17.204941356147	17.1765484829526	17.8594003561942	17.4791509631212	17.4300102896037
O09159	Man2b1	Lysosomal alpha-mannosidase	-1.65242936191258	7.74721277352342e-06	0.0000222100800980087	Higher in BMEF	Lysosome/Vacuole	Signal peptide	15.010091474974	14.7472949382427	15.1417118896033	15.2137761413861	15.0282186110515	14.160657847201	13.4571447173413	12.8444932566594	12.7059331015693	13.2920572306927
O09164	Sod3	Extracellular superoxide dismutase [Cu-Zn]	-1.8970289911464	4.2367988073444e-07	1.81814312340414E-06	Higher in BMEF	Extracellular	Signal peptide	16.8740866652534	16.7656119463853	16.7735500364089	16.5535480064554	16.7416991636257	15.3305303916517	15.0749996681214	14.5192627092691	14.0631056692706	14.7469746095782
O09165	Casq1	Calsequestrin-1	-6.23552707088882	1.30203885271296e-05	0.0000349639665181533	Higher in BMEF	Endoplasmic reticulum	Signal peptide	13.4859635644356	16.2009561881215	13.676480015612	15.2547501143263	14.6545374706239	8.53907558892112	8.04339340295188	8.67456220733215	NA	8.41901039973505
O09167	Rpl21	60S ribosomal protein L21	5.19047074122778	1.38923117454226e-09	1.64678526869897E-08	Higher in FLEF	Cytoplasm	NA	9.52694558960864	11.3931669518431	9.93889427453524	11.231387536286	10.5225985880682	15.3669877877543	15.6680413380031	15.950940681681	16.0195456901954	15.7513788744084
O09172	Gclm	Glutamate--cysteine ligase regulatory subunit	0.423489927965374	0.0732529001429918	0.0900720392201123	NS	Cytoplasm	Nuclear export signal	14.5039872932078	13.9576303407969	14.8494896449733	14.8726341717813	14.5459353626898	14.4756809502339	14.8740795998875	15.4637344741659	15.1589869860119	14.9931205025748
O09173	Hgd	Homogentisate 1,2-dioxygenase	5.08556713217532	1.28712505098605e-08	9.78326317572249E-08	Higher in FLEF	Cytoplasm	Nuclear localization signal	10.6222842147077	10.6447020007743	10.5802891261735	10.0939375920045	10.485303233415	15.3065996318973	15.4336903718788	16.0550699668131	15.6285308922568	15.6059727157115
O35071	Kif1c	Kinesin-like protein KIF1C	0.470895091438578	0.231355460019724	0.260769241795736	NS	Cytoplasm	Nuclear export signal	12.2725645959931	12.3211863533201	11.7262804332214	11.8998311906514	12.0549656432965	11.719056477299	12.6841620033774	12.9297747100108	13.3437239718465	12.6691792906334
O35075	Vps26c	Vacuolar protein sorting-associated protein 26C	1.23666537417397	4.32710791642421e-08	2.62966523722785E-07	Higher in FLEF	Cytoplasm	NA	12.8077499921289	12.8063810615487	12.4611305187288	12.4371050386814	12.628091652772	13.6004248232496	13.9536724782726	14.0118654301156	13.921373725346	13.871834114246
O35098	Dpysl4	Dihydropyrimidinase-related protein 4	2.57256223075885	0.0165468104600288	0.0226514255768908	NS	Cytoplasm	Nuclear localization signal	9.92583627251173	9.03653717865744	10.636764981586	NA	9.86637947758506	13.0555632200814	13.858003600624	10.2527589677199	13.9017196000553	12.7670113471202
O35127	Grcc10	Protein C10	0.814479725678887	9.20913101776222e-06	0.0000256891412579036	NS	Cytoplasm|Nucleus	NA	13.6913785354945	13.2029196900142	13.4094712166655	13.4158578275192	13.4299068174233	14.1640211555272	14.1621371118833	14.1817776187147	14.6948340294653	14.3006924788976
O35130	Emg1	Ribosomal RNA small subunit methyltransferase NEP1	1.9642656126796	0.00393112713740673	0.00608292626864785	NS	Nucleus	Nuclear localization signal	12.6034780963692	NA	NA	11.5399119573763	12.0716950268727	13.5621517877876	14.5340416658901	14.7105268951289	13.8791109414118	14.1714578225546
O35143	Atp5if1	ATPase inhibitor, mitochondrial	0.329423965247325	0.671880892451694	0.697808959969027	NS	Mitochondrion	Mitochondrial transit peptide	12.6479611134851	NA	14.1738807268007	10.5064388487037	12.4427602296632	12.832923356935	13.0642305465337	12.2761788790644	13.1193629613318	12.8231739359662
O35144	Terf2	Telomeric repeat-binding factor 2	-1.50875744061064	0.0868627466187881	0.105091969819749	NS	Nucleus	Nuclear localization signal	13.4254878334776	11.7761588941151	9.84904246332738	NA	11.68356306364	10.7177199389998	11.1809219241284	9.26998463561404	10.3590002925889	10.3819066978328
O35206	Col15a1	Collagen alpha-1(XV) chain	-0.979960583763117	0.00475191606618242	0.00719883895724074	NS	Extracellular	Signal peptide	15.184438800397	16.2894773777551	15.475745132737	15.8603683053502	15.7025074040598	15.4862204007477	14.8639155642877	14.2013432094023	13.9548693932016	14.6265871419098
O35207	Cdk2ap1	Cyclin-dependent kinase 2-associated protein 1	2.48103255624549	0.00318207379373447	0.00500609581328642	NS	Nucleus	Nuclear export signal	NA	8.06774806725477	7.87755160229008	NA	7.97264983477243	10.6540193548025	11.0539568693492	9.58293907453279	10.7942831035411	10.5212996005564
O35218	Cpsf2	Cleavage and polyadenylation specificity factor subunit 2	1.36262074906124	0.00436236035245008	0.0066622613952444	NS	Cytoplasm|Nucleus	Nuclear export signal	12.299841308258	13.3951219711653	12.8730585394052	NA	12.8560072729428	13.6557019867584	14.447827577778	14.4028579198435	14.5176211852687	14.2560021674121
O35226	Psmd4	26S proteasome non-ATPase regulatory subunit 4	-0.167049460903011	0.167729768739996	0.193689695731935	NS	Cytoplasm|Nucleus	Nuclear export signal	14.7261557596782	14.5368523067887	14.8001685196097	14.9492901165097	14.7531166756466	14.7796597685013	14.5075746684908	14.5945238458023	14.3389539376164	14.5551780551027
O35242	Nsmaf	Protein FAN	2.30279156158587	1.6477100883705e-07	8.07026064638291E-07	Higher in FLEF	Cytoplasm|Lysosome/Vacuole	Nuclear export signal	9.76000305644434	9.28389720707758	9.76818048599201	9.85143202383358	9.66587819333688	11.5970486650617	11.9847106290493	12.0707845616787	12.4756005728799	12.0320361071674
O35250	Exoc7	Exocyst complex component 7	1.56239254652938	5.08125944032045e-05	0.000118129764423492	Higher in FLEF	Cytoplasm|Lysosome/Vacuole	Nuclear localization signal	11.4023909018019	10.9719172856128	11.1709571138651	10.9169973249171	11.1155656565492	11.9685962549011	12.7829556251322	12.8880383208868	13.4665270197099	12.7765293051575
O35280	Chek1	Serine/threonine-protein kinase Chk1	2.46756722481345	1.74320706083364e-05	0.0000454319033888214	Higher in FLEF	Cytoplasm|Nucleus	Nuclear localization signal|Nuclear export signal	10.7345719030931	NA	10.1111407914093	10.3443073181298	10.3966733375441	12.19167830396	12.9396679734146	13.3187834701017	13.5491700061388	12.9998249384038
O35286	Dhx15	Pre-mRNA-splicing factor ATP-dependent RNA helicase DHX15	1.92341967653921	7.30547728977626e-08	4.04794041003884E-07	Higher in FLEF	Nucleus	Nuclear localization signal	11.8971035993638	11.5149827496347	11.9054476858038	12.0516724191543	11.8423016134892	13.2628874128867	13.8838145692006	13.9218607155068	14.2229236350105	13.8228715831511
O35295	Purb	Transcriptional activator protein Pur-beta	0.11632714637945	0.247263770629627	0.276807383291868	NS	Cytoplasm|Nucleus	Nuclear localization signal|Nuclear export signal	14.6165661402961	14.2427239315353	14.6465103240305	14.427682141539	14.4833706343502	14.7492019214652	14.7298170228459	14.3350200933266	14.5698063898323	14.5959613568675
O35309	Nmi	N-myc-interactor	-1.54973126565313	0.000281123747408518	0.000546198072773456	Higher in BMEF	Cytoplasm	NA	14.7571644652836	14.865837446222	14.6724271972234	14.9192600735639	14.8036722955732	12.6185796299141	13.3212111800851	13.4807742039398	13.9364571815627	13.3392555488754
O35326	Srsf5	Serine/arginine-rich splicing factor 5	4.22011516973447	5.92678490729526e-08	3.40193584178264E-07	Higher in FLEF	Nucleus	Nuclear localization signal	9.45259494839012	8.97924264848371	9.01273833614709	11.0817589519677	9.63158372124715	14.1176195571089	14.2290243479282	13.3431869700303	13.5822304867366	13.818015340451
O35343	Kpna4	Importin subunit alpha-3	-0.589167123160903	0.0375900738765593	0.0484455508670536	NS	Cytoplasm|Nucleus	Nuclear localization signal	14.224159745785	15.3885080679387	14.0036868539366	15.074413963231	14.6726921577228	14.1166665198281	14.0848390873791	13.9386953003561	14.3042734268069	14.1111185835925
O35344	Kpna3	Importin subunit alpha-4	0.417705774590313	0.121240597154467	0.14288296469835	NS	Cytoplasm|Nucleus	Nuclear localization signal|Nuclear export signal	13.4995731610653	14.7082778884677	13.348829749853	14.4282719083012	13.9962381769218	14.342639929055	14.3123325494491	14.5070298542168	14.573602995143	14.433901331966
O35345	Kpna6	Importin subunit alpha-7	1.38672166989496	8.37754236648891e-07	3.20177764634203E-06	Higher in FLEF	Cytoplasm|Nucleus	Nuclear localization signal	14.3111793753111	14.6103580851803	13.9790523728369	14.106381905854	14.2517429347956	15.2920851679428	15.7402202085416	15.7795492170366	15.8455430457918	15.6643494098282
O35350	Capn1	Calpain-1 catalytic subunit	-2.13515958449228	4.88054553748896e-06	0.0000147197699887103	Higher in BMEF	Cytoplasm	Nuclear export signal	15.5044574005335	16.7228636304764	15.3407260443156	16.397274919989	15.9913304988286	13.3816916182408	13.6592498095166	14.3037107839856	14.3038919768684	13.9121360471528
O35367	Kera	Keratocan	-4.53124621109878	0.000105980224632596	0.000227531821301157	Higher in BMEF	Extracellular	Signal peptide	14.4889979737224	13.8242701172864	14.5679377500975	13.9876091484622	14.2172037473921	NA	9.68595753629333	NA	NA	9.68595753629333
O35375	Nrp2	Neuropilin-2	1.55012492138076	0.00223299237746977	0.00361652895030796	NS	Cell membrane	Signal peptide|Transmembrane domain	12.3083017264545	12.19816797631	12.7320949128632	11.2754267208871	12.1284978341287	14.1464425744361	14.4395829659631	12.8133367449094	13.8047058311905	13.8010170291248
O35381	Anp32a	Acidic leucine-rich nuclear phosphoprotein 32 family member A	1.33442255277695	2.50826115433256e-08	1.68120426799292E-07	Higher in FLEF	Nucleus	Nuclear localization signal	18.2096143884107	18.2956693160729	18.3078542988913	18.5884939753873	18.3504079946906	19.5823152198361	19.4804520769044	19.8841724524317	19.8999343339282	19.7117185207751
O35382	Exoc4	Exocyst complex component 4	2.33310047537615	3.79240554515548e-07	1.65466825894914E-06	Higher in FLEF	Cytoplasm|Lysosome/Vacuole|Golgi apparatus	Nuclear export signal	10.776712281984	9.82134384742617	9.93990679171064	10.7745760103681	10.3281347328722	12.2329294692081	12.6577397184692	12.9047718350557	13.0377644122727	12.7083013587514
O35385	Ppef2	Serine/threonine-protein phosphatase with EF-hands 2	-1.97263271889971	0.00398587085924462	0.0061531954294748	NS	Cytoplasm	Nuclear export signal	12.8746961952024	14.9129424526619	12.0956205648076	14.7012329791075	13.6461230479449	12.1536726947804	11.5111205636413	11.6742718017747	11.5164845486588	11.7138874022138
O35405	Pld3	5'-3' exonuclease PLD3	-1.13498797099776	4.00243401688094e-06	0.000012441272503858	Higher in BMEF	Lysosome/Vacuole|Golgi apparatus	Signal peptide|Transmembrane domain	17.2429769902519	16.7950938157436	17.4413209587834	17.5278743908661	17.2518165389112	16.3308629296887	16.1957537158624	15.9153360253704	15.9338946335516	16.0939618261183
O35427	Crcp	DNA-directed RNA polymerase III subunit RPC9	2.72261214718078	1.30288367174991e-05	0.0000349639665181533	Higher in FLEF	Cytoplasm|Nucleus	Nuclear localization signal|Nuclear export signal	10.160590137788	9.08306357889445	9.24069914861115	9.25991799056589	9.43606771396487	11.2226460529414	12.619911409438	12.5072834436619	12.5872269393359	12.2342669613443
O35450	Fkbpl	FK506-binding protein-like	1.26508107525213	0.308839723709232	0.339472711516191	NS	Cytoplasm	Nuclear export signal	NA	NA	NA	11.6829418731368	11.6829418731368	11.8968419778455	13.0797656254103	13.2495667575023	14.1838119172066	13.1024965694912
O35459	Ech1	Delta(3,5)-Delta(2,4)-dienoyl-CoA isomerase, mitochondrial	-4.5125442496778	4.33553504208817e-09	4.12814934061644E-08	Higher in BMEF	Peroxisome	Peroxisomal targeting signal	14.912751832146	15.5703945702845	14.9003667281247	15.2677209219102	15.1628085131163	10.1443896967928	10.8055307961588	NA	10.8456057646438	10.5985087525318
O35465	Fkbp8	Peptidyl-prolyl cis-trans isomerase FKBP8	1.603630759471	4.55943901807032e-05	0.000107083886110067	Higher in FLEF	Mitochondrion|Endoplasmic reticulum	NA	10.2292478827529	10.4705918209653	10.0020662926071	10.378408033719	10.2700785075111	11.6922075683238	11.8769272280746	11.9162727974648	12.0368201549401	11.8805569372008
O35490	Bhmt	Betaine--homocysteine S-methyltransferase 1	4.39544306674295	3.95619789061996e-06	0.0000123411850224839	Higher in FLEF	Cytoplasm	NA	NA	11.6677064410244	NA	NA	11.6677064410244	15.838449138829	15.6229467928916	16.67859786316	16.1620589646105	16.0755131898728
O35492	Clk3	Dual specificity protein kinase CLK3	0.587137977626786	0.19550490426292	0.22351286735737	NS	Nucleus	Nuclear localization signal	11.5699166046029	NA	NA	NA	11.5699166046029	11.7009780304235	12.3805382526091	12.2515683464553	12.4332128166319	12.19157436153
O35495	Cdk14	Cyclin-dependent kinase 14	-0.344607123237256	0.456638569707871	0.488494920950927	NS	Cytoplasm|Nucleus	Nuclear localization signal|Nuclear export signal	12.5512871087666	12.6938153845347	12.5254765478386	NA	12.5901930137133	12.3765478786605	12.6295035268375	11.4817989907408	12.816003571619	12.3259634919645
O35516	Notch2	Neurogenic locus notch homolog protein 2	0.696999924026649	0.461271644051453	0.492751705624021	NS	Nucleus	Nuclear localization signal	NA	10.4777744828501	NA	NA	10.4777744828501	10.6322544841548	11.601897385664	11.0314240963689	11.6922689157618	11.2394612204874
O35551	Rabep1	Rab GTPase-binding effector protein 1	1.58977866073491	1.29365697068007e-05	0.0000347633240974904	Higher in FLEF	Cytoplasm	Nuclear export signal	12.3656938570454	12.2319528686197	11.9566141181317	12.0109959452861	12.1413141972707	13.1380198650944	13.9247682136807	13.9080455132192	14.1759828220507	13.7867041035113
O35593	Psmd14	26S proteasome non-ATPase regulatory subunit 14	1.81595012455199	3.46299655618054e-10	5.34131778767613E-09	Higher in FLEF	Cytoplasm|Nucleus	Nuclear export signal	14.6219665103755	14.4755881510078	14.2093725120946	14.5137210577792	14.4551620578142	15.9533467713045	16.2912957273213	16.4801413581376	16.4482175630369	16.2932503549501
O35601	Fyb1	FYN-binding protein 1	0.689271607034829	0.0322869240504255	0.0420942966796823	NS	Cytoplasm	Nuclear localization signal	11.3184272087946	10.5384659333017	11.1632021313499	11.8246250021098	11.211180068889	11.5118719042316	11.7898073757881	12.0904103182897	12.5189825348481	11.9777680332894
O35608	Angpt2	Angiopoietin-2	1.54288985846106	0.0128660555771622	0.017945119822721	NS	Extracellular	Signal peptide	9.88616963665807	10.4407899230738	NA	NA	10.163479779866	12.5381436392095	11.7571527995222	10.9563890044727	10.7941595810617	11.5114612560665
O35609	Scamp3	Secretory carrier-associated membrane protein 3	0.506880150868109	0.324029304267945	0.354690720069186	NS	Cell membrane|Lysosome/Vacuole|Golgi apparatus	Transmembrane domain	11.4634017543989	NA	12.643733930211	10.7718987806088	11.6263448217396	11.6179462161881	12.8755878832309	12.1684244928122	12.8048820813744	12.3667101684014
O35615	Zfpm1	Zinc finger protein ZFPM1	1.87293124754824	0.00298495096782014	0.0047156682705155	NS	Nucleus	Nuclear localization signal	10.5746849148415	NA	NA	10.0794325350659	10.3270587249537	11.614663811555	12.4763674506476	12.6084892189586	12.5786832882626	12.319550942356
O35638	Stag2	Cohesin subunit SA-2	1.10533651681471	0.00592963532650259	0.00880349742395192	NS	Nucleus	Nuclear localization signal	11.6376071009129	NA	11.3294859164327	11.3350080538219	11.4340336903892	11.8139508630776	12.9170931544413	12.5232820063801	13.2669394026295	12.6303163566321
O35639	Anxa3	Annexin A3	3.01177797844492	3.4477198873617e-10	5.3333496791299E-09	Higher in FLEF	Cytoplasm	Nuclear export signal	12.1853979344535	12.2497184554302	11.9728843232743	13.0620493612455	12.3675125186009	15.4278669552374	15.4276638649842	15.2245431354227	15.4948855680319	15.3937398809191
O35640	Anxa8	Annexin A8	-1.6642758802754	0.00949002288844514	0.0135516704755138	NS	Cytoplasm	Nuclear export signal	11.5203897502344	9.48309845368018	11.8867927107566	10.622922213617	10.878300782072	9.23699370391004	8.88614775598399	NA	9.82384158919515	9.31566101636306
O35643	Ap1b1	AP-1 complex subunit beta-1	0.20055342379036	0.00740023148597535	0.0107805084475338	NS	Cytoplasm|Lysosome/Vacuole	Nuclear export signal	15.937731867425	16.0075837701202	15.8792081624885	15.9809761028278	15.9513749757154	16.027455896151	16.020277804553	16.3211346487527	16.3257620976267	16.1736576117709
O35648	Cetn3	Centrin-3	-0.501501209052612	0.468651431779641	0.499825374572909	NS	Cytoplasm|Nucleus	Nuclear export signal	13.8124468403505	NA	13.1275950252837	NA	13.4700209328171	12.0529681695693	13.5745054055182	13.2241187541365	13.0764534079036	12.9820114342819
O35654	Pold2	DNA polymerase delta subunit 2	2.50582757467636	1.15280782697624e-08	8.94273718720542E-08	Higher in FLEF	Cytoplasm|Nucleus	Nuclear export signal	11.1983041520016	11.4417360360108	11.2742379195122	11.8938355259962	11.4520284083802	13.6616277077976	13.9653783409797	13.8780512130803	14.1914434882262	13.924125187521
O35658	C1qbp	Complement component 1 Q subcomponent-binding protein, mitochondrial	-3.88961438646512	6.10102190989892e-10	8.31599239656765E-09	Higher in BMEF	Mitochondrion	Mitochondrial transit peptide	15.0051022849355	15.2904386271049	15.2959801692037	15.0997564891576	15.1728193926004	11.9247152559716	11.5542047538486	10.8287551840826	10.3670846551416	11.1686899622611
O35660	Gstm6	Glutathione S-transferase Mu 6	-0.0105813755459308	0.974580171419063	0.977545237542415	NS	Cytoplasm	Nuclear export signal|Peroxisomal targeting signal	13.9695427042074	NA	13.9561285691666	14.429604609376	14.11842529425	13.660774196099	13.7760445074263	14.7693247446652	14.3426205345474	14.1371909956845
O35664	Ifnar2	Interferon alpha/beta receptor 2	0.756881184263396	0.0748688706472966	0.0918449517824395	NS	Cell membrane|Lysosome/Vacuole	Signal peptide|Transmembrane domain	15.639578887485	15.0407507656059	15.9007465562862	14.1741286226424	15.1888012080049	16.735295210552	15.7955292258532	15.7006287329543	15.304920849558	15.8840935047294
O35678	Mgll	Monoglyceride lipase	0.97320852231667	0.215322542483209	0.244790174913562	NS	Cytoplasm	NA	9.74739198228388	7.22945034520755	NA	7.53804127676425	8.17162786808523	7.34087244057808	8.75077181731853	10.3010556469507	9.42449097329492	8.95429771953555
O35685	Nudc	Nuclear migration protein nudC	1.82894599225957	9.68114477473137e-14	1.69269616244785E-11	Higher in FLEF	Cytoplasm	Nuclear localization signal|Nuclear export signal	15.920416657629	15.7587432289156	16.0177871600922	15.9802196553798	15.9192916755042	17.7154143902293	17.7228793169336	17.8196374427503	17.7218013745198	17.7449331311082
O35701	Matn3	Matrilin-3	-4.31748450737786	0.0069392961800876	0.0101708217143546	NS	Extracellular	Signal peptide	14.455747060092	10.6342627069405	15.4940111505432	NA	13.5280069725252	10.1123134564132	8.86979883296647	8.99017873824331	NA	9.32409700920765
O35711	Ppfibp2	Liprin-beta-2	1.43008983202962	9.59180056350206e-05	0.000208388583082675	Higher in FLEF	Cytoplasm	Nuclear export signal	13.0353645347226	12.809425593783	13.0029560899555	13.3073910372573	13.0387843139296	13.9515256313425	14.2267104413414	14.8912784227532	15.1430900308406	14.5531511315694
O35730	Ring1	E3 ubiquitin-protein ligase RING1	0.600624927240373	0.259063583141561	0.288913404032079	NS	Nucleus	Nuclear localization signal	NA	NA	NA	12.3501480515152	12.3501480515152	12.5990914579223	13.0047932864272	12.8920040258786	13.3119517899996	12.9519601400569
O35737	Hnrnph1	Heterogeneous nuclear ribonucleoprotein H	0.36868880501104	0.0193882991716636	0.0262306432753336	NS	Cytoplasm|Nucleus	Nuclear localization signal	17.4477517705836	16.8955641646867	17.5005410770152	17.2844396859742	17.2820741745649	17.5487660948447	17.8608469367172	17.3709597839576	17.9941952259928	17.6936920103781
O35744	Chil3	Chitinase-like protein 3	-5.15481238815378	1.55464754403312e-08	1.1374155055166E-07	Higher in BMEF	Extracellular	Signal peptide	17.8881602859511	16.2108345227924	17.5544518331005	17.8145259556044	17.3669931493621	11.9155616524765	12.4867407826577	11.9905899699501	12.1812706182995	12.1435407558459
O35841	Api5	Apoptosis inhibitor 5	0.602947481122014	0.000254994138781495	0.000500034974748098	NS	Nucleus	Nuclear localization signal	15.5687705918958	15.2217898155376	15.352645152683	15.8187149457642	15.4904801264702	15.8226003690786	16.2078308412517	16.0956755135667	16.4017798053512	16.131971632312
O35855	Bcat2	Branched-chain-amino-acid aminotransferase, mitochondrial	-6.31935717404179	6.38022967791585e-12	2.87987289382961E-10	Higher in BMEF	Mitochondrion	Mitochondrial transit peptide	16.0749779117563	16.7601538683159	15.5415132802045	16.4689542784591	16.211399834684	9.45921372102668	10.3558347790039	9.73295387731425	10.1482938698056	9.92407406178759
O35857	Timm44	Mitochondrial import inner membrane translocase subunit TIM44	-1.99222387412369	0.010030972169131	0.0142662114295405	NS	Mitochondrion	Mitochondrial transit peptide	13.9532203178162	14.2835847333477	13.5445918846986	13.6207093385099	13.8505265685931	NA	10.7234275486097	12.9469214976141	12.1693401541101	11.9465630667779
O35864	Cops5	COP9 signalosome complex subunit 5	1.15886320552262	2.07395922235953e-06	7.08099346145407E-06	Higher in FLEF	Cytoplasm|Nucleus	Nuclear export signal	13.6682342572887	14.493813653157	13.8412056114161	13.9050892348628	13.9770856891812	15.3106645963047	15.0753766409527	15.0547893530766	15.0699810822582	15.1277029181481
O35887	Calu	Calumenin	-2.09967570345208	6.15983031027056e-07	2.47660860416747E-06	Higher in BMEF	Extracellular|Endoplasmic reticulum	Signal peptide	16.3039671227703	15.9756214561276	16.6025041853133	15.6233120629684	16.1263512067949	14.0932103941942	14.4537413862129	13.5367293004956	14.019366361594	14.0257618606242
O35900	Lsm2	U6 snRNA-associated Sm-like protein LSm2	-0.509076694677851	0.000293589697710095	0.000568116528034025	NS	Cytoplasm|Nucleus	NA	16.0441822074642	16.1065012190886	16.1697391922725	16.1013573783524	16.1054449992944	15.9376186400851	15.6491693020682	15.3134555036133	15.3740912407829	15.5685836716374
O35904	Pik3cd	Phosphatidylinositol 4,5-bisphosphate 3-kinase catalytic subunit delta isoform	0.782604226791776	0.226401665751244	0.256006170811964	NS	Cytoplasm|Lysosome/Vacuole	NA	8.86459084684123	10.3592240947687	9.02377255246692	10.7294033018184	9.74424769897382	9.68015911459807	10.5572574276806	10.2945055023358	11.3925997981446	10.4811304606898
O35930	Gp1ba	Platelet glycoprotein Ib alpha chain	1.91414882948587	3.4779259697304e-05	0.000084194857688517	Higher in FLEF	Cell membrane	Signal peptide|Transmembrane domain	13.593027999144	12.5550456587146	13.4866427992651	13.9535374794004	13.397063484131	16.0952125196398	15.3098062347637	14.8791004419508	14.6102478026096	15.223591749741
O35943	Fxn	Frataxin, mitochondrial	-4.72631611769948	1.32946305075876e-08	9.98991110078699E-08	Higher in BMEF	Mitochondrion	Mitochondrial transit peptide	16.4780158689491	17.4203466860357	16.5251419304996	17.0881656172626	16.8779175256867	11.2721266543939	12.7967561558841	11.5848705017987	12.3074975719755	11.9903127210131
O35945	Aldh1a7	Aldehyde dehydrogenase, cytosolic 1	-3.30478819625153	4.19411971819272e-09	4.029869128136E-08	Higher in BMEF	Cytoplasm	Nuclear localization signal	15.4108977581844	15.8479507016113	15.1998881235585	15.6140553688273	15.5181979880454	12.1883652748106	12.8234476419432	11.5369779891294	12.3962867307904	12.2362694091684
O35954	Pitpnm1	Membrane-associated phosphatidylinositol transfer protein 1	-1.0279207709786	0.00497183405351942	0.00750284380940642	NS	Cytoplasm	Nuclear export signal	15.7497429079387	NA	15.2581553612079	NA	15.5039491345733	14.9083836981466	14.0494883046118	14.6412705822121	14.1339133752219	14.4332639900481
O35955	Psmb10	Proteasome subunit beta type-10	-1.43788454285938	6.89688321697801e-06	0.0000200115835916166	Higher in BMEF	Cytoplasm|Nucleus	Nuclear export signal	16.8254574834154	16.6538828587869	16.6565758283842	17.1046605285691	16.8101441747889	14.8517270004587	15.1545254474733	16.0310064556578	15.5312996163274	15.3921396299793
O35969	Gamt	Guanidinoacetate N-methyltransferase	1.24312211458668	1.73888339749517e-05	0.0000453416209678054	Higher in FLEF	Cytoplasm|Nucleus	NA	13.388173607822	13.6080280532185	13.4093373617697	13.5471321001599	13.4881677807425	14.1268512144996	14.5702568570806	15.293915081669	15.1369829608058	14.7820015285138
O54692	Zw10	Centromere/kinetochore protein zw10 homolog	2.64092000478723	1.03135204820859e-08	8.19334646731974E-08	Higher in FLEF	Cytoplasm|Lysosome/Vacuole|Golgi apparatus	NA	10.6203245664891	9.63743934599057	10.2892182923823	10.3939736138151	10.2352389546693	12.5653994110007	13.0037976403011	12.9539896058632	13.0867394018656	12.9024815147577
O54724	Cavin1	Caveolae-associated protein 1	-0.988566371464159	0.00160900654994167	0.00268592074396909	NS	Cytoplasm|Cell membrane	Nuclear export signal	16.2390756481134	16.3872292878351	15.9086602360501	15.8697022016269	16.1011668434064	15.587903215542	15.5992790054158	14.2830231037526	14.8477926541748	15.0794994947213
O54774	Ap3d1	AP-3 complex subunit delta-1	1.33562940209961	7.99003354590155e-06	0.000022757789932306	Higher in FLEF	Cytoplasm|Nucleus	Nuclear localization signal	12.014526042555	11.5149628713054	12.012140029531	11.9959233660338	11.8843880773563	12.6975330429143	13.2443059926514	13.4694280649927	13.7175881550744	13.2822138139082
O54781	Srpk2	SRSF protein kinase 2	2.79317710870224	6.01678908473957e-07	2.42279102458025E-06	Higher in FLEF	Cytoplasm|Nucleus	Nuclear localization signal	9.3138503181358	8.49246895639717	9.34809413297384	9.43151325680522	9.14648166607801	11.3129482316448	12.4147010312327	11.8813045019684	12.3597038937699	11.9921644146539
O54782	Man2b2	Epididymis-specific alpha-mannosidase	-2.54330363347185	2.20013385288098e-08	1.50138500309795E-07	Higher in BMEF	Extracellular	Signal peptide	16.5652165088715	16.0194012255672	16.9897659236227	16.3180986194108	16.4731205693681	14.2952912415588	13.9800674284751	13.6706841841832	13.6166328428393	13.8906689242641
O54786	Dffa	DNA fragmentation factor subunit alpha	1.66862083114552	7.25865882067467e-07	2.84257054781432E-06	Higher in FLEF	Cytoplasm|Nucleus	Nuclear localization signal	12.0922031718161	11.8304784067363	12.6513986167665	11.7437708841806	12.0794627698749	13.4261845188108	13.7681296518199	13.9190276865878	14.0099014927058	13.7808108374811
O54804	Chka	Choline kinase alpha	2.82288584708834	0.00423699952658563	0.00649714316940093	NS	Cytoplasm	Nuclear export signal	12.1346970026476	NA	NA	NA	12.1346970026476	14.2502798230456	14.8061209354183	15.5325883122946	15.5251018066344	15.0285227193482
O54819	Tfpi	Tissue factor pathway inhibitor	4.44681427355919	3.88584677768478e-08	2.41151079438673E-07	Higher in FLEF	Extracellular	Signal peptide	9.75183514966607	NA	9.58668112990753	NA	9.6692581397868	14.4881656885155	14.2495553999147	13.7124126943907	13.9122393277803	14.0905932776503
O54824	Il16	Pro-interleukin-16	-4.47490054512262	0.000405909991658238	0.000758475099538506	Higher in BMEF	Cytoplasm|Cell membrane	Nuclear localization signal	14.0352541819966	12.581823874387	13.5888653139334	14.2705526289795	13.6191239998241	6.41338919989414	10.0788316127728	9.99210086418752	11.0409208292016	9.38131062651403
O54825	Bysl	Bystin	4.66956456693963	1.84025055638415e-07	8.86513395883688E-07	Higher in FLEF	Nucleus	Nuclear localization signal	8.87912195095652	8.38741568712988	7.47276106497458	9.20473616073151	8.48600871594812	12.45973938309	13.1523429498419	13.569835073508	13.7251781673343	13.2267738934436
O54833	Csnk2a2	Casein kinase II subunit alpha'	1.97171928894983	4.36458062758049e-05	0.000102827882137057	Higher in FLEF	Cytoplasm|Nucleus	Nuclear localization signal|Nuclear export signal	11.2162590556276	NA	10.7621804775959	12.2205477497165	11.3996624276467	13.3113261191641	13.5101160600789	13.1417401279785	13.6733074017327	13.4091224272385
O54865	Gucy1b1	Guanylate cyclase soluble subunit beta-1	1.86305079132091	1.49457656695162e-07	7.44465664841342E-07	Higher in FLEF	Cytoplasm	Nuclear export signal	11.8330027209871	11.9816864859951	11.2755810048332	11.7613745428582	11.7129111886684	13.0727949252091	13.5611378025089	13.8918509911823	13.9801664221246	13.6264875352562
O54879	Hmgb3	High mobility group protein B3	2.88179887292044	4.44431247359489e-09	4.18849323416458E-08	Higher in FLEF	Nucleus	Nuclear localization signal	11.9036730483433	11.6866639900753	11.9898652049185	12.7420802531608	12.0805706241245	14.9398873810786	15.3063908909684	14.6509630149584	14.9421039053037	14.9598362980773
O54890	Itgb3	Integrin beta-3	1.81144083655965	0.000500049922263379	0.000918761177269009	Higher in FLEF	Cell membrane	Signal peptide|Transmembrane domain	NA	9.09951395358598	NA	8.99939522635554	9.04945458997076	10.7634987927658	11.159139567497	10.7122733797849	10.5104258251073	10.7863343912888
O54916	Reps1	RalBP1-associated Eps domain-containing protein 1	1.68930058915394	6.99145575655535e-07	2.75840905877558E-06	Higher in FLEF	Cytoplasm	Nuclear localization signal|Nuclear export signal	12.1801441955434	12.1799083816443	12.4254339805351	12.2850441733444	12.2676326827668	13.6856301114509	14.1375672624066	13.7462520081513	14.5596341394275	14.0322708803591
O54931	Akap2	A-kinase anchor protein 2	1.04393198783669	0.00607212895963283	0.00899732591630988	NS	Cytoplasm	Nuclear localization signal|Nuclear export signal	11.343534700181	10.8369383389737	11.1611193465834	11.1769703800138	11.129640691438	12.5288277185279	12.8474612193763	11.0746416255804	12.3131476279534	12.1910195478595
O54941	Smarce1	SWI/SNF-related matrix-associated actin-dependent regulator of chromatin subfamily E member 1	2.20792668313671	5.53739293041033e-06	0.0000164376745683256	Higher in FLEF	Nucleus	Nuclear localization signal|Nuclear export signal	10.8714029616498	9.71604306009245	11.0751103064437	11.2408102469496	10.7258416437839	12.8424591102107	13.5711172657047	12.6433863333904	13.432251453524	13.1223035407074
O54946	Dnajb6	DnaJ homolog subfamily B member 6	1.94048973850696	0.000520593667212799	0.000953186947083482	Higher in FLEF	Cytoplasm|Nucleus	Nuclear localization signal	10.6476189526389	10.3055361126078	10.1803362795189	11.0200287323464	10.538380019278	11.3775764922368	12.4550639845323	13.1212158237746	13.4443757034074	12.5995580009878
O54950	Prkag1	5'-AMP-activated protein kinase subunit gamma-1	0.731190670665943	0.0320178018608279	0.0417847364710211	NS	Cytoplasm	Nuclear export signal	13.8752747396408	14.6422683649148	13.2307125221237	14.7549126101687	14.125792059212	14.3325664535025	14.7417784363962	15.3223594942306	15.2054703408869	14.9005436812541
O54962	Banf1	Barrier-to-autointegration factor	-1.95597266981391	0.000524432875102843	0.00095921755068221	Higher in BMEF	Cytoplasm	Nuclear localization signal	11.8679609544115	11.5857066057986	12.5537023885781	12.1951216486881	12.0506228993691	9.77124621455333	10.4851994822255	9.76523997221378	10.619180268901	10.1602164844734
O54983	Crym	Ketimine reductase mu-crystallin	-0.308773843940753	0.627376216786484	0.655069189142657	NS	Cytoplasm	Peroxisomal targeting signal	14.3559287822426	15.3275479042595	13.3190713607069	15.1080936153968	14.5276604156515	14.8314665400347	15.0595885468429	11.4959082073018	14.0353010492073	13.8555660858467
O54984	Get3	ATPase GET3	0.23414640557388	0.232362973142288	0.261737066693481	NS	Cytoplasm	Nuclear export signal	15.2216163701939	15.7945359721264	15.1293019331028	16.0274188357418	15.5432182777912	15.5723612454332	15.6127229970487	16.0853968067254	15.9005906851412	15.7927679335871
O54988	Slk	STE20-like serine/threonine-protein kinase	0.986120813021463	2.8151863885828e-05	0.0000700146544072338	NS	Cytoplasm	Nuclear localization signal	13.2558769762632	12.7517133379321	12.9447984293408	12.94688592935	12.9748186682215	13.5696473686464	14.0865242356782	14.1023177128825	14.2095977342865	13.9920217628734
O54998	Fkbp7	Peptidyl-prolyl cis-trans isomerase FKBP7	-3.05813430883696	9.28140504452557e-07	3.49960054395085E-06	Higher in BMEF	Endoplasmic reticulum	Signal peptide	14.6122925379996	13.699386239103	15.4260346773661	14.0181322287631	14.438961420808	11.7079968720751	11.6948465763109	10.5075882286054	11.8449264298141	11.4388395267014
O55013	Trappc3	Trafficking protein particle complex subunit 3	0.724758846322783	0.000114269093688835	0.000243346576184337	NS	Cytoplasm	NA	15.6493352266052	15.368361862552	15.845536364776	15.2970230556835	15.5400641274042	16.0504736506575	16.1497120502745	16.4464864997285	16.5604164147677	16.301772153857
O55022	Pgrmc1	Membrane-associated progesterone receptor component 1	1.34445317467309	0.0430382986637889	0.0548374457612287	NS	Endoplasmic reticulum	Signal peptide	NA	NA	13.145046622213	NA	13.145046622213	14.4353740299184	14.540989812613	14.308300337409	14.8030444513539	14.5219271578236
O55023	Impa1	Inositol monophosphatase 1	0.049611752599444	0.477443150659647	0.508277017099826	NS	Cytoplasm	Nuclear export signal	17.6217339838325	17.7910403621409	17.947923257934	17.7131950519166	17.768473163956	17.7769944194559	17.6745213955194	17.9455896336598	17.932383518618	17.8323722418133
O55029	Copb2	Coatomer subunit beta'	1.37192767008068	1.68223781571442e-08	1.21558965450596E-07	Higher in FLEF	Cytoplasm|Nucleus	Nuclear export signal	15.4216090424873	14.828931512664	15.3874231838953	14.9485423661261	15.1466265262931	16.4278458277797	16.4885034081799	16.5529159616062	16.6913489794851	16.5401535442627
O55033	Nck2	Cytoplasmic protein NCK2	0.908634855604816	0.066758134509826	0.0827418138015349	NS	Cytoplasm	Nuclear localization signal	10.2280765042741	NA	9.56133888604599	9.36911328537924	9.71950955856646	10.0390129614252	11.1019036190749	10.546313889145	11.0225499599087	10.6774451073884
O55042	Snca	Alpha-synuclein	-3.32049531471169	2.90387188961461e-07	0.0000013014379114458	Higher in BMEF	Cytoplasm|Cell membrane	Nuclear localization signal|Nuclear export signal	16.1271830597924	16.1863765172686	16.4994596858393	16.5983231575624	16.3528356051157	12.0420718805899	12.8737137674652	13.8850348795321	13.6247409776534	13.1063903763102
O55047	Tlk2	Serine/threonine-protein kinase tousled-like 2	2.39142333191713	3.78180915363568e-05	0.0000905129005690936	Higher in FLEF	Cytoplasm|Nucleus	Nuclear localization signal|Nuclear export signal	10.2855946723139	10.8142851953052	9.82066786118548	10.6063292418114	10.381719242654	11.7972454531645	13.1061655836694	12.7393429655598	13.3597847401005	12.7506346856236
O55057	Pde6d	Retinal rod rhodopsin-sensitive cGMP 3',5'-cyclic phosphodiesterase subunit delta	-0.423212438179057	0.092553272070111	0.111312929815284	NS	Cytoplasm	Nuclear export signal	14.8348773285319	15.0911778609838	15.1076472614646	15.1225634065335	15.0390664643784	14.9803936094212	13.946515717946	15.0456743031173	14.3658109224266	14.5845986382278
O55060	Tpmt	Thiopurine S-methyltransferase	1.17609703272207	9.53473623477308e-06	0.0000264297076397415	Higher in FLEF	Cytoplasm|Nucleus	NA	14.1775190011789	13.8945294132185	14.1053839141204	13.8636632239107	14.0102738881071	14.7621463457149	15.0851421356904	15.6000913253899	15.4098368322139	15.2143041597523
O55091	Impact	Protein IMPACT	1.33242975145318	3.37629224067548e-06	0.000010774314319155	Higher in FLEF	Cytoplasm	Nuclear localization signal	13.3046900154531	12.6603035174642	13.0238930970949	12.6294496179023	12.9045840619786	13.9964967404048	14.4175401817187	14.1850124351496	14.4609979794763	14.2650118341874
O55098	Stk10	Serine/threonine-protein kinase 10	0.188134326432001	0.248164759268042	0.277580387009949	NS	Cytoplasm	Nuclear localization signal	14.3203158918548	13.949923753917	13.9934467323616	14.5226180138469	14.1965760979951	14.1783101614866	14.4486689000551	14.5330227893133	14.3729692692796	14.3832427800336
O55106	Strn	Striatin	1.45718391203106	3.86173967572567e-05	0.0000920916672217583	Higher in FLEF	Cytoplasm|Nucleus	Nuclear export signal	12.2250443819226	11.4483466976492	12.4376613244829	12.1664292409427	12.0693704112494	13.0533514924578	13.6802203008205	13.6942101869107	13.8303163025849	13.5645245706935
O55111	Dsg2	Desmoglein-2	1.87689082955946	0.132276530329264	0.15498860450619	NS	Cell membrane	Signal peptide|Transmembrane domain	NA	NA	12.2264778139536	NA	12.2264778139536	15.1404554260657	14.6315745667613	12.9590767983766	13.2613669221838	13.9981184283469
O55126	Nipsnap2	Protein NipSnap homolog 2	-4.67033215218756	1.29770437573562e-06	4.63465848477007E-06	Higher in BMEF	Mitochondrion	Mitochondrial transit peptide	16.8534253505873	17.8046312502509	16.8436242501249	17.5555066766363	17.2642968818999	13.9247348673792	NA	11.6243249267464	13.2024741979772	12.9171779973676
O55131	Septin7	Septin-7	0.505678238272268	1.18768202872488e-06	4.31178437819941E-06	NS	Cytoplasm	Nuclear localization signal|Nuclear export signal	16.4288020762717	16.4867155220336	16.1674622961577	16.3828234198842	16.3664508285868	16.7589271665632	16.9096680732387	16.8766104917543	17.0144920049012	16.8899244341143
O55134	Pcdh12	Protocadherin-12	2.13568681654323	2.33714155424281e-05	0.0000592526777234803	Higher in FLEF	Cell membrane	Signal peptide|Transmembrane domain	12.081853118919	NA	11.6073302796428	11.8387949763011	11.8426594582876	14.4822993857353	13.9841067466478	13.6861988221915	13.5432140146666	13.9239547423103
O55135	Eif6	Eukaryotic translation initiation factor 6	0.452766094498114	4.44621961470659e-07	1.87780692294454E-06	NS	Cytoplasm|Nucleus	Nuclear export signal|Peroxisomal targeting signal	15.4564695682796	15.6789099999009	15.5352952913387	15.6519029384941	15.5806444495033	16.0164027498372	16.0505172363669	16.0593893952936	15.9812550450149	16.0268911066281
O55137	Acot1	Acyl-coenzyme A thioesterase 1	0.947496477063798	5.13957965009304e-06	0.0000154041378717277	NS	Peroxisome	Peroxisomal targeting signal	15.3511087514974	15.6079883303331	15.389979656395	15.4711052200886	15.4550454895785	16.049566283224	16.2406677070837	16.8302666986268	16.5767923886274	16.4243232693905
O55142	Rpl35a	60S ribosomal protein L35a	4.57356342078835	1.44995127016045e-13	2.0528315889273E-11	Higher in FLEF	Cytoplasm	NA	12.9843785254225	13.8341578602008	13.0739953277274	13.4544042570854	13.336733992609	17.7680515184003	17.858179234319	17.9599395446273	18.1997412990885	17.9464778991088
O55201	Supt5h	Transcription elongation factor SPT5	2.56330385551119	5.72022837985742e-08	3.31584667074152E-07	Higher in FLEF	Nucleus	Nuclear localization signal	11.4204885589916	10.3215652253208	11.2099401140446	10.9759061515344	10.9819750124728	13.2629378369635	13.6874756683965	13.5977973775678	13.7205303100326	13.5671852982401
O55222	Ilk	Integrin-linked protein kinase	0.170610766344774	0.201080346526032	0.229439504201778	NS	Cytoplasm|Cell membrane	Nuclear localization signal|Nuclear export signal	15.7596249234653	15.7741985283323	15.2319504035287	15.7184771086193	15.6210627409864	15.5182313436501	15.8535144892104	15.8125677207856	16.1730874440258	15.839350249418
O55226	Chad	Chondroadherin	-6.18553790878743	3.85428133853338e-10	5.79240286631441E-09	Higher in BMEF	Extracellular	Signal peptide	16.8036389302286	15.742525056449	17.1204404631338	15.5928971746919	16.3148754061258	10.3475337112163	9.82400308911617	10.1722489580987	10.2177909645064	10.1403941807344
O55229	Chkb	Choline/ethanolamine kinase	0.735673020778042	3.88088073295378e-05	0.0000924645251415141	NS	Cytoplasm|Nucleus	Nuclear export signal	13.2324645476161	13.2690232774657	13.2187433333727	13.5076991525382	13.3069825777482	13.7349261809823	13.8654470258075	14.3324019404859	14.4330388951321	14.091453510602
O55234	Psmb5	Proteasome subunit beta type-5	1.76619638986657	1.31847648354722e-08	9.94987618127548E-08	Higher in FLEF	Cytoplasm|Nucleus	Nuclear export signal	16.3807438961905	17.0450639917959	16.3550058090326	16.6691670106015	16.6124951769051	18.5877983059637	18.3762767845767	18.3359263980144	18.0508379902922	18.3377098697118
O55236	Rngtt	mRNA-capping enzyme	1.79255784349129	1.98366285486529e-06	6.81672529809464E-06	Higher in FLEF	Nucleus	Nuclear localization signal	11.6066894119137	11.3031243681761	11.8037455168929	11.9406971375307	11.6635641086284	12.9568473154592	13.6333939998663	13.7503549742919	13.872100826055	13.5531742789181
O55239	Nnmt	Nicotinamide N-methyltransferase	-3.82705542122751	5.39124300757976e-13	4.51409632777512E-11	Higher in BMEF	Cytoplasm|Nucleus	NA	14.3109409403427	13.8917361669661	14.1368107948306	13.9486737254594	14.0720404068997	10.3230955467171	10.3027065106862	9.85641043904986	10.3618953601766	10.2110269641574
O70133	Dhx9	ATP-dependent RNA helicase A	1.14703163211019	0.00105326161276986	0.00182641518979652	NS	Nucleus	Nuclear localization signal	12.6669017885643	12.2305585555086	12.7530431176518	12.9097861368371	12.6400723996404	14.0558660201206	14.4148566594883	12.8728434608036	13.8225959414294	13.7915405204605
O70139	Pkig	cAMP-dependent protein kinase inhibitor gamma	-0.399681287553079	0.102233968735814	0.121707105637874	NS	Cytoplasm|Nucleus	Nuclear export signal	15.2425341014165	14.7146677923576	15.3577618494912	14.9018516653259	15.0542038521478	15.0540861451051	15.0623545050676	13.9760904142092	14.3965958233996	14.6222817219454
O70145	Ncf2	Neutrophil cytosol factor 2	-2.53811314649377	7.84614101023706e-07	3.04326425213239E-06	Higher in BMEF	Cytoplasm	Nuclear export signal	15.3404666587394	14.1882178789941	15.1540756615884	15.6386493044709	15.0803523759482	11.9142897318982	12.5811872083941	12.8407932271548	13.1231342712866	12.6148511096835
O70161	Pip5k1c	Phosphatidylinositol 4-phosphate 5-kinase type-1 gamma	1.78017735781433	0.155502849190037	0.180598311201551	NS	Cytoplasm	Nuclear export signal	11.341320388617	NA	NA	NA	11.341320388617	12.2874865676407	13.8447965939313	12.9037347545295	13.7784483928162	13.2036165772294
O70165	Fcn1	Ficolin-1	0.790997050405803	0.00691309878881041	0.0101352407201153	NS	Extracellular	Signal peptide	13.637908845819	13.2605296302258	13.4914718504721	13.0406904004927	13.3576501817524	14.9527033949966	14.1458184651331	13.8525265831773	13.1384337384934	14.0223705454501
O70172	Pip4k2a	Phosphatidylinositol 5-phosphate 4-kinase type-2 alpha	-0.720992598171942	1.255252155552e-07	6.42236190158759E-07	NS	Cytoplasm	Nuclear export signal	14.211934800627	14.3644763155564	14.5313640937558	14.4527318164405	14.3901267565949	13.6549488402226	13.6810340907201	13.6949284439365	13.6221163592026	13.6632569335204
O70194	Eif3d	Eukaryotic translation initiation factor 3 subunit D	2.34748405682908	1.09245945623115e-13	1.80085113488104E-11	Higher in FLEF	Cytoplasm|Nucleus	Nuclear export signal	13.3577219615158	13.106701385822	13.2693478283142	13.41722733538	13.287749627758	15.5248906236044	15.5152271781194	15.7495061178304	15.8673879530011	15.6642529681388
O70200	Aif1	Allograft inflammatory factor 1	0.539760377723629	0.314296070249376	0.344751875767406	NS	Cytoplasm	Nuclear export signal	11.6987580527403	10.7580705327403	11.54515667947	11.9087257713911	11.4776777590854	11.0481918123693	12.5174063936542	11.9356972709285	13.1194760037592	12.1551928701778
O70209	Pdlim3	PDZ and LIM domain protein 3	-3.06702717265011	0.000137809821983303	0.000287103795798549	Higher in BMEF	Cytoplasm	Nuclear localization signal|Nuclear export signal	16.0377451840888	17.525589787557	15.8387546269659	17.0633587273918	16.6163620815009	14.0266387022787	14.6989055019555	11.5082638003169	14.3777283528533	13.6528840893511
O70250	Pgam2	Phosphoglycerate mutase 2	-6.56272777886823	3.41247030632985e-11	9.57488343930317E-10	Higher in BMEF	Cytoplasm|Mitochondrion	Nuclear export signal	15.9049352813165	17.238459457155	16.2070852956344	16.3470179242816	16.4243744895969	10.1396756241442	10.6183035744814	8.98101304549781	9.55354248685371	9.82313368274429
O70251	Eef1b	Elongation factor 1-beta	1.45518398625093	6.67910171614494e-13	5.2585465003977E-11	Higher in FLEF	Cytoplasm	Nuclear export signal	17.3855566173453	17.6690381750202	17.6627186355529	17.5624735050068	17.5699467332313	19.0035541398929	19.0784236123589	19.0045563437598	19.0028468443525	19.022345235091
O70274	Ptp4a2	Protein tyrosine phosphatase type IVA 2	0.95940340668716	0.000346021355374981	0.000657278591862811	NS	Cytoplasm|Cell membrane|Lysosome/Vacuole	NA	13.5264530468398	NA	13.1040742771884	13.3281860113285	13.3195711117855	14.0827559484999	14.4319607489946	14.1571554840545	14.609077266211	14.32023736194
O70279	Ess2	Splicing factor ESS-2 homolog	1.87292980871949	0.157978306811066	0.183311827634925	NS	Nucleus	Nuclear localization signal|Nuclear export signal	9.48105715652231	NA	NA	NA	9.48105715652231	10.5615287296232	10.4469649564394	11.919212876552	12.8300373958448	11.4394359896149
O70305	Atxn2	Ataxin-2	1.40997883967666	0.000129321024661344	0.000271239922500433	Higher in FLEF	Cytoplasm|Nucleus	Nuclear localization signal	11.6508755819579	11.1333380951864	11.8187353099582	11.5489879999481	11.5379842467627	12.4478811551262	13.187966389017	13.0960625541773	13.5765675600105	13.0771194145827
O70310	Nmt1	Glycylpeptide N-tetradecanoyltransferase 1	0.41840692215928	1.38958261297617e-05	0.0000370017581193806	NS	Cytoplasm|Nucleus	Nuclear localization signal	14.5527360542147	14.5844669748962	14.6474997249848	14.737002577396	14.6304263328729	15.0598606820219	15.074921516575	15.0298675762365	15.0125332355584	15.044295752598
O70311	Nmt2	Glycylpeptide N-tetradecanoyltransferase 2	1.35518716699655	0.00197447865859135	0.00323258067165406	NS	Cytoplasm	Nuclear localization signal	10.5449487065543	10.9566975910552	11.0235039292776	10.4114216372267	10.7341429660285	11.037525087264	11.9688227642541	12.7854316096087	13.0417520089215	12.2083828675121
O70318	Epb41l2	Band 4.1-like protein 2	-0.873429702867643	0.0123773574323436	0.0173230460216536	NS	Cytoplasm|Cell membrane	Nuclear localization signal	13.7618109344802	12.8169569143262	13.8149340135792	12.8013591928175	13.2987652638008	12.6178807674591	12.9849836132522	11.8370698037638	12.0974805575817	12.3843536855142
O70325	Gpx4	Phospholipid hydroperoxide glutathione peroxidase	0.548493184488541	0.0746420228647464	0.0916305959068041	NS	Mitochondrion	Mitochondrial transit peptide	16.3775551818653	17.2153226264796	16.2641409206386	17.0030561948491	16.7150187309582	16.7237565004768	16.8230520114211	18.0831620086938	17.5846423669434	17.3036532218838
O70333	Cript	Cysteine-rich PDZ-binding protein	0.179645886422025	0.500843203941246	0.531151568313244	NS	Cytoplasm|Nucleus	Nuclear export signal	13.9255993972827	13.7614585271011	13.3846471697859	14.7965160614144	13.967055288896	13.8072620169404	14.0106253189671	14.2090619100153	14.6335705770031	14.1651299557315
O70338	Rnaseh1	Ribonuclease H1	0.971069537830248	0.00237749316128655	0.00383173737420915	NS	Mitochondrion	Mitochondrial transit peptide	11.9935670633571	11.9262521516835	11.9917084052841	11.9466448710942	11.9645431228547	12.6762385710531	12.9228924160595	12.9965314968918	13.357963656786	12.9884065351976
O70348	Dxo	Decapping and exoribonuclease protein	0.685116138253881	0.093399462547844	0.112177177809626	NS	Nucleus	Nuclear localization signal	13.7150563502049	12.3065054711853	12.9486369418441	13.2902008538606	13.0650999042737	13.1201358860815	13.9937697453349	14.105526425696	14.4350572475534	13.9136223261665
O70362	Gpld1	Phosphatidylinositol-glycan-specific phospholipase D	-2.67810544949441	1.52151852006455e-07	7.54324266291399E-07	Higher in BMEF	Extracellular	Signal peptide	17.3334746765116	16.5008081157769	17.0771514093563	16.1656518952912	16.769271524234	14.747492295298	14.0256809420163	13.8407068374187	13.4104023737112	14.006070612111
O70378	Emc8	ER membrane protein complex subunit 8	1.98255904658591	2.20635005820924e-06	7.46057927205954E-06	Higher in FLEF	Cytoplasm|Nucleus	Nuclear export signal	9.98397228386097	9.854963492941	9.93094135691384	9.73556995295979	9.8763617716689	11.6305047083797	12.1641107605276	11.6742501905926	12.0360028845141	11.8762171360035
O70400	Pdlim1	PDZ and LIM domain protein 1	-1.03459160495613	2.7626546073023e-07	1.25090154965834E-06	Higher in BMEF	Cytoplasm	Nuclear localization signal|Nuclear export signal	15.2909940528497	15.2949845231318	15.2533193717807	15.6851470857431	15.3811112583763	14.2341392211409	14.454046918881	14.2570493540576	14.5351665857823	14.3701005199654
O70404	Vamp8	Vesicle-associated membrane protein 8	0.993646795066848	0.281125595232918	0.311606958363867	NS	Cell membrane|Lysosome/Vacuole	Signal peptide|Transmembrane domain	NA	NA	10.4791405968829	NA	10.4791405968829	11.0335980283997	12.2630766285684	11.0981030892598	11.080766887642	11.3688861584675
O70433	Fhl2	Four and a half LIM domains protein 2	0.32509855105395	0.338910916900734	0.369905873505353	NS	Cytoplasm	Nuclear export signal	12.8580880825193	12.1237071349262	12.3820462986599	12.8937485419006	12.5643975145015	12.031933961699	13.4649379687762	12.8527023479778	13.5273239019822	12.9692245451088
O70435	Psma3	Proteasome subunit alpha type-3	1.28427080783848	1.48850332060135e-09	1.72155921250807E-08	Higher in FLEF	Cytoplasm|Nucleus	Nuclear localization signal|Nuclear export signal	17.0806630001279	17.1578814302492	17.0870203626266	17.1894072085474	17.1287430003878	18.5515957939922	18.2917552877112	18.4169210248133	18.3705524445505	18.4077061377668
O70439	Stx7	Syntaxin-7	-2.89076818396639	0.000597716812352544	0.00108163162441155	NS	Cell membrane|Lysosome/Vacuole	Transmembrane domain	12.6715827481614	10.5699431379289	13.0076617545522	12.2039506866519	12.1132845818236	7.75119653834416	9.4040496582722	10.054384110894	10.13835416998	9.33699611937259
O70451	Slc16a7	Monocarboxylate transporter 2	-3.38203540366672	0.000546426409066658	0.000996680258584586	Higher in BMEF	Cell membrane	Transmembrane domain	20.072703307236	20.6158050725051	20.1498565038594	20.0397086481038	20.2195183829261	18.8363935493596	16.7174403301955	15.9489076299896	14.8568978357258	16.5899098363176
O70456	Sfn	14-3-3 protein sigma	1.98410872146886	0.00516377166272508	0.0077625806557067	NS	Cytoplasm|Nucleus	Nuclear export signal	11.9327233435571	10.9298533333901	9.50466434401483	10.0197914652255	10.5967581215469	14.0974748104759	11.8862702244276	11.473740234893	13.1510973615172	12.6521456578284
O70469	Dok2	Docking protein 2	0.879334363459939	0.0752009561589047	0.0922094476378945	NS	Cytoplasm	Nuclear export signal	9.10422372249382	8.84755990215656	8.48262272460228	8.85096190000115	8.82134206231345	8.44488577663407	9.82815586578923	10.0339058589693	11.2908399776285	9.89944686975528
O70475	Ugdh	UDP-glucose 6-dehydrogenase	-0.389804338698681	0.0214299622451666	0.0287495042836352	NS	Nucleus	Nuclear localization signal	16.5117294127992	16.0890767679549	16.1492634172826	15.8560319774115	16.151525393862	15.3813169302836	15.7946291371399	15.8357626677202	16.308629915856	15.83008466275
O70481	Ubr1	E3 ubiquitin-protein ligase UBR1	1.22217457334833	0.000159303046122883	0.000327356279040984	Higher in FLEF	Cytoplasm|Nucleus	Nuclear export signal	11.2241754596582	11.6371735764135	10.8871431642998	11.5875965343641	11.3340221836839	12.0151198340814	12.7965291301676	12.675680102554	12.9187191656195	12.6015120581056
O70492	Snx3	Sorting nexin-3	0.642790570353425	0.000683509833445672	0.0012213802071226	NS	Cytoplasm|Lysosome/Vacuole	NA	17.5364368978801	17.0321426619505	17.5660939808573	17.3317664282676	17.3666099922388	17.7962762092479	17.7697634830287	18.3731773458685	18.1873698618556	18.0316467250002
O70493	Snx12	Sorting nexin-12	0.120234245765416	0.243870228042885	0.273298375382668	NS	Cytoplasm|Lysosome/Vacuole	NA	16.354893784075	15.9663098256771	16.4487319499719	16.1554454782005	16.2313452594811	16.1579652881971	16.3092642098247	16.4980447055134	16.5305081296554	16.3739455832977
O70551	Srpk1	SRSF protein kinase 1	2.06734893923934	0.00491911041536186	0.00743504511204407	NS	Cytoplasm|Nucleus	Nuclear localization signal	NA	NA	NA	11.3572290993918	11.3572290993918	12.8972970797033	13.5510214478238	13.5567811230001	13.9618469693632	13.4917366549726
O70571	Pdk4	[Pyruvate dehydrogenase (acetyl-transferring)] kinase isozyme 4, mitochondrial	-1.62006921156043	0.280528158585619	0.311075475412895	NS	Mitochondrion	Mitochondrial transit peptide	10.2337055843007	12.5799391455132	NA	13.3925793708071	12.0687413668737	NA	10.7304458695879	NA	10.1668984410385	10.4486721553132
O70583	Mid1	E3 ubiquitin-protein ligase Midline-1	1.04223680123989	0.214616694029091	0.244092941139167	NS	Cytoplasm|Lysosome/Vacuole	Nuclear export signal	12.6212644862147	NA	12.0845933865746	11.3492352308065	12.0183643678653	13.9104835155651	13.7672099508554	11.5572373421822	13.8042289129907	13.2597899303984
O70589	Cask	Peripheral plasma membrane protein CASK	-0.545472993580659	0.00359099543277641	0.00560263262581945	NS	Cytoplasm|Cell membrane	Nuclear export signal	13.7453334844777	13.5758855093201	13.631661121564	13.535278904618	13.622039754995	13.2273508241443	13.3849858259336	12.63462696325	13.0420401032443	13.0722509291431
O70591	Pfdn2	Prefoldin subunit 2	1.12684207578528	5.7504525363683e-08	3.32970769806178E-07	Higher in FLEF	Cytoplasm|Lysosome/Vacuole|Golgi apparatus	Nuclear export signal	15.116407033381	15.0126312901755	15.1035693932801	15.2791507494686	15.1279396165763	16.1701458963853	16.0779151343017	16.3863043568079	16.5147410715412	16.287276614759
O70622	Rtn2	Reticulon-2	-5.93305270552595	0.0111680489642214	0.0157264971399541	NS	Endoplasmic reticulum	Transmembrane domain	13.9534021521808	16.4803626261421	12.5702548949133	15.743759652223	14.6869448313648	NA	8.75389212583886	NA	NA	8.75389212583886
O70624	Myoc	Myocilin	-4.79376020417938	1.48032386348973e-09	1.72155921250807E-08	Higher in BMEF	Extracellular	Signal peptide	15.7529507644196	16.6686891645084	15.5052187789417	16.2407266033348	16.0418963278011	11.8156056506506	10.8594575936725	11.3243083891497	11.3818513909634	11.3453057561091
O88188	Ly86	Lymphocyte antigen 86	2.95130339472884	0.00292202798832264	0.00462734843542538	NS	Extracellular	Signal peptide	12.212906655618	NA	12.3112436792579	NA	12.262075167438	16.1951465814172	15.4832408709331	14.393232821618	14.3504093872312	15.1055074152999
O88200	Clec11a	C-type lectin domain family 11 member A	-1.61597692770922	0.00372691764647515	0.00579754956802017	NS	Extracellular	Signal peptide	15.2277606005365	14.1134777959373	15.6721451272583	13.0558116039877	14.5172987819299	13.1833965185885	12.9782669460541	12.8496695766357	12.2865868969882	12.8244799845667
O88207	Col5a1	Collagen alpha-1(V) chain	3.1164572012346	2.14629256516385e-05	0.0000548266018461953	Higher in FLEF	Extracellular	Signal peptide	11.2423112327546	9.86859393013628	11.8371122377632	10.3648599137426	10.8282193285992	15.0558775494642	14.5044660584567	13.0202315048818	13.4112108816937	13.9979464986241
O88271	Cfdp1	Craniofacial development protein 1	3.32602852995727	2.14246398400064e-11	6.97623303432308E-10	Higher in FLEF	Nucleus	Nuclear localization signal	11.8694539488072	11.1465205403023	12.0609962844388	12.0051427091854	11.7705283706834	15.057328247213	15.1222600293198	15.0651035449097	15.1865146616001	15.1078016207606
O88322	Nid2	Nidogen-2	2.99402265737394	4.28786773249978e-05	0.000101246653039106	Higher in FLEF	Extracellular	Signal peptide	9.0404976813899	9.40514988809903	10.0966594137121	NA	9.51410232773368	13.0555777383369	13.1852262282343	11.3829084622157	12.4619834536681	12.5214239706137
O88325	Naglu	Alpha-N-acetylglucosaminidase	-2.75329857606002	1.47441637416978e-05	0.0000390831476067619	Higher in BMEF	Lysosome/Vacuole	Signal peptide	14.441002691325	13.9202201969307	15.1290307162576	13.9059850584516	14.3490596657412	11.1391742000302	11.9074702092733	12.0724756844958	11.4088020349846	11.631980532196
O88342	Wdr1	WD repeat-containing protein 1	-0.739124540057636	2.74189448772333e-05	0.0000684176604670793	NS	Cytoplasm	Nuclear localization signal|Nuclear export signal	17.8272126814661	17.4648364111109	18.162647249188	17.600144024606	17.7637100915928	17.0541285973838	17.0817650038802	16.9790064441482	16.9422987699217	17.0142997038334
O88351	Ikbkb	Inhibitor of nuclear factor kappa-B kinase subunit beta	2.13192878814793	0.000654615092650301	0.00117532151590549	NS	Cytoplasm|Nucleus	Nuclear export signal	10.0298294393543	NA	10.4883891176007	10.2679099762561	10.2620428444037	11.5158680142759	12.466415018669	12.7256697261289	13.3336819251206	12.5104086710486
O88384	Vti1b	Vesicle transport through interaction with t-SNAREs homolog 1B	-2.67690870428119	0.000263134583488922	0.000514167186433284	Higher in BMEF	Lysosome/Vacuole	Signal peptide|Transmembrane domain	14.1582896346352	NA	15.1508373111773	14.0187851448562	14.4426373635562	11.5736693786191	12.7016905191147	11.419308671785	11.2873268576719	11.7454988567977
O88393	Tgfbr3	Transforming growth factor beta receptor type 3	2.2044914374144	1.99288896496341e-09	2.19010193545458E-08	Higher in FLEF	Cell membrane	Signal peptide|Transmembrane domain	12.824275026246	12.8813487555332	12.7784838947422	12.7400303227058	12.8060344998068	15.5311742397235	15.040403480297	14.5741311873328	14.782263745842	14.9819931632988
O88428	Papss2	Bifunctional 3'-phosphoadenosine 5'-phosphosulfate synthase 2	0.0307416534670783	0.914067197213514	0.923521253648973	NS	Cytoplasm	NA	15.2993070223199	14.3870997929227	15.6065159885571	14.1211117194072	14.8535086308017	14.5226645896077	14.7049457967448	15.2343241336831	15.2658829498103	14.9319543674615
O88447	Klc1	Kinesin light chain 1	0.4984034194663	0.00105742093183414	0.0018328342216432	NS	Cytoplasm|Nucleus	Nuclear export signal	14.6274883716204	14.4755894990544	14.172466099273	14.4263232776545	14.4254668119006	14.9446899674622	15.1736403486285	14.6328118496828	14.9648072880212	14.9289873634487
O88448	Klc2	Kinesin light chain 2	1.85136230208793	3.02402934204693e-06	9.84676220944294E-06	Higher in FLEF	Cytoplasm	Nuclear export signal	10.4603123824425	10.8373988848016	10.2795153846045	10.5758127306217	10.5382598456176	12.1085141608218	12.7077660211515	12.3670432649495	12.6194526011061	12.4506940120072
O88452	Stc2	Stanniocalcin-2	-0.598386644230334	0.803121889647032	0.82197671088244	NS	Extracellular	Signal peptide	10.4763523939449	NA	NA	NA	10.4763523939449	11.7706540902807	10.2601435741935	7.60309958466959	NA	9.8779657497146
O88456	Capns1	Calpain small subunit 1	-1.51233283220428	1.78835397601773e-08	1.26795258380289E-07	Higher in BMEF	Cytoplasm	Nuclear localization signal	16.0560369700487	16.4437136620621	16.0795367697445	16.2481760142215	16.2068658540192	14.6146429219234	14.3616157152742	14.9859068914925	14.9374000953239	14.7248914060035
O88477	Igf2bp1	Insulin-like growth factor 2 mRNA-binding protein 1	0.791504123306945	0.000466687844807634	0.000858660056281921	NS	Cytoplasm|Nucleus	Nuclear localization signal	NA	15.5731189167556	15.5403767095053	NA	15.5567478131305	16.2093237864514	16.3235020238149	16.3508157974046	16.6704803397206	16.3885304868478
O88487	Dync1i2	Cytoplasmic dynein 1 intermediate chain 2	-0.0105113961845565	0.91693885671945	0.926067866972065	NS	Cytoplasm|Nucleus	Nuclear localization signal	14.0776390354306	14.0107489267399	13.8754714571796	13.8499013386051	13.9534401894888	14.0097792431575	14.0025886342294	13.9423991923631	13.6909674136299	13.911433620845
O88492	Plin4	Perilipin-4	-4.49275479068282	8.10524555072689e-06	0.0000230486093154094	Higher in BMEF	Cytoplasm	NA	13.1883706542796	14.2044273770413	13.2765199758246	14.2415515771612	13.7277173960767	9.75117967614705	8.71874553464068	NA	NA	9.23496260539386
O88507	Cntfr	Ciliary neurotrophic factor receptor subunit alpha	2.46168309332633	0.0187238341191134	0.0254229665323869	NS	Cell membrane	NA	7.85919019063693	NA	NA	NA	7.85919019063693	10.7284294026093	10.7482931805419	9.66165704972818	9.96935372198411	10.2769333387159
O88508	Dnmt3a	DNA (cytosine-5)-methyltransferase 3A	1.90369021850194	7.63392848091016e-06	0.0000219329916867108	Higher in FLEF	Nucleus	Nuclear localization signal	10.7035980050779	10.6414739200421	10.7244530835751	10.5344451711484	10.6509925449609	12.3972488267152	13.0922918082015	11.7831740605051	13.2638894147819	12.6341510275509
O88512	Ap1g2	AP-1 complex subunit gamma-like 2	1.38943996849939	0.000102338012412551	0.000220429977736302	Higher in FLEF	Cytoplasm|Lysosome/Vacuole|Golgi apparatus	Nuclear export signal	10.8902089178935	9.61374827968651	10.2093232566032	10.1138035810936	10.2067710088192	11.2355585762777	11.703296895512	12.0457914618719	11.7972057030398	11.6954631591753
O88513	Gmnn	Geminin	-0.439012274676864	0.508388779897197	0.538720533137347	NS	Cytoplasm|Nucleus	Nuclear export signal	8.31485877973876	9.82077550776483	10.2335291358764	10.1727957758244	9.63548979980111	10.2614530246383	10.0678832050519	8.58462637367765	8.25716013987598	9.29278068581097
O88520	Shoc2	Leucine-rich repeat protein SHOC-2	1.65257404521763	1.59843563096729e-06	5.58393904195526E-06	Higher in FLEF	Cytoplasm	Nuclear localization signal	13.4423777993973	13.6801826558121	13.4355686488227	13.5942725000252	13.5381004010143	14.6031369315886	15.226175291207	15.4668899497858	15.8448485306528	15.2852626758085
O88522	Ikbkg	NF-kappa-B essential modulator	1.62040865121589	0.0108304629154525	0.015275586063907	NS	Cytoplasm	Nuclear export signal	10.3515547080104	NA	10.5890645634461	NA	10.4703096357283	11.4468109398278	12.3808559829304	12.1989371283477	12.5818199063973	12.1521059893758
O88532	Zfr	Zinc finger RNA-binding protein	1.63461692879487	0.00272419291399428	0.0043374939997947	NS	Cytoplasm|Nucleus	Nuclear localization signal	11.1514734766278	9.85024986943846	10.5788284794603	10.0046742910747	10.3963065291503	12.2826500052145	13.0922200755275	11.3225647569363	11.9155649110118	12.1532499371725
O88543	Cops3	COP9 signalosome complex subunit 3	0.825247829979166	5.79371450415422e-06	0.0000170927539202537	NS	Cytoplasm|Nucleus	Nuclear export signal	13.6042737277894	13.91916700865	13.4683638388507	13.5968676462572	13.6471680553868	14.5092308434029	14.6762551203711	14.2936381356184	14.3486629987772	14.4569467745424
O88544	Cops4	COP9 signalosome complex subunit 4	0.784573585919203	8.34110405703026e-05	0.000184065921760774	NS	Cytoplasm|Nucleus	Nuclear export signal	15.6751187425533	16.4066091171813	15.5733881066444	16.0472977044687	15.9256034177119	16.580770723615	16.7363080754138	16.715183493524	16.9067144403123	16.7347441832163
O88545	Cops6	COP9 signalosome complex subunit 6	1.15801185295856	0.000301486048156718	0.000581902270042696	Higher in FLEF	Cytoplasm|Nucleus	Nuclear localization signal|Nuclear export signal	13.8981949436343	15.0602607044018	13.6129629979545	14.4611802390823	14.2581497212682	15.2237979987044	15.3769495481342	15.5329948219467	15.6456462820169	15.4448471627005
O88551	Cldn1	Claudin-1	-2.8094987511028	0.00122178962240849	0.00208844467213375	NS	Cell membrane	Transmembrane domain	11.3955865078312	13.2030045874908	NA	NA	12.299295547661	9.42520495292781	9.09201460405768	9.86326388686573	9.66761068820477	9.512023533014
O88554	Parp2	Poly [ADP-ribose] polymerase 2	1.33831901283323	0.000323545680501525	0.000619718033640357	Higher in FLEF	Nucleus	Nuclear localization signal	10.8823276747761	10.5793535652665	10.770044894799	10.1561390423513	10.5969662942982	11.3613671339273	12.4115724479502	11.8450779785517	12.3285747580936	11.9866480796307
O88569	Hnrnpa2b1	Heterogeneous nuclear ribonucleoproteins A2/B1	-0.481453742288186	0.0846853874130429	0.102693199679035	NS	Cytoplasm|Nucleus	Nuclear localization signal	19.1429360954958	18.3253291344005	19.2204335766874	18.734197790286	18.8557241492174	18.7815878524615	18.9085632172145	17.6786889553402	17.8822127984722	18.3127632058721
O88587	Comt	Catechol O-methyltransferase	-0.86342213075444	0.00210597874473706	0.0034326669277867	NS	Endoplasmic reticulum	Signal peptide|Transmembrane domain	15.6473329306271	14.8021351554053	15.892619476122	14.7737606787468	15.2789620602253	14.1194872158939	14.3339510331203	14.7090930121309	14.583716984006	14.4365620612878
O88593	Pglyrp1	Peptidoglycan recognition protein 1	-3.29659346852768	8.67269244197999e-06	0.0000244513375902963	Higher in BMEF	Extracellular	Signal peptide	16.9030650665795	15.2054812162103	16.9517865539896	17.2972837681226	16.5894041512255	14.2517035855363	13.3158574761586	13.0752501534815	11.764052348532	13.1017158909271
O88597	Becn1	Beclin-1	0.789602013257993	0.0469358760145133	0.0593875619996541	NS	Cytoplasm	Nuclear export signal	11.5792428871389	NA	11.1407978951878	11.026525134009	11.2488553054452	11.4380465727868	12.1039464580718	12.3027355416929	12.7310244601801	12.1439382581829
O88622	Parg	Poly(ADP-ribose) glycohydrolase	1.21617643314608	3.36107118217299e-05	0.0000818165689246079	Higher in FLEF	Nucleus	Nuclear localization signal	11.9660489096302	11.7008635255351	11.8102506813884	11.943027772348	11.8550477222254	12.7579030778644	13.2037416055912	13.0054472422985	13.5643852360924	13.1328692904616
O88643	Pak1	Serine/threonine-protein kinase PAK 1	0.260948186036963	0.727819042022958	0.751614222136082	NS	Cytoplasm|Cell membrane	Nuclear localization signal	11.4869671532234	9.98160093435658	12.900216640518	9.14432643716424	10.8782777913156	10.2340956165513	11.7476591184799	11.0382862357458	11.9344998999137	11.2386352176727
O88653	Lamtor3	Ragulator complex protein LAMTOR3	-2.39256364256578	4.92808432950298e-05	0.000115063418228988	Higher in BMEF	Cytoplasm|Lysosome/Vacuole	Peroxisomal targeting signal	16.2436993135844	16.2540525567688	16.2223300323445	16.6436223097551	16.3409260531132	12.7941956166366	14.1298913397393	14.5219724209876	14.7464181191049	14.0481193741171
O88668	Creg1	Protein CREG1	-1.41670372794247	8.4800968968457e-05	0.000186696624085397	Higher in BMEF	Lysosome/Vacuole	Signal peptide	14.6700331322375	14.2636903251121	14.8732339577532	15.2193958780484	14.7565883232878	13.9255493151951	13.6412581472467	12.8853685181206	12.4748402062924	13.2317540467137
O88685	Psmc3	26S proteasome regulatory subunit 6A	1.12596091021989	3.89428489455668e-10	5.81936340475537E-09	Higher in FLEF	Cytoplasm|Nucleus	Nuclear export signal	15.0124769220673	15.2474771175068	14.8837139617299	15.2452437248114	15.0972279315288	16.2324683674351	16.1553511688572	16.2649441773094	16.2567944650375	16.2273895446598
O88696	Clpp	ATP-dependent Clp protease proteolytic subunit, mitochondrial	-3.9471484040404	9.31945631776898e-11	1.99995089378291E-09	Higher in BMEF	Mitochondrion	Mitochondrial transit peptide	14.8586973229685	15.4273761237713	14.7418399425535	14.7843676374433	14.9530702566842	11.3739614874562	11.2890613913334	10.7238737061002	10.6356994335391	11.0056490046072
O88712	Ctbp1	C-terminal-binding protein 1	0.0220826768235014	0.851445392474073	0.8660575482647	NS	Cytoplasm|Nucleus	Nuclear export signal	15.4752977724443	15.9354194632693	15.4757823282545	15.8821539984038	15.692163390593	15.6598519872406	15.8773933213085	15.5436300167788	15.8379718212596	15.7297117866469
O88735	Map7	Ensconsin	1.65970401600507	2.50712992699853e-05	0.0000632780400235275	Higher in FLEF	Cytoplasm	Nuclear localization signal|Nuclear export signal	10.5311218994201	11.1938189494733	10.0663367362602	10.3367765418624	10.532013531754	12.1495501700991	11.9032657601007	12.3561286150745	11.9147045794884	12.0809122811907
O88738	Birc6	Baculoviral IAP repeat-containing protein 6	2.8935957978331	1.13538511925526e-08	8.8728244504763E-08	Higher in FLEF	Cytoplasm	Nuclear export signal	11.2003592304412	10.0809384588653	10.5115292720377	10.4997919891014	10.5731547376114	13.1783112044041	13.5457920936221	13.7052021378372	13.9008591551306	13.5825411477485
O88746	Tom1	Target of Myb protein 1	-0.0473838759534071	0.779494442089675	0.7996563947925	NS	Cytoplasm|Lysosome/Vacuole|Golgi apparatus	Nuclear export signal	14.6712619238809	14.5249055261414	14.5408464926631	14.6122046216407	14.5873046410815	13.9885121769243	14.4489081813659	14.9225574141284	15.0594898110596	14.6048668958696
O88783	F5	Coagulation factor V	1.90032545011978	0.00278376963505655	0.00442567354578762	NS	Extracellular	Signal peptide	11.2097645252076	NA	9.99883602565977	11.2123005073316	10.8069670193997	12.6890622496866	12.5066027046673	13.2278377010193	12.8089376110535	12.8081100666067
O88796	Rpp30	Ribonuclease P protein subunit p30	2.94574765629023	1.29136480087055e-06	4.62454129300215E-06	Higher in FLEF	Nucleus	Nuclear localization signal	10.3722442360663	10.328300254816	9.38403116356994	10.5135418999176	10.1495293885925	12.4981427335786	13.3585309411848	13.0548321575986	13.6651567832315	13.1441656538984
O88803	Lect2	Leukocyte cell-derived chemotaxin-2	-0.392847589114035	0.468483716253601	0.499747543627451	NS	Extracellular	Signal peptide	15.9635864168904	13.316318650918	15.4079864784186	NA	14.8959638487423	15.1752328333375	14.7690173366407	14.707607659123	14.4296014361497	14.7703648163127
O88811	Stam2	Signal transducing adapter molecule 2	0.790862270891774	0.113668995116477	0.13453083895881	NS	Cytoplasm|Lysosome/Vacuole	Nuclear export signal	12.2688521664666	14.2201582784637	12.9576180585681	14.651469332355	13.5245244589634	14.6270336828445	14.437175061839	14.5967465456572	14.463519351053	14.5311186603484
O88843	Cradd	Death domain-containing protein CRADD	0.762514472244724	0.174832407919647	0.20114306472762	NS	Cytoplasm|Nucleus	Nuclear localization signal|Nuclear export signal	11.4253931717812	9.74910464171459	11.6393525296749	8.92242923840059	10.4340698953928	10.6436753675959	11.5549012153878	11.1190822628162	11.7407728818631	11.2646079319158
O88844	Idh1	Isocitrate dehydrogenase [NADP] cytoplasmic	0.155016620966749	0.223929986271572	0.253537385186208	NS	Peroxisome	Peroxisomal targeting signal	18.8597755451159	19.1948335860099	18.7778132134972	18.9308286240679	18.9408127421727	18.9867138768921	18.7928407805663	19.4659830090024	19.1797302090545	19.1063169688788
O88845	Akap10	A-kinase anchor protein 10, mitochondrial	1.07062574983494	0.431465109408701	0.463350662078766	NS	Cytoplasm	Nuclear localization signal	NA	NA	9.48201510323368	NA	9.48201510323368	10.0351033744616	10.4327661484591	10.2336795600144	11.947850327003	10.6623498524845
O88848	Arl6	ADP-ribosylation factor-like protein 6	0.807879307923952	0.262699734044017	0.292473849109791	NS	Golgi apparatus	Nuclear export signal	7.58559631369573	7.76468517030734	NA	7.93786452846658	7.76271533748988	7.06372623598574	8.95170414276637	8.81229914716146	10.645214550279	8.86823601904813
O88851	Rbbp9	Putative hydrolase RBBP9	-0.666229345834816	0.00645165268453285	0.00951957144361141	NS	Cytoplasm	Peroxisomal targeting signal	14.8798691578295	14.9056563491197	15.5250631263109	14.4999022281018	14.9526227153405	14.6966464797464	14.3324170665547	13.9678251612671	14.0109761714033	14.2519662197429
O88874	Ccnk	Cyclin-K	1.17464726867031	0.00431900144252007	0.00660369061138937	NS	Nucleus	Nuclear export signal	9.78641489637483	9.42894075057434	9.01021731476204	10.0194788112298	9.56126294323525	10.4058501973177	11.4531030574263	10.4819489335	11.2668295648409	10.9019329382712
O88878	Zfand5	AN1-type zinc finger protein 5	1.79821523775088	0.0329319774353927	0.0428928841905423	NS	Cytoplasm|Nucleus	Nuclear localization signal	7.55032257595206	9.75578128018826	6.30221137023859	8.28893472493922	7.97431248782953	9.75420325606343	11.2141699272088	9.43608460086962	10.0928348200815	10.1243231510558
O88879	Apaf1	Apoptotic protease-activating factor 1	1.38172832343516	4.88881946347774e-06	0.0000147353983828824	Higher in FLEF	Cytoplasm	Nuclear export signal	12.6101254817886	11.5400160820374	12.2749462605582	12.4118320375085	12.2092299654732	13.4843182430433	13.8573889247012	13.5336763148686	14.0551549405678	13.7326346057952
O88895	Hdac3	Histone deacetylase 3	1.83806126838614	0.00291333079433165	0.00461617862394872	NS	Cytoplasm|Nucleus	Nuclear export signal	NA	NA	11.3666844426466	NA	11.3666844426466	12.8924225290609	13.0326280555755	13.4022807356287	13.7785573366985	13.2764721642409
O88947	F10	Coagulation factor X	3.21366371103378	3.3125136800205e-06	0.0000106103697396235	Higher in FLEF	Extracellular	Signal peptide	13.8931675626798	12.1002906496575	12.846204024766	11.4690472900084	12.5771773817779	16.3670763084757	15.8624023885412	15.5602303464708	14.9564695627064	15.6865446515485
O88952	Lin7c	Protein lin-7 homolog C	-0.248903083210324	0.0684853675770269	0.0847034733807309	NS	Cytoplasm	Nuclear localization signal|Nuclear export signal	15.3166023092802	15.3903691568962	15.4517705851996	15.0852361903897	15.3109945604414	14.8315410035874	15.4276072696689	14.904166005686	15.1080117827331	15.0678315154189
O88958	Gnpda1	Glucosamine-6-phosphate isomerase 1	-0.602178060000856	4.93236566012634e-06	0.0000148336538524324	NS	Cytoplasm	NA	15.8773818891577	15.8895573107807	15.9608268451186	15.7296734827881	15.8643598819613	15.2113824586384	15.0588521969516	15.4313567934185	15.4320898557061	15.2834203261786
O88968	Tcn2	Transcobalamin-2	0.807434346184417	0.00596108599992462	0.00884770080180146	NS	Extracellular	Signal peptide	14.1912193366732	12.8778760287768	13.7408452296906	13.4746682913306	13.5711522216178	14.9817454111943	14.2360199715849	14.1205258460118	13.9735235170335	14.3279536864561
O88974	Setdb1	Histone-lysine N-methyltransferase SETDB1	1.96657124192249	0.00237685319662528	0.00383173737420915	NS	Nucleus	Nuclear localization signal|Nuclear export signal	NA	NA	NA	11.2473349374067	11.2473349374067	12.8200169909391	13.4055075520804	13.2203895080512	13.6055151531628	13.2628573010584
O88986	Gcat	2-amino-3-ketobutyrate coenzyme A ligase, mitochondrial	-2.48712324988725	3.79291761301026e-05	0.0000907375982250754	Higher in BMEF	Mitochondrion	Mitochondrial transit peptide	12.1657929650504	11.5527953318373	12.6257733778358	10.9977851586473	11.8355367083427	9.18417870304432	9.7327131372953	9.24271412694824	9.01398294310517	9.29339722759826
O88990	Actn3	Alpha-actinin-3	-1.81703533395765	0.0613435545968657	0.0764800875675884	NS	Cytoplasm	Nuclear export signal	11.2596403068527	14.9423843817855	10.4470926979248	14.4512370558287	12.7750886105979	11.146943256374	11.0158813513993	10.5819123027983	10.8407581414969	10.8963737630171
O88998	Olfm1	Noelin	2.03364745974174	9.66972634626195e-05	0.000209649841662687	Higher in FLEF	Extracellular	Signal peptide	11.3616888657361	NA	11.2702569366106	11.2353068441103	11.2890842154857	13.9376277277536	13.5682368721203	12.6188120761646	13.0097683745148	13.2836112626383
O89017	Lgmn	Legumain	-3.09709825546453	3.67592754013657e-08	2.29745471258536E-07	Higher in BMEF	Extracellular|Lysosome/Vacuole	Signal peptide	15.3264292132791	14.017491293409	15.6556351641914	15.1095988534418	15.0272886310803	12.0708124626515	11.9591933394259	11.8858633965508	11.6795942320542	11.8988658576706
O89020	Afm	Afamin	-2.70613148875895	2.48065879837611e-07	1.14183901932234E-06	Higher in BMEF	Extracellular	Signal peptide	16.1754340965578	16.1759637493888	16.0784508022121	15.3154020820049	15.9363126825409	14.0465320258423	13.354668792781	12.7110284644549	12.3868097903172	13.1247597683489
O89023	Tpp1	Tripeptidyl-peptidase 1	-1.09272616032742	0.242870090306313	0.272293246836515	NS	Lysosome/Vacuole	Signal peptide	13.8185749782049	9.46333866682988	13.2973139777937	10.2444903642455	11.7059294967685	10.4596069508556	10.3457060550915	10.6884593118559	11.1512823338961	10.6612636629248
O89029	Matn4	Matrilin-4	0.690168218856166	0.424484756211986	0.456133039115548	NS	Extracellular	Signal peptide	NA	11.3169825106535	10.3143410384841	NA	10.8156617745688	11.8612523207453	12.521100009636	10.3040683557685	11.167968581675	11.4635973169562
O89032	Sh3pxd2a	SH3 and PX domain-containing protein 2A	0.937718904414784	0.00192289113879296	0.00315989120159902	NS	Cytoplasm	Nuclear localization signal	11.6856864211211	11.8563428300297	11.8500081330019	11.6478942073801	11.7599828978832	12.3786695589142	12.7750629060066	12.616295307237	13.3622072898531	12.7830587655027
O89050	Mkln1	Muskelin	2.50974232689251	1.21634566063733e-06	4.39166554405333E-06	Higher in FLEF	Cytoplasm	Nuclear export signal	11.1106933111241	10.1038372732421	10.0872978424933	11.343146317938	10.6612436861994	12.9507906191071	13.3244079867115	13.3406666166858	13.5391174903406	13.2887456782112
O89053	Coro1a	Coronin-1A	-1.76090522019348	4.34205112753716e-07	1.84414812381309E-06	Higher in BMEF	Cytoplasm	Nuclear export signal	17.9634176066318	16.8451183371189	17.8569548068089	17.9074290658826	17.6432299541105	15.9851143720739	15.8440003410873	15.8071430287209	15.9037576536551	15.8850038488843
O89079	Cope	Coatomer subunit epsilon	1.14784116253412	3.2773180023149e-05	0.0000800734250218207	Higher in FLEF	Cytoplasm|Nucleus	Nuclear export signal	13.7546680245267	12.8996262765852	13.6066385993126	13.3517637596452	13.4031741650174	14.2994787406225	14.5647253304096	14.5650899559748	14.9985192388469	14.6069533164635
O89086	Rbm3	RNA-binding protein 3	0.702047396416428	0.0251638229073126	0.0333347980502445	NS	Cytoplasm|Nucleus	Nuclear localization signal	16.9902487549689	15.8578419493082	17.4283881649037	16.054506582844	16.5827463630062	17.3566018599982	17.5261889029965	17.109873438562	17.0082279128449	17.2502230286004
O89090	Sp1	Transcription factor Sp1	0.934723594246076	0.0549021796777278	0.0687417511986742	NS	Nucleus	Nuclear localization signal|Nuclear export signal	11.3161735437898	8.67732752109982	11.3938956444904	10.4489804204252	10.4590942824513	11.6551159931786	11.7776189471751	11.5604093628588	11.5589632995247	11.6380269006843
O89103	Cd93	Complement component C1q receptor	0.885116120125416	0.00736416783734817	0.0107407401238826	NS	Cell membrane	Signal peptide|Transmembrane domain	12.4557152533964	12.5327407932179	12.2465115401296	12.2689939030124	12.3759903724391	13.8905985645563	13.6704021599611	12.4751282907785	12.7554874173597	13.1979041081639
O89110	Casp8	Caspase-8	0.289892630931094	0.172888996919524	0.198993990563056	NS	Cytoplasm	Nuclear export signal	14.5060874215751	13.5357921431429	14.3816071664254	14.0873415190086	14.127707062538	13.9878745872158	14.445264133383	14.6806809111794	14.6955585907272	14.4523445556264
O89112	Lancl1	Glutathione S-transferase LANCL1	-0.849599758857977	1.99858635054895e-05	0.0000514306730636793	NS	Cytoplasm|Nucleus	Nuclear export signal	15.2530986526543	15.8806311053679	15.3486695080532	15.6549757112375	15.5343437443282	14.8336040595441	14.7236469777131	14.446185867746	14.7863340882854	14.6974427483222
P00329	Adh1	Alcohol dehydrogenase 1	-2.63056591651414	1.38057986376339e-06	4.89419272940314E-06	Higher in BMEF	Cytoplasm	NA	16.1376643072703	17.153172715967	15.5436065543594	16.7967346756989	16.4077945633239	14.115696613631	14.2100332047261	13.5000105668529	12.7891197572483	13.6537150356146
P00375	Dhfr	Dihydrofolate reductase	2.45481816374578	2.41966911396219e-07	1.11571281260057E-06	Higher in FLEF	Cytoplasm	NA	12.6936812051752	11.3000413911845	12.8175441912562	12.270224471366	12.2703728147455	14.6091433145585	14.5833426415621	14.996223435834	14.6989180655296	14.721906864371
P00405	Mtco2	Cytochrome c oxidase subunit 2	-5.76881427682287	1.63193264985928e-05	0.0000428456057567632	Higher in BMEF	Cell membrane|Endoplasmic reticulum	Signal peptide|Transmembrane domain	12.3996503411039	14.6974188541895	12.504901107585	14.3758709136902	13.4944603041421	8.22525999757973	NA	7.56662430927462	7.38505377510349	7.72564602731928
P00493	Hprt1	Hypoxanthine-guanine phosphoribosyltransferase	-0.0845382588368543	0.364004476246359	0.395412605477665	NS	Cytoplasm|Nucleus	Nuclear export signal	16.6653091191796	16.2780986834721	16.544727141413	16.6856782234673	16.543453291883	16.3649346856111	16.354986589725	16.6893830486556	16.3937965833397	16.4507752268328
P00520	Abl1	Tyrosine-protein kinase ABL1	0.0462764719145389	0.945391791967158	0.952251614020767	NS	Cytoplasm|Cell membrane	Nuclear localization signal	9.70068927272484	NA	NA	10.1660256808637	9.93335747679425	9.13470950749316	9.96046897696234	10.4370416311938	10.7929974096629	10.081304381328
P00687	Amy1	Alpha-amylase 1	-0.217861680660605	0.641974015619692	0.668987145869987	NS	Extracellular	Signal peptide	10.1301637821082	9.06523920456423	10.2622060487633	8.79955983531726	9.56429221768825	10.0895389857795	9.80570518439924	8.94040942110211	7.75370657663175	9.14734004197816
P00688	Amy2	Pancreatic alpha-amylase	-0.0959115573889118	0.926233175890296	0.934413010550506	NS	Extracellular	Signal peptide	NA	10.4048438996247	NA	NA	10.4048438996247	9.41097754682651	10.7579097399404	NA	NA	10.0844436433834
P00920	Ca2	Carbonic anhydrase 2	-2.09007549909437	1.31462968067098e-07	6.67437109291568E-07	Higher in BMEF	Cytoplasm	NA	18.9227372812314	18.7313983825173	19.6983673274151	18.9648898837156	19.0793482187199	17.3988185316004	16.8811816963235	17.034777094959	16.2953543916126	16.9025329286239
P01027	C3	Complement C3	-1.5158822867764	0.000106722513417701	0.000228660137399826	Higher in BMEF	Extracellular	Signal peptide	18.0856169216356	17.4673978344566	17.8501210513019	17.2874218725016	17.6726394199739	17.0449279106309	16.1416413875543	15.8001326557239	15.1238960245647	16.0276494946184
P01029	C4b	Complement C4-B	-0.418591588174742	0.159572326940886	0.185080040592166	NS	Extracellular	Signal peptide	14.8174142868749	13.8996531886209	14.7704546277177	14.032655404689	14.3800443769756	14.7074470263863	14.0434145201395	13.5664101810053	13.095626066544	13.8532244485188
P01592	Jchain	Immunoglobulin J chain	-0.762899663357499	0.00225275427886928	0.00364517755246487	NS	Extracellular	Signal peptide	16.5924677411171	16.60167959452	16.2981323950134	16.4405390872991	16.4832047044874	NA	15.7203050411299	NA	NA	15.7203050411299
P01627	Gm5153	Ig kappa chain V-II region VKappa167	-0.066119281097157	0.9568214188455	0.962477685814266	NS	Extracellular	Signal peptide	10.5312677176227	NA	NA	NA	10.5312677176227	10.9720690413269	11.2914977317098	9.93276179065113	8.86338192830291	10.2649276229977
P01629	P01629	Ig kappa chain V-II region 2S1.3	-1.31420114749488	0.073296054216327	0.0901040983433058	NS	Extracellular	Signal peptide	11.5051322915143	NA	11.5206778493714	10.5769398655732	11.2009166688196	10.4091060496759	10.7358148046243	8.87346428874487	10.0438058877281	10.0155477576933
P01631	P01631	Ig kappa chain V-II region 26-10	0.757605849517826	0.00636376392983484	0.00940269979713875	NS	Cytoplasm|Extracellular	Signal peptide	17.4677284059287	17.1671112900443	17.6104368173457	17.2231857434692	17.367115564197	18.9480787669934	18.1025991053017	17.7498780920009	17.2719379674116	18.0181234829269
P01633	Igk-V19-17	Ig kappa chain V19-17	1.28005820880212	0.0448293461618752	0.0568996152559893	NS	Extracellular	Signal peptide	15.8675101126372	NA	17.795603031353	NA	16.8315565719951	19.0255262516478	18.1787884528867	17.6143693958486	17.1439352648147	17.9906548412994
P01635	P01635	Ig kappa chain V-V region K2 (Fragment)	1.44468448634665	0.0194126360617759	0.0262568346732995	NS	Extracellular	Signal peptide	14.9597871523344	13.6607083692692	16.0190175722214	12.7251263882183	14.3411598705108	16.8957286197774	15.9034199999419	15.5607417621759	15.3971632165044	15.9392633995999
P01636	P01636	Ig kappa chain V-V region MOPC 149	0.732479550524871	0.313818767100737	0.344382772851984	NS	Extracellular	Signal peptide	9.60081802085719	12.2221280059076	10.1332693384645	9.2320123731642	10.2970569345984	11.6179566038102	11.4237007068401	10.1812244741639	10.7609918262343	10.9959684027621
P01639	Gm5571	Ig kappa chain V-V region MOPC 41	1.57142940370211	0.00550302719943274	0.00823269100312187	NS	Extracellular	Signal peptide	12.6079600426529	NA	11.88654196222	NA	12.2472510024365	14.7748861370584	13.9326175471181	13.0932468104432	13.1292618537308	13.7325030870876
P01642	Gm10881	Ig kappa chain V-V region L7 (Fragment)	1.07914944141955	0.000353730089203363	0.000670472950250716	Higher in FLEF	Extracellular	Signal peptide	16.6682259224618	16.6028432694023	16.8271652571745	16.5996712999543	16.6744764372482	18.6250942451572	17.6421445156998	17.3447150691995	17.0514734905615	17.6658568301545
P01643	P01643	Ig kappa chain V-V region MOPC 173	1.80070801090168	0.0172060572255903	0.023501282202224	NS	Extracellular	Signal peptide	11.5627882924046	NA	13.1054580691753	NA	12.3341231807899	15.3880084895333	14.4708818181715	13.5139469207103	13.9979252912437	14.3426906299147
P01644	P01644	Ig kappa chain V-V region HP R16.7;Ig kappa chain V-V region HP 93G7	0.839704186726934	0.0425830012036059	0.0543097996491831	NS	Extracellular	Signal peptide	15.4048912193045	15.5930429345502	15.475967373251	15.1230287245989	15.3992325629262	17.4877052491255	16.4157936760231	15.5356587915006	14.7942418142733	16.0583498827306
P01649	P01649	Ig kappa chain V-V regions	1.04209012951826	0.127221912117965	0.14946449586242	NS	Extracellular	Signal peptide	14.0199705087462	NA	14.3867041443711	NA	14.2033373265587	16.3361460186826	15.7471945282468	14.5011765841019	13.548957930476	15.0333687653768
P01654	P01654	Ig kappa chain V-III region PC 2880/PC 1229	2.04231812453867	0.000201038013915245	0.000403069374155422	Higher in FLEF	Extracellular	Signal peptide	11.3773033268469	11.5147344412691	11.7561470206336	11.0478939158528	11.4240196761506	14.9125454912705	13.3340181014246	12.541956612482	12.6873241944707	13.3689610999119
P01662	P01662	Ig kappa chain V-III region ABPC 22/PC 9245;Ig kappa chain V-III region PC 4050	1.75154725450027	0.0001275660902329	0.000268305871602292	Higher in FLEF	Extracellular	Signal peptide	10.4067326327139	10.5627286699195	10.5659078732712	10.8110471902657	10.5866040915426	13.4072927411368	12.3728817832662	11.9143090329856	10.9780923075225	12.1681439662278
P01670	P01670	Ig kappa chain V-III region PC 6684;Ig kappa chain V-III region PC 7175	1.96072972243352	0.0963162497492283	0.115391373478805	NS	Extracellular	Signal peptide	11.239163186323	NA	10.0568107393373	NA	10.6479869628302	14.6019018529112	13.1990734360058	11.2947966837971	10.0694728514174	12.2913112060329
P01675	P01675	Ig kappa chain V-VI region XRPC 44;Ig kappa chain V-VI region XRPC 24;Ig kappa chain V-VI region TEPC 601/TEPC 191;Ig kappa chain V-VI region SAPC 10;Ig kappa chain V-VI region J539	2.13555793794234	6.19631612963634e-05	0.000140764718276622	Higher in FLEF	Extracellular	Signal peptide	13.3574923959384	12.8178893771636	13.4792446472884	11.8319073773427	12.8716334494333	15.8138003904816	15.2873838771223	14.6033053406761	14.6810865671598	15.09639404386
P01749	Ighv1-61	Ig heavy chain V region 3	0.325359095058713	0.727422164514766	0.751351462270489	NS	Extracellular	Signal peptide	12.3550648225005	9.74566703802756	NA	NA	11.0503659302641	13.0008140206	11.6273962633067	10.732223808638	9.89079477076243	11.3128072158268
P01758	Igh-VJ558	Ig heavy chain V region 108A	-2.24457773618083	NA	NA	NS	Extracellular	Signal peptide	NA	NA	12.5520522423051	NA	12.5520522423051	10.3074745061243	NA	NA	NA	10.3074745061243
P01803	P01803	Ig heavy chain V region AMPC1	0.534753523103127	0.0346034523753729	0.0448374382903689	NS	Extracellular	Signal peptide	15.8481767081369	16.1334282577465	16.1670534796819	15.6136944801573	15.9405882314307	17.1372213458303	16.5460265547499	16.0974014690833	15.7660935424093	16.3866857280182
P01837	Igkc	Immunoglobulin kappa constant	1.17200537843697	0.00799993662172382	0.0115710627034804	NS	Cytoplasm|Extracellular	NA	15.2542650113796	14.8711338762746	15.7378236282614	13.855062892406	14.9295713520804	17.0244718863358	16.0700972386715	15.633199445048	15.2554999735109	15.9958171358915
P01844	Iglc2	Ig lambda-2 chain C region	0.0742755554449927	0.905805236983568	0.915875527139797	NS	Cytoplasm|Extracellular	Signal peptide	12.069152298891	10.03717557776	12.1908480414791	10.8848956115291	11.2955178824148	12.6596831775885	12.0027200892251	10.2799476571409	9.70385221710973	11.161550785266
P01867	Igh-3	Ig gamma-2B chain C region	0.987243165728254	0.00599883661802414	0.00889872417325009	NS	Cell membrane	Signal peptide|Transmembrane domain	18.1825092528505	17.9008167734801	18.487860349199	17.6731875291498	18.0610934761699	20.0924733070051	18.8904363383703	18.6409886145794	18.0905599733772	18.928614558333
P01869	Ighg1	Ig gamma-1 chain C region, membrane-bound form	0.336147599426981	0.469438846015733	0.500462795621058	NS	Cell membrane	Signal peptide|Transmembrane domain	17.2726712176782	17.0386480075709	18.3902868619464	16.684713103174	17.3465797975924	19.0204180686553	17.5038079813302	17.1324905956833	16.4656584877978	17.5305937833667
P01872	Ighm	Immunoglobulin heavy constant mu	-5.87397962339893	2.79603007413698e-11	8.55742387676694E-10	Higher in BMEF	Extracellular	NA	16.7445913360676	16.8283609689512	16.8171149418827	16.0120116648412	16.6005197279357	NA	10.7909752594988	10.6738434294116	10.6503664697377	10.7050617195494
P01887	B2m	Beta-2-microglobulin	1.90981221536892	0.000190698581421511	0.000385711279523954	Higher in FLEF	Extracellular	Signal peptide	15.2997550801836	15.3058810918572	16.3815342228959	14.7821406997339	15.4423277736677	18.3341202591438	17.5118490819915	16.7614547754143	16.2501316901569	17.2143889516766
P01898	H2-Q10	H-2 class I histocompatibility antigen, Q10 alpha chain	-3.17300780968483	1.53059787066923e-11	5.31177879459221E-10	Higher in BMEF	Endoplasmic reticulum	Signal peptide	16.2293024257915	16.1330092755313	16.3990942006223	15.8354817631258	16.1492219162677	12.953534974548	12.8967929717991	13.2205294001309	12.6917840531244	12.9406603499006
P01942	Hba	Hemoglobin subunit alpha	-2.33317990109152	1.76521797179419e-09	1.98562301284957E-08	Higher in BMEF	Cytoplasm	NA	19.2655030194933	19.4207427415996	19.6851870975401	19.3482125952264	19.4299113634648	17.4179359250073	17.2036030192063	17.0986217860352	16.2367987761158	16.9892398765911
P02089	Hbb-b2	Hemoglobin subunit beta-2	-1.53425422227849	0.161677764433346	0.187244959452721	NS	Cytoplasm	Nuclear localization signal	22.273481409336	22.5289214918841	22.865412786572	23.0831182050522	22.6877334732111	24.5030462319321	18.6787943288302	21.648800464026	18.4130727069515	20.810928432935
P02104	Hbb-y	Hemoglobin subunit epsilon-Y2	1.99898239133416	4.65306524422004e-06	0.00001414692747162	Higher in FLEF	Cytoplasm	Nuclear localization signal	15.1687709794919	15.2636612956876	15.3318551542918	15.4092222691411	15.2933774246531	17.9879630216582	17.3271347396257	17.1605293863306	16.0567866870431	17.1331034586644
P02301	H3-5	Histone H3.3C;Histone H3.3	2.76766850640523	4.63166976283347e-06	0.0000140899988459899	Higher in FLEF	Nucleus	Nuclear localization signal	8.38582216627867	6.31772495869951	8.39056211111018	8.00181980423281	7.77398226008029	10.7728869308407	10.6531063759863	10.7221888018758	10.9514484493739	10.7749076395192
P02463	Col4a1	Collagen alpha-1(IV) chain	0.809897288549547	0.276778221370858	0.307175492895282	NS	Extracellular	Signal peptide	11.7186980011421	10.9765734211907	10.9388481523858	10.8469170112995	11.1202591465045	12.9631389322168	12.4121455890725	10.2526364241566	NA	11.875973648482
P02468	Lamc1	Laminin subunit gamma-1	2.47830016728167	7.92324840570569e-05	0.000175609812353351	Higher in FLEF	Extracellular	Signal peptide	8.81444653591985	10.397145263057	8.99338301407426	9.76880137577694	9.493444047207	12.4067985008201	12.8047560978245	10.9354708720211	11.5081585600892	11.9137960076887
P02469	Lamb1	Laminin subunit beta-1	3.17405092694393	4.3200346495631e-06	0.0000132720924731773	Higher in FLEF	Extracellular	Signal peptide	8.93332118545668	10.1690426206511	9.02088261451424	9.83647548814537	9.48993047719186	13.2662973506187	13.4072176593378	11.4627169041812	12.3754060006751	12.6279094787032
P02772	Afp	Alpha-fetoprotein	9.30410308921702	2.83193875016963e-07	1.27352744306435E-06	Higher in FLEF	Extracellular	Signal peptide	9.49927895432574	11.8064203833333	8.23332291589186	NA	9.84634075118362	20.120234414778	19.0717854674046	18.4691496233354	18.123409727267	18.9461448081963
P02798	Mt2	Metallothionein-2	5.58564991848724	4.20243839727164e-10	6.15773959600219E-09	Higher in FLEF	Cytoplasm|Nucleus	Nuclear localization signal	9.27318579345613	8.2493459864934	9.89140065442631	8.20835762580023	8.90557251504402	14.6852791783185	14.0852581102565	14.9895712439442	13.9183399696806	14.4196121255499
P02802	Mt1	Metallothionein-1	7.1297913931645	1.54968451626658e-07	7.67566743972414E-07	Higher in FLEF	Nucleus	Nuclear localization signal	7.0310016465564	3.70780407338098	8.00089767806278	5.07822330605407	5.95448167601356	13.1902183280049	12.7518918389136	13.5153680617121	12.6749550269851	13.0331083139039
P03953	Cfd	Complement factor D	-7.66744334869072	4.28052260303957e-10	6.23750185940159E-09	Higher in BMEF	Extracellular	Signal peptide	18.949594496028	18.6911607389225	18.833163925491	18.6021353056161	18.7690136165144	12.1096606325938	11.8381510748287	10.6224538267957	8.57046080632944	10.7851815851369
P03958	Ada	Adenosine deaminase	-0.882642892068198	0.000552177473087001	0.00100577906441089	NS	Cytoplasm	Nuclear localization signal	14.9191565134892	13.9418463143628	14.9291766328875	14.9499798124095	14.6850398182872	13.5773472448455	13.7593686312744	13.9970553962595	13.9492359387744	13.8207518027885
P03995	Gfap	Glial fibrillary acidic protein	3.20955877784238	3.18804866750177e-06	0.0000102798002479287	Higher in FLEF	Cytoplasm	Nuclear localization signal|Nuclear export signal	12.0747090277803	12.730725234474	11.8516853041707	12.5313580395024	12.2971194014818	15.3025152168789	16.707839657984	14.9395037853691	14.893424637311	15.4608208243858
P04117	Fabp4	Fatty acid-binding protein, adipocyte	-6.0954074873352	8.88178419700125e-16	1.17128529097954E-12	Higher in BMEF	Cytoplasm|Extracellular	Nuclear export signal	21.1361114973319	20.9177284165869	20.8180648454806	20.8516268586077	20.9308829045018	14.5212395422782	15.1436329443586	14.9001151680861	14.7183526107204	14.8208350663608
P04184	Tk1	Thymidine kinase, cytosolic	3.79541713023801	0.000299102104862836	0.000577935385769766	Higher in FLEF	Cytoplasm|Nucleus	Nuclear export signal	10.9097531165397	8.06928963482726	8.96369547322413	10.7718511227411	9.67864733683306	11.6479689960595	13.2475343381836	14.8686235146445	14.7901975717223	13.6385811051525
P04186	Cfb	Complement factor B	0.447259433483889	0.124067664559444	0.145986377548754	NS	Extracellular	Signal peptide	17.3167365682408	16.7980316668816	17.3735446796193	16.541477768596	17.0074476708344	18.3101851378781	17.481766162422	16.9876846192436	16.623677891141	17.3508284526712
P04247	Mb	Myoglobin	-9.79463959317236	2.31104024805973e-12	1.26986846963698E-10	Higher in BMEF	Cytoplasm	NA	16.6162393070401	17.3711098413911	16.9327439151778	17.11138501117	17.0078695186947	6.94561518891017	6.44712521884305	7.39340793918707	8.65269804816381	7.35971159877603
P04370	Mbp	Myelin basic protein	-1.47178811385791	0.0484684619997862	0.0611653437915962	NS	Cytoplasm	NA	NA	NA	8.53123546816091	NA	8.53123546816091	NA	NA	7.059447354303	NA	7.059447354303
P04444	Hbb-bh1	Hemoglobin subunit beta-H1	3.47877728012571	4.29192725803773e-09	4.10143410980961E-08	Higher in FLEF	Cytoplasm	Nuclear localization signal	12.3318536891845	12.3070075355378	12.4048998970078	11.8726675650393	12.2291071716923	16.328648060678	15.8744675491986	15.5564915435046	14.435976855964	15.5488960023363
P04627	Araf	Serine/threonine-protein kinase A-Raf	2.25538740095841	0.000238561480886856	0.000469381503796407	Higher in FLEF	Cytoplasm	Nuclear export signal	11.3419119728479	11.5050603059216	10.9784928158432	10.8571510520056	11.1706540366546	12.4768103176562	13.132469959486	14.2444580331433	14.0057877335841	13.4648815109674
P04919	Slc4a1	Band 3 anion transport protein	-0.545306062952251	0.0668900618890567	0.0828858530572642	NS	Cell membrane	Transmembrane domain	13.8717432218886	14.7058680409458	14.8336274476117	14.5085751911233	14.4799534753923	13.3700334661949	14.5913664191577	13.7326637043093	14.1544047077567	13.9621170743547
P04925	Prnp	Major prion protein	0.380663460631316	0.244953913408632	0.274454522776239	NS	Extracellular|Cell membrane	Signal peptide	14.3223710253477	13.5557003564093	13.7764149454856	13.0332998014886	13.6719465321828	14.182216929215	14.5760327520756	13.5751741851055	13.7014222169066	14.0087115208257
P04939	Mup3	Major urinary protein 3;Major urinary protein 21	-5.44340299280118	3.39890902534279e-07	1.50539421567449E-06	Higher in BMEF	Extracellular	Signal peptide	15.7784619121677	15.6622601614892	15.6198426213147	15.3663138970119	15.6067196479959	NA	10.1633166551947	NA	NA	10.1633166551947
P04945	P04945	Ig kappa chain V-VI region NQ2-6.1	2.05787839171325	0.000656577666836355	0.00117804326277611	NS	Extracellular	Signal peptide	11.9272948411779	13.8096506322562	13.7469783272805	12.9076704449162	13.0978985614077	16.0749101631033	15.0292247073294	14.7731501708412	14.3358685892987	15.0532884076432
P05017	Igf1	Insulin-like growth factor I	1.57930249704638	0.0127187904943873	0.0177679078013488	NS	Extracellular	Signal peptide	13.6483135285062	11.9544834696885	13.1366598113107	11.988961813168	12.6821046556683	15.5570702100357	14.8574689900273	13.234731765614	13.2244509801495	14.2184304864566
P05063	Aldoc	Fructose-bisphosphate aldolase C	2.07069338375835	2.39563791026853e-09	2.52235328875579E-08	Higher in FLEF	Cytoplasm	Nuclear export signal	12.7182428438913	12.5955683157716	12.5682990325829	12.9074251792034	12.6973838428623	14.6475435555782	14.6556265881949	14.960298056538	14.8496041857225	14.7782680965084
P05064	Aldoa	Fructose-bisphosphate aldolase A	-5.16030208426894	4.14404066617635e-11	1.08755296089952E-09	Higher in BMEF	Cytoplasm	Nuclear export signal	18.5596229374233	20.1310690249197	18.8929719403202	19.6791492142588	19.3157032792305	14.1141123346107	14.334326683098	14.0119900800823	14.166950169149	14.156844816735
P05132	Prkaca	cAMP-dependent protein kinase catalytic subunit alpha	-1.09118820412013	1.30377482732147e-05	0.0000349639665181533	Higher in BMEF	Cytoplasm	Nuclear export signal	15.389565143237	16.011567707152	15.0876583549193	15.8953227727168	15.5960284945063	14.3971630424029	14.6448788405866	14.4686446504161	14.5125089658918	14.5057988748244
P05201	Got1	Aspartate aminotransferase, cytoplasmic	-4.24856310776343	1.22683818659652e-09	1.47416205792635E-08	Higher in BMEF	Cytoplasm	Nuclear localization signal|Nuclear export signal	19.310904935469	20.8038552272683	19.3271008797846	20.5250050477436	19.9917165225664	15.6705240341021	15.801469527499	15.6947832228773	15.8685203346641	15.7588242797856
P05202	Got2	Aspartate aminotransferase, mitochondrial	-5.1945542580063	3.78004294532275e-11	1.01733298656008E-09	Higher in BMEF	Mitochondrion	Mitochondrial transit peptide	16.2663796062874	17.323079118628	16.1861443531619	16.9808499806667	16.689113264686	11.4877092687262	11.7890243553484	11.3860770097465	11.1362917791155	11.4497756032342
P05480	Src	Neuronal proto-oncogene tyrosine-protein kinase Src	1.39167588722189	0.00497250084505874	0.00750284380940642	NS	Cytoplasm|Cell membrane	Nuclear localization signal	12.1539525468818	9.98784657083529	12.4473441830697	11.2235540830628	11.4531743459624	12.815277176314	13.1173879075347	12.5890733010357	12.8704748625213	12.8480533118514
P05532	Kit	Mast/stem cell growth factor receptor Kit	1.98905984444913	0.000659542511888933	0.00118296047270116	NS	Cell membrane	Signal peptide|Transmembrane domain	9.62542083968367	10.1351118778118	10.1242266343068	NA	9.96158645060074	11.8164178072813	12.3827964404582	11.2321268670719	12.2035520166214	11.9087232828582
P05977	Myl1	Myosin light chain 1/3, skeletal muscle isoform	-5.57236404417447	1.60891062566115e-05	0.0000422659539360686	Higher in BMEF	Cytoplasm	Nuclear localization signal	17.081177912711	17.6247097339733	18.0946801645617	17.4456487196192	17.5615541327163	12.7948125144284	13.5625817029568	7.60617813039515	11.6141739660853	11.3944365784664
P06151	Ldha	L-lactate dehydrogenase A chain	-1.87662238286183	7.27880115070079e-07	2.84761191694525E-06	Higher in BMEF	Cytoplasm	Nuclear export signal	18.1707214315147	19.4552648292856	18.4745818623705	19.0514169005182	18.7879962559223	16.8353028214996	16.807655011398	17.1188480244428	16.8560053967425	16.9044528135207
P06467	Hbz	Hemoglobin subunit zeta	4.90627405359005	3.13856193407958e-05	0.0000770400847011157	Higher in FLEF	Cytoplasm	NA	NA	NA	13.0998035992339	12.4164466486733	12.7581251239536	18.3375093556122	17.8377500412662	17.4429227490012	16.4144299510467	17.5081530242316
P06537	Nr3c1	Glucocorticoid receptor	0.736353409363807	0.0489673633838792	0.0617653854256248	NS	Nucleus	Nuclear export signal	12.3402251318035	11.2940050444315	12.0583450891154	12.1659976085025	11.9646432184632	11.7554277463967	12.6012916224234	13.3249630323678	13.5436115924135	12.8063234984003
P06683	C9	Complement component C9	-0.564519734017692	0.00128473679512497	0.00218612470783363	NS	Extracellular	Signal peptide	15.3904393636212	15.0130160942987	15.3061225156463	14.8254022256641	15.1337450498076	14.9393015407074	14.5399046196085	14.3620248040783	14.3021152817406	14.5358365615337
P06684	C5	Complement C5	0.610716822751684	0.100801330242577	0.120191459545568	NS	Extracellular	Signal peptide	13.6016335600801	12.3700227114382	13.1597762922735	12.0735283615122	12.801240231326	14.1760174923376	13.565653828442	13.0153357432232	12.3696852505383	13.2816730786353
P06728	Apoa4	Apolipoprotein A-IV	4.06349092038891	9.02101662259014e-08	4.82615240204493E-07	Higher in FLEF	Extracellular	Signal peptide	12.5412872390625	11.0807347649639	12.6784842425333	11.1805107727965	11.870254254839	16.8252755744806	15.8618160760462	15.563980327492	15.0340722705581	15.8212860621442
P06745	Gpi	Glucose-6-phosphate isomerase	-2.83255490434188	4.83006967755273e-11	1.20751741938818E-09	Higher in BMEF	Cytoplasm	Peroxisomal targeting signal	17.0138509423582	17.8256285544615	17.2947090906637	17.6740536486831	17.4520605590416	14.4674684591406	14.6426583120733	14.6197496377922	14.8767867648862	14.6516657934731
P06797	Ctsl	Procathepsin L	0.675027732222905	0.082554379264578	0.10036283720227	NS	Extracellular|Lysosome/Vacuole	Signal peptide	14.3383671048933	14.6941273258342	14.5695624696408	14.6401017730266	14.5605396683487	16.2756115974905	15.724721083896	14.3312523596462	13.9858017219355	15.0793466907421
P06801	Me1	NADP-dependent malic enzyme	-3.46354346055293	1.2072205457514e-09	1.45390145635585E-08	Higher in BMEF	Cytoplasm	Peroxisomal targeting signal	16.8277739503154	17.9782634292172	16.7124758920358	17.449445513059	17.2419896961569	13.9955136964126	13.714565591229	13.8279767462504	13.3730115814434	13.7277669038339
P06837	Gap43	Neuromodulin	1.2030375412553	0.00878413130460443	0.0126085150018472	NS	Cell membrane	NA	10.3127698092746	10.9430767913931	10.3691659870827	10.5053369493072	10.5325873842644	12.0591431288007	12.4925788521867	10.6556913959436	11.7345477247759	11.7354902754267
P06909	Cfh	Complement factor H	-2.28050323898542	4.19593213063507e-07	1.80626138571276E-06	Higher in BMEF	Extracellular	Signal peptide	17.6110823245036	17.0004857220586	17.3635963813511	16.8203730079457	17.1988843589648	15.7053369350399	14.9138683820219	14.493217929927	14.2038213458777	14.8290611482166
P07091	S100a4	Protein S100-A4	-6.29738395601049	1.90558679946662e-12	1.08312403251871E-10	Higher in BMEF	Cytoplasm	Nuclear localization signal	19.0011150545382	18.3954223298432	18.9346467366961	18.2026474938054	18.6334579037207	12.8615946284244	12.4708295141159	12.1302662069479	11.9526576157094	12.3538369912994
P07214	Sparc	SPARC	-2.30858247279424	0.000718334038648516	0.0012788430826429	NS	Extracellular	Signal peptide	17.8532805995293	16.6836072882053	18.9453843830065	15.7554496024621	17.3094304683008	15.6741001895175	15.0908036853157	14.5145942603363	14.4469396982071	14.9316094583441
P07309	Ttr	Transthyretin	0.226944267073111	0.43063411180105	0.462552421044704	NS	Extracellular	Signal peptide	15.6942692755454	15.0289401887105	16.5461693730459	15.4355574608317	15.6762340745334	16.4902192585483	15.9298240464285	15.5883806120529	15.3054005571858	15.8284561185539
P07310	Ckm	Creatine kinase M-type	-11.2203692506479	3.83426623784544e-12	1.9829170984936E-10	Higher in BMEF	Cytoplasm	Nuclear export signal	18.1774343278604	19.7327720544078	18.2052544838579	19.2611728740594	18.8441584350464	8.47162711410992	8.41976326718117	6.25360219851538	7.07653913117665	7.55538292774578
P07356	Anxa2	Annexin A2	2.50450626898241	2.31430430375212e-11	7.31015281574398E-10	Higher in FLEF	Cytoplasm	Nuclear export signal	13.9042367470888	14.0975613557237	13.9767820541765	13.6232788106563	13.9004647419113	16.1635299069442	16.3460455740174	16.4311070442878	16.9534320257575	16.4735286377517
P07607	Tyms	Thymidylate synthase	3.33741595306346	1.99136831469104e-08	1.38581370184634E-07	Higher in FLEF	Cytoplasm	Nuclear export signal	13.5988102970037	12.293349988263	13.4267288354145	13.7856958213578	13.2761462355097	16.4016310256675	16.4923079484514	16.7545044810556	16.9980484096635	16.6616229662095
P07724	Alb	Albumin	-2.68589468326907	3.48668555671949e-06	0.0000110863570293522	Higher in BMEF	Extracellular	Signal peptide	21.8242151079038	21.5461086991148	21.9417489508109	21.1207588935494	21.6082079128447	20.0896406064621	18.9443794143784	18.3544603794708	17.6792318064071	18.7669280516796
P07742	Rrm1	Ribonucleoside-diphosphate reductase large subunit	2.6037388019674	3.17259551962934e-10	4.99585692881001E-09	Higher in FLEF	Cytoplasm	Nuclear export signal	13.3090654062549	12.4268542219961	13.2435957327451	13.0180094092298	12.9993811925565	15.3990795016312	15.6011098649666	15.7495344784331	15.7223922716055	15.6180290291591
P07758	Serpina1a	Alpha-1-antitrypsin 1-1	-1.91513329764692	6.2592663765404e-06	0.0000182945634777226	Higher in BMEF	Extracellular	Signal peptide	20.3390152481971	20.0110772941668	20.2746626748896	19.3813650804087	20.0015300744155	18.8226119520502	18.0871322783597	17.7819462812607	17.221396414039	17.9782717314274
P07759	Serpina3k	Serine protease inhibitor A3K	-9.14011934520152	5.28466159721575e-14	1.32745666311015E-11	Higher in BMEF	Extracellular	Signal peptide	19.409543432957	18.7355849028023	19.3355721868415	18.6437860635751	19.031121646544	10.4023486833939	10.3204174171175	9.27318785327118	9.24510820183192	9.81026553890363
P07901	Hsp90aa1	Heat shock protein HSP 90-alpha	2.2128472944928	9.30411303556866e-12	3.81848084590268E-10	Higher in FLEF	Cytoplasm	NA	16.7031628216245	16.173578943863	16.6687975061739	16.6484473205651	16.5484966480566	18.7251248831728	18.6623860775716	18.8488500761284	18.8566855241005	18.7732616402433
P07934	Phkg1	Phosphorylase b kinase gamma catalytic chain, skeletal muscle/heart isoform	-4.49155691204884	0.0028480979192258	0.00452249142803013	NS	Cytoplasm	Nuclear export signal	13.8358042661555	15.8015142825119	13.7171749281732	15.1426974913557	14.6242977420491	10.1327408300002	NA	NA	NA	10.1327408300002
P08003	Pdia4	Protein disulfide-isomerase A4	-1.32923815824639	4.37107243489443e-05	0.000102934853098518	Higher in BMEF	Endoplasmic reticulum	Signal peptide	16.976602041266	16.3747270284953	17.4208256389853	16.5065886942693	16.819685850754	15.9109836241412	15.7092249636909	15.0680949800253	15.0565267118382	15.4362075699239
P08030	Aprt	Adenine phosphoribosyltransferase	0.960012408508662	7.83953710836727e-08	4.28090665079061E-07	NS	Cytoplasm	NA	16.3550849690966	16.0893339124007	16.6158547472241	16.33728256066	16.3493890473453	17.3439253836169	17.1416660362823	17.4370327168055	17.3205619175685	17.3107965135683
P08032	Spta1	Spectrin alpha chain, erythrocytic 1	0.767007902969749	0.000921227581530459	0.00161283620729279	NS	Cytoplasm	Nuclear localization signal	11.6742730982441	11.696476589082	12.1597878083503	11.8902582239941	11.8551989299176	12.3599312168658	12.8784729421295	12.7516544771287	12.3753305579636	12.5913472985219
P08071	Ltf	Lactotransferrin	-4.16764060026225	8.52601183432e-07	3.24961794985824E-06	Higher in BMEF	Extracellular	Signal peptide	17.0314758122541	15.6604131435465	17.2260279911431	17.4074178486135	16.8313336988893	13.4260899515602	13.5224395774031	11.8310462319384	11.0867001685858	12.4665689823719
P08074	Cbr2	Carbonyl reductase [NADPH] 2	-7.97634406762956	6.55417942141412e-11	1.50975093659212E-09	Higher in BMEF	Cytoplasm	Nuclear localization signal	16.4107083716441	16.480683671875	16.2259724474838	16.2678299670551	16.3462986145145	NA	8.36995454688493	NA	NA	8.36995454688493
P08113	Hsp90b1	Endoplasmin	-1.22103115027529	2.3149823962676e-05	0.0000587657947079479	Higher in BMEF	Endoplasmic reticulum|Lysosome/Vacuole	Signal peptide	17.5904362690645	17.1572388439422	17.7248253510616	17.076084476458	17.3871462351316	16.605216799645	16.4037773754463	15.7860222468815	15.5727727500485	16.0919472930053
P08121	Col3a1	Collagen alpha-1(III) chain	1.85447744409383	0.000232999500245246	0.000459294605304062	Higher in FLEF	Extracellular	Signal peptide	15.3106247432119	14.7935516391414	15.9453433292273	14.5124049040745	15.1404811539138	17.9305984512975	17.3351508307725	16.1993247122117	16.0345621974898	16.8749090479429
P08122	Col4a2	Collagen alpha-2(IV) chain	1.63029179080779	0.000559891919006628	0.0010178727240884	NS	Extracellular	Signal peptide	11.9417295045331	11.3207005798579	12.0399782054219	NA	11.7674694299376	14.3388148883179	13.4628670032315	12.851890507037	13.1026601381571	13.4390581341859
P08207	S100a10	Protein S100-A10	-5.18499019868166	0.000140678097785063	0.000292501760274422	Higher in BMEF	Cytoplasm	Nuclear localization signal	11.8112391907826	11.2759248316404	12.47668913521	11.0158442940041	11.6449243629093	NA	6.45993416422761	NA	NA	6.45993416422761
P08226	Apoe	Apolipoprotein E	4.38388108709789	1.05420561169467e-09	1.3023266046111E-08	Higher in FLEF	Extracellular	Signal peptide	14.6413415860958	14.0009723302444	14.3615036682415	13.6264226373312	14.1575600554782	19.47725077851	18.364428115185	18.1795084273714	17.7477133558999	18.4422251692416
P08228	Sod1	Superoxide dismutase [Cu-Zn]	-1.08555760529358	5.06355799312352e-06	0.0000152022017152684	Higher in BMEF	Cytoplasm	NA	21.8524859560527	22.3224517369548	22.121660501827	22.1260710808084	22.1056673189107	21.0410226309461	20.8322089000844	21.3033660652176	20.7875728028239	20.991042599768
P08249	Mdh2	Malate dehydrogenase, mitochondrial	-6.11343519806957	7.10764780365025e-13	5.51365325944928E-11	Higher in BMEF	Mitochondrion	Mitochondrial transit peptide	19.9818433027382	21.1511389900614	19.9573598209497	20.7368763489852	20.4568046156836	14.5512190790541	14.4911521294458	14.0903762262795	14.1380910537395	14.3177096221297
P08414	Camk4	Calcium/calmodulin-dependent protein kinase type IV	1.3335292738297	0.00104491251563976	0.00181312944736834	NS	Cytoplasm	Nuclear export signal	16.160462428724	14.5799568459896	15.9695606042318	15.5642969736318	15.5685692131443	16.6695337090015	16.5569171047799	17.0893979032915	17.6829919746719	16.9997101729362
P08553	Nefm	Neurofilament medium polypeptide	1.26079720011578	0.16545116872706	0.191183990150107	NS	Cytoplasm	Nuclear localization signal	8.68337030979011	9.81356339154609	NA	NA	9.2484668506681	11.4444217540238	10.9466525194658	8.59223657179954	11.5581844572944	10.6353738256459
P08556	Nras	GTPase NRas	2.09095550508248	5.80078278744622e-08	3.35149279340403E-07	Higher in FLEF	Cell membrane|Golgi apparatus	Nuclear export signal	13.0718910789985	12.0333582904974	12.5931785146762	12.9926820394061	12.6727774808946	14.5794548962944	14.9416741493355	14.7805694848445	14.7427338408906	14.7611080928412
P08607	C4bpa	C4b-binding protein	-5.60417744687044	1.04025939999808e-05	0.0000285651657209259	Higher in BMEF	Extracellular	Signal peptide	15.8261533329782	15.2415284960662	15.3287621873259	14.5892533623425	15.2464243446782	NA	9.64224689780776	NA	NA	9.64224689780776
P08752	Gnai2	Guanine nucleotide-binding protein G(i) subunit alpha-2	0.0208908034160721	0.793405082022421	0.812978206617768	NS	Cytoplasm|Cell membrane	Nuclear export signal	14.0464736135728	13.9692520036951	13.871516639451	13.7502986141812	13.909385217725	13.7733010226593	13.9843574913222	14.0282265257864	13.9401620684516	13.9315117770549
P08775	Polr2a	DNA-directed RNA polymerase II subunit RPB1	1.69409738363143	1.21508454036245e-05	0.0000329033416345582	Higher in FLEF	Cytoplasm|Nucleus	Nuclear localization signal	11.6921906236323	11.044411303861	11.1329777273478	11.8299729047716	11.4248881399031	12.9388300204701	13.4224129140869	12.8564013841839	13.3976100272602	13.1538135865003
P08905	Lyz2	Lysozyme C-2	-1.29184730828161	0.0364027454613192	0.0469842139242619	NS	Extracellular	Signal peptide	15.7504950750708	13.4333912045683	16.0390945436358	16.1097979621107	15.3331946963464	14.9462610503822	14.51107329615	13.4106318950274	12.5534992333343	13.8553663687235
P09036	Spink1	Serine protease inhibitor Kazal-type 1	7.07392010502029	8.29954483139161e-07	3.17938264238132E-06	Higher in FLEF	Extracellular	Signal peptide	8.88702312391483	NA	7.68664461198892	7.56133970343147	8.04500247977841	16.7788159880068	15.39796408459	14.2253540674142	13.7053177004546	15.0268629601164
P09041	Pgk2	Phosphoglycerate kinase 2	0.568487185433315	0.322555450034729	0.353150684710086	NS	Cytoplasm	Nuclear export signal	14.7878689493881	14.7384205771824	16.0083696532428	17.1601496329201	15.6737022031833	15.5475424915664	16.2849261376032	16.5668095061397	16.896769449698	16.3240118962518
P09055	Itgb1	Integrin beta-1	1.66387256566989	8.04428510470245e-07	3.09960583837147E-06	Higher in FLEF	Cell membrane	Signal peptide|Transmembrane domain	13.1247961175965	12.5661110532946	13.2422997336072	12.5886729454841	12.8804699624956	14.5550368569913	15.0298176956198	14.1407358481932	14.35921689555	14.5212018240885
P09103	P4hb	Protein disulfide-isomerase	-1.61577951947999	4.61616114089125e-06	0.0000140654840709333	Higher in BMEF	Endoplasmic reticulum	Signal peptide	18.6575056031052	18.2751672859573	19.2022742876054	18.1509180548481	18.571466307879	17.430738077804	17.0015334952493	16.6903328853194	16.4445986020475	16.891800765105
P09242	Alpl	Alkaline phosphatase, tissue-nonspecific isozyme	-3.28067658263062	6.5823623536243e-05	0.000148511383299265	Higher in BMEF	Cell membrane	NA	13.5729895109837	12.1099132463682	14.1920061103148	11.6456163884659	12.8801313140331	9.45049069357163	9.57711325094472	9.47654945664722	9.91600700490434	9.60504010151698
P09405	Ncl	Nucleolin	1.69834016768953	1.27078969569538e-09	1.50977829837684E-08	Higher in FLEF	Nucleus	Nuclear localization signal	17.0711689673081	17.1100288441907	17.1422388327953	17.5826968101497	17.226533363611	19.1024773180698	19.0142047290876	18.7329170215898	18.7749165816091	18.9061289125891
P09411	Pgk1	Phosphoglycerate kinase 1	-2.29577191974007	3.20047810475899e-08	2.05133924697493E-07	Higher in BMEF	Cytoplasm	Nuclear export signal	17.6012376873381	18.7708542288724	17.8473095086214	18.4353773538005	18.1636946946581	15.6668926134204	15.8497462884636	16.0513580780897	15.9394654644789	15.8768656111131
P09470	Ace	Angiotensin-converting enzyme	-0.905488562295444	0.00811487671324462	0.0117244521123981	NS	Cell membrane|Lysosome/Vacuole	Signal peptide|Transmembrane domain	13.9700461186208	13.762194025539	13.1065398005472	12.8378900298913	13.4191674936495	13.0447013403738	12.5735526951908	12.045045311572	12.2691538252056	12.4831132930855
P09528	Fth1	Ferritin heavy chain	-2.79681710069033	4.08864053724756e-11	1.07903486146199E-09	Higher in BMEF	Cytoplasm	NA	16.974022350294	17.0879204655775	17.5230897885906	17.3292885297127	17.2285802835437	14.7195167293197	14.4425544545525	14.4526872173173	13.7928254775949	14.3518959696961
P09535	Igf2	Insulin-like growth factor II	1.09914051710037	0.202015886081708	0.230457136479457	NS	Extracellular	Signal peptide	NA	15.2248293005359	NA	NA	15.2248293005359	17.1893673028009	16.5189056604358	15.6335284397315	15.5841859175176	16.2314968301214
P09541	Myl4	Myosin light chain 4	2.97840596815842	0.00993389297729363	0.01413958053298	NS	Cytoplasm	Nuclear localization signal	11.0261798788183	8.06444643726358	11.2402834909616	9.92831974688237	10.0648073884815	13.739068599647	15.1100390834595	9.86158830003705	13.8811015301923	13.1479493783339
P09542	Myl3	Myosin light chain 3	-4.24312110118482	1.752703768787e-07	8.48991035844943E-07	Higher in BMEF	Cytoplasm	Nuclear localization signal	15.3802820029546	15.1376342366105	16.9234199145271	16.477687090039	15.9797558110328	11.594939539826	12.4008913780128	11.5325571442951	10.8955892791151	11.6059943353123
P09581	Csf1r	Macrophage colony-stimulating factor 1 receptor	1.51630609588335	0.00411226422813327	0.00632794451674533	NS	Cell membrane	Signal peptide|Transmembrane domain	12.8320564917863	11.7480960374049	12.3862681174335	11.6465878321558	12.1532521196951	14.7266160722273	14.3185231154985	12.5950465496561	12.4065360342855	13.5116804429168
P09602	Hmgn2	Non-histone chromosomal protein HMG-17	-0.508945967054789	0.581896993998624	0.6107255557785	NS	Cytoplasm|Nucleus	Nuclear localization signal	11.3671284189123	11.5072265735966	13.0035208183895	11.4877797540439	11.8414138912356	10.2121349584376	13.849109758195	9.99597721675887	11.2128316024825	11.3175133839685
P09671	Sod2	Superoxide dismutase [Mn], mitochondrial	-5.23906287900305	1.48898116059115e-09	1.72155921250807E-08	Higher in BMEF	Mitochondrion	Mitochondrial transit peptide	15.078245807094	16.376497882868	15.1813921341203	15.9391459435938	15.643820441919	10.6446933587419	10.6168379829934	10.3339308995664	10.0943946737118	10.4224642287534
P09803	Cdh1	Cadherin-1	2.20001937887861	0.000520837705935584	0.000953302879531647	Higher in FLEF	Cell membrane	Signal peptide|Transmembrane domain	11.9734165700062	NA	11.4121972638271	NA	11.6928069169167	14.540234525833	13.8456340072544	13.298281731868	13.2267276834474	13.7277194871007
P09813	Apoa2	Apolipoprotein A-II	-0.188604327797963	0.487038593521594	0.517865063661844	NS	Extracellular	Signal peptide	20.6778944942442	19.9436200447046	19.9648297744879	19.0480086232679	19.9085882341761	20.0506307617692	19.4371108034207	19.7026304949254	19.6591432244165	19.712378821133
P09926	Surf2	Surfeit locus protein 2	3.06628585665335	0.00803035481583025	0.011608693245685	NS	Nucleus	Nuclear localization signal	8.83467571467039	NA	NA	NA	8.83467571467039	11.5967383382057	12.5044487105333	11.770005868969	11.56434516385	11.8588845203895
P0C027	Nudt10	Diphosphoinositol polyphosphate phosphohydrolase 3-alpha;Diphosphoinositol polyphosphate phosphohydrolase 3-beta	1.70849731286542	1.03302129472738e-06	3.82936565684252E-06	Higher in FLEF	Cytoplasm|Nucleus	NA	15.1906680783472	15.7498868589526	15.2383674034719	15.3605304296535	15.3848631926063	17.3100546628307	16.9819217884773	16.8735461790941	17.322478277498	17.122000226975
P0C0S6	H2az1	Histone H2A.Z;Histone H2A.V	2.37024352102234	1.58911682524021e-06	5.55874751534623E-06	Higher in FLEF	Cytoplasm|Nucleus	NA	14.2847500781401	13.8048606422728	14.0405395489573	13.0787060965824	13.8022140914882	15.9237627143476	16.0374694018717	16.3431818307855	16.598375393564	16.2256973351422
P0C5K1	Sbk2	Serine/threonine-protein kinase SBK2	-3.20215278115338	3.52855843699373e-05	0.0000851936257247941	Higher in BMEF	Cytoplasm|Nucleus	Nuclear export signal	15.5941536237303	16.4902639588338	15.3612060443049	16.6112715956763	16.0142238056363	13.563261756624	NA	12.7794492754121	12.0935020414127	12.8120710244829
P0C605	Prkg1	cGMP-dependent protein kinase 1	1.09728734943965	8.8249724501388e-06	0.0000247879284741652	Higher in FLEF	Cytoplasm	Nuclear export signal	13.4669638341006	12.8760764427152	13.3180529104681	12.8062406551897	13.1168334606184	14.389050010405	14.3266048079645	13.8568865550698	14.3537629235278	14.2315760742418
P0C7N9	Psmg4	Proteasome assembly chaperone 4	3.13027509264728	2.52129121824929e-06	8.38047333097983E-06	Higher in FLEF	Nucleus	Nuclear export signal	9.55040253475046	10.2233468118498	9.31524775496227	10.3875336055787	9.8691326767853	12.1749098286631	13.3020007482585	13.051899558279	13.4198331868334	12.9871608305085
P0C7T6	Atxn1l	Ataxin-1-like	1.11906608082847	0.00177237467174507	0.00293172668342905	NS	Nucleus	Nuclear localization signal	12.1688722096766	NA	12.7142058444679	12.5434364346629	12.4755048296025	13.3075177782146	13.9565788386566	13.4339678694601	14.1835941763686	13.720414665675
P0C872	Jmjd7	Bifunctional peptidase and (3S)-lysyl hydroxylase Jmjd7	2.1664736625621	1.56456126898519e-05	0.0000411418778359764	Higher in FLEF	Cytoplasm|Nucleus	Nuclear export signal	11.7287078904122	10.3939151566908	10.9488540690665	10.625073122517	10.9241375596716	12.7577787289853	13.0689358254311	13.032888045042	13.9150733567191	13.1936689890444
P0C8B4	Gon7	EKC/KEOPS complex subunit GON7	0.810996966883288	0.0468126324645972	0.0592600518960284	NS	Nucleus	Nuclear localization signal	12.4355993793091	NA	12.3546958586141	11.2684953977002	12.0195968785411	12.8548656237501	12.6193677830399	12.9957440846605	12.8742019350699	12.8360448566301
P0DOV1	Mnda	Interferon-activable protein 205-B	-3.8273945566659	2.88037216300552e-09	2.91072091184945E-08	Higher in BMEF	Cytoplasm|Nucleus	Nuclear localization signal	16.8820571972181	16.8137235860821	16.7477528941374	16.7350328372121	16.7946416286624	12.0503399104259	12.81941153251	13.699052407246	13.6331218036116	13.0504814134484
P0DOV2	Ifi204	Interferon-activable protein 204	-2.24495936935272	3.76665032497669e-07	1.64479142915994E-06	Higher in BMEF	Cytoplasm|Nucleus	Nuclear localization signal	14.3652605084476	14.2917887345161	14.5060000383827	14.5178946729698	14.420235988579	11.4734301623772	11.949687094914	12.6199191966269	13.1408634267481	12.2959749701665
P0DP26	Calm1	Calmodulin-1;Calmodulin-2;Calmodulin-3	0.133492201074686	0.407333162864907	0.438775257119131	NS	Cytoplasm|Nucleus	NA	16.1086375444646	16.3597592244368	16.5692964785166	16.1334023966889	16.2927739110267	16.8802296625584	16.3778124258157	16.1886859772254	16.090406653511	16.3842836797776
P0DPE0	Eef1akmt4	EEF1A lysine methyltransferase 4	1.61217644118511	0.00157767446772183	0.00264030228973118	NS	Cytoplasm|Nucleus	Nuclear export signal	12.0672761794061	NA	12.1472960915359	NA	12.107286135471	13.0074842277676	13.574949731554	14.1918161950135	14.3943811637712	13.7921578295266
P10107	Anxa1	Annexin A1	0.978832327531692	0.000383433453777782	0.000720816631745473	NS	Cytoplasm	Nuclear export signal	13.4326043914167	12.8935744201626	14.0656437063324	13.2313927739098	13.4058038229554	13.9851543348712	14.4042768682359	14.6099530505461	14.6936845461031	14.4232671999391
P10126	Eef1a1	Elongation factor 1-alpha 1	1.37353601339385	1.21070982128657e-06	4.37730932644733E-06	Higher in FLEF	Cytoplasm|Nucleus	Nuclear localization signal	15.2664993605324	14.37695555081	15.249968050823	14.849463058946	14.9357215052779	16.23261904564	16.1677477861751	16.5547638458374	16.2545412753969	16.3024179882624
P10404	P10404	MLV-related proviral Env polyprotein	2.24979235598179	4.34700377338615e-05	0.00010245953934143	Higher in FLEF	Endoplasmic reticulum	Signal peptide|Transmembrane domain	11.5394952863815	NA	10.8429034771553	NA	11.1911993817684	13.3004123032157	14.0168016868548	13.091943206352	13.2686277714064	13.4194462419572
P10493	Nid1	Nidogen-1	1.60646970275094	4.99393911177481e-05	0.000116407551103014	Higher in FLEF	Extracellular	Signal peptide	12.8724041109458	13.9091687749644	12.904508111521	13.5055347832941	13.2979039451813	15.4591529870555	15.2107538001177	14.2799652666329	14.4308714279135	14.8451858704299
P10518	Alad	Delta-aminolevulinic acid dehydratase	2.08335040600003	4.92247198558005e-09	4.53951743425433E-08	Higher in FLEF	Cytoplasm	Nuclear export signal	14.7878161231192	14.3910997747693	14.8681902621006	14.7084313925305	14.6888843881299	17.0985856054353	16.9677915604457	16.6094830990816	16.0539230289844	16.6824458234867
P10605	Ctsb	Cathepsin B	-0.00318537157784079	0.990272482731549	0.991776598900497	NS	Extracellular|Lysosome/Vacuole	Signal peptide	16.7321282810047	15.8025873125683	17.0916507642732	15.9990369379521	16.4063508239496	16.8425762424882	16.4797742763103	16.1839467568398	15.8095636153254	16.328965222741
P10630	Eif4a2	Eukaryotic initiation factor 4A-II	-2.79401684367333	1.54687640474549e-09	1.77386370326793E-08	Higher in BMEF	Cytoplasm|Nucleus	Nuclear export signal	15.8414872317674	16.6635248581789	15.9023205431522	16.4999623720536	16.226823751288	13.5864571999548	13.6422671447749	13.1367337517984	13.2987321602465	13.4160475641937
P10637	Mapt	Microtubule-associated protein tau	-2.40573398978379	0.00180252496862332	0.00297693149952662	NS	Cytoplasm	Nuclear localization signal|Nuclear export signal	12.5137242383935	14.5766800606297	12.4004947907111	14.4853569522414	13.4940640104939	11.1338669055216	11.1066331758639	NA	11.006186825591	11.0822289689922
P10639	Txn	Thioredoxin	-0.289213129523631	0.00626914698212389	0.00927883005911995	NS	Cytoplasm	Nuclear export signal	19.0717122895275	18.9875461197915	19.2613696607012	19.2348191714563	19.1388618103691	18.668421549691	18.7780542393253	19.0071010570433	19.0403870737992	18.8734909799647
P10649	Gstm1	Glutathione S-transferase Mu 1	-0.661592150278602	0.00173121908021678	0.00287072691518673	NS	Cytoplasm	Nuclear localization signal	18.8773894242313	19.4399522934871	18.8774584769425	19.2065618286565	19.1003405058294	18.1543577167278	18.1373368170519	18.9612569392704	18.5653355427551	18.4545717539513
P10711	Tcea1	Transcription elongation factor A protein 1	1.22395853884721	1.30495962924471e-07	6.63165900218288E-07	Higher in FLEF	Cytoplasm|Nucleus	Nuclear localization signal|Nuclear export signal	13.976890559201	13.5493162072993	14.2239859822516	13.850735015427	13.9002319410447	14.9193742771054	15.1582506127108	15.1434276070709	15.4272283654696	15.1620702155892
P10833	Rras	Ras-related protein R-Ras	-2.01034333608202	0.00121404007360626	0.00207721744673144	NS	Cell membrane|Golgi apparatus	NA	15.5431446171319	15.9628984003954	15.4546678019844	15.2323887215123	15.548274885256	13.786367751629	14.7793534966779	12.1045835268788	13.4249112938468	13.5238040172581
P10852	Slc3a2	4F2 cell-surface antigen heavy chain	2.30850475756169	1.73202234612368e-05	0.0000452074115576568	Higher in FLEF	Cell membrane	Signal peptide|Transmembrane domain	10.3192557381405	NA	12.019389930201	11.0713315662345	11.136659078192	13.4628897411066	13.9387089016634	13.427010712948	13.6032928149118	13.6079755426575
P10853	H2bc15	Histone H2B type 1-F/J/L;Histone H2B type 1-M;Histone H2B type 1-B;Histone H2B type 1-H;Histone H2B type 2-B;Histone H2B type 1-C/E/G;Histone H2B type 1-K;Histone H2B type 1-P	2.57254160424295	8.64316747062333e-08	4.64757476121693E-07	Higher in FLEF	Nucleus	Nuclear localization signal	14.8041366823165	13.7477826302444	15.0180878070014	14.7603517387582	14.5825897145801	17.2126219316357	17.3514524442867	16.9658900431508	17.025990393615	17.1389887031721
P10922	H1-0	Histone H1.0	-1.8880793561645	0.000856067106358216	0.00150675808676663	NS	Nucleus	Nuclear localization signal	16.1352344734065	17.5016832894334	15.4035726943907	16.2443548229397	16.3212113200426	15.3066135658217	14.8366315273953	13.4371399640898	13.8711536325329	14.3628846724599
P10923	Spp1	Osteopontin	-3.42363925963845	1.05302455466472e-06	3.89530471658933E-06	Higher in BMEF	Extracellular	Signal peptide	15.6863046664446	15.7975640473403	16.6288153184998	15.1993770324244	15.8280152661773	13.2574865293538	13.0590935407879	11.3317168630456	11.5340381793971	12.2955837781461
P11031	Sub1	Activated RNA polymerase II transcriptional coactivator p15	4.67858932460708	2.74857002047213e-07	1.24666439019695E-06	Higher in FLEF	Nucleus	Nuclear localization signal	12.085774668109	11.2891293874351	NA	13.5953542580971	12.3234194378804	17.113085755928	17.3613768519706	17.0751509716589	17.3628402489211	17.2281134571196
P11087	Col1a1	Collagen alpha-1(I) chain	-0.900198517143253	0.0667230165169579	0.0827371678718742	NS	Extracellular	Signal peptide	17.5945828423146	16.4249352657898	18.3788099696686	16.4502380474829	17.212141531314	17.3595301410585	16.4337875872056	15.6807440675374	15.2354775075921	16.1773848258484
P11103	Parp1	Poly [ADP-ribose] polymerase 1	2.16999691178077	3.28182558018142e-07	1.46336685844945E-06	Higher in FLEF	Nucleus	Nuclear localization signal	11.7823671219291	11.0097991033064	11.585777323603	11.9521745179455	11.582529516696	13.4401241938887	14.1720254033844	13.5845977422447	13.8741903203018	13.7677344149549
P11152	Lpl	Lipoprotein lipase	2.34677191900225	1.67475695533881e-08	1.21184402461073E-07	Higher in FLEF	Extracellular	Signal peptide	11.9601012640973	11.9953317959816	11.073460877365	12.064411516397	11.7733263634602	13.9764269261608	14.133898503818	14.1691922009057	14.2816527154684	14.1402925865882
P11157	Rrm2	Ribonucleoside-diphosphate reductase subunit M2	2.50486646513697	4.86759272888548e-08	2.90787674347349E-07	Higher in FLEF	Cytoplasm|Nucleus	NA	12.8159249862797	11.8415589471624	12.9438030556989	13.0779906553808	12.6698194111304	14.9613814430454	14.9820991896931	15.4542651025736	15.4273096632477	15.2062638496399
P11247	Mpo	Myeloperoxidase	-3.72397383543091	2.01674208000213e-07	9.55823402696428E-07	Higher in BMEF	Extracellular	Signal peptide	15.8880484932868	15.1871154900558	16.2052053586051	17.0485794140164	16.082237188991	12.6398673726931	12.9063173947105	11.9548628140578	11.5057483119981	12.2516989733649
P11276	Fn1	Fibronectin	4.12826464413778	9.69156487329315e-06	0.0000268503175980154	Higher in FLEF	Extracellular	Signal peptide	11.751717304696	9.65112215988995	12.5377184766519	9.87052338547374	10.9527703316779	16.2241263889522	15.2293159494035	14.276964107634	14.1064319387304	14.95920959618
P11352	Gpx1	Glutathione peroxidase 1	-0.266024045851635	0.00545089386936581	0.00816627809170823	NS	Mitochondrion	Mitochondrial transit peptide	18.2313718689005	18.0897503670841	18.4142861436271	17.9583970442655	18.1734513559693	17.9603215878595	17.8425509261028	17.9593643673648	17.8275174081694	17.8974385723741
P11404	Fabp3	Fatty acid-binding protein, heart	-7.0681824083841	1.08946185406467e-11	4.13073279285451E-10	Higher in BMEF	Cytoplasm	Nuclear export signal	19.5559583327897	20.5860707148991	19.8700862926106	20.7480787843124	20.1900485311529	13.4293202883091	13.7495582173115	12.1878705747593	13.1195646986221	13.1215784447505
P11438	Lamp1	Lysosome-associated membrane glycoprotein 1	0.197848874147843	0.343893854196746	0.374879123969381	NS	Cell membrane|Lysosome/Vacuole	Signal peptide	14.1595662891465	13.6496578727604	14.6120905514672	13.4334904986885	13.9637013030157	14.2579355687216	14.139309183306	14.0832423610914	14.1698770139066	14.1625910317564
P11440	Cdk1	Cyclin-dependent kinase 1	2.64361898426383	1.78911196968556e-09	2.00322143995201E-08	Higher in FLEF	Cytoplasm|Nucleus	Nuclear localization signal	13.651589243898	12.8641624167803	13.3271668348678	13.7826340443815	13.4063881349819	15.6941099777614	16.0772054357452	16.2564134974655	16.2945920127759	16.080580230937
P11499	Hsp90ab1	Heat shock protein HSP 90-beta	1.40429203375254	5.07571762398129e-12	2.40186689981492E-10	Higher in FLEF	Cytoplasm	Nuclear export signal	17.1482105639349	17.1852199104347	17.1848601307831	17.2170824907898	17.1838432739856	18.5333519250056	18.5064557137115	18.7170115960869	18.603308684559	18.5900319798408
P11531	Dmd	Dystrophin	-0.946453081276341	0.0330201279811135	0.0429864696693914	NS	Cytoplasm	Nuclear export signal	14.3572847792931	15.2871743476105	14.1094946517383	14.9408744693329	14.6737070619937	12.5669735758467	14.1384852742421	14.2650059043208	14.7140607664577	13.9211313802168
P11672	Lcn2	Neutrophil gelatinase-associated lipocalin	-3.82462386667997	1.30510444487086e-05	0.0000349818391600295	Higher in BMEF	Extracellular	Signal peptide	13.1586554390546	10.8010376248644	13.5877708899664	13.9758913903615	12.8808388360617	9.50983463831216	9.46778795102026	8.851568129177	7.73512334865354	8.89107851679074
P11680	Cfp	Properdin	-0.848803588659097	0.0243563042744246	0.032378907522074	NS	Extracellular	Signal peptide	15.2389358131474	14.5744969049574	15.0115844477996	14.514235375327	14.8348131353078	14.635949650309	14.3765201877223	13.4141297155658	13.048867719347	13.868866818236
P11688	Itga5	Integrin alpha-5	2.50601914918634	3.07172221551966e-05	0.0000756458202001223	Higher in FLEF	Cell membrane	Signal peptide|Transmembrane domain	10.2323116205847	NA	10.3071425620325	NA	10.2697270913086	12.8782674259255	13.024413867336	12.5632460361784	12.4110662595623	12.7192483972506
P11725	Otc	Ornithine transcarbamylase, mitochondrial	1.51285306154428	0.0477045605356268	0.0602878669921972	NS	Mitochondrion	Mitochondrial transit peptide	NA	12.7744784467559	NA	NA	12.7744784467559	14.6804528745215	14.7072205647961	13.8874941739482	13.4609853315696	14.1840382362088
P11835	Itgb2	Integrin beta-2	0.350024785553909	0.475293310828325	0.506090475296612	NS	Cell membrane|Lysosome/Vacuole	Signal peptide|Transmembrane domain	12.6985937467795	12.9589248553812	11.4803983158179	13.1570010509425	12.5737294922303	NA	12.9307497207897	NA	13.2291391708965	13.0799444458431
P11859	Agt	Angiotensinogen	2.20866759473828	3.31878579284961e-06	0.0000106229338939816	Higher in FLEF	Extracellular	Signal peptide	14.4480496255153	14.2590720910767	14.0562539136249	13.7151867031448	14.1196405833404	17.2147740546744	16.5295985112687	15.7553343571171	15.2987434004306	16.1996125808727
P11930	Nudt19	Nucleoside diphosphate-linked moiety X motif 19	-0.0238829797100745	0.794911133473578	0.81436322180484	NS	Peroxisome	Peroxisomal targeting signal	13.3863387769301	13.6013793468918	13.4014782367767	13.4229115035842	13.4530269660457	13.374893409825	13.409481892637	13.5774614427743	13.280334413877	13.4105427897783
P11983	Tcp1	T-complex protein 1 subunit alpha	1.76378767826521	1.07225339718298e-12	7.34563203914312E-11	Higher in FLEF	Cytoplasm	Nuclear export signal	15.3893306639054	15.0841446264177	15.2484872024825	15.4549008010102	15.294215823454	17.07550803644	16.9674798436803	17.0669775173093	17.186093717175	17.0740147786512
P12023	App	Amyloid-beta A4 protein	-0.0367269037685548	0.943255768027884	0.950463070935452	NS	Cell membrane|Lysosome/Vacuole|Golgi apparatus	Signal peptide|Transmembrane domain	12.5317541108153	11.2403349887061	13.2987321015484	11.1893905273061	12.065052932094	12.3860448351409	12.6732371189932	11.0335094567487	12.0126993765125	12.0263726968488
P12025	Mdk	Midkine	6.80813687510667	3.60967345347518e-07	1.58411210208665E-06	Higher in FLEF	Extracellular	Signal peptide	7.44605852647285	NA	8.3745919295744	NA	7.91032522802362	15.1075622038952	15.3832675740854	13.5354949917632	14.9765851824245	14.7507274880421
P12246	Apcs	Serum amyloid P-component	-2.9098310986625	1.03797455963672e-07	5.44807542495892E-07	Higher in BMEF	Extracellular	Signal peptide	15.0361073081061	14.9291138123837	15.0663557421435	14.6682245511046	14.9249503534345	12.7784346737209	12.3020952828498	11.444069678013	11.0566355142364	11.895308787205
P12265	Gusb	Beta-glucuronidase	-1.68647653554464	6.26170870710041e-08	3.55549121958608E-07	Higher in BMEF	Extracellular|Lysosome/Vacuole	Signal peptide	15.3157647023208	14.9323791302324	15.5490665675859	15.2305402372714	15.2569376593526	13.8806488773527	13.7911441858841	13.1860673488203	13.2775070425418	13.5338418636497
P12367	Prkar2a	cAMP-dependent protein kinase type II-alpha regulatory subunit	-0.985629003401181	0.00752217161733437	0.0109339915352546	NS	Cytoplasm	Nuclear export signal	15.2856697153269	16.8784512474565	14.9830250506583	16.2601671974693	15.8518283027277	14.7298035417293	14.8657645174834	14.8807423030199	15.1107743708206	14.8967711832633
P12382	Pfkl	ATP-dependent 6-phosphofructokinase, liver type	1.32312655260834	2.35543626425638e-06	7.88884209139836E-06	Higher in FLEF	Cytoplasm	Peroxisomal targeting signal	14.3880360872817	13.7030105514999	13.9997628285143	14.3209110980049	14.1029301413252	14.9917510751192	15.4333624598286	15.6795823165856	15.7730051544681	15.4694252515004
P12399	Ctla2a	Protein CTLA-2-alpha	2.45968507729024	2.55729255460579e-06	8.47344109644822E-06	Higher in FLEF	Extracellular|Lysosome/Vacuole	Signal peptide	11.9461153180427	11.229344753741	12.7191305355192	11.7087677451363	11.9008395881098	15.1347290197776	14.4608274860426	14.1751746870831	13.6537051063626	14.3561090748165
P12672	Rapsn	43 kDa receptor-associated protein of the synapse	-3.40794445765117	3.2216713126143e-06	0.0000103560732322002	Higher in BMEF	Cytoplasm|Lysosome/Vacuole	Nuclear localization signal|Nuclear export signal	13.8843080644358	15.4844933155212	13.8687285852132	14.9195126893153	14.5392606636214	10.4415685931374	11.7857896909918	10.6660739432549	12.1323489870235	11.2564453036019
P12710	Fabp1	Fatty acid-binding protein, liver	9.57662263473215	2.30857072569535e-07	1.07357789385782E-06	Higher in FLEF	Cytoplasm	Nuclear localization signal	NA	NA	NA	6.34123853969342	6.34123853969342	15.5773543735332	15.4083362109416	16.7507348755276	15.9521773009741	15.9221506902441
P12815	Pdcd6	Programmed cell death protein 6	1.28623008770207	9.33707838912667e-06	0.0000259773673537148	Higher in FLEF	Cytoplasm|Nucleus	Nuclear export signal	14.301882474145	14.5358118000146	14.6000909095606	14.5678183557745	14.5014008848737	15.2251930449479	15.7464659318107	16.1842468181098	16.2016052182934	15.8393777532905
P12970	Rpl7a	60S ribosomal protein L7a	4.62706244081896	8.55687454226484e-08	4.60586869494357E-07	Higher in FLEF	Cytoplasm	Nuclear localization signal	9.93592413732623	12.5236198659921	10.3013425758699	11.7847299146207	11.1364041234522	15.7432396949556	15.9093519448069	15.6805496895383	15.6779832912967	15.7527811551494
P13020	Gsn	Gelsolin	-0.71719112155081	0.054844682071348	0.0686860631354132	NS	Extracellular	Signal peptide	17.7560841740861	17.0282579638592	17.9618257195142	16.7791803614479	17.3813370547268	17.6589014524517	16.7572434637088	15.9739910614466	15.868749577018	16.5647213886563
P13405	Rb1	Retinoblastoma-associated protein	2.18440286667043	0.00560934465902196	0.00837081824578977	NS	Nucleus	Nuclear localization signal	10.3859704321464	NA	NA	10.698934573571	10.5424525028587	11.5404573348059	13.0754289365535	13.2520867459621	13.3520415520606	12.8050036423456
P13412	Tnni2	Troponin I, fast skeletal muscle	-9.02920088945561	2.51031863962581e-07	0.0000011544839428096	Higher in BMEF	Cytoplasm	Nuclear localization signal	15.4726998876207	17.2184956640635	16.0692365471282	16.7528758343505	16.3783269832907	7.90345860906361	6.79479357860665	NA	NA	7.34912609383513
P13439	Umps	Uridine 5'-monophosphate synthase	2.52721998492465	9.43685130039285e-11	1.99995089378291E-09	Higher in FLEF	Cytoplasm	Nuclear export signal	14.7661708249934	14.1706463079719	14.6254410573199	14.6576854739677	14.5549859160632	16.8381277940911	16.885423748207	17.3777991450741	17.3727399321706	17.1185226548857
P13541	Myh3	Myosin-3	1.98322623649892	0.0184784698091871	0.0251156733428142	NS	Cytoplasm	Nuclear localization signal	8.45938699076591	8.69276085877156	8.67313941325375	8.58055483857965	8.60146052534272	11.2286087022227	12.4506669997356	8.62568978037132	9.29273394333578	10.3994248564163
P13542	Myh8	Myosin-8	-2.70186342980702	0.00238566363558212	0.00384373111719478	NS	Cytoplasm	NA	13.5481201273084	15.1023189946687	14.4598784474684	15.0549862353956	14.5413259512103	12.5854251770023	13.3972963011984	9.59459255133115	9.47673962068689	11.2635134125547
P13595	Ncam1	Neural cell adhesion molecule 1	1.63899634033566	0.00202951342534208	0.00331342721098095	NS	Cell membrane	Signal peptide|Transmembrane domain	10.7330432830576	10.7772992925866	11.4006785730784	9.91166563097185	10.7056716949236	13.1445770426329	13.0090460430074	11.3152730009131	12.2688901376597	12.4344465560533
P13597	Icam1	Intercellular adhesion molecule 1	3.71343315035152	3.21920108348195e-08	2.06083564506884E-07	Higher in FLEF	Cell membrane	Signal peptide|Transmembrane domain	7.55941964348953	7.76575382346675	7.74245680003609	7.77439154849561	7.710505453872	12.3964506782676	11.6643086719429	10.519433768926	10.8071839912915	11.346844277607
P13634	Ca1	Carbonic anhydrase 1	-6.40764493544961	4.53859172466764e-13	4.12777092200376E-11	Higher in BMEF	Cytoplasm	NA	16.2955159651265	15.9436667077325	16.9230686187553	16.5162741262219	16.4196313544591	9.84121953300372	9.9992066132279	9.95818441418545	10.486683812232	10.0713235931623
P13705	Msh3	DNA mismatch repair protein Msh3	0.0471141429623466	0.88849536675831	0.900444391863609	NS	Nucleus	Nuclear localization signal	12.0857728120776	12.5486280684092	13.3135351532711	12.4932842690056	12.6103050756908	12.2451245696487	12.8182151905069	12.4982132119369	13.4788285863873	12.76009538962
P13707	Gpd1	Glycerol-3-phosphate dehydrogenase [NAD(+)], cytoplasmic	-4.89390256693481	1.07313580244295e-09	1.3221574845058E-08	Higher in BMEF	Cytoplasm	Nuclear export signal	20.2778033953658	21.7609380671955	20.1537707747941	21.1440412636641	20.8341383752549	15.503233613201	15.6763009236116	16.6023982584266	16.0177850677623	15.9499294657503
P13864	Dnmt1	DNA (cytosine-5)-methyltransferase 1	2.425051240013	9.54808583308875e-08	5.07212011777877E-07	Higher in FLEF	Nucleus	Nuclear localization signal	12.1551066853398	11.0766778093196	11.9118463056562	12.5514786337448	11.9237773585151	14.0998571739498	14.4278562069997	14.4374281122496	14.5115172032987	14.3691646741244
P14069	S100a6	Protein S100-A6	-4.52744419525295	6.24167384444263e-13	5.06535838914383E-11	Higher in BMEF	Cytoplasm	NA	22.8719055776838	22.842514713108	22.8930007678018	22.2485537570927	22.7139937039216	18.5292846063345	18.1625057298622	18.079786885916	17.762692116455	18.1335673346419
P14106	C1qb	Complement C1q subcomponent subunit B	-0.0570446961860669	0.824977098442635	0.84270995241768	NS	Extracellular	Signal peptide	16.4716285871611	16.2706167172531	16.1682529548981	15.929289175153	16.2099468586163	16.9886177616349	16.107774882354	15.8566985919923	15.1641326650495	16.0293059752577
P14115	Rpl27a	60S ribosomal protein L27a	4.05605270144898	2.55576004359881e-07	1.17028074913053E-06	Higher in FLEF	Cytoplasm|Nucleus	NA	10.5398638919686	12.3691221098089	9.88877632746454	11.8872432850452	11.1712514035718	14.8306397947481	15.3525567517369	15.4141084331059	15.3965187759639	15.2484559388887
P14131	Rps16	40S ribosomal protein S16	3.31481652231966	1.85258031137892e-10	3.3352768404518E-09	Higher in FLEF	Cytoplasm|Nucleus	Nuclear localization signal	16.8529491743598	17.3972036105964	16.8200854089885	17.5193910600445	17.1474073134973	20.0541538622541	20.2778128893256	20.7984265608659	20.9747802258273	20.5262933845682
P14148	Rpl7	60S ribosomal protein L7	4.76544380383591	3.188720398839e-10	5.00610122139158E-09	Higher in FLEF	Cytoplasm	NA	11.0010925952524	12.4070109244325	10.818665334863	12.0726316106035	11.5748501162879	16.1650131727913	16.4544616606983	16.349874550861	16.4433586721652	16.353177014129
P14152	Mdh1	Malate dehydrogenase, cytoplasmic	-2.58569013183018	4.54247350845094e-09	4.23348900301744E-08	Higher in BMEF	Cytoplasm	Peroxisomal targeting signal	20.1842698576118	21.1938858915048	20.348934222146	21.049235042124	20.6940812533466	17.9638990890521	18.0587067708328	18.3192729790383	18.0749801727687	18.104214752923
P14206	Rpsa	40S ribosomal protein SA	1.77025601225657	4.16741752218286e-10	6.13132939653378E-09	Higher in FLEF	Cytoplasm	Nuclear localization signal	14.1881813153735	13.5998225132364	14.2442077919976	14.0085236800087	14.0101838251541	15.7966253499722	15.7810703063962	15.8138938121232	15.6798999248912	15.7678723483457
P14211	Calr	Calreticulin	-1.92482747288615	4.66248943453706e-07	1.95195490215738E-06	Higher in BMEF	Endoplasmic reticulum	Signal peptide	18.1127941880977	17.8520268379276	18.5933182345634	17.7046977718718	18.0657092581151	16.6014224567233	16.3765572360686	15.7223476094697	15.5855178920794	16.0714612985853
P14234	Fgr	Tyrosine-protein kinase Fgr	-0.42997912039961	0.620105610160384	0.647862367517533	NS	Cytoplasm|Cell membrane	NA	NA	NA	10.2071121395344	NA	10.2071121395344	10.3386550897967	10.5716183053411	9.27734983285942	8.85916996415542	9.76169829803817
P14576	Srp54	Signal recognition particle 54 kDa protein	0.402208160591646	0.460147473268476	0.491650379074582	NS	Cytoplasm	Nuclear export signal	12.9444246864533	13.1938909892392	12.5113092415333	13.5697193999741	13.0548360793	12.0037736702283	12.7096261555814	14.8685974481091	15.0353151314039	13.6543281013307
P14602	Hspb1	Heat shock protein beta-1	-0.110118248405123	0.805399359893393	0.82382812166718	NS	Cytoplasm	NA	16.8111052789828	15.5890077119146	16.7768908911117	16.0021771920061	16.2947952685038	16.6784884257222	17.111839709781	14.6549405163927	16.402201836899	16.2118676221987
P14685	Psmd3	26S proteasome non-ATPase regulatory subunit 3	1.41018649771008	5.09969844131319e-12	2.40186689981492E-10	Higher in FLEF	Cytoplasm|Nucleus	Nuclear localization signal|Nuclear export signal	15.3032532646233	15.0451974595922	15.179873902941	15.2044273093589	15.1831879841289	16.4655889349925	16.5469905007644	16.6950051419546	16.7384522174495	16.6115091987903
P14733	Lmnb1	Lamin-B1	0.0762193742758627	0.735941333427734	0.759258856606943	NS	Cytoplasm|Nucleus	Nuclear localization signal	13.5065653509517	13.1482802189326	13.617435219519	13.0904527595868	13.3406833872475	13.3216234152935	13.9236382998073	12.9329448591758	13.5619061821105	13.4350281890968
P14824	Anxa6	Annexin A6	4.31515455037632	2.15845163964445e-09	2.33795326470729E-08	Higher in FLEF	Cytoplasm	NA	10.5041142691725	12.1546919330031	10.8678171971629	11.954840968807	11.3703660920364	15.3989668628711	15.8708059392982	15.6132139242585	16.0326710440332	15.7289144426153
P14847	Crp	C-reactive protein	-3.89201822965274	6.34117869324768e-10	8.53309122624529E-09	Higher in BMEF	Extracellular	Signal peptide	15.7792859491715	15.1160981395901	15.6967256638959	15.0936339130229	15.4214359164201	12.0597440051609	11.3212354334241	11.6524511539511	10.6390626222995	11.4181233037089
P14869	Rplp0	60S acidic ribosomal protein P0	2.14192131134871	2.00467864530651e-10	3.56049826733732E-09	Higher in FLEF	Cytoplasm	Nuclear export signal	15.3631539464544	15.1040860579842	15.3473373659392	15.3220870533825	15.2841661059401	17.102597043728	17.2496422697723	17.7620874113776	17.7539584712656	17.4670712990359
P14873	Map1b	Microtubule-associated protein 1B	1.99930833936972	1.1379756896801e-05	0.0000309583381282236	Higher in FLEF	Cytoplasm	Nuclear export signal	11.0280652040397	10.4726152711985	10.8188940782901	10.5943875430508	10.7284905241448	12.8083748829352	13.2925084168864	11.8015866705195	13.2896521039191	12.7980305185651
P14901	Hmox1	Heme oxygenase 1	-0.206059330884918	0.288170513699935	0.318081890079307	NS	Endoplasmic reticulum	Transmembrane domain	14.8507427908563	14.3141887406969	14.8212679699261	15.4236404146683	14.8524599790369	14.3213508705532	14.670019224001	14.8698771991254	14.8023099497048	14.6658893108461
P15066	Jund	Transcription factor jun-D	1.58735067584636	0.0701415577329854	0.0866097184085903	NS	Nucleus	Nuclear localization signal	12.8944462925314	NA	12.2705059425555	NA	12.5824761175435	14.4678188671549	14.5226858173084	13.3327771691576	14.5422238464869	14.216376425027
P15105	Glul	Glutamine synthetase	0.29766253408438	0.227925575197885	0.257453406674271	NS	Cytoplasm	Nuclear localization signal|Nuclear export signal	16.1594967051305	16.74378936326	15.6322988890177	16.2873061319301	16.2057227723346	16.1039693959696	16.1277869234096	17.0634630549798	16.9332583962148	16.5571194426435
P15116	Cdh2	Cadherin-2	2.4769808976968	9.43161836652884e-06	0.0000261945092038252	Higher in FLEF	Cell membrane	Signal peptide|Transmembrane domain	12.604231721451	12.3372162066957	12.6547290754956	12.2641915977078	12.4650921503375	16.0654565605214	15.3058828490736	14.0136791532941	13.8244742104622	14.8023731933378
P15307	Rel	Proto-oncogene c-Rel	0.758593248776349	0.01861840727973	0.0252928401752706	NS	Nucleus	Nuclear localization signal	12.2313432041535	NA	11.5626864593938	11.2576740988155	11.6839012541209	11.9345315378555	12.4453873574442	12.8592500175175	12.6191236946466	12.464573151866
P15327	Bpgm	Bisphosphoglycerate mutase	-3.61293720551481	5.74574698930519e-09	5.17817225687171E-08	Higher in BMEF	Cytoplasm|Mitochondrion	NA	18.6910695447182	19.2541052997458	19.2493180013375	18.8692890136109	19.0159454648531	16.2338852787131	15.5986989855223	14.8876358688626	14.3806175491719	15.2752094205675
P15379	Cd44	CD44 antigen	2.44651038363423	8.22085071039425e-06	0.0000233396057574433	Higher in FLEF	Cell membrane	Signal peptide|Transmembrane domain	12.8801771995626	NA	12.511325516806	NA	12.6957513581843	15.126891039961	15.4961610869343	14.7505254871236	15.2486769646919	15.1555636446777
P15508	Sptb	Spectrin beta chain, erythrocytic	0.793490134912504	9.00465557596153e-05	0.000196583674549167	NS	Cytoplasm	Nuclear export signal	11.2190946450367	11.3811304169887	11.4013060295163	11.4028829166737	11.3511035020538	11.9395397361263	12.4203165703386	12.2169057794025	11.8586312870296	12.1088483432242
P15532	Nme1	Nucleoside diphosphate kinase A	0.828248108002219	2.76447180498351e-05	0.0000689158259512667	NS	Cytoplasm	Nuclear export signal|Peroxisomal targeting signal	14.7049669724719	14.5537543343952	15.0420072968305	14.4790575367783	14.694946535119	15.4046626797226	15.3416217609024	15.8301819583076	15.5094297039834	15.521474025729
P15535	B4galt1	Beta-1,4-galactosyltransferase 1	1.59380328657405	0.000104433690237382	0.000224668725938903	Higher in FLEF	Golgi apparatus	Signal peptide|Transmembrane domain	13.829415814057	NA	13.4754923090303	13.7888982751536	13.6979354660803	16.0113818563268	15.2393865805706	14.8836296844017	14.6460270932797	15.1951063036447
P15626	Gstm2	Glutathione S-transferase Mu 2	-2.38731256107325	3.03688851843731e-10	4.85290743475E-09	Higher in BMEF	Cytoplasm	Nuclear localization signal	17.5257826568002	18.3527289585411	17.529744225604	17.9639378661461	17.8430484267728	15.465304195358	15.3973330976209	15.4833466142969	15.4981832453456	15.4610417881553
P15702	Spn	Leukosialin	1.87814986364071	0.0132466571565697	0.0184321067003179	NS	Cell membrane	Signal peptide|Transmembrane domain	10.6741878491895	NA	10.5917322404483	10.2710384650535	10.5123195182304	11.7022834489071	13.6859707135666	11.743850496744	12.8068698291102	12.484743622082
P15864	H1-2	Histone H1.2	1.69152947872063	0.00231625290298298	0.00374333151447158	NS	Nucleus	Nuclear localization signal	12.0847014004267	12.913289513252	11.6839462445302	12.8867254164258	12.3921656436587	15.0744790862492	14.8001453135879	12.8778087181247	13.0809996207317	13.9583581846734
P15947	Klk1	Kallikrein-1	-4.46486094216612	0.000334187875885128	0.000636404709492437	Higher in BMEF	Extracellular	Signal peptide	13.8851587113946	13.291676752936	13.8153316139038	16.8586650199983	14.4627080245582	10.9102123270151	8.72293000740131	10.8165815350713	NA	10.1499079564959
P16014	Chgb	Secretogranin-1	1.636352638548	0.0208144071701475	0.0279900411553929	NS	Extracellular	Signal peptide	9.44048429974723	NA	NA	9.24384614808756	9.34216522391739	11.4294073862457	11.0042359686401	10.2675180979131	10.9329405187673	10.9085254928916
P16015	Ca3	Carbonic anhydrase 3	-6.89562065380112	1.13242748511766e-14	6.20781204219156E-12	Higher in BMEF	Cytoplasm	NA	19.3561763791603	20.1038067495297	19.1702898880768	19.7033111046809	19.5833960303619	12.528396240412	12.5894605409284	13.128470255344	12.3217735625568	12.6420251498103
P16045	Lgals1	Galectin-1	-0.00685135992368593	0.970952611145909	0.974777641077796	NS	Cytoplasm|Extracellular	Nuclear localization signal	17.9193661092405	17.6746223909111	18.4468811616409	17.3188617395732	17.8399328503414	17.8497355019106	18.1130778598947	17.6138641381359	17.6782154330417	17.8137232332457
P16092	Fgfr1	Fibroblast growth factor receptor 1	1.19838024940017	0.252112443249803	0.281852037850602	NS	Cell membrane	Signal peptide|Transmembrane domain	NA	NA	11.8487987743068	NA	11.8487987743068	13.8869385764951	13.391061819724	12.2932818293615	12.1876887147876	12.9397427350921
P16110	Lgals3	Galectin-3	-2.55557734645732	4.73605310524761e-09	4.39835917784879E-08	Higher in BMEF	Cytoplasm|Nucleus	Nuclear localization signal	16.9128162443511	16.4451063636826	17.1528122462065	16.7688921930311	16.8199067618178	13.7822775621135	14.1975415053776	14.561698019029	14.7672717344833	14.3271972052508
P16125	Ldhb	L-lactate dehydrogenase B chain	-2.04412740358124	2.55134229920628e-06	8.45903873558337E-06	Higher in BMEF	Cytoplasm	Nuclear export signal	19.0766087715801	20.2559667994418	19.1416177957503	20.4407104638307	19.7287259576507	17.7279305442848	17.5350151699116	17.6580222744024	17.9502539012888	17.7178054724719
P16254	Srp14	Signal recognition particle 14 kDa protein	1.5389297400621	4.42753455898171e-07	1.87291457887959E-06	Higher in FLEF	Nucleus	Nuclear localization signal	13.2212667050927	12.5806688663546	13.5420497919523	13.135832902791	13.1199545665476	14.8190854408415	14.5605982613383	14.6007886720215	14.6512453978653	14.6579294430167
P16294	F9	Coagulation factor IX	-1.05485448719239	0.0525569480021766	0.0659619083301169	NS	Extracellular	Signal peptide	11.098729952463	NA	11.4341458170042	12.6363450177791	11.7230735957487	10.1978706190368	11.2555018653294	10.1589734802492	10.3602404549134	10.4931466048822
P16301	Lcat	Phosphatidylcholine-sterol acyltransferase	1.07785045421985	0.00122232525848576	0.00208850563232505	NS	Extracellular|Endoplasmic reticulum|Lysosome/Vacuole	Signal peptide	11.2015056039743	10.7399270084413	10.4145188539589	10.253645845475	10.6523993279624	12.1704878616854	11.7883529888226	11.4049450967222	11.3841765808151	11.6869906320113
P16330	Cnp	2',3'-cyclic-nucleotide 3'-phosphodiesterase	-2.78726275785669	4.18162030335623e-07	1.80212803106243E-06	Higher in BMEF	Cytoplasm	NA	14.8903816174977	13.8437896014302	14.3710860414492	14.167329248067	14.318146627111	11.9342959823867	11.2412396241362	11.3856302023888	11.9972675800895	11.6396083472503
P16332	Mmut	Methylmalonyl-CoA mutase, mitochondrial	-4.27667083759663	1.01947472685993e-08	8.13147332448837E-08	Higher in BMEF	Mitochondrion	Mitochondrial transit peptide	15.6690480227438	16.3767208295007	15.5299448564501	15.9089670100918	15.8711701796966	11.2247260614687	12.2898871371029	11.178687837758	11.7748933220406	11.6170485895925
P16460	Ass1	Argininosuccinate synthase	3.8494818195126	1.45376688465149e-09	1.70035927195933E-08	Higher in FLEF	Cytoplasm	NA	12.0457333641416	11.6162726214823	11.8719860701572	12.1545494354963	11.9221353728193	15.091024167795	15.4094798359251	16.6301885428861	16.1399352531112	15.8176569499293
P16546	Sptan1	Spectrin alpha chain, non-erythrocytic 1	-0.257802313208294	0.325641028754875	0.356098686265267	NS	Cytoplasm	Nuclear export signal	15.3227915574669	15.5533255872031	15.1877810471333	15.3192260227524	15.3457810536389	15.6645006930393	15.5736487058506	14.1761568443076	14.7872386966193	15.0503862349542
P16627	Hspa1l	Heat shock 70 kDa protein 1-like	0.404104157930496	0.000542555747993445	0.000990305041752742	NS	Cytoplasm	Nuclear export signal	17.3867359488853	17.4318189046572	17.4680355029925	17.570121607415	17.4641779909875	18.0952992588311	17.805850880507	17.820376490055	17.5289781672121	17.8126261991513
P16675	Ctsa	Lysosomal protective protein	-1.44589432196251	3.23766923677749e-05	0.0000792515323619547	Higher in BMEF	Extracellular|Lysosome/Vacuole	Signal peptide	15.1041494676984	14.1321173027344	15.2346998653401	14.7039957799666	14.7937406039349	13.691837172834	13.6866036015289	12.9278678272467	12.8223067705874	13.2821538430492
P16858	Gapdh	Glyceraldehyde-3-phosphate dehydrogenase	-2.78453684873515	5.16047117038454e-07	2.13000668417672E-06	Higher in BMEF	Cytoplasm	NA	20.1627777817367	21.6042522731786	20.0495098219998	21.2500016992718	20.7666353940467	17.6119690936662	17.7630840378225	18.3351408914847	18.4543017712341	18.0411239485519
P16879	Fes	Tyrosine-protein kinase Fes/Fps	-3.17306176613413	4.26766873395934e-07	1.82796888500349E-06	Higher in BMEF	Cytoplasm|Lysosome/Vacuole	Nuclear export signal	15.159743059509	16.3377424643481	14.9157686223765	16.3423314594953	15.6888964014322	12.2369638824206	12.7783427266893	12.6122596915727	12.076839092844	12.4261013483816
P17047	Lamp2	Lysosome-associated membrane glycoprotein 2	-1.85633093852808	6.4411147526755e-09	5.67226716533611E-08	Higher in BMEF	Cell membrane|Lysosome/Vacuole	Signal peptide	15.2324968046756	15.4169817294251	15.6313448816531	15.1983403019749	15.3697909294322	13.2999677805746	13.4416389147055	13.6921553176022	13.726695910564	13.5401144808616
P17156	Hspa2	Heat shock-related 70 kDa protein 2	0.452148027650143	0.0140851733936387	0.0195318847664154	NS	Cytoplasm	NA	17.7053253705525	18.0566938643116	17.8492216276546	17.983792941421	17.8987584509849	18.471591526748	18.1601506722801	18.4928894349042	18.2070820825809	18.3329284291283
P17182	Eno1	Alpha-enolase	-0.082084573581111	0.513620233957553	0.543827124473322	NS	Cytoplasm	NA	18.5230853224487	18.8313013751816	18.8093709258166	18.4030932467764	18.6417127175558	18.7256313664445	18.4413519207845	18.5485529991358	18.4863244350932	18.5504651803645
P17183	Eno2	Gamma-enolase	-4.66167825703021	2.19668727652333e-11	7.06556425832963E-10	Higher in BMEF	Cytoplasm	Nuclear export signal|Peroxisomal targeting signal	14.6690522879521	15.7448996457851	15.0400868260202	14.8713765892105	15.081353837242	10.3259615178475	10.5876120636178	10.231743121127	10.647095656298	10.4481030897226
P17225	Ptbp1	Polypyrimidine tract-binding protein 1	0.670791380242516	0.0084236163027982	0.0121306513779035	NS	Nucleus	Nuclear localization signal	14.5585926051724	13.3384506723307	14.5722629220455	13.9188488477096	14.0970387618145	14.7574581313561	14.8696323842504	14.7838133591371	14.5530032449123	14.740976779914
P17426	Ap2a1	AP-2 complex subunit alpha-1	0.11324637212331	0.215898670012403	0.24539226121858	NS	Cytoplasm	Nuclear export signal	15.0276836904928	15.1662459925821	15.1439857895108	15.1817814059143	15.129924219625	14.971821181662	15.1932171719887	15.3974231957501	15.5772710434366	15.2849331482094
P17427	Ap2a2	AP-2 complex subunit alpha-2	0.424531194848773	0.00533356264824514	0.0080064151876759	NS	Cytoplasm	Nuclear export signal	14.604188491999	14.5439281898814	14.4350597909174	14.6101021522022	14.54831965625	14.6412324470794	14.8537534909954	15.2516067201777	15.3167706411864	15.0158408248597
P17439	Gba	Lysosomal acid glucosylceramidase	1.63280607764759	0.0424011776509778	0.0541302546246147	NS	Extracellular|Lysosome/Vacuole	Signal peptide	NA	12.1753161606158	NA	NA	12.1753161606158	14.3490374457468	14.0231656458134	13.3113483495623	13.2897527855986	13.7433260566803
P17563	Selenbp1	Methanethiol oxidase	-0.523352839112168	0.000327967250503214	0.00062682146608857	NS	Cytoplasm	NA	16.9815961589324	17.2567769138689	16.9951874981046	17.1993921442743	17.1082381787951	16.3790238287623	16.3893519957873	16.938216771844	16.6810121849931	16.5969011953467
P17710	Hk1	Hexokinase-1	-0.393858085077338	0.0278246602193712	0.0366205296050857	NS	Cytoplasm	Nuclear export signal	15.8292558362241	15.4880763347312	16.2989147557442	15.5174007294589	15.7834119140396	15.1820455504395	15.6952747439665	15.2378432203686	15.4965497731864	15.4029283219903
P17742	Ppia	Peptidyl-prolyl cis-trans isomerase A	1.04611783146078	0.000128088272256743	0.000268975173628313	Higher in FLEF	Cytoplasm	NA	19.0739959004035	18.4203343917655	19.6184144372488	18.6640510164331	18.9441989364627	19.9933979131673	19.8843875970839	20.1090906711342	19.9584650126937	19.9863352985198
P17751	Tpi1	Triosephosphate isomerase	-2.86394091474064	1.73808887282689e-08	1.24607083829964E-07	Higher in BMEF	Cytoplasm	NA	22.4410584772068	23.8243146077937	22.6442619726428	23.3980056540081	23.0769101779128	20.3423339673828	20.1011537444431	20.2613081457723	20.0811931270091	20.1964972461518
P17879	Hspa1b	Heat shock 70 kDa protein 1B;Heat shock 70 kDa protein 1A	-2.44572322652815	1.36622269053532e-10	2.6206635245723E-09	Higher in BMEF	Cytoplasm	Nuclear export signal	15.0909749174903	15.218192669307	14.8378720015988	15.2870331230036	15.1085181778499	12.8354226559824	12.8989397688731	12.2797568000749	12.6113262093912	12.6563613585804
P17918	Pcna	Proliferating cell nuclear antigen	2.09694078986761	3.55376970073706e-08	2.2370089703327E-07	Higher in FLEF	Cytoplasm|Nucleus	Nuclear export signal	17.4269575839285	16.4273278391236	17.462525510209	17.4250707911657	17.1854704311067	19.3095268407995	19.3816845855877	19.2272247588342	19.1400061763772	19.2646105903996
P18052	Ptpra	Receptor-type tyrosine-protein phosphatase alpha	0.399868299709728	0.255620186755625	0.285435327082117	NS	Cell membrane|Lysosome/Vacuole	Signal peptide|Transmembrane domain	12.1159199351753	10.520389356249	11.7729876087118	10.9164952254881	11.3314480314061	12.0663748310472	12.1326811572781	11.3950293731908	11.9612952448445	11.8888451515901
P18242	Ctsd	Cathepsin D	-1.55968208833106	6.17353348442151e-07	2.47849677275078E-06	Higher in BMEF	Lysosome/Vacuole	Signal peptide	15.7471416445173	15.0974479105798	15.9717138278046	15.1611177736742	15.494355289144	14.2039872188427	13.912287492904	13.8755862299995	13.5589905221977	13.887712865986
P18337	Sell	L-selectin	-0.731023376741702	0.144085064228321	0.167855281317225	NS	Cell membrane	Signal peptide|Transmembrane domain	13.6721138639342	12.7681217983322	12.8838742156286	13.6629378008017	13.2467619196742	13.3757487389514	13.535160566101	11.2720107826864	11.2443296250497	12.3568124281971
P18528	P18528	Ig heavy chain V region 6.96	0.41809544608595	0.28575501372716	0.315809280831923	NS	Extracellular	Signal peptide	16.7618945086242	16.6379988277957	16.9945484583348	15.4225637652249	16.4542513899949	17.9198201111881	16.8354157526903	16.3195917378833	15.9567726490426	16.7579000627011
P18531	Ighv3-6	Ig heavy chain V region 3-6	0.877257698067761	0.433775035627514	0.465357598725877	NS	Extracellular	Signal peptide	NA	NA	10.6187589733709	NA	10.6187589733709	12.5163855205961	11.9347884669789	10.4220668324172	10.7256350600863	11.3997189700196
P18572	Bsg	Basigin	0.938948935630495	0.00589430997143614	0.00876091437005513	NS	Cell membrane	Signal peptide|Transmembrane domain	14.5147431736914	16.2531425465525	14.9110685988504	15.6001713029311	15.3197814055063	16.2836756871257	16.5477221867105	16.0002986369374	16.1477193664106	16.244853969296
P18608	Hmgn1	Non-histone chromosomal protein HMG-14	-0.745209366772174	0.432568982042489	0.464347045232831	NS	Cytoplasm|Nucleus	Nuclear localization signal	10.6325977865872	10.0603805395227	11.0314597071683	NA	10.5748126777594	10.6147890695122	10.500956895694	NA	7.70171038304872	9.60581878275165
P18653	Rps6ka1	Ribosomal protein S6 kinase alpha-1	1.65358528261667	0.00119368266303876	0.00204570371914538	NS	Cytoplasm	Nuclear export signal	11.7006477968253	10.3489871340659	10.7817531180196	12.195226293413	11.256653585581	12.0097098219842	13.0603380187594	13.214440684	13.8026950278963	13.02179588816
P18654	Rps6ka3	Ribosomal protein S6 kinase alpha-3	1.06555504545735	7.6333727240474e-05	0.000169612641614785	Higher in FLEF	Cytoplasm	Nuclear export signal	14.6406926738241	14.284617431707	14.2957341505277	14.465669839067	14.4216785237814	14.9228170249655	15.3441710803519	15.8438291211935	16.1890005316497	15.5749544395401
P18760	Cfl1	Cofilin-1	-0.267711127502122	0.0928748975693208	0.111623395916648	NS	Cytoplasm	Nuclear export signal	18.3262485926443	17.9230816747659	18.6681807778878	18.3142463008434	18.3079393365354	18.1873235205944	18.1285607678004	17.902614764781	17.844599356881	18.0157746025142
P18826	Phka1	Phosphorylase b kinase regulatory subunit alpha, skeletal muscle isoform	-3.60729942446454	5.87382524679381e-05	0.000134597863496253	Higher in BMEF	Cytoplasm	Nuclear export signal	13.3120698870873	15.5439695579589	12.8514127984323	14.9838303069059	14.1728206375961	9.94343038320663	10.5469887321554	10.6814206932358	11.1087775249044	10.5701543333756
P18872	Gnao1	Guanine nucleotide-binding protein G(o) subunit alpha	-0.819953826048562	0.0854316921768765	0.103479259755	NS	Cytoplasm|Cell membrane	Nuclear export signal	11.7051705418013	12.0297609735167	11.1432460398083	NA	11.6260591850421	10.8560902368602	11.580903484274	10.1272518246831	10.5142464213201	10.7696229917843
P19001	Krt19	Keratin, type I cytoskeletal 19	1.65163991506806	0.00241881177521019	0.00389357098389801	NS	Cytoplasm	Nuclear localization signal	NA	NA	NA	12.0512942952872	12.0512942952872	13.4188948887431	13.8065859593947	13.9902415323504	13.4890947115105	13.6762042729997
P19096	Fasn	Fatty acid synthase	0.795617164122856	0.000795112443177537	0.00140745575092668	NS	Cytoplasm	NA	15.9666880161132	16.2850111570106	15.159623747989	15.7634887687368	15.7937029224624	16.431716047812	16.431285367297	16.8792703977435	16.6406969803919	16.5957421983111
P19123	Tnnc1	Troponin C, slow skeletal and cardiac muscles	-4.09619500939121	2.23148679490137e-06	7.53591091107858E-06	Higher in BMEF	Cytoplasm	Nuclear export signal	15.3766645753432	16.8077788511407	16.6165668689658	17.7528353611735	16.6384614141558	12.3093384943738	13.7136139561062	11.4917891369864	12.7663816584193	12.5702808114714
P19137	Lama1	Laminin subunit alpha-1	2.42477841408953	0.00821188912893289	0.0118483903597158	NS	Extracellular	Signal peptide	NA	NA	NA	10.538186215477	10.538186215477	13.4859713868014	13.2579199834006	12.3283270684429	12.5963155296761	12.9171334920802
P19157	Gstp1	Glutathione S-transferase P 1	-0.551371868613023	0.000271160375391988	0.000528592379967752	NS	Cytoplasm	Peroxisomal targeting signal	17.3820786424219	17.8640284492059	17.614180708906	17.7384711116172	17.6496897280378	16.933019033423	17.026655542203	17.4397814618956	16.88931294093	17.0721922446129
P19182	Ifrd1	Interferon-related developmental regulator 1	2.34672080608405	0.0611760059077646	0.0762892272254039	NS	Cytoplasm|Nucleus	Nuclear localization signal	7.80237716776915	NA	NA	NA	7.80237716776915	10.1578097021142	9.37941749327257	10.8812429568193	10.9476022237873	10.3415180939984
P19221	F2	Prothrombin	1.70903679863465	9.37637527820279e-06	0.0000260729465432365	Higher in FLEF	Extracellular	Signal peptide	16.0400799002162	15.5968907562311	15.8261946019563	15.0955923810162	15.6396894098549	18.0882983909235	17.3047424831162	17.0417567695926	16.5714881721625	17.2515714539487
P19246	Nefh	Neurofilament heavy polypeptide	5.0698950133805	0.00198168139410981	0.00324135483842768	NS	Cytoplasm	Nuclear localization signal|Nuclear export signal	7.72526950192403	NA	NA	NA	7.72526950192403	13.1761876603177	13.2576026152068	12.8664483104516	10.9656744351795	12.5664782552889
P19253	Rpl13a	60S ribosomal protein L13a	4.3095924538962	2.79679701620239e-09	2.8480896255729E-08	Higher in FLEF	Cytoplasm	NA	12.7625412890227	14.1994774533651	13.1184649963464	14.0980305382147	13.5446285692373	17.3063018371479	17.9176599595087	18.1412762136719	18.2490711412772	17.9035772879014
P19324	Serpinh1	Serpin H1	0.829428401525662	0.138208881755329	0.161401782435103	NS	Extracellular	Signal peptide	15.7577402610457	13.7042377475569	16.6369687866209	13.9253512733006	15.006074517131	16.1998529449443	16.1581736771313	15.2970323114778	15.5384025634899	15.7983653742608
P19426	Nelfe	Negative elongation factor E	2.68190378288256	0.000225688981771555	0.000446699612674019	Higher in FLEF	Nucleus	Nuclear localization signal	NA	NA	11.3346623687914	NA	11.3346623687914	13.675828284523	14.1403452081268	14.1166432510044	14.2503295744094	14.0457865795159
P19536	Cox5b	Cytochrome c oxidase subunit 5B, mitochondrial	-2.55303794120785	0.0118307894533154	0.0166153925362723	NS	Mitochondrion	Mitochondrial transit peptide	16.3608388030887	16.1222336103423	17.5032781017874	15.8091398037014	16.44887257973	NA	13.8958346385221	NA	NA	13.8958346385221
P19639	Gstm3	Glutathione S-transferase Mu 3	1.64280983680208	8.51798004886106e-06	0.0000240924100577706	Higher in FLEF	Cytoplasm	Nuclear export signal	14.9489347783718	15.1036786904868	14.7253414285304	15.0316363875001	14.9523978212223	15.8957413893161	16.3187996637568	17.3217924732441	17.0937865535366	16.6575300199634
P19973	Lsp1	Lymphocyte-specific protein 1	-4.01313227683027	5.77118797195908e-10	7.96937606075501E-09	Higher in BMEF	Cytoplasm	Nuclear localization signal|Nuclear export signal	14.0348191624236	13.5845760364203	13.7624284609837	14.0188148503706	13.8501596275496	9.96990553269507	10.3674657375274	9.15782049078254	9.86880793302483	9.84099992350747
P20029	Hspa5	Endoplasmic reticulum chaperone BiP	-1.08848889262169	8.75891594724898e-05	0.000191953808150139	Higher in BMEF	Endoplasmic reticulum	Signal peptide	18.0702509200048	17.7163824108705	18.4581177704062	17.7519275832747	17.9991696711391	17.4329668196621	17.0165545736197	16.4948725638713	16.4859775353153	16.8575928731171
P20060	Hexb	Beta-hexosaminidase subunit beta	-3.8864821896802	1.49417367367732e-10	2.78507637054696E-09	Higher in BMEF	Extracellular	Signal peptide	17.5197535953369	16.9678246473191	17.9004108890439	17.2439011090058	17.4079725601764	13.9448328141131	13.7665607747768	13.113560111084	13.0005251935256	13.4563697233749
P20065	Tmsb4x	Thymosin beta-4	1.2015027663908	2.78775852402546e-07	1.25724034837226E-06	Higher in FLEF	Cytoplasm	NA	15.0349686074503	14.4871949314687	14.9550284968012	14.7565815953958	14.808443407779	16.2837176660152	15.9914073120281	15.8218888777085	15.8755955076852	15.9931523408592
P20108	Prdx3	Thioredoxin-dependent peroxide reductase, mitochondrial	-3.88398335127511	7.98916488520263e-12	3.42624754223121E-10	Higher in BMEF	Mitochondrion	Mitochondrial transit peptide	18.2865579398172	19.3463238645977	18.4960600895364	18.9348489721399	18.7659477165228	14.9259965430898	14.8859642382134	14.8367856242517	14.8762577456239	14.8812510377947
P20152	Vim	Vimentin	-3.477752194922	2.34702035584178e-10	3.96811935162352E-09	Higher in BMEF	Cytoplasm	Nuclear localization signal	19.0382994849604	18.8158967339546	18.6049986589658	18.5466299636655	18.7514562103866	15.9069748101496	15.3638286625589	14.9444138658489	14.4854934311373	15.1751776924237
P20357	Map2	Microtubule-associated protein 2	1.2695738340521	0.000172850693898052	0.000352449714075078	Higher in FLEF	Cytoplasm	Nuclear localization signal	13.6527671723302	NA	13.5608728889884	NA	13.6068200306593	14.5593554703385	14.8899211869787	14.9512208411667	15.2265520587797	14.9067623893159
P20444	Prkca	Protein kinase C alpha type;Protein kinase C beta type	-1.51021138782748	4.65622271099697e-05	0.000108968832300395	Higher in BMEF	Cytoplasm|Cell membrane	Nuclear localization signal|Nuclear export signal	14.4605419887894	NA	14.2113734397482	NA	14.3359577142688	NA	13.0151851415356	12.8157901202127	12.4667811087099	12.7659187901527
P20664	Prim1	DNA primase small subunit	2.18341751190617	4.40235651932852e-07	1.86375847828715E-06	Higher in FLEF	Cytoplasm|Nucleus	Nuclear export signal	12.2193125924917	11.5355203790235	12.4409559561796	12.1087405150011	12.076132360674	13.6950175614056	14.2349939397159	14.6079920692083	14.7408419674014	14.3197113844328
P20801	Tnnc2	Troponin C, skeletal muscle	-6.06905036036959	4.53137509737189e-08	2.72865338340602E-07	Higher in BMEF	Cytoplasm	Nuclear export signal	14.089649191249	16.8000692889487	14.5872619190946	16.0156752797254	15.3731639197544	8.70421022155492	9.76790078053923	9.31899622696561	8.94667711974451	9.18444608720107
P20918	Plg	Plasminogen	0.356522115856651	0.272497479546514	0.302806868465949	NS	Extracellular	Signal peptide	17.4301596100165	16.8740197087831	17.0338992425002	16.2446327688674	16.8956778325418	18.2313626706639	17.1947687572024	16.7760929734548	16.3609508361471	17.1407938093671
P21107	Tpm3	Tropomyosin alpha-3 chain	-0.802675376427803	0.00039905300327181	0.000747448590603575	NS	Cytoplasm	Nuclear export signal	17.3663645131697	17.1393606047882	18.0074737696378	17.224834656395	17.4345083859977	16.7950371146715	16.8761684059886	16.3909873555344	16.2984453146003	16.5901595476987
P21126	Ubl4a	Ubiquitin-like protein 4A	2.65162063325564	1.44563938597742e-09	1.69461061356241E-08	Higher in FLEF	Cytoplasm	Nuclear export signal	12.3414821703329	12.0163828061661	12.0915575673406	12.2180035286763	12.166856518129	14.3308931504274	14.6471504611015	15.2252017510591	15.3228493345163	14.8815236742761
P21180	C2	Complement C2	2.33819118558715	2.78451030899518e-07	1.25724034837226E-06	Higher in FLEF	Extracellular	Signal peptide	12.8142427665813	12.167558735558	12.7614393665363	12.0393657596706	12.4456516570865	15.2396692096589	15.0489379786177	14.4338933887887	14.041898744585	14.6910998304126
P21278	Gna11	Guanine nucleotide-binding protein subunit alpha-11;Guanine nucleotide-binding protein subunit alpha-14	-1.62050416430273	5.57385781050357e-05	0.000128449541067743	Higher in BMEF	Cytoplasm	Nuclear export signal	16.228121401154	17.5143364784707	16.4333462932605	16.1838156261595	16.5899049497612	14.5707133904871	15.2234447283572	14.6660633260386	14.9409310797338	14.8502881311542
P21279	Gnaq	Guanine nucleotide-binding protein G(q) subunit alpha	-1.17579597437993	0.00382009773193159	0.00592851295555727	NS	Cytoplasm	Nuclear export signal	10.1776924916813	10.2932575454336	10.2933324840967	9.27432359712647	10.0096515295845	8.08972896097448	9.64318413427499	8.64144813209488	8.67696665187351	8.76283196980446
P21300	Akr1b7	Aldo-keto reductase family 1 member B7	4.13682513222603	3.15545243267934e-08	2.02987946126628E-07	Higher in FLEF	Cytoplasm	NA	10.3438333947997	10.4528433080942	10.11504703831	10.9542834245591	10.4665017914408	15.332389623649	15.1560311039123	14.2154030936969	12.815640823151	14.3798661611023
P21460	Cst3	Cystatin-C	0.375558165625133	0.288546068306426	0.31842688500343	NS	Extracellular|Lysosome/Vacuole	Signal peptide	15.4418477735002	15.13676099909	15.6879558252712	14.8135449552776	15.2700273882848	16.7043544287089	15.8816856951182	14.8205033026124	14.7060120244904	15.5281388627324
P21550	Eno3	Beta-enolase	-7.54100203865036	3.47928352795179e-11	9.60901602614959E-10	Higher in BMEF	Cytoplasm	Nuclear localization signal	17.9371978569488	19.2998137517807	18.2203814696341	19.0728227111551	18.6325539473797	11.2477059263488	12.0258264418823	10.0740591203385	10.9456803839659	11.0733179681339
P21570	Ang	Angiogenin	-1.76667028109696	1.83810806937412e-05	0.0000476052642339736	Higher in BMEF	Extracellular	Signal peptide	15.669070343158	15.9301673735062	16.1759413767703	14.8751408865602	15.6625799949987	14.1061146838244	14.2708065337881	13.5405023421499	13.4365208777871	13.8384861093874
P21614	Gc	Vitamin D-binding protein	-0.74332986938065	0.0687658413580556	0.0850304297148953	NS	Extracellular	Signal peptide	18.6139965710792	17.68047235488	18.5496424749504	17.1490359388796	17.9982868349473	18.2911031351266	17.2178530367426	16.7508351723665	16.265116070495	17.1312268536827
P21845	Tpsb2	Tryptase beta-2	-4.83237219261356	0.000191646477823104	0.00038747994270482	Higher in BMEF	Extracellular	Signal peptide	13.9398779873878	13.4068034168058	14.7050757818033	13.1823963002387	13.8085383715589	NA	NA	8.97616617894537	NA	8.97616617894537
P21956	Mfge8	Lactadherin	-3.31938112923029	7.59129612939446e-05	0.0001689623927534	Higher in BMEF	Extracellular	Signal peptide	16.5205214173471	15.7872716114406	17.2772750026663	13.5827785873066	15.7919616546901	12.4002388085073	12.9257564955529	12.118614946242	12.4188431776147	12.4658633569792
P21981	Tgm2	Protein-glutamine gamma-glutamyltransferase 2	2.22218707044896	0.000193467243854828	0.000390562461283665	Higher in FLEF	Cytoplasm	Nuclear localization signal	12.0368080842936	10.9683210528995	13.3823456398281	13.1104711569606	12.3744864834954	14.0128292215259	14.3897801867284	15.2438205202481	14.883855020606	14.6325712372771
P22091	Tal1	T-cell acute lymphocytic leukemia protein 1 homolog	0.989057892118445	0.000979668625606944	0.00170721902876664	NS	Nucleus	Nuclear localization signal	11.4540743163177	NA	11.0077618510868	NA	11.2309180837022	12.3644141448277	12.0166223663306	12.4059841598092	12.1102286578168	12.2243123321961
P22315	Fech	Ferrochelatase, mitochondrial	-2.03412688557251	1.10171882283794e-07	5.73698597282342E-07	Higher in BMEF	Mitochondrion	Mitochondrial transit peptide	15.5015425593972	15.8912898986005	15.1047503656091	15.5283939777295	15.5064942003341	13.112155334842	13.9391531368205	13.523522645507	13.156908968992	13.4329350215404
P22366	Myd88	Myeloid differentiation primary response protein MyD88	0.537715287605618	0.0832459837081958	0.1011337089039	NS	Cytoplasm	Nuclear localization signal|Nuclear export signal	11.4135482719824	10.8478548796453	10.9810309814753	11.6140983949409	11.214133132011	11.0529387851285	11.9013025562357	11.9863759196553	12.3817044152773	11.8305804190742
P22599	Serpina1b	Alpha-1-antitrypsin 1-2	-0.749785011519325	0.0667423377011294	0.0827416759984624	NS	Extracellular	Signal peptide	18.5392697661147	18.0140235292128	18.709755962827	17.2847547577401	18.1369510039737	18.5781411136861	17.1448288130166	16.8575610026865	16.5491000884021	17.2824077544478
P22682	Cbl	E3 ubiquitin-protein ligase CBL	1.50935579128131	0.0431074584281288	0.0549123021512628	NS	Cytoplasm	Nuclear export signal	11.3573655214837	7.81655240262578	10.6997077831588	10.8755185037631	10.1872860527578	10.9480296480551	12.1448256560504	11.6955068767407	12.2997685465817	11.772032681857
P22892	Ap1g1	AP-1 complex subunit gamma-1	0.745461996528994	0.000465344984580174	0.000856488064780327	NS	Cytoplasm|Lysosome/Vacuole|Golgi apparatus	Nuclear export signal	14.6393991226678	14.6199622291362	14.3866437343334	14.629207636885	14.5688031807556	14.9046176775704	15.1190080507624	15.6981670622221	15.7562706598824	15.3695158626093
P22907	Hmbs	Porphobilinogen deaminase	1.56758031933591	5.34085769166026e-07	2.19929932267821E-06	Higher in FLEF	Cytoplasm	Nuclear export signal	15.9803733038068	15.2734818883266	15.995086170237	16.3229692842624	15.8929776616582	17.503587149046	17.334940021662	17.6477600556311	17.2513314142808	17.434404660155
P22935	Crabp2	Cellular retinoic acid-binding protein 2	1.39194201336235	0.0249157714112225	0.0330310867540082	NS	Cytoplasm	Nuclear export signal	12.8270243361195	12.7741143574785	14.0602715925917	12.4021034589737	13.0158784362909	15.4679583731711	14.5926128249709	12.7721736864356	15.1892533784175	14.5054995657487
P23116	Eif3a	Eukaryotic translation initiation factor 3 subunit A	3.15028827441538	1.44508893740181e-09	1.69461061356241E-08	Higher in FLEF	Cytoplasm|Nucleus	Nuclear localization signal|Nuclear export signal	11.9824076948019	10.957021849547	11.7554863084392	11.9073649125679	11.650570191339	14.4437064075603	14.8768691766252	14.9513225249532	15.0622130420031	14.8335277877855
P23198	Cbx3	Chromobox protein homolog 3	1.26681414772449	5.69818069757755e-05	0.000131028348647435	Higher in FLEF	Nucleus	Nuclear localization signal	14.4838920922278	14.3525191243328	14.9062407486027	14.3825416843026	14.5312984123665	15.561350669799	16.488247693159	15.3500580439438	15.7874751068331	15.7967828784337
P23242	Gja1	Gap junction alpha-1 protein	-5.04649029352235	0.00135132947465166	0.00228983712778269	NS	Cell membrane	Signal peptide|Transmembrane domain	11.2483450715365	NA	12.9931038070358	NA	12.1207244392862	7.86765829419868	6.67752207154643	NA	NA	7.27259018287255
P23249	Mov10	Putative helicase MOV-10	3.37254119892283	8.28870305724649e-12	3.52604101830446E-10	Higher in FLEF	Cytoplasm|Nucleus	Nuclear export signal	11.7637689045103	11.3142204309567	12.0367725924278	11.605419879319	11.6800454518034	14.9642926857907	15.1514659984156	15.0030959264574	15.1303973337565	15.062312986105
P23475	Xrcc6	X-ray repair cross-complementing protein 6	2.54107713437168	1.37825750812226e-10	2.63416969396555E-09	Higher in FLEF	Nucleus	Nuclear localization signal	11.654978986913	11.0730054077754	11.4293068597438	11.3169569582611	11.3685620531733	13.5177710024311	14.0408432871494	14.0619913567832	14.1262630200877	13.9367171666128
P23492	Pnp	Purine nucleoside phosphorylase	-0.896698036249889	2.8942032388235e-05	0.0000718781642410262	NS	Cytoplasm	Nuclear export signal	17.622300687058	16.936472862308	17.7725713705889	17.3372019899404	17.4171367274738	16.4141959745074	16.3943157135042	16.7558702114668	16.5143070396105	16.5196722347723
P23506	Pcmt1	Protein-L-isoaspartate(D-aspartate) O-methyltransferase	-1.29446030733693	9.22682152904031e-10	1.15693662884249E-08	Higher in BMEF	Cytoplasm|Nucleus	Nuclear localization signal|Nuclear export signal	16.8378221662105	17.328741295622	17.0638307277297	17.1977620004836	17.1070390475115	15.6913129926781	15.8043937869661	15.9115160350871	15.8736055517591	15.8202070916226
P23591	Gfus	GDP-L-fucose synthase	0.416491378545944	0.000681828816660568	0.00121920237555407	NS	Cytoplasm	NA	15.4655063817448	15.166087522686	15.5342032568634	15.3247593858427	15.3726391367842	15.568659583613	15.719047118113	16.013242398191	15.9220154074773	15.8057411268486
P23708	Nfya	Nuclear transcription factor Y subunit alpha	-0.349907662811895	0.706248573615605	0.731055970530282	NS	Nucleus	Nuclear localization signal	15.3619458574617	14.9600984093146	14.3439937136392	11.9029262665977	14.1422410617533	14.455997447982	13.6054541715447	14.0325506312535	12.6407830036696	13.6836963136125
P23780	Glb1	Beta-galactosidase	-3.66472113412822	4.0728726613537e-08	2.50986019727112E-07	Higher in BMEF	Extracellular|Lysosome/Vacuole	Signal peptide	16.7416309959427	15.5604088107448	17.4324359170416	16.1491598225768	16.4709088865765	13.1679608488124	12.9385607257418	12.5355382485998	12.3591946208298	12.7503136109959
P23881	Tcea3	Transcription elongation factor A protein 3	0.885278709763324	0.172013536956889	0.198245883209	NS	Cytoplasm|Nucleus	Nuclear localization signal|Nuclear export signal	9.98028475497631	11.754933427384	NA	NA	10.8676090911802	11.0895775555596	11.5923239141015	12.2723681303026	12.3616754066771	11.8289862516602
P23927	Cryab	Alpha-crystallin B chain	-5.20838966184635	7.3239072695408e-07	2.85963070664898E-06	Higher in BMEF	Cytoplasm	Nuclear localization signal	17.6297661936899	17.3406107772554	17.6170555581861	17.576979417811	17.5411029867356	13.0999238237212	13.7914163883724	9.99157698810417	12.5631588738293	12.3615190185067
P23953	Ces1c	Carboxylesterase 1C	-6.23887407562211	5.40935296555745e-09	4.95387793286728E-08	Higher in BMEF	Extracellular	Signal peptide	16.9430774839552	16.5368088327753	17.1752970104403	16.0291394714818	16.6710806996631	11.2730697254229	11.2897354691374	9.61288249516106	8.67407098884441	10.2124396696414
P24270	Cat	Catalase	-2.8113639199264	1.84110504619639e-11	6.18587841954519E-10	Higher in BMEF	Peroxisome	Peroxisomal targeting signal	17.4574736180191	17.7323144417253	17.7945048799396	17.3748146984433	17.5897769095318	15.0877614601545	14.8982541592273	14.6370051124949	14.2028494634846	14.7064675488403
P24288	Bcat1	Branched-chain-amino-acid aminotransferase, cytosolic	1.03384258097262	0.239036782512433	0.268280644202783	NS	Cytoplasm	NA	13.4199135609719	10.8418235173316	13.9907404770663	10.86148040256	12.2784894894825	13.1488368968684	14.5632969249834	11.2393271713881	13.2103976076388	13.0404646502197
P24369	Ppib	Peptidyl-prolyl cis-trans isomerase B	-0.601580691403062	0.0122274365626622	0.0171223063095416	NS	Endoplasmic reticulum	Signal peptide	18.2977669099631	17.8883344204719	19.0803621506026	18.0253823726483	18.3229614634215	17.9611295773348	17.862895265235	17.490692161096	17.4202313967975	17.6837371001158
P24452	Capg	Macrophage-capping protein	-2.48907636733248	5.0106984339493e-08	2.97651286476155E-07	Higher in BMEF	Cytoplasm	NA	18.3978912852204	17.2475814588538	18.3454109998548	17.4704863109227	17.8653425137129	15.2353481785967	15.2421279067227	15.5161921474818	15.6465265590605	15.4100486979654
P24472	Gsta4	Glutathione S-transferase A4	-0.69335782600259	0.000229927010450881	0.000453916534479191	NS	Cytoplasm	NA	19.0484363224759	19.6735661896547	19.0121321591884	19.4213255302982	19.2888650504043	18.5207506701149	18.3425235734589	18.8365954828222	18.7688111180199	18.617170211104
P24527	Lta4h	Leukotriene A-4 hydrolase	-0.945408326609972	1.14426481623298e-08	8.90265030328754E-08	NS	Cytoplasm	Nuclear export signal	17.8133230877901	17.4934622571438	17.8590237474284	17.9246362389192	17.7726113328204	16.7891402850362	16.8247186988949	16.8900260028708	16.7826510698691	16.8216340141677
P24529	Th	Tyrosine 3-monooxygenase	1.42258346964671	0.0347857534859621	0.0450515221307268	NS	Cytoplasm	Nuclear export signal	9.55461518760135	9.66815955115666	9.40970311366374	8.46880075456732	9.27531965174727	11.6211433425814	10.6479102989254	8.73032794450473	11.2541381438703	10.5633799324705
P24547	Impdh2	Inosine-5'-monophosphate dehydrogenase 2	1.6520196623845	5.90905102626493e-11	1.39152875730123E-09	Higher in FLEF	Cytoplasm	Nuclear localization signal|Nuclear export signal	15.1696569593727	15.0436949438394	15.0009219287614	15.0172992596286	15.0578932729005	16.5635728879048	16.5011433837416	16.9422631027428	16.9554317982168	16.7406027931515
P24549	Aldh1a1	Retinal dehydrogenase 1	-3.13298252586672	8.14199390575254e-07	3.12811492009065E-06	Higher in BMEF	Cytoplasm	Nuclear localization signal	15.2172220591931	15.9270439512603	15.5036756061951	15.6351462142483	15.5707719577242	12.9568786810073	13.3545210489853	11.3067718381964	11.8281828866244	12.3615886137034
P24668	M6pr	Cation-dependent mannose-6-phosphate receptor	1.70919736777034	0.000511612425164731	0.000938697580084855	Higher in FLEF	Lysosome/Vacuole|Golgi apparatus	Signal peptide|Transmembrane domain	12.5727730744176	11.4814115907465	11.7476605987775	12.2939058605753	12.0239377811292	12.7943089369558	14.0354755909877	14.2596700292607	13.9530369278885	13.7606228712732
P24788	Cdk11b	Cyclin-dependent kinase 11B	2.44377210089753	1.30336581762869e-05	0.0000349639665181533	Higher in FLEF	Nucleus	Nuclear localization signal	11.1455622305856	10.9255201394176	10.9931049084848	10.3241776305341	10.8470912272555	12.701216699354	13.5096667539971	13.0258305195545	13.8305363158501	13.2668125721889
P24860	Ccnb1	G2/mitotic-specific cyclin-B1	1.95883402811072	0.135288052409982	0.158165885740836	NS	Cytoplasm|Nucleus	Nuclear export signal	NA	NA	NA	11.7837480307558	11.7837480307558	12.5358137665803	13.8687421817742	14.4821394585943	14.4246835981675	13.8278447512791
P25118	Tnfrsf1a	Tumor necrosis factor receptor superfamily member 1A	1.76329427352376	0.077804221706302	0.0950039975696164	NS	Cell membrane	Signal peptide|Transmembrane domain	10.1515173908528	NA	10.8809161418857	NA	10.5162167663693	13.5295132171283	12.9748159577823	10.6989033202848	NA	12.4010774983985
P25206	Mcm3	DNA replication licensing factor MCM3	3.12264395108348	1.09133067027756e-08	8.55389195499868E-08	Higher in FLEF	Nucleus	Nuclear localization signal	12.0346021220804	10.7357916229669	12.0635162009955	12.0295760673006	11.7158715033359	14.5370191224247	14.9789648671624	14.9790074217436	14.879625358274	14.8436541924012
P25425	Pou2f1	POU domain, class 2, transcription factor 1	0.227673036326632	0.45360796870377	0.485646851007182	NS	Nucleus	Nuclear localization signal	13.377871202147	NA	13.4499702465729	13.0985836554691	13.308808368063	12.5637624708661	13.3765669353364	13.757270674773	14.218056481041	13.4789141405041
P25444	Rps2	40S ribosomal protein S2	3.26635317895024	5.4731552623366e-11	1.30579316128689E-09	Higher in FLEF	Cytoplasm|Nucleus	Nuclear localization signal	15.916147116228	16.2781312828921	15.2912702214435	16.2757694923422	15.9403295282265	19.1026803406092	19.2668650871532	19.2075658963627	19.2925563019869	19.217416906528
P25785	Timp2	Metalloproteinase inhibitor 2	1.82311479689077	0.00018695384198919	0.000378863433151356	Higher in FLEF	Extracellular	Signal peptide	NA	12.099334331933	12.0043373992541	12.0481645811744	12.0506121041205	14.7582127814559	14.1668823916323	13.0963748785628	13.0731482037772	13.773654563857
P25799	Nfkb1	Nuclear factor NF-kappa-B p105 subunit	0.990959427865195	0.0011544381108699	0.00198511781852122	NS	Cytoplasm|Nucleus	Nuclear localization signal|Nuclear export signal	11.3001570322721	11.3924530217471	11.2873987326153	11.3445839370341	11.3311481809172	11.5595855458592	12.32850266751	12.6220281632808	13.2345205081765	12.4361592212066
P25976	Ubtf	Nucleolar transcription factor 1	2.42539034243249	1.07533568716178e-08	8.45364493260567E-08	Higher in FLEF	Nucleus	Nuclear localization signal	10.7762650694004	NA	11.2320186504988	11.4923475350818	11.1668770849937	13.4537444330907	13.7622449452157	13.8051021568487	13.6505457435037	13.6679093196647
P26039	Tln1	Talin-1	-0.160068805245861	0.0730486249559625	0.0898627557468989	NS	Cytoplasm|Cell membrane	Nuclear localization signal	16.328583591889	15.9227200347857	16.2561540285121	16.3926140185858	16.2250179184432	15.953010630343	16.0398679760872	16.127665769082	16.2135550413565	16.0835248542172
P26040	Ezr	Ezrin	0.741441274097074	0.000292998687082102	0.000567180944718565	NS	Cytoplasm	Nuclear export signal	14.7080136955285	14.0002630088752	14.8933825348035	14.83020732247	14.6079666404193	15.3419263327468	15.2910301111458	15.4331067351561	15.3137290435172	15.3449480556415
P26041	Msn	Moesin	-1.77059188496701	7.92886887923672e-07	3.06633308929426E-06	Higher in BMEF	Cytoplasm	Nuclear export signal	17.1056230523477	16.2521781554913	17.4820228682672	16.5242392130735	16.8410158222949	15.13277369578	15.1709803507813	14.9265597587636	15.0323399506455	15.0656634389926
P26043	Rdx	Radixin	0.0172771463037194	0.842541639524545	0.857828054138578	NS	Cytoplasm	Nuclear export signal	16.9152305604007	17.4599859718209	17.0446497967737	17.2131013706023	17.1582419248994	17.1665359850149	17.1439605069211	17.1802791122465	17.2470822900566	17.1844644735598
P26187	Mgmt	Methylated-DNA--protein-cysteine methyltransferase	2.02932963331094	9.99375004036018e-05	0.000215788094404011	Higher in FLEF	Cytoplasm|Nucleus|Mitochondrion	Nuclear export signal	10.3333130614214	NA	9.84380408954814	10.8805221483452	10.3525464331049	12.0159292679237	12.595579262924	12.5196804100053	13.1229938641846	12.5635457012594
P26231	Ctnna1	Catenin alpha-1	0.211607995662131	0.299260376621251	0.329354994090778	NS	Cytoplasm|Cell membrane	Nuclear export signal	14.4138266553716	14.1681104018494	14.5073008639425	13.8093677146084	14.224651408943	14.476111060843	14.8386713085038	13.8727619258797	14.6787272417828	14.4665678842523
P26262	Klkb1	Plasma kallikrein	-1.90439800413652	8.94071150447928e-08	4.78804600874398E-07	Higher in BMEF	Extracellular	Signal peptide	15.5830154777287	15.2489602272968	15.4500032409887	14.7343303371298	15.254077320786	13.5885605477463	13.5884511216802	13.1059467440789	12.8818383895357	13.2911992007603
P26350	Ptma	Prothymosin alpha	1.112245965159	2.2063514055759e-06	7.46057927205954E-06	Higher in FLEF	Cytoplasm|Nucleus	Nuclear localization signal	17.2229315345205	16.9701109779922	17.063961033642	17.1421145226114	17.0997795171915	18.4536595502272	18.1356110882727	18.3344998355376	17.6366374283788	18.1401019756041
P26369	U2af2	Splicing factor U2AF 65 kDa subunit	-0.708994893229399	0.156772580165034	0.181992816982957	NS	Nucleus	Nuclear localization signal	13.3826534213317	13.7230223335238	13.5391264699071	14.1912682909181	13.7090176289202	13.6517195798018	13.9988580548214	11.7386968976687	12.2216100852516	12.9027211543859
P26443	Glud1	Glutamate dehydrogenase 1, mitochondrial	-2.52924732758084	2.40866970813158e-09	2.53102245226974E-08	Higher in BMEF	Mitochondrion	Mitochondrial transit peptide	18.4219484400049	18.4130371959013	18.2792918580312	17.9329706558034	18.2618120374352	16.1006341337287	16.0538307861733	15.3867207723289	15.0455815845187	15.6466918191874
P26450	Pik3r1	Phosphatidylinositol 3-kinase regulatory subunit alpha	-0.166815262992534	0.228381888426693	0.257858403563957	NS	Cytoplasm|Lysosome/Vacuole	Nuclear localization signal	13.5360408077686	13.1303020934405	13.4858974040558	13.6603059521672	13.453136564358	12.9983355364569	13.3380569615735	13.3970146310702	13.5374348513572	13.3177104951144
P26516	Psmd7	26S proteasome non-ATPase regulatory subunit 7	1.38612773442157	7.54928342061589e-10	9.85140872855891E-09	Higher in FLEF	Cytoplasm	Nuclear export signal	15.4231119871605	15.0806924016288	15.2583828620836	15.1489616315257	15.2277872205996	16.800972922963	16.5772348533069	16.4412136902704	16.6585617520677	16.619495804652
P26618	Pdgfra	Platelet-derived growth factor receptor alpha	0.568734752305616	0.466708651781542	0.498055459872069	NS	Cell membrane	Signal peptide	12.1021173116846	10.885736896269	NA	NA	11.4939271039768	13.1779701315477	12.9282501237194	11.6383830070995	10.3685369538953	12.0282850540655
P26638	Sars1	Serine--tRNA ligase, cytoplasmic	0.437776877558283	6.11315469734031e-05	0.000139175187865646	NS	Cytoplasm	Nuclear localization signal|Nuclear export signal	16.8250931450216	17.1558108614783	16.7151861944586	17.0097242532911	16.9264536135624	17.4736740378401	17.3061923053024	17.3606640846413	17.268552582277	17.3522707525152
P26645	Marcks	Myristoylated alanine-rich C-kinase substrate	-0.09753889806121	0.592294962635651	0.620650760409825	NS	Cytoplasm	Nuclear localization signal	15.4619474002733	15.7771274893857	15.178316224148	15.5282664509272	15.4864143911835	15.861169510213	15.529583627302	15.0818916630882	14.7768388506496	15.3123709128132
P26883	Fkbp1a	Peptidyl-prolyl cis-trans isomerase FKBP1A	-1.16274481988326	4.28038937627662e-09	4.09783193463868E-08	Higher in BMEF	Cytoplasm	NA	16.7157191555954	16.7726493255424	17.0543188191211	16.7360467092676	16.8196835023816	15.6903307857224	15.8162688058397	15.5413517477717	15.502668098821	15.6376548595387
P26928	Mst1	Hepatocyte growth factor-like protein	1.4638399756964	0.00133352458900404	0.00226403032088713	NS	Extracellular	Signal peptide	10.9322959096099	10.3933969643278	11.2664691067007	10.0026992141903	10.6487152987072	12.6467483221194	12.43828559309	11.5794640708494	11.4588909487074	12.0308472336916
P27005	S100a8	Protein S100-A8	-4.81797532121352	1.60866964193929e-08	1.17206248083284E-07	Higher in BMEF	Cytoplasm	Nuclear localization signal	14.4388115632474	12.8080017898161	14.6949059244983	14.9617542694668	14.2258683867572	9.96141421886197	9.55586992884404	9.05104001427152	8.71860313485054	9.32173182420702
P27046	Man2a1	Alpha-mannosidase 2	2.21295047930175	3.05973668623949e-06	9.95074662140154E-06	Higher in FLEF	Golgi apparatus	Signal peptide|Transmembrane domain	10.5980849252697	11.3519864313263	11.8021562091711	11.0420881255805	11.1985789228369	13.8680129475617	13.5239742425967	12.9599565150761	13.1732212342733	13.381291234877
P27048	Snrpb	Small nuclear ribonucleoprotein-associated protein B;Small nuclear ribonucleoprotein-associated protein N	2.32257310303064	3.23532312052066e-11	9.37710409931126E-10	Higher in FLEF	Cytoplasm|Nucleus	Nuclear localization signal	14.6476472527734	14.6963091197494	14.708683855605	14.7734058560541	14.7065115210455	17.1151371192922	17.3665445765488	16.6260591147405	16.9881107473697	17.0239628894878
P27090	Tgfb2	Transforming growth factor beta-2 proprotein	1.89839998871479	0.00114329124111023	0.00196829676790355	NS	Extracellular	Signal peptide	10.3568519719784	10.589298134679	10.5001450454113	10.6602681016485	10.5266408134293	13.4183083522533	13.0783414824011	11.1652570361664	11.6514718733671	12.328344686047
P27546	Map4	Microtubule-associated protein 4	0.217155739269202	0.10616142340132	0.12621174407076	NS	Cytoplasm	Nuclear localization signal	14.3997850107833	14.0055636069195	14.7536251706167	14.16974040713	14.3321785488623	14.5927574388475	14.6705255076284	14.4279619083186	14.462850307332	14.5385237905316
P27601	Gna13	Guanine nucleotide-binding protein subunit alpha-13	-1.58426643519472	0.00618162111608767	0.00915442206270703	NS	Cytoplasm	Nuclear export signal	12.4826049454247	14.1843750567185	12.6334536829478	12.8733131860006	13.0434367177729	12.0408736172396	11.3219161533131	11.6463588602479	11.2576316536523	11.5666950711132
P27612	Plaa	Phospholipase A-2-activating protein	-0.0177340540285545	0.889869347585145	0.901490456791173	NS	Cytoplasm|Nucleus	Nuclear export signal	15.9087927413888	16.4569527886968	15.78139613002	16.2369160484466	16.0960144271381	15.8863333616108	16.0186865968763	16.2134625244799	16.3109976458326	16.1073700321999
P27641	Xrcc5	X-ray repair cross-complementing protein 5	2.55960918859878	3.92796373205329e-09	3.82287983147252E-08	Higher in FLEF	Nucleus	Nuclear localization signal	12.0158783845738	11.678120528268	11.5755183396427	12.3488345288974	11.9045879453455	14.0679824650514	14.4413329126577	14.633167913705	14.9644133547815	14.5267241615489
P27659	Rpl3	60S ribosomal protein L3	3.92491757628726	1.27808874594848e-12	8.09581238027049E-11	Higher in FLEF	Cytoplasm	Nuclear localization signal	11.2087388638936	11.8373408638353	11.3264095338967	11.8969926540377	11.5673704789158	15.2437486206925	15.5677213070037	15.5117317247563	15.7996130815168	15.5307036834923
P27773	Pdia3	Protein disulfide-isomerase A3	-1.26993710756392	0.000225625005867869	0.000446699612674019	Higher in BMEF	Endoplasmic reticulum	Signal peptide	18.7951251689769	18.0078652777658	19.3433680216706	18.1711388180703	18.5793743216209	17.729947455791	17.4422188108058	16.9789262591381	16.8638754469292	17.253741993166
P27870	Vav1	Proto-oncogene vav	-0.286741247425265	0.545753484597413	0.575194731518752	NS	Cytoplasm|Lysosome/Vacuole	Nuclear export signal	13.9455412620357	12.5246179033808	13.3818643573533	14.2146388914572	13.5166656035567	12.1220388909233	13.1282971335555	14.0665479332342	13.9757025774944	13.3231466338018
P28028	Braf	Serine/threonine-protein kinase B-raf	2.39666909984155	0.00439997405282444	0.0067177606739939	NS	Cytoplasm	Nuclear export signal	10.699489098233	NA	NA	11.5650132068923	11.1322511525627	12.5632806638014	13.5297617226313	14.3949951217135	14.7361448773063	13.8060455963631
P28063	Psmb8	Proteasome subunit beta type-8	-2.09959579068781	2.52975842496284e-08	1.68917413818721E-07	Higher in BMEF	Cytoplasm|Nucleus	Nuclear export signal	16.2977041270752	15.7171453732469	16.032883458729	16.4052365049103	16.1132423659904	13.515243338861	14.0675336700532	14.335288030541	14.2593959482075	14.0443652469157
P28076	Psmb9	Proteasome subunit beta type-9	-3.43445784370722	1.25188570621049e-09	1.49404911770595E-08	Higher in BMEF	Cytoplasm|Nucleus	Nuclear export signal	17.2591816895582	17.2507416143195	17.0202670186111	17.4378661308165	17.2420141133263	13.2569958218207	13.5929289224137	14.2632761749777	14.4264920489094	13.8849232420304
P28184	Mt3	Metallothionein-3	-2.93201598746124	0.0632488820929917	0.0787067357963037	NS	Cytoplasm|Nucleus	Nuclear localization signal	11.3696023574492	10.3343694661061	12.2500888897056	9.29630307545612	10.8125909471793	7.88057495971804	NA	NA	NA	7.88057495971804
P28271	Aco1	Cytoplasmic aconitate hydratase	0.291424225917385	0.0116493955763484	0.016382447791319	NS	Cytoplasm	NA	15.997757899418	16.1362213640839	16.0911412579486	16.0294039608857	16.063631120584	16.2054580196998	16.1184021713902	16.6784366753467	16.4807936926366	16.3707726397683
P28293	Ctsg	Cathepsin G	-4.07968289468373	6.01282890240196e-05	0.000137246527304934	Higher in BMEF	Extracellular	Signal peptide	14.4043304449874	11.8763844639858	14.2923059399122	15.5232058264143	14.0240566688249	10.2634917784695	10.818850192897	8.91503678266486	9.93497691525407	9.98308891732135
P28301	Lox	Protein-lysine 6-oxidase	4.83220412264294	1.29980146645892e-08	9.85122519478561E-08	Higher in FLEF	Extracellular	Signal peptide	12.4578202746965	10.8281822464013	12.9314393125913	11.2950104998547	11.8781130833859	17.2956357108737	16.7560017090227	16.2593816596323	16.3501822831447	16.6653003406684
P28352	Apex1	DNA-(apurinic or apyrimidinic site) endonuclease	1.13772940720976	6.79199363418093e-10	9.04741576270313E-09	Higher in FLEF	Nucleus	Nuclear localization signal	15.4368685307276	15.2097327082049	15.3737256693882	15.324308901099	15.336158952355	16.512401110886	16.6531690343966	16.2599848242133	16.466108577961	16.4729158868642
P28474	Adh5	Alcohol dehydrogenase class-3	-0.357559945828928	0.0323536115549745	0.0421708181251521	NS	Cytoplasm	NA	17.1033653031444	17.8200133265175	17.2129897501595	17.5798581296395	17.4290566273652	16.9756440224538	16.8955203449523	17.3271174842629	17.1039130674162	17.0755487297713
P28481	Col2a1	Collagen alpha-1(II) chain	-2.94748129891541	0.00184335738651153	0.00304055979169742	NS	Extracellular	Signal peptide	16.0735435080375	15.2842325461941	16.9925475435779	12.563858975508	15.2285456433294	13.1637072618208	12.9362839346974	11.2457350834859	11.2759978508895	12.1554310327234
P28650	Adss1	Adenylosuccinate synthetase isozyme 1	-7.22690347934812	3.19890780531296e-11	9.3658172071138E-10	Higher in BMEF	Cytoplasm|Nucleus	Nuclear localization signal	17.5829976267852	19.3560177845635	17.5454283588999	18.7342917808479	18.3046838877741	10.7970698305953	11.5575169126439	10.879798611778	11.0756921489477	11.0775193759912
P28651	Ca8	Carbonic anhydrase-related protein	1.55647312471203	0.0195585921360704	0.0264203773412986	NS	Cytoplasm	NA	10.9894441184083	11.4019642534393	11.1461048348051	11.3953534028036	11.2332166523641	11.2441795662031	13.8510743180385	12.904792182722	13.1417045621717	12.7854376572838
P28652	Camk2b	Calcium/calmodulin-dependent protein kinase type II subunit beta	-0.31460880443951	0.194255362257079	0.222228808481044	NS	Cytoplasm	Nuclear export signal	13.6005675097345	14.1240194571579	13.3867433801828	13.5769245326453	13.6720637199301	13.3832569356	13.7794591327627	12.7286719861968	13.7194082993152	13.4026990884687
P28653	Bgn	Biglycan	-5.10387228567065	9.72111280361787e-12	3.89950592546114E-10	Higher in BMEF	Extracellular	Signal peptide	17.2348635293793	17.1056714929625	17.9445753593116	16.6960136507251	17.2452810080946	12.2345158670589	12.1881928061907	11.7895637376792	12.5653162351104	12.1943971615098
P28654	Dcn	Decorin	-5.05168808603301	1.62928337488211e-09	1.85625697678253E-08	Higher in BMEF	Extracellular	Signal peptide	16.6269658767715	16.3800604743974	16.8857052935422	15.8351387319622	16.4319675941683	11.0879326085833	12.0278733884083	10.857534331212	11.7152759005401	11.4221540571859
P28656	Nap1l1	Nucleosome assembly protein 1-like 1	2.07612656695425	1.63424829224823e-13	2.13062371978183E-11	Higher in FLEF	Cytoplasm|Nucleus	Nuclear export signal	11.7987702489361	11.6098446056939	11.7567119484	11.6414092334189	11.7016840091122	13.7546312078387	13.8012452836513	13.7878168409663	13.7572873675528	13.7752451750023
P28658	Atxn10	Ataxin-10	2.41685582870503	5.43850453560424e-09	4.97194305464686E-08	Higher in FLEF	Cytoplasm	Nuclear export signal	12.7251056823716	11.8869137573669	12.6648050397998	12.1433699366905	12.3550486040572	14.4072448456083	14.7615794632322	14.9878402230024	15.0900019656498	14.8116666243732
P28659	Celf1	CUGBP Elav-like family member 1	1.19189552448604	0.0629876201015638	0.0784186207306464	NS	Cytoplasm|Nucleus	Nuclear localization signal	12.1622203991987	10.6119139959395	11.4049194487964	11.7511274714928	11.4825453288569	11.110555695592	12.8780155295049	13.3996325035963	13.9446785160139	12.8332205611768
P28660	Nckap1	Nck-associated protein 1	1.53344258277126	9.18777054437214e-10	1.15693662884249E-08	Higher in FLEF	Cytoplasm	Nuclear export signal	13.1378393910956	12.7725359744645	13.103570276086	12.9789727549477	12.9982295991484	14.3269436790882	14.5962473116328	14.4731917313923	14.9289398292114	14.5813306378311
P28661	Septin4	Septin-4	0.264582598792432	0.759477750672331	0.780944470720574	NS	Cytoplasm	Nuclear export signal	12.7181614096812	10.9790557925533	12.6760411874805	9.82265005658433	11.5489771115748	10.0327933128372	12.4718089141919	12.8752854715538	11.9351425754052	11.828757568497
P28665	Mug1	Murinoglobulin-1	-6.78330742086476	2.70894418008538e-14	1.0206914678536E-11	Higher in BMEF	Extracellular	Signal peptide	17.5910791115252	17.1914639876101	17.4426295609652	16.7289866568082	17.2385398292272	10.627498621503	10.6359473654698	10.118060971827	10.4236129409373	10.4512799749343
P28667	Marcksl1	MARCKS-related protein	3.11855894993921	6.08246253364086e-09	5.41976180151276E-08	Higher in FLEF	Cytoplasm|Cell membrane	Nuclear localization signal	13.9165542618031	13.7402982827265	13.5301465987347	13.6654334729312	13.7131081540489	17.5865838375502	16.9615510623838	16.14598802752	16.4334238730085	16.7818867001156
P28700	Rxra	Retinoic acid receptor RXR-alpha	3.44022608058048	8.18041227779176e-06	0.0000232373046663175	Higher in FLEF	Nucleus	Nuclear export signal	10.303418196137	NA	9.55825667416659	NA	9.93083743515179	12.5650009463046	13.3187679268053	13.8444146996727	14.1410774645605	13.4673152593358
P28704	Rxrb	Retinoic acid receptor RXR-beta	1.76695317519263	0.00308543589833232	0.00485986096258674	NS	Nucleus	NA	11.1429383643952	NA	11.0303694066536	NA	11.0866538855244	12.2846253517852	13.2630619745947	12.8034623796186	13.4042804637204	12.9388575424297
P28740	Kif2a	Kinesin-like protein KIF2A	1.65262496080494	6.53850415810453e-07	2.60110176727009E-06	Higher in FLEF	Cytoplasm|Nucleus	Nuclear localization signal|Nuclear export signal	12.724091449846	12.577846866093	12.4329498601438	13.2579690153856	12.7482142978671	14.3240714685514	14.7661563498868	13.9930074763337	14.6394042211606	14.4306598789831
P28741	Kif3a	Kinesin-like protein KIF3A	3.11967032316229	6.82150040631768e-05	0.000153512861106339	Higher in FLEF	Cytoplasm	Nuclear localization signal	10.227113130383	9.09768134473574	9.53793789720213	9.23267811823471	9.52385262263888	11.6020838045161	13.3994766434382	12.4654227930818	13.5706941385359	12.759419344893
P28798	Grn	Progranulin	1.14561895323597	0.000955689056227005	0.001669844243656	NS	Extracellular	Signal peptide	13.0568065747748	12.1275296827207	13.3264528535164	12.3369616348056	12.7119376864544	14.4105702554834	13.9577393375214	13.39434494437	13.4775874030828	13.8100604851144
P28828	Ptprm	Receptor-type tyrosine-protein phosphatase mu	1.199703703062	0.086306517416928	0.104490906443492	NS	Cell membrane	Signal peptide	9.53601629569108	NA	9.39187616039911	NA	9.4639462280451	11.6211628792478	11.2584930056745	9.55097571486714	9.95244980934464	10.5957703522835
P28843	Dpp4	Dipeptidyl peptidase 4	1.25764115970368	0.010142524453796	0.0144132048744004	NS	Cell membrane	NA	12.2209412548577	11.6292720745554	10.9345055605658	11.9186650853548	11.6758459938334	12.3437527647521	14.0109308210913	12.443454573868	12.9381337553369	12.9340679787621
P28867	Prkcd	Protein kinase C delta type	1.01696324979893	0.00162942743547623	0.00271228454469457	NS	Cytoplasm	Nuclear export signal	13.1798404565253	12.3212333701266	12.3383783734767	13.0354550475372	12.7187268119164	13.1014969715946	13.7114581151276	14.0762687185474	14.3713828214684	13.8151516566845
P29268	Ccn2	CCN family member 2	0.638920931102659	0.170214308201984	0.196300934797872	NS	Extracellular	Signal peptide	13.4501545056393	NA	13.398469808354	NA	13.4243121569966	15.1297308197146	14.1167306871014	13.4563814629633	13.0369456771366	13.934947161729
P29341	Pabpc1	Polyadenylate-binding protein 1	2.37900842430892	5.39163722557134e-08	3.15384728852674E-07	Higher in FLEF	Cytoplasm|Nucleus	Nuclear export signal	14.3348796464441	13.2103960542802	14.5752600933116	13.9717976223651	14.0230833541002	16.2614839379074	16.4020524359187	16.4445056026027	16.5985584960066	16.4266501181088
P29351	Ptpn6	Tyrosine-protein phosphatase non-receptor type 6	-1.33858019106598	5.94227158567939e-06	0.00001749189878039	Higher in BMEF	Cytoplasm|Cell membrane	Nuclear localization signal	17.0234273390542	16.2528217134523	16.8640624135904	17.1278298209854	16.8170353217706	15.2595433320047	15.1778549474562	15.9233454230384	15.6276985099337	15.4971105531082
P29391	Ftl1	Ferritin light chain 1	-2.51841175214716	9.12997677460226e-09	7.45549559481307E-08	Higher in BMEF	Cytoplasm|Nucleus	Nuclear export signal	17.5493896246188	17.2691963014957	17.9498539883176	17.7422998111696	17.6276849314004	15.0610306231159	15.1762135205217	15.5423385924586	14.2057467825806	14.9963323796692
P29416	Hexa	Beta-hexosaminidase subunit alpha	-3.79587916707605	2.49952925024388e-09	2.60202529038914E-08	Higher in BMEF	Extracellular|Lysosome/Vacuole	Signal peptide	15.6702943585105	14.9312851663115	16.228219155081	15.2397048706193	15.5173758876305	11.7641798879627	12.2021267341216	11.3125034923579	11.4928568149971	11.6929167323598
P29452	Casp1	Caspase-1	-1.20491087184346	0.0021988496522769	0.00357173126742832	NS	Cytoplasm	Nuclear export signal	15.10182202199	14.6455642453093	14.9236769850429	15.3014812062319	14.9931361146435	12.7960143053136	13.621609289277	14.6443463111096	14.3936368882002	13.8639016984751
P29533	Vcam1	Vascular cell adhesion protein 1	2.84720940495319	2.05112007378716e-08	1.41618565304022E-07	Higher in FLEF	Cell membrane	Signal peptide|Transmembrane domain	11.5898861689226	10.8014264067953	11.3685409388381	11.3000062253942	11.2649649349875	14.7925091599819	14.2062060942101	13.8446769526911	13.5619744940112	14.1013416752236
P29594	Casp2	Caspase-2	1.73154381110299	6.54904259711486e-08	3.69873658455898E-07	Higher in FLEF	Cytoplasm|Nucleus	Nuclear export signal	11.9754761501792	11.9150700224686	12.1639869070235	11.8412416998989	11.9739436948925	13.3288924888559	13.767077806986	13.7756414269781	14.1951890963288	13.7667002047872
P29699	Ahsg	Alpha-2-HS-glycoprotein	-2.16019228964318	8.10567415188146e-07	3.11870394975745E-06	Higher in BMEF	Extracellular	Signal peptide	18.3907982327905	17.9420591329694	18.32445612429	17.6495895292233	18.0767257548183	16.7460958842184	15.8091591600841	15.5752542349108	15.1547156977993	15.8213062442531
P29758	Oat	Ornithine aminotransferase, mitochondrial	-4.14602632944868	3.89468457484554e-11	1.04286604732539E-09	Higher in BMEF	Mitochondrion	Mitochondrial transit peptide	15.8800236296978	15.8867593851392	16.4167881924819	15.4590744683994	15.9106614189296	11.7993885348534	12.1743325276402	11.3411912615736	11.722620978232	11.7593833255748
P29788	Vtn	Vitronectin	-0.0785686716064434	0.686054699407224	0.711129600977227	NS	Extracellular	Signal peptide	16.9453800263502	16.537672837964	16.6719043735111	16.2374403518794	16.5980993974262	17.1358719438725	16.2678076443454	16.4234378959594	15.9824801123834	16.4523993991402
P30115	Gsta3	Glutathione S-transferase A3	2.62033879360385	1.7717444280585e-05	0.000046130068400832	Higher in FLEF	Cytoplasm	NA	13.5519796599288	12.4952164814849	14.4801511144068	12.7848688582933	13.3280540285285	15.8129104071808	15.6734613171451	16.8487906073175	15.8012626386829	16.0341062425816
P30276	Ccnb2	G2/mitotic-specific cyclin-B2	1.59353355220493	0.0365587209582543	0.0471739855809177	NS	Cytoplasm|Nucleus	Nuclear export signal	9.04718644939687	NA	8.51190307330382	8.5624916458751	8.7071937228586	9.36231283698732	10.539532717994	10.2537659952027	11.4521091883557	10.4019301846349
P30282	Ccnd3	G1/S-specific cyclin-D3	2.28951585803702	5.2223572715171e-06	0.000015616742974633	Higher in FLEF	Cytoplasm|Nucleus	Nuclear export signal	NA	NA	12.2493018189613	12.7267116198843	12.4880067194228	14.4872767939077	14.8750656392288	15.0387309595533	15.1974893579158	14.8996406876514
P30285	Cdk4	Cyclin-dependent kinase 4	2.46560260714099	3.25229090325507e-08	2.07697754414897E-07	Higher in FLEF	Cytoplasm|Nucleus	Nuclear export signal	10.1560363495919	9.2932439325372	10.1898266903949	9.74214590256184	9.84531321877146	11.9615267870649	12.5318434946327	12.2081030014172	12.7734642151574	12.3687343745681
P30412	Ppic	Peptidyl-prolyl cis-trans isomerase C	-1.14040766394051	0.0106078888453975	0.0149977522539459	NS	Endoplasmic reticulum|Lysosome/Vacuole	Signal peptide	17.5564344862042	16.3428103697465	18.7184139987689	16.7814284305742	17.3497718213235	16.5808402404445	16.2777465068996	15.899453396173	15.9494688146463	16.1768772395409
P30416	Fkbp4	Peptidyl-prolyl cis-trans isomerase FKBP4	2.22497737827896	6.43929354282591e-15	5.66121223973444E-12	Higher in FLEF	Cytoplasm|Nucleus	Nuclear export signal	13.6359632574523	13.3791437952788	13.5962068274826	13.5429296737552	13.5385608884922	15.6658286877596	15.7880717945141	15.8522648529156	15.7324371970198	15.7596506330523
P30561	Ahr	Aryl hydrocarbon receptor	1.88691767540245	0.0123837083315526	0.0173273372543607	NS	Cytoplasm|Nucleus	Nuclear export signal	10.9455034284705	12.2921023240637	NA	NA	11.6188028762671	12.7981118284482	13.3309756903097	14.1150056854898	14.0518574531916	13.5739876643598
P30681	Hmgb2	High mobility group protein B2	2.89933596139332	7.91843439706952e-08	4.3195182465917E-07	Higher in FLEF	Nucleus	Nuclear localization signal	14.1863556453728	13.1227676102006	14.238841553513	14.9577681094371	14.1264332296309	16.990775283829	17.1396079447709	16.9469397906462	17.0257382986773	17.0257653294808
P30999	Ctnnd1	Catenin delta-1	2.09674500994735	1.55363927278884e-07	7.68803673917556E-07	Higher in FLEF	Cytoplasm|Cell membrane	Nuclear localization signal|Nuclear export signal	11.8204654289994	10.9939583076681	11.2379734134455	11.2070947913844	11.3148729853743	12.9818832770775	13.5970751153551	13.573344464408	13.8976349312771	13.5124844470294
P31001	Des	Desmin	1.28992278340097	0.012078088763618	0.0169311502067726	NS	Cytoplasm	Nuclear localization signal|Nuclear export signal	12.549973098006	12.3625915251655	NA	12.694369365192	12.5356446627878	14.3152789184388	14.3620737167998	13.0531260475908	13.3180147576628	13.7621233601231
P31230	Aimp1	Aminoacyl tRNA synthase complex-interacting multifunctional protein 1	0.427785001989711	0.000370606837760468	0.000699696159336602	NS	Cytoplasm	Nuclear localization signal	14.9463818526164	15.3336135403628	15.2011245910819	15.3347662821569	15.2039715665545	15.4803540844898	15.6442327753282	15.7653931219167	15.6423360163403	15.6330789995187
P31266	Rbpj	Recombining binding protein suppressor of hairless	1.35821791414254	4.01919976469323e-05	0.000095458256455456	Higher in FLEF	Cytoplasm|Nucleus	Nuclear export signal	12.9501183743368	12.6688871508365	12.2456187467892	13.0211253005626	12.7214373931313	14.0074777216325	14.4224787446087	13.6822639716556	14.385696517418	14.1244792388287
P31324	Prkar2b	cAMP-dependent protein kinase type II-beta regulatory subunit	-0.531485958647965	0.000349242352013501	0.000662442792833952	NS	Cytoplasm	Nuclear export signal	15.3215244483643	15.0194471618086	14.8416957325401	15.21606427979	15.0996829056257	14.382644386173	14.4939298003943	14.8058694120334	14.612491431643	14.5737337575609
P31428	Dpep1	Dipeptidase 1	-0.685269557817298	0.230534100809903	0.26012136508497	NS	Cell membrane	NA	11.0751697645439	12.4462993692881	10.1706446242538	11.0084349051195	11.1751371658013	NA	10.6009610871155	10.4343208684182	NA	10.5176409777669
P31532	Saa4	Serum amyloid A-4 protein	-1.09420092460386	0.092334571739916	0.11110056248359	NS	Extracellular	Signal peptide	14.5993922604694	11.2712863506265	14.2381955647843	12.1238002699741	13.0581686114636	12.2471467540907	12.4324169486227	12.1988405139246	11.777847635579	12.1640629630542
P31725	S100a9	Protein S100-A9	-3.9058215779251	3.45335474882802e-07	1.52566551926866E-06	Higher in BMEF	Cytoplasm	Nuclear localization signal	16.7542177561492	15.0114266852883	16.9861955637681	17.3304205430813	16.5205651370717	13.0058525415651	12.9685639418454	12.3462979361905	11.6617760748242	12.4956226236063
P31750	Akt1	RAC-alpha serine/threonine-protein kinase	1.29709092948441	2.32989050275023e-09	2.47287171066549E-08	Higher in FLEF	Cytoplasm|Nucleus	Nuclear export signal	13.6068206934098	13.1826196490113	13.4973719033595	13.6034093600533	13.4725554014585	14.6748819126968	14.7375883931739	14.749941874121	15.0626999566168	14.8062780341521
P31786	Dbi	Acyl-CoA-binding protein	1.27903361310988	2.44217273071001e-08	1.64821085339245E-07	Higher in FLEF	Cytoplasm	Peroxisomal targeting signal	15.4348241124646	15.8709576163425	15.5660673445338	15.6790963255001	15.6377363497103	16.8355479522771	16.7513321264341	17.2168386269097	16.8099523284991	16.90341775853
P31938	Map2k1	Dual specificity mitogen-activated protein kinase kinase 1	-1.25468153476168	6.05549805707817e-05	0.00013816069312754	Higher in BMEF	Cytoplasm	Nuclear export signal	14.8311306414872	15.4803974173189	14.6066004564314	15.3833603887005	15.0753722259845	13.3436145211588	14.0291105028708	13.9471175849285	14.1051496206436	13.8562480574004
P31996	Cd68	Macrosialin	-4.43624177258875	1.09939615877686e-06	4.03048733490285E-06	Higher in BMEF	Cell membrane|Lysosome/Vacuole	Signal peptide|Transmembrane domain	16.237768814725	16.0640245871143	16.6516503225694	16.0143471521182	16.2419477191317	NA	NA	11.805705946543	NA	11.805705946543
P32020	Scp2	Sterol carrier protein 2	-3.11295271737295	1.33226762955019e-14	6.3888288598884E-12	Higher in BMEF	Peroxisome	Peroxisomal targeting signal	16.2470331808631	16.3843998905868	16.0807933981618	16.3215596912965	16.2584465402271	13.1403491060384	13.2633573544181	13.1403895641035	12.9302647108587	13.1185901838547
P32067	Ssb	Lupus La protein homolog	1.35047411013279	4.41879288715086e-09	4.17726388525462E-08	Higher in FLEF	Nucleus	Nuclear localization signal	14.2166720197463	13.9088284639292	14.0302609216474	14.1529727432585	14.0771835371454	15.4560643294572	15.7209882186403	15.1372321283367	15.3650341780788	15.4198297136282
P32233	Drg1	Developmentally-regulated GTP-binding protein 1	1.32515879343923	2.48098031008226e-09	2.59151903676909E-08	Higher in FLEF	Cytoplasm|Nucleus	Nuclear localization signal|Nuclear export signal	13.8141560724628	14.060612331049	13.7242638380035	14.0703241392573	13.9173390951931	15.1994437109169	15.3390774929834	15.1258275477625	15.3687877171012	15.258284117191
P32261	Serpinc1	Antithrombin-III	-0.819158065107565	0.0131301272619504	0.0182844301232282	NS	Extracellular	Signal peptide	17.5678755722366	16.8339170776278	17.8610167747852	16.3622245220144	17.156258486666	16.8442159785473	16.3268234929573	16.1727186879883	15.6721866319232	16.253986197854
P32507	Nectin2	Nectin-2	1.34661581160654	0.055250093953529	0.0691322640806068	NS	Cell membrane	Signal peptide|Transmembrane domain	10.8237307147584	NA	10.2279499181117	NA	10.5258403164351	12.0148452137562	12.4423002216559	11.4124028667627	11.5038238273096	11.8433430323711
P32848	Pvalb	Parvalbumin alpha	-10.5952416434756	4.2632564145606e-14	1.15371601161485E-11	Higher in BMEF	Cytoplasm	Nuclear export signal	17.05320710339	17.9443720001294	18.1382727696583	17.5116246182334	17.6618691228527	7.65960590068861	6.91081135924419	6.38550816464049	7.55454150649336	7.12761673276666
P32921	Wars1	Tryptophan--tRNA ligase, cytoplasmic	0.640321597475509	0.000106031598618994	0.000227549504766149	NS	Cytoplasm	NA	14.0490480813133	14.3883631179124	13.7799023297816	14.3269837265732	14.1360743138951	14.7023811152196	14.7738413934163	14.7595057981337	14.9633147660549	14.7997607682062
P33173	Kif1a	Kinesin-like protein KIF1A	-0.469574083875392	0.560392753337184	0.589916538386279	NS	Cytoplasm	Nuclear export signal	NA	NA	NA	12.1489203853145	12.1489203853145	11.4061337699506	12.6074557740557	10.8698858211499	11.9884733797616	11.7179871862294
P33174	Kif4	Chromosome-associated kinesin KIF4	2.8813217931518	9.74485841753747e-06	0.0000269837943057796	Higher in FLEF	Cytoplasm|Nucleus	Nuclear localization signal|Nuclear export signal	11.2829472283844	9.48477325885375	10.4320756210883	11.4787386834438	10.6696336979426	12.9626819933564	13.7303879032384	14.2187939124302	14.2178212586993	13.7824212669311
P33215	Nedd1	Protein NEDD1	-0.422221535485471	0.296707664158499	0.326954862844388	NS	Cytoplasm	Nuclear export signal	13.2505063346181	NA	13.4667256009881	13.1761777130541	13.2978032162201	12.3317312761609	12.3935302372661	13.4715572939627	13.7354341503627	12.9830632394381
P33434	Mmp2	72 kDa type IV collagenase	2.6039994976641	2.11087878807525e-05	0.0000540193976532541	Higher in FLEF	Extracellular	Signal peptide	10.7126381955232	10.5834055646799	11.2672051253132	9.77867444737554	10.585480833223	14.1179929306547	13.6311586321704	12.5280375876466	12.7156792787216	13.2482171072983
P33435	Mmp13	Collagenase 3	-2.39540065694453	0.075797939289191	0.0928335569422992	NS	Extracellular	Signal peptide	13.801350829443	11.7704096732577	15.1104467118511	10.3385585808585	12.7551914488526	NA	10.1671206003917	NA	10.7451311749408	10.4561258876662
P33587	Proc	Vitamin K-dependent protein C	2.22733544176212	1.05726979038323e-06	3.90279786163159E-06	Higher in FLEF	Extracellular	Signal peptide	13.709137441215	12.7220049987732	13.1893382655615	12.3965677536319	13.0042621147954	15.6098257010732	15.2295772607372	15.1390445164831	14.946545055338	15.2312481334079
P33609	Pola1	DNA polymerase alpha catalytic subunit	2.08910778496813	3.52159470473623e-07	1.55191412426764E-06	Higher in FLEF	Nucleus	Nuclear localization signal	12.3372974303726	11.2290729381984	12.318876527618	12.2829669363225	12.0420534581279	13.8329091807823	14.2483953059153	14.5227184266036	14.5230633949991	14.2817715770751
P33610	Prim2	DNA primase large subunit	2.145632770994	1.1173503500217e-07	0.0000005806919306763	Higher in FLEF	Nucleus	Nuclear localization signal	13.522771239563	12.5325124221302	13.2170693583823	13.6394125827236	13.2279414006998	15.0488080701464	15.4206334837038	15.5148227945727	15.6464905050107	15.4076887133584
P33611	Pola2	DNA polymerase alpha subunit B	2.88714896154037	1.70643295049899e-08	1.22970407293473E-07	Higher in FLEF	Nucleus	Nuclear export signal	12.8301580866798	11.6237971928661	12.6801873852671	12.7466409354057	12.4701959000547	15.0627238428115	15.4871058341157	15.7047842934233	15.838584797653	15.5232996920009
P33622	Apoc3	Apolipoprotein C-III	-3.64493018230322	0.015939761436587	0.0218736320442239	NS	Extracellular	Signal peptide	12.2651586992527	NA	11.5780461898105	8.24321648738983	10.695473792151	8.08337268013703	NA	7.26980626613148	NA	7.67658947313426
P34022	Ranbp1	Ran-specific GTPase-activating protein	2.07105765145786	5.63129542996421e-10	7.83798156838431E-09	Higher in FLEF	Cytoplasm|Nucleus	Nuclear localization signal|Nuclear export signal	15.0353049509807	14.5936784802588	15.2569361180971	14.6558012629742	14.8854302030777	17.102240993655	17.0117991803378	16.730927950376	17.0054787330114	16.9626117143451
P34152	Ptk2	Focal adhesion kinase 1	1.78406060413119	6.57799170689088e-09	5.76393791592183E-08	Higher in FLEF	Cytoplasm|Cell membrane	Nuclear localization signal|Nuclear export signal	11.9546017855452	11.8578269025012	12.149565810426	12.152055987815	12.0285126215718	13.4656784768519	13.807086211904	13.8957198668859	14.3510434686373	13.8798820060698
P34884	Mif	Macrophage migration inhibitory factor	1.58258185545375	2.29468264389965e-08	1.55784439466804E-07	Higher in FLEF	Cytoplasm	NA	15.3007215238495	14.9852831231845	15.613922321895	14.9904013733901	15.2225820855798	16.5838424854976	16.7545187781606	17.0156934192251	16.9280382214681	16.8205232260878
P34914	Ephx2	Bifunctional epoxide hydrolase 2	-1.5451283694217	2.91345822511779e-06	9.52789345164064E-06	Higher in BMEF	Peroxisome	Peroxisomal targeting signal	15.0533015482143	15.5840221236257	14.7116010500579	15.5484896272452	15.2243535872858	13.3114171172618	13.5243225206799	14.1532826568458	13.7765319354734	13.6913885575652
P34928	Apoc1	Apolipoprotein C-I	-3.62660324867488	3.57652303328848e-08	2.24330071350734E-07	Higher in BMEF	Extracellular	Signal peptide	17.95513235581	17.7193745994493	17.0793519554552	16.6295587078245	17.3458544046348	13.0785816500049	13.5361995189129	14.3199671843872	14.1652613851091	13.7750024346035
P35123	Usp4	Ubiquitin carboxyl-terminal hydrolase 4	0.959396807271194	3.26115743298772e-08	2.08012157908225E-07	NS	Cytoplasm|Nucleus	Nuclear export signal	13.9000365024834	13.8593179616368	13.8169681688347	14.0057480175987	13.8955176626384	14.6334321503096	14.8780641384123	14.9914631236647	14.9784824645938	14.8703604692451
P35173	Stfa3	Stefin-3	-0.0674655589012796	0.914399109559692	0.923679682674717	NS	Cytoplasm|Nucleus	Nuclear localization signal	11.7482993264242	NA	12.2515676417883	NA	11.9999334841063	11.3015251759319	11.994121555563	12.8787683629389	11.1784452875674	11.8382150955003
P35174	Stfa2	Stefin-2;Stefin A2-like 1	0.47553722854904	0.242955835549978	0.272331498624338	NS	Cytoplasm|Nucleus	Nuclear localization signal	NA	NA	11.7983784118164	11.1603144846161	11.4793464482162	11.5366481628539	11.8336407403386	12.4322401995605	12.0791275318509	11.970414158651
P35175	Stfa1	Stefin-1	4.30419064801199	1.64207870483324e-05	0.0000430515167395394	Higher in FLEF	Cytoplasm|Nucleus	NA	8.6973642697139	NA	11.7163295797933	11.0642938466591	10.4926625653888	15.1914097423442	14.9091370212905	15.0483000950767	14.2806335186057	14.8573700943293
P35235	Ptpn11	Tyrosine-protein phosphatase non-receptor type 11	0.184295705949313	0.0646405522866653	0.0803059145812905	NS	Cytoplasm	Nuclear export signal	15.3906698362125	15.803131004719	15.2963194409498	15.6578949996129	15.5370038203735	15.6072825254199	15.7274136367338	15.7304914817558	15.9187213964408	15.7459772600876
P35278	Rab5c	Ras-related protein Rab-5C	0.00157933207242808	0.990888209001248	0.992131801612872	NS	Cell membrane|Lysosome/Vacuole	NA	16.6068651518143	16.4198644131727	15.9847157296129	16.7400516745014	16.4378742422753	16.4478362392863	16.325458641173	16.5019857882132	16.5256136830894	16.4502235879404
P35279	Rab6a	Ras-related protein Rab-6A	-0.672898911706833	5.94298749072575e-05	0.000135975797927951	NS	Lysosome/Vacuole|Golgi apparatus	Nuclear export signal	15.9366084823575	16.0141600978949	15.8598119125756	15.9365437388	15.936781057907	15.0118591620709	15.0685627334913	15.5360377042603	15.6142558237562	15.3076788558947
P35282	Rab21	Ras-related protein Rab-21	-1.13253951723868	1.01152153320072e-08	8.08450922368758E-08	Higher in BMEF	Lysosome/Vacuole|Golgi apparatus	NA	15.5712731289637	15.6645664244878	15.3838112868053	15.3675372080526	15.4967970120774	14.304792591578	14.5487340117393	14.2123651329194	14.4180189913973	14.3709776819085
P35283	Rab12	Ras-related protein Rab-12	-1.99849017461936	0.0354676267618874	0.0458445800463014	NS	Lysosome/Vacuole	Nuclear export signal	11.4707973324967	14.4115467917992	11.6903340065359	13.5391212929821	12.7779498559535	11.5552508106018	9.58932532227193	10.7257744985396	11.9453265493518	10.9539192951913
P35285	Rab22a	Ras-related protein Rab-22A	0.0714581541615521	0.82523203144371	0.842807156992366	NS	Lysosome/Vacuole	NA	15.1303109912787	14.3871085977353	14.638043191637	13.7828042456072	14.4845667565646	13.9831586175055	14.9311156773186	14.581303790355	14.9010182047246	14.5991490724759
P35288	Rab23	Ras-related protein Rab-23	-1.37011572247194	0.0318454748903643	0.041590710583479	NS	Cell membrane	NA	13.3266411119504	NA	13.6370750959063	11.3324084538648	12.7653748872405	12.1163185625418	12.0701202408651	10.4145228220953	10.5648909023755	11.2914631319694
P35293	Rab18	Ras-related protein Rab-18	0.476833862234191	6.09776859228361e-06	0.0000179096488442628	NS	Cell membrane|Golgi apparatus	NA	16.334329844327	16.3994028144508	16.2800106330773	16.4922770600574	16.3765050879781	16.9333294298274	16.9709205789512	16.6538903752669	16.8570918833951	16.8538080668602
P35330	Icam2	Intercellular adhesion molecule 2	2.82129084741415	5.76225045456624e-09	5.17817225687171E-08	Higher in FLEF	Cell membrane	Signal peptide|Transmembrane domain	11.3450133668546	11.1307988859133	11.4551833427506	10.7915318258352	11.1806318553384	14.6662963846379	14.0443460659692	13.5813833991873	13.4294072196791	13.9303582673684
P35441	Thbs1	Thrombospondin-1	1.30869264199714	0.00105279459360119	0.00182620568275116	NS	Extracellular	Signal peptide	13.3572208904384	12.2081026678566	13.94983782533	12.8994982852333	13.1036649172146	14.9903388077094	14.4447325655499	14.1769752921339	13.6624095836958	14.3186140622722
P35486	Pdha1	Pyruvate dehydrogenase E1 component subunit alpha, somatic form, mitochondrial	-5.87319141870736	1.84852355644693e-10	3.3352768404518E-09	Higher in BMEF	Mitochondrion	Mitochondrial transit peptide	16.8593619343338	18.4943146163215	16.9350881636449	18.1477070593911	17.6091179434228	11.3544905900945	12.0833811319562	11.8045490174859	11.6666441939348	11.7272662333679
P35505	Fah	Fumarylacetoacetase	1.51424124849692	7.79825115593269e-08	4.26277459560051E-07	Higher in FLEF	Cytoplasm	Nuclear export signal	15.4037440247553	15.2293422063365	15.3937664593031	14.8805147629663	15.2268418633403	16.6710779091069	16.4809553306101	17.1705294881296	16.5424563271672	16.7162547637535
P35550	Fbl	rRNA 2'-O-methyltransferase fibrillarin	1.80774422655144	0.00197393365866172	0.00323258067165406	NS	Cytoplasm|Nucleus	Nuclear localization signal	12.3432988260157	12.4600279073186	11.4450883209803	12.6057788502885	12.2135484761508	13.413481451316	14.5548221963641	13.7646318198541	14.4366985526793	14.0424085050534
P35564	Canx	Calnexin	-0.525095481678836	0.100005832990929	0.119377861286977	NS	Endoplasmic reticulum|Lysosome/Vacuole	Signal peptide|Transmembrane domain	13.2739656417004	13.5023896143089	13.4255836201827	13.4965399807581	13.4246197142375	13.668050780854	13.4317521469376	11.8448889171003	13.1758124864224	13.0301260828286
P35569	Irs1	Insulin receptor substrate 1	0.303528354631939	0.284832528424628	0.314899465490269	NS	Cytoplasm	Nuclear localization signal	12.9897339675463	12.020542289578	13.0016267032942	12.1824556293625	12.5485896474453	12.4428861724334	12.8766180872108	12.9327597036641	13.4602980879239	12.928140512808
P35585	Ap1m1	AP-1 complex subunit mu-1	1.03244203211499	3.62694001498909e-07	1.59036646542539E-06	Higher in FLEF	Cytoplasm|Lysosome/Vacuole|Golgi apparatus	Nuclear export signal	14.9849958198672	14.9552232600077	14.5912610232629	14.8986983013336	14.8575446011178	15.576020854425	15.8824415227183	16.0505891183937	16.2118034415558	15.9302137342732
P35601	Rfc1	Replication factor C subunit 1	2.77254922203711	3.24970391853974e-05	0.0000794723605484335	Higher in FLEF	Nucleus	Nuclear localization signal	10.2023661134594	NA	NA	11.2065923633054	10.7044792383824	12.9594884431152	13.6735393874236	13.4319521525846	14.20923925669	13.5685548099533
P35700	Prdx1	Peroxiredoxin-1	-0.752076357203984	0.00082210207447897	0.00145328030927499	NS	Cytoplasm	Peroxisomal targeting signal	18.0352604642907	18.8448737295742	18.3857886454388	18.6581834722821	18.4810265778965	17.8598500442477	17.6075489001372	17.9286990634743	17.310455529129	17.676638384247
P35761	Ttk	Dual specificity protein kinase TTK	1.58093734818751	0.19558777849234	0.223559161765351	NS	Cytoplasm|Nucleus	Nuclear export signal	10.3081465219328	NA	NA	NA	10.3081465219328	10.774916467723	11.211947425754	12.9050922382522	12.3255074249861	11.8043658891788
P35762	Cd81	CD81 antigen	-0.106184385991755	0.741313897617258	0.763756017564655	NS	Cell membrane	Signal peptide|Transmembrane domain	13.9189074529829	13.9225208415316	13.1313388914328	12.7646893188887	13.434364126209	13.6753602185157	13.8412055136261	12.7699526087861	12.7242214996649	13.2526849601482
P35821	Ptpn1	Tyrosine-protein phosphatase non-receptor type 1	-0.132647073827888	0.763330141376191	0.784447008719931	NS	Mitochondrion	Transmembrane domain	13.4287853776688	12.1258010385638	12.8899310228321	14.0721409718532	13.1291646027295	12.7831110870696	13.922722037876	12.8691643035155	11.8256278453891	12.8501563184625
P35822	Ptprk	Receptor-type tyrosine-protein phosphatase kappa	3.36658183796039	0.000259448836749332	0.000507717994854921	Higher in FLEF	Cell membrane	Signal peptide	9.21313112890173	9.07252986005614	9.88229778234243	NA	9.38931959043343	13.5439300555713	13.4554450122734	11.5166026253093	11.9510248047683	12.6167506244806
P35831	Ptpn12	Tyrosine-protein phosphatase non-receptor type 12	1.13440378888546	0.000383381250077086	0.000720816631745473	Higher in FLEF	Cytoplasm	Nuclear export signal	11.6678876662575	10.5878530615715	11.3766049472197	11.1693763974541	11.2004305181257	11.8721054570866	12.3888939607864	12.4880838414999	12.8456736303325	12.3986892224263
P35917	Flt4	Vascular endothelial growth factor receptor 3	1.82519964106463	0.00214007458452015	0.00348315132161178	NS	Cell membrane	Signal peptide	11.1947854858283	NA	11.0624627419509	11.9665537920846	11.4079340066213	13.7144951743701	13.3727662294011	12.604188694291	12.8760254262893	13.1418688810879
P35922	Fmr1	Synaptic functional regulator FMR1	2.54371962374698	3.68930495930897e-07	0.0000016163690747803	Higher in FLEF	Cytoplasm|Nucleus	Nuclear localization signal|Nuclear export signal	9.97523912631916	NA	10.0576259403287	10.4641922983362	10.165685788328	12.2799549847723	12.8710721386537	12.820905947927	13.021971741819	12.748476203293
P35979	Rpl12	60S ribosomal protein L12	2.19246843431385	1.4077627952247e-13	2.0528315889273E-11	Higher in FLEF	Cytoplasm	NA	16.9279363164834	16.863823694305	17.0594100728626	17.1552071152269	17.0015942997195	19.3415107994476	19.1487017878497	19.15811584715	19.0617822693387	19.1775276759465
P35980	Rpl18	60S ribosomal protein L18	4.34762635438296	2.35148300831156e-09	2.48578614606082E-08	Higher in FLEF	Cytoplasm	Nuclear localization signal	13.7282423986952	15.4907383747436	14.2813352040278	15.2096505105526	14.6774916220048	18.791935506743	18.9349588569476	19.28466761982	19.152701867693	19.0410659628009
P35991	Btk	Tyrosine-protein kinase BTK	1.58124869143487	5.81180379746193e-05	0.000133408464019198	Higher in FLEF	Cytoplasm|Lysosome/Vacuole	Nuclear export signal	10.6493624553059	9.99073247560707	10.4217141329819	10.6486273874569	10.4276091128379	11.2788617929484	12.1107600901324	12.3914468321771	12.4998671993938	12.0702339786629
P36536	Sar1a	GTP-binding protein SAR1a	1.8802561766362	0.00426802778778779	0.00653522397114095	NS	Cytoplasm|Golgi apparatus	NA	10.5969976412939	10.5106071873917	10.7998471556851	9.92291246953137	10.4575911134755	NA	11.114797418197	12.9683203287224	13.9049142738227	12.6626773402474
P36552	Cpox	Oxygen-dependent coproporphyrinogen-III oxidase, mitochondrial	-0.204766104234334	0.236173587829908	0.265462534797094	NS	Mitochondrion	Mitochondrial transit peptide	14.5018234811919	14.1809267297206	14.8265406619903	14.864253572509	14.593386111353	14.4833960775962	14.6872857013082	14.1993294740122	13.9803175439972	14.3375821992284
P36916	Gnl1	Guanine nucleotide-binding protein-like 1	2.46931357209353	2.88753909671868e-10	4.658033252352E-09	Higher in FLEF	Cytoplasm|Nucleus	Nuclear localization signal	12.1717907126337	12.5941976054949	11.9452304244127	12.4828322962542	12.2985127596989	14.4948237569395	14.7121151716327	14.9074906674653	15.1459251304718	14.8150886816273
P36993	Ppm1b	Protein phosphatase 1B	-1.12137014986373	3.45457083361644e-05	0.0000837062983340686	Higher in BMEF	Cytoplasm	Nuclear export signal	15.1940609244492	15.9413934380551	15.0225593816181	15.6977512076299	15.4639412379381	14.0774227536692	14.4028853030978	14.4812370096551	14.4749074836761	14.3591131375246
P37040	Por	NADPH--cytochrome P450 reductase	-0.494072236466017	0.0520737066062091	0.0653865275762326	NS	Endoplasmic reticulum	Signal peptide|Transmembrane domain	14.1516570386639	14.7719210686825	14.8108849984683	13.8830773100894	14.404385103976	13.4132031213857	13.9398387875198	13.9402294128718	14.2885376828911	13.8954522511671
P37804	Tagln	Transgelin	-1.70727308552902	2.07838124488546e-09	2.26986771568754E-08	Higher in BMEF	Cytoplasm	Nuclear export signal	17.9720497302767	18.29177905238	18.2068148021282	18.4554461359147	18.2315224301749	16.5174104303898	16.8195651931615	16.2065513614106	16.5826914425974	16.5315546068898
P37889	Fbln2	Fibulin-2	2.70263195286789	1.16563111163259e-07	6.02814128809993E-07	Higher in FLEF	Extracellular	Signal peptide	11.7573096671125	11.2872369302206	11.5175969553535	10.7579685706452	11.330028030833	14.3170382656876	14.3801462445491	13.3554693173521	14.1233122307283	14.0439915145793
P37913	Lig1	DNA ligase 1	2.90812763445178	1.80963196205752e-07	8.73358517827395E-07	Higher in FLEF	Nucleus	Nuclear localization signal	10.949399254305	9.74258586435256	10.7998944557189	11.3832918066989	10.7187928452689	13.1326374609738	13.6622204053188	13.8983137222781	14.0021001809031	13.6738179423684
P38060	Hmgcl	Hydroxymethylglutaryl-CoA lyase, mitochondrial	-5.60194685890494	4.57189841540639e-12	2.23303371678414E-10	Higher in BMEF	Mitochondrion	Peroxisomal targeting signal	15.2729500588203	15.5452759449796	15.3321231667476	15.4186793323341	15.3922571257204	9.72380925327069	9.79019266637758	9.73221629741388	9.97323442003909	9.80486315927531
P38585	Ttl	Tubulin--tyrosine ligase	1.71195895722094	4.91584844120041e-06	0.0000147924133070919	Higher in FLEF	Cytoplasm|Nucleus	Nuclear export signal	11.9479219133664	12.0827699986995	11.672049182652	12.165730328527	11.9671178558112	13.8828343873945	14.18933628213	13.0437414377101	13.5217134767557	13.6594063959976
P38647	Hspa9	Stress-70 protein, mitochondrial	-3.98258110448765	6.53468879008301e-09	5.74003694640264E-08	Higher in BMEF	Mitochondrion	Mitochondrial transit peptide	15.8535501129182	16.512087407361	15.957412341308	16.3108358713242	16.1584714332278	11.7316005206881	12.7502425928832	12.0481192839392	12.1713075061603	12.1753174759177
P39039	Mbl1	Mannose-binding protein A	-0.36867871113853	0.233698011574861	0.262960113280161	NS	Extracellular	Signal peptide	12.2703884052984	11.5786551740954	11.6028402412048	11.3985437208079	11.7126068853516	12.1792562455465	11.5905878209074	10.8061711316528	10.2554668232781	11.2078705053462
P39053	Dnm1	Dynamin-1	-0.49818771478172	0.00340403938853573	0.00532986280039358	NS	Cytoplasm	Nuclear export signal	14.2477020095127	13.6999505217505	13.7448761639051	13.9559209829693	13.9121124195344	13.1057327456077	13.5829135699047	13.3825835125268	13.7550132771904	13.4565607763074
P39054	Dnm2	Dynamin-2	1.27571368285438	0.00345603234935377	0.00540806011356901	NS	Cytoplasm	Nuclear export signal	13.9987368744134	12.9185254102374	11.7955184630859	13.3986460756345	13.0278567058428	13.8276255682128	14.2603346990772	14.62110105954	14.7068700672203	14.3539828485126
P39061	Col18a1	Collagen alpha-1(XVIII) chain	2.4354525947053	4.67431631179238e-08	2.81151864819895E-07	Higher in FLEF	Extracellular	Signal peptide	11.9446837906359	11.3045382942682	11.7626057748749	11.6644836626763	11.6690778806138	14.42742786987	14.5051224367621	13.6932234172816	13.8447054657521	14.1176197974165
P39429	Traf2	TNF receptor-associated factor 2	1.93278191981022	7.40650474284621e-09	6.36308021474165E-08	Higher in FLEF	Cytoplasm	Nuclear export signal	11.5803649563853	11.0860193708506	10.9240112198683	11.308307682669	11.2246758074433	13.1623552961492	13.1900349688783	13.110442458928	13.4772032304387	13.2350089885985
P39447	Tjp1	Tight junction protein ZO-1	0.0247376731097551	0.95179999061012	0.957974613712724	NS	Cytoplasm|Cell membrane	Nuclear localization signal	13.287235155264	12.636344403706	12.939471558262	12.5027332473684	12.8414460911501	13.2463858287099	13.66395720681	11.4377858724746	13.3670285338299	12.9287893604561
P39654	Alox15	Polyunsaturated fatty acid lipoxygenase ALOX15	-3.13150755875853	6.0792210101912e-05	0.000138522206603709	Higher in BMEF	Cytoplasm	Nuclear export signal	12.94064298997	11.3452546493874	12.0389906063286	13.3472497007408	12.4180344866067	NA	9.69501541939199	8.7951990379055	8.96087783470319	9.15036409733356
P39655	Alox12	Polyunsaturated fatty acid lipoxygenase ALOX12	0.724851289262713	0.140134231846877	0.163577798847594	NS	Cytoplasm	NA	12.8951263696535	11.1443000402519	11.7658765058447	13.5146981224647	12.3300002595537	12.445640737793	13.2531265866349	13.6718801155054	13.8283661811501	13.2997534052708
P39688	Fyn	Tyrosine-protein kinase Fyn	0.543479762278347	0.494002684105029	0.524213268689203	NS	Cytoplasm|Cell membrane	NA	11.8858615367872	10.931292798585	10.5486393875067	9.72532488486926	10.772779651937	11.1333944241856	13.0900012884095	10.0933054936469	11.6175120441802	11.4835533126055
P39749	Fen1	Flap endonuclease 1	1.71079319119002	8.84361145425672e-07	3.36337782416757E-06	Higher in FLEF	Nucleus	Nuclear localization signal	14.0693757406171	12.9228901693383	13.7228521828436	14.0832979989666	13.6996040229414	15.340145908758	15.4001408232925	15.4976161296342	15.3969747755506	15.4087194093088
P40124	Cap1	Adenylyl cyclase-associated protein 1	-0.317224565790025	0.0403295648848363	0.0517611812086403	NS	Cytoplasm	NA	16.4088400335971	15.6207698952144	16.4797590446844	16.072611584954	16.1454951396125	15.827383262051	15.8015308181525	15.8245888989889	15.8908880583724	15.8360977593912
P40142	Tkt	Transketolase	0.0654341543525768	0.574808071625032	0.60424722555242	NS	Cytoplasm	Nuclear export signal	17.9997611910909	17.7123608944908	17.9513978904993	18.0035383738539	17.9167645874837	17.8514767865606	17.7641271712424	18.2961149431874	18.0519533908733	17.9909180729659
P40237	Cd82	CD82 antigen	3.05778167261221	0.000708409526831488	0.00126373359960639	NS	Cell membrane|Lysosome/Vacuole	Signal peptide|Transmembrane domain	8.8046802979534	9.89389749100586	NA	NA	9.34928889447963	12.2849659298726	13.4735756724432	12.1591474506151	12.2848692556758	12.5506395771517
P40240	Cd9	CD9 antigen	-0.953645101943486	0.178946139216419	0.205786109519645	NS	Cell membrane	Signal peptide|Transmembrane domain	13.4818158715407	11.8483268183779	13.5563013784107	11.2516885331446	12.5345331503685	11.6733249981511	12.2150383806204	10.2201504343082	NA	11.3695046043599
P40336	Vps26a	Vacuolar protein sorting-associated protein 26A	0.446560453070096	3.97457312293348e-05	0.0000944834304798292	NS	Cytoplasm|Lysosome/Vacuole	Nuclear export signal	15.5800306451717	15.6706381154666	15.5095597552798	15.6497778413517	15.6025015893175	15.9143348195281	16.1233161235714	16.0501657335964	16.1678009433212	16.0639044050043
P40338	Vhl	von Hippel-Lindau disease tumor suppressor	2.96572838454542	0.00110627639909655	0.00191018265310452	NS	Cytoplasm	Nuclear export signal	8.65310654392819	9.2908334443629	6.98520897785649	NA	8.30971632204919	10.6243675056396	11.1891554939682	11.054703774467	11.8180954267735	11.1715805502121
P41105	Rpl28	60S ribosomal protein L28	3.81563554794989	1.1056400239795e-10	2.24317351018919E-09	Higher in FLEF	Cytoplasm	Nuclear localization signal	13.8818431746958	14.3214187708785	13.5242299407761	14.4871433290722	14.0536588038557	17.6082869136331	17.7052611031352	18.1085282697923	18.2409078895176	17.9157460440196
P41216	Acsl1	Long-chain-fatty-acid--CoA ligase 1	1.95143916792059	3.02314380520308e-05	0.0000746935998709425	Higher in FLEF	Mitochondrion|Endoplasmic reticulum	Peroxisomal targeting signal	13.3472625414626	13.8003246996238	12.0253681644683	13.5163068201314	13.1723155564215	14.7275614730773	15.1724020790035	15.6097392326258	14.8468775009816	15.0891450714221
P41230	Kdm5c	Lysine-specific demethylase 5C	2.23663785591661	0.000151342895596596	0.000311970994244643	Higher in FLEF	Nucleus	Nuclear localization signal	10.6914592450573	NA	10.6298911987838	NA	10.6606752219206	12.3571457968725	13.0732381675684	13.0180721765203	13.3124498756188	12.940226504145
P41241	Csk	Tyrosine-protein kinase CSK	1.32840514275613	9.80805185513134e-07	3.66153386665377E-06	Higher in FLEF	Cytoplasm	Nuclear export signal	14.69069542767	14.064216725728	14.7053221185385	14.2455350736553	14.426442336398	15.3632801931435	15.815123994765	15.950303274696	16.0265174288697	15.7888062228685
P41245	Mmp9	Matrix metalloproteinase-9	-2.97907650439873	4.03892473812562e-05	0.0000957776422662749	Higher in BMEF	Extracellular	Signal peptide	15.7276700607672	14.4313353047729	15.9192284531039	16.007239160359	15.5213682447507	11.4633004406405	13.0845353625937	12.98512202353	12.636209134644	12.542291740352
P41317	Mbl2	Mannose-binding protein C	-4.8377762482528	1.19729093306375e-09	1.44524248785156E-08	Higher in BMEF	Extracellular	Signal peptide	14.0672870424183	13.579083003695	13.9415265333838	12.9169217887377	13.6262045920587	9.21712819089289	9.30614111275302	8.17533463551824	8.12179052831298	8.70509861686928
P41588	Vipr2	Vasoactive intestinal polypeptide receptor 2	1.27470087948011	0.252027589375695	0.281841325833537	NS	Cell membrane	Transmembrane domain	12.5099524621822	NA	12.1192607504221	9.36113621963579	11.3301164774134	10.8419147809294	13.7561000551538	13.75329723281	14.2876697213566	13.1597454475625
P41778	Pbx1	Pre-B-cell leukemia transcription factor 1	2.28427324639732	0.0896287216817435	0.108116054624102	NS	Nucleus	Nuclear export signal	NA	9.37774649823125	NA	NA	9.37774649823125	11.4243252255158	12.6420223048727	10.5705616605886	12.3603198304456	11.7493072553557
P42125	Eci1	Enoyl-CoA delta isomerase 1, mitochondrial	-5.85228488577738	1.49737999777244e-11	5.23091356837724E-10	Higher in BMEF	Mitochondrion	Mitochondrial transit peptide	16.1151261258641	16.6285321081582	16.2837282554195	16.6680701736335	16.4238641657688	11.0675180294296	10.7774049505125	10.0105477314247	10.7860522866446	10.6603807495029
P42128	Foxk1	Forkhead box protein K1	2.66215030555669	6.8377108840334e-05	0.000153696949958783	Higher in FLEF	Nucleus	Nuclear localization signal|Nuclear export signal	10.6581690506738	NA	9.93514593090273	NA	10.2966574907883	12.376949071188	13.0835364783964	13.0289788618371	13.732725751572	13.0555475407484
P42208	Septin2	Septin-2	0.58291182980643	6.72255226152885e-07	2.66963628185648E-06	NS	Cytoplasm	Nuclear export signal	15.1209950796192	15.072850796689	14.9015575233636	14.9780233991692	15.0183566997102	15.4459178140259	15.5993749445521	15.6460001968583	15.8262937957441	15.6293966877951
P42209	Septin1	Septin-1	-1.58926985132762	0.000849806595970115	0.0014977379865494	NS	Cytoplasm	Nuclear export signal	13.1965783182111	12.0818235362864	12.7234408454054	13.6495867359133	12.9128573589541	10.5788561333956	11.3358212857372	11.582146835468	12.2714640441834	11.442072074696
P42225	Stat1	Signal transducer and activator of transcription 1	0.101589258008504	0.710256602703137	0.735060541349627	NS	Cytoplasm|Nucleus	Nuclear export signal	15.1348930963693	14.2035278623415	14.9629383534581	15.2224732927429	14.8809581512279	14.3914347496321	14.6302626782842	15.5832425079178	15.6679519929871	15.0682229822053
P42227	Stat3	Signal transducer and activator of transcription 3	1.47906393520101	0.000117044571940284	0.000248554797497985	Higher in FLEF	Cytoplasm|Nucleus	Nuclear export signal	13.517211956433	12.3349405583157	13.3634228180701	13.1391395741697	13.0886787267471	13.9367589691975	14.377799191202	15.2117406173917	14.9216010780546	14.6119749639614
P42230	Stat5a	Signal transducer and activator of transcription 5A	2.68505007786724	6.2628598244574e-05	0.000142031752252849	Higher in FLEF	Cytoplasm|Nucleus	Nuclear export signal	9.70971894549131	8.57755465277618	8.94173802554485	9.16235129950974	9.09784073083052	10.5452834269799	11.4495408910253	12.8101047198491	12.8703775851756	11.9188266557575
P42232	Stat5b	Signal transducer and activator of transcription 5B	0.467730634602983	0.0226750804293312	0.0302966183547928	NS	Cytoplasm|Nucleus	Nuclear export signal	13.7715624475546	13.8770500911166	13.3792033584372	13.9049555674738	13.7331928661456	13.7662335154207	13.9400106969152	14.7602788662825	14.4734183480029	14.2349853566553
P42337	Pik3ca	Phosphatidylinositol 4,5-bisphosphate 3-kinase catalytic subunit alpha isoform	1.76222546722466	1.2631255996709e-06	4.54191379568098E-06	Higher in FLEF	Cytoplasm|Lysosome/Vacuole	Nuclear export signal	11.3548275233026	10.8761812491627	11.4129236804875	11.0646188134176	11.1771378165926	12.4450437053438	13.1450569068374	13.025311581311	13.3447185997366	12.9900326983072
P42567	Eps15	Epidermal growth factor receptor substrate 15	0.928752750713593	0.0107320955869881	0.0151571095639524	NS	Cytoplasm|Lysosome/Vacuole	Nuclear export signal	12.4731048590778	11.705889931739	12.3000424989957	12.4019471209943	12.2202461027017	12.3866857021177	13.4174301460218	13.3820327056713	13.6706948662853	13.214210855024
P42669	Pura	Transcriptional activator protein Pur-alpha	-2.56629205957678	3.38110872633024e-10	5.27673033473137E-09	Higher in BMEF	Cytoplasm	Nuclear localization signal|Nuclear export signal	15.6275923883283	15.8119517306597	15.7116099522624	15.7519728223354	15.7257817233965	12.7144205008921	13.165624367919	13.4368400469755	13.4826578151647	13.1998856827378
P42703	Lifr	Leukemia inhibitory factor receptor	-1.38911305775668	0.000145138796695754	0.000300473764744938	Higher in BMEF	Cell membrane	Signal peptide|Transmembrane domain	16.8237996994443	16.3318521378174	16.2468315533812	16.2739670602787	16.4191126127304	15.8605404876275	15.1633492323362	14.4976443697173	14.1669287054539	14.9221156987837
P42859	Htt	Huntingtin	1.79145357259616	7.01233897126841e-06	0.0000203205712199223	Higher in FLEF	Cytoplasm	Nuclear export signal	10.5404796718366	9.9900008557	9.77479869876434	10.3048249060933	10.1525260330986	11.3364092054632	12.0623851523115	12.2480800145282	12.3141084952573	11.99024571689
P42932	Cct8	T-complex protein 1 subunit theta	1.59185586639703	4.17279100162204e-10	6.13132939653378E-09	Higher in FLEF	Cytoplasm	Nuclear localization signal|Nuclear export signal	15.0194198293175	14.4119242386169	14.9039415227121	14.7344552875082	14.7674352195387	16.3303919202401	16.3140980931626	16.3795900481895	16.4668774783653	16.3727393849894
P43025	Clec3b	Tetranectin	-7.11747147333344	1.29184885011568e-10	2.51457663629529E-09	Higher in BMEF	Extracellular	Signal peptide	17.6325526270018	16.9984750011991	18.0826147993535	16.7399600712926	17.3634006247118	10.4159808969075	10.369387203922	9.65890955523257	NA	10.1480925520207
P43135	Nr2f2	COUP transcription factor 2;COUP transcription factor 1	0.218905460412581	0.730607537321361	0.754198583047002	NS	Nucleus	Nuclear export signal	12.7262864598699	NA	NA	13.2931186316952	13.0097025457826	12.9633379212754	13.7150780808671	12.8368701658432	14.2309879078576	13.4365685189608
P43247	Msh2	DNA mismatch repair protein Msh2	2.74361348944289	5.87848174582462e-08	3.38156937941383E-07	Higher in FLEF	Nucleus	Nuclear localization signal	12.2987036110024	11.0563942851979	12.1951970176497	12.1016808166587	11.9129939326272	14.191949315402	14.7057704379742	14.8275331493477	15.1457461490428	14.7177497629417
P43274	H1-4	Histone H1.4	0.874339708656663	0.0333900429289304	0.0434251667776401	NS	Nucleus	Nuclear localization signal	14.0563441214407	13.0741134822888	14.4524741367304	13.7848120352552	13.8419359439288	15.3126843251249	15.4425639873169	13.8621008298496	13.7792312835152	14.5991451064517
P43275	H1-1	Histone H1.1	2.98037720991624	1.036343797578e-05	0.0000284873034508804	Higher in FLEF	Nucleus	Nuclear localization signal	10.6633908999202	9.43954154215177	10.00183240732	11.0790305769967	10.2959488565971	13.3048535416707	14.3250801800334	12.4517427270996	12.7709295679862	13.2131515041975
P43276	H1-5	Histone H1.5	2.05241846852704	0.000106626680791422	0.000228640545192988	Higher in FLEF	Nucleus	Nuclear localization signal	11.724871041509	11.8031390679382	11.9158677691213	12.1698638104898	11.9034354222646	13.9455267772314	15.2202913480821	12.7678778643657	13.8235852561831	13.9393203114656
P43277	H1-3	Histone H1.3	2.28597457454815	7.07432441515721e-07	2.78277861968339E-06	Higher in FLEF	Nucleus	Nuclear localization signal	15.5302679773586	16.0534471623996	15.1808454693682	16.1202495383626	15.7212025368722	18.3050688037204	18.5974150196333	17.3240345685156	17.597202996204	17.9559303470183
P43346	Dck	Deoxycytidine kinase	1.78243822794941	2.31888488411158e-07	1.07677092990217E-06	Higher in FLEF	Nucleus	Nuclear localization signal	13.4785742407715	12.5189189980043	13.4893292119759	13.4465328970326	13.2333388369461	14.9191161063914	15.0153226246644	15.0639446562567	15.1136726796434	15.028014016739
P45376	Akr1b1	Aldo-keto reductase family 1 member B1	-2.70320156089338	1.79245596143573e-09	2.00322143995201E-08	Higher in BMEF	Cytoplasm	NA	19.1514124799033	20.2119275694219	19.3324867614817	19.9150217084534	19.6527121298151	17.0746559140842	16.9694005383582	16.7989955307324	16.9604700161023	16.9508804998193
P45377	Akr1b8	Aldose reductase-related protein 2	-1.51437634136842	2.93663493522445e-09	2.9562498632269E-08	Higher in BMEF	Cytoplasm	Nuclear export signal	16.0690009399161	16.3185830023585	16.2180018020913	15.894832535249	16.1251045699037	14.7571350092346	14.7898910697827	14.3663014302352	14.4484425812421	14.5904425226237
P45481	Crebbp	Histone lysine acetyltransferase CREBBP	0.313149196236084	0.549174777519212	0.578569393132383	NS	Nucleus	Nuclear localization signal	11.0634617709591	11.9230293968442	11.1388937516905	11.6321943175705	11.4393948092661	11.1104954134299	12.5898754091739	11.0999562376834	12.6671539179409	11.866870244557
P45591	Cfl2	Cofilin-2	-1.92393815407872	1.61857483682581e-06	5.64681366683609E-06	Higher in BMEF	Cytoplasm	Nuclear export signal	16.7898239198319	17.9956780126643	17.0251685448266	17.7281887463497	17.3847148059181	15.6846306822591	15.7425670127344	15.013332739259	15.344375694371	15.4462265321559
P45700	Man1a1	Mannosyl-oligosaccharide 1,2-alpha-mannosidase IA	1.87878312073021	4.22240300856913e-06	0.000013002437752599	Higher in FLEF	Endoplasmic reticulum|Golgi apparatus	Signal peptide|Transmembrane domain	11.1492855046193	10.8960422011364	10.9102049321697	10.4769808036897	10.8581283604038	13.4649915163041	12.8289640073738	12.1952923359608	12.1798846486605	12.6672831270748
P45878	Fkbp2	Peptidyl-prolyl cis-trans isomerase FKBP2	-1.55997568142508	8.3427873498465e-08	4.49981628532109E-07	Higher in BMEF	Endoplasmic reticulum	Signal peptide	17.2004775182811	16.819724098892	17.5510241834256	16.786895122536	17.0895302307837	15.622089585396	15.6586351975591	15.4062416338909	15.3329490118181	15.504978857166
P45952	Acadm	Medium-chain specific acyl-CoA dehydrogenase, mitochondrial	-6.2209201905064	4.61346516544836e-11	1.1871233535483E-09	Higher in BMEF	Mitochondrion	Mitochondrial transit peptide	17.7720545456643	18.9390402139078	17.4069329093891	18.6985125793138	18.2041350620688	11.6550289139682	12.3203630111389	12.2062449082999	11.5192304341223	11.9252168168824
P46061	Rangap1	Ran GTPase-activating protein 1	1.53262821511129	1.10433593381032e-07	5.74494285093632E-07	Higher in FLEF	Cytoplasm	Nuclear export signal	14.6734381842064	14.5486806235804	14.7019446133533	15.2603061873248	14.7960924021162	16.0242624006439	16.2946485395766	16.5266434652348	16.6099355096819	16.3638724787843
P46062	Sipa1	Signal-induced proliferation-associated protein 1	0.567816206293113	0.159841185412104	0.185351121795747	NS	Cytoplasm	Nuclear export signal	12.8400732507174	10.7046175787043	11.8017084221393	11.1852440549604	11.6329108266304	11.8693557775301	12.2341708223992	12.2552114320157	12.6876131665744	12.2615877996299
P46412	Gpx3	Glutathione peroxidase 3	1.42150025019791	2.45775177005747e-05	0.0000622103675002551	Higher in FLEF	Extracellular	Signal peptide	16.781139540751	15.9729741061171	16.8047334270908	15.9201348603462	16.3697454835763	18.3198971806974	17.6845209430841	17.5294930169454	17.4708978549655	17.7512022489231
P46414	Cdkn1b	Cyclin-dependent kinase inhibitor 1B	-0.543926888690613	0.0195316929287328	0.0264006120253675	NS	Nucleus	Nuclear localization signal|Nuclear export signal	14.6931343648398	14.5850930529165	14.4490541617077	14.6502633874754	14.5943862417348	13.8385376876977	14.3236620316162	13.8332223378257	14.3623713570304	14.0894483535425
P46460	Nsf	Vesicle-fusing ATPase	0.410375543845129	0.0494365629274167	0.0622976276737036	NS	Cytoplasm|Nucleus	Nuclear export signal	13.5706396214679	12.7641723086564	13.533477623983	13.0201184436279	13.2221019994338	13.2266366251499	13.8091354190756	13.682809331193	13.9901800521154	13.6771903568835
P46467	Vps4b	Vacuolar protein sorting-associated protein 4B	0.738091629122391	2.39699833759488e-07	1.10622626691277E-06	NS	Cytoplasm	Nuclear localization signal	14.6646920419777	14.3204661452897	14.6307395423847	14.5900535223587	14.5514878130027	15.1891105002136	15.2515740919033	15.3645692395317	15.4165484315786	15.3054505658068
P46471	Psmc2	26S proteasome regulatory subunit 7	1.32733534738603	1.54642965100038e-11	5.33164471178236E-10	Higher in FLEF	Cytoplasm	Nuclear export signal	15.9442691881011	16.0537351101256	15.8415454999685	16.0530562979466	15.9731515240354	17.1428280603706	17.2562901459262	17.4216203346699	17.4619310180168	17.3206673897459
P46638	Rab11b	Ras-related protein Rab-11B	-0.266744803455876	0.0032137741093341	0.00504843907883781	NS	Cell membrane|Lysosome/Vacuole	NA	18.1448754550414	18.2868708726152	18.0791652029307	18.1893209386138	18.1750581173003	18.0293630306982	17.8939398133032	17.9140683751688	17.6834507585704	17.8802054944352
P46656	Fdx1	Adrenodoxin, mitochondrial	-3.3100993373347	0.000519975507242476	0.00095238569468891	Higher in BMEF	Mitochondrion	Mitochondrial transit peptide	14.7815302647761	15.242599699952	15.3915256341176	13.9606239849312	14.8440698959442	9.84683798018751	12.8988601506224	11.8562135450186	NA	11.5339705586095
P46664	Adss2	Adenylosuccinate synthetase isozyme 2	0.973110669146429	4.26930363284228e-07	1.82796888500349E-06	NS	Cytoplasm	Nuclear export signal	16.3076132223289	15.8925348847281	16.5396930192667	16.345662596855	16.2713759307947	17.1667306754414	17.2046800208887	17.2604776001748	17.447629606578	17.2698794757707
P46718	Pdcd2	Programmed cell death protein 2	1.79371388721332	0.000254105801981153	0.00049847828391617	Higher in FLEF	Cytoplasm|Nucleus	Nuclear export signal	10.5930570343122	11.6086045714807	10.9873304173829	12.0172296256387	11.3015554122036	12.7583916395983	13.2977695119077	13.4517971402028	13.6529124113103	13.2902176757548
P46735	Myo1b	Unconventional myosin-Ib	1.42321626970899	0.00368217108231028	0.00573470695576815	NS	Cytoplasm	Nuclear export signal	12.0664431938706	10.6861192634324	12.4972399766691	10.6499885137045	11.4749477369191	13.3230075166465	13.3823449690597	12.6199982328939	12.4614058324114	12.9466891377529
P46737	Brcc3	Lys-63-specific deubiquitinase BRCC36	0.845535455744517	7.68721131638728e-07	2.98793168928867E-06	NS	Cytoplasm|Nucleus	Nuclear export signal	13.659440915524	14.0301684231895	13.6112893448746	13.8030469727496	13.7759864140844	14.4646031686329	14.7020142873701	14.7197510679154	14.5779160409656	14.616071141221
P46935	Nedd4	E3 ubiquitin-protein ligase NEDD4	2.51312763182542	8.17568235333965e-13	6.07418653716432E-11	Higher in FLEF	Cytoplasm	Nuclear export signal	13.6818093446304	13.1579218377264	13.4570385033543	13.3699506734387	13.4166800897874	15.9368967191296	16.0212245776382	15.7682644502614	16.0558825572315	15.9455670760652
P46938	Yap1	Transcriptional coactivator YAP1	1.43923926252139	0.000163803418661956	0.000335298033931634	Higher in FLEF	Cytoplasm|Nucleus	Nuclear export signal	11.1125798406376	NA	11.7682985294581	NA	11.4404391850478	12.6445629822295	12.7930191427402	12.9353790289837	13.4118268250777	12.9461969947578
P47199	Cryz	Quinone oxidoreductase	0.0644821961866681	0.528104073146907	0.557707504674661	NS	Cytoplasm	NA	16.2720665430735	16.6413750127416	16.5605633004797	16.5771773769843	16.5127955583198	16.5848610715226	16.3428981490226	16.8613477407888	16.4627303588772	16.5629593300528
P47226	Tes	Testin	0.605759054663703	0.217507479027977	0.247060755667911	NS	Cytoplasm	Nuclear export signal	12.3132896679628	10.9935593961141	10.9268596773439	11.7668336202727	11.5001355904233	12.2704707761245	12.7427801252372	10.7643724887262	13.1860157354335	12.2409097813804
P47713	Pla2g4a	Cytosolic phospholipase A2	3.83052601132268	1.98347764399642e-05	0.0000511130658137818	Higher in FLEF	Cytoplasm|Lysosome/Vacuole	Nuclear export signal	9.07410898761386	NA	NA	8.55055069797792	8.81232984279589	11.8945730537531	12.7183018739763	13.1634008577324	13.5582574124817	12.8336332994859
P47738	Aldh2	Aldehyde dehydrogenase, mitochondrial	-5.24195072881521	2.62279087337447e-12	1.42631153165467E-10	Higher in BMEF	Mitochondrion	Mitochondrial transit peptide	15.7719339676668	15.8477143404663	15.7788749577576	15.6610152587283	15.7648846311548	10.6904208167478	10.9879652666927	10.2206601566316	9.86244483623259	10.4403727690762
P47739	Aldh3a1	Aldehyde dehydrogenase, dimeric NADP-preferring	-6.97468752358279	3.90798060578845e-10	5.82185539214028E-09	Higher in BMEF	Cytoplasm	NA	16.4154807902427	16.3045853055785	16.451226087137	15.7258318519242	16.2242810087206	NA	8.97229652887762	9.8196790233632	8.95680490317259	9.2495934851378
P47753	Capza1	F-actin-capping protein subunit alpha-1	-0.513422297109549	0.00546714086178657	0.00818364587001253	NS	Cytoplasm	Nuclear export signal	16.749353952128	15.8785891672192	16.6317486160309	16.3143392574908	16.3935077482172	16.05161780797	15.9558734517649	15.816672494384	15.5122706495161	15.8341086009087
P47754	Capza2	F-actin-capping protein subunit alpha-2	-0.631093629657944	2.65112988611094e-05	0.0000664988594828112	NS	Cytoplasm	Nuclear export signal	15.5884256238404	15.1727529609445	15.7397309858456	15.3446129778511	15.4613806371204	14.8152657858238	14.7691424579804	14.8422920634218	14.9586084377853	14.8463271862528
P47757	Capzb	F-actin-capping protein subunit beta	0.380022264452653	0.0348803923574406	0.045163001886475	NS	Cytoplasm	Nuclear export signal	18.7323636759674	17.8535486588468	18.8416334450729	18.356560810348	18.4460266475588	18.77930646473	18.795225797762	18.8061464414778	19.0209849761405	18.8504159200276
P47791	Gsr	Glutathione reductase, mitochondrial	-1.36021376086862	4.72981653842908e-11	1.19376948517767E-09	Higher in BMEF	Mitochondrion	Mitochondrial transit peptide	16.8694162152909	17.0182430733784	16.8580274100438	16.9708604798015	16.9291367946286	15.6796919584351	15.3756279168208	15.7108927118284	15.4500360621514	15.5540621623089
P47809	Map2k4	Dual specificity mitogen-activated protein kinase kinase 4	0.163695897096258	0.379981524739933	0.411412673030203	NS	Cytoplasm|Nucleus	Nuclear export signal	12.9069776339436	13.6468286804318	12.7841802366158	13.2407642776262	13.1446877071544	12.9648821785422	13.3245664494073	13.4603547280587	13.659078517738	13.3522204684365
P47811	Mapk14	Mitogen-activated protein kinase 14	0.287004012708122	0.000279845672143342	0.000543915224965412	NS	Cytoplasm|Nucleus	Nuclear localization signal|Nuclear export signal	14.3548863719302	14.1511542660609	14.3113760624449	14.2078629832725	14.2563199209271	14.4505042943633	14.4591228275819	14.7045104276066	14.5749924363432	14.5472824964738
P47856	Gfpt1	Glutamine--fructose-6-phosphate aminotransferase [isomerizing] 1	1.67615746914669	3.95506424055725e-07	1.71711636781395E-06	Higher in FLEF	Cytoplasm	Nuclear export signal	13.3626585591434	12.7363810784986	13.2152244613658	12.8260211220628	13.0350713052676	14.2773715397095	14.599718881346	15.0698716098629	15.0846773590633	14.7579098474954
P47857	Pfkm	ATP-dependent 6-phosphofructokinase, muscle type	-5.55106434174045	1.31370891942595e-08	9.93733258129391E-08	Higher in BMEF	Cytoplasm	Nuclear export signal	17.7513567850864	19.9322141737484	17.4400089689179	19.4821206597315	18.651425146871	12.8856650396397	13.3210156724264	12.9667958383388	13.3555725351041	13.1322622713773
P47877	Igfbp2	Insulin-like growth factor-binding protein 2	1.81832007015266	0.00498470354769576	0.00751695575017013	NS	Extracellular	Signal peptide	NA	12.9773530189623	NA	12.6740509759865	12.8257019974744	15.7270397839504	14.7373744710235	13.923183519049	14.0868113088153	14.6186022707095
P47878	Igfbp3	Insulin-like growth factor-binding protein 3	2.42137404360431	0.000105376087520703	0.000226419088257316	Higher in FLEF	Extracellular	Signal peptide	13.0781598764891	NA	13.295888185123	NA	13.1870240308061	16.5480595553766	15.6108919908073	15.0579630544681	14.8249573195685	15.5104679800551
P47879	Igfbp4	Insulin-like growth factor-binding protein 4	4.4614822996061	1.2026258211506e-08	9.26109665192619E-08	Higher in FLEF	Extracellular	Signal peptide	12.1764998989851	10.9894642756424	11.9945284735473	11.0253526346799	11.5464613207137	16.97601739038	16.129352990144	15.3591293655383	15.1266058501138	15.897776399044
P47880	Igfbp6	Insulin-like growth factor-binding protein 6	-2.95680689659012	0.00011588050962974	0.00024638036610112	Higher in BMEF	Extracellular	Signal peptide	13.1319043544597	11.9059249014412	12.9837814942411	10.2289819146501	12.062648166198	9.82232435573501	8.97628024600372	9.30477617203415	NA	9.36779359125763
P47911	Rpl6	60S ribosomal protein L6	4.50476761274397	1.80722103948483e-12	1.04759241574533E-10	Higher in FLEF	Cytoplasm	Nuclear localization signal	14.95389067844	15.9585189295948	15.1682785744805	15.7549845559565	15.458918184618	19.991760305503	19.8744071137917	20.0470200681844	19.9194256065753	19.9581532735136
P47915	Rpl29	60S ribosomal protein L29	3.11627919805781	7.81040565556168e-10	1.01228230548127E-08	Higher in FLEF	Cytoplasm	Nuclear localization signal	14.6386912961915	14.05919882518	13.7101643957378	14.5213499756799	14.2323511231973	17.3395116387486	17.1873671817533	17.3790389471625	17.6285767134572	17.3836236202804
P47934	Crat	Carnitine O-acetyltransferase	-6.41280053475627	9.33849930717656e-09	7.59475582252815E-08	Higher in BMEF	Mitochondrion	Peroxisomal targeting signal	16.5013596909612	17.6921295957405	16.2772164989219	17.3971362790365	16.966960516165	11.2338032753537	10.4910314955547	10.0007736591721	NA	10.5752028100268
P47941	Crkl	Crk-like protein	1.05311673890253	4.3669112770317e-10	6.29384070665088E-09	Higher in FLEF	Cytoplasm	Nuclear export signal	15.7707351982407	15.8269380868666	16.0119812946342	15.8253956716913	15.8587625628582	16.8183696006981	16.9523585515218	16.8622922666831	17.1171142745189	16.9375336733555
P47955	Rplp1	60S acidic ribosomal protein P1	2.20054800627374	1.66962958125794e-07	8.1473598900422E-07	Higher in FLEF	Cytoplasm	NA	13.5293856121634	12.3671250368151	13.6668705758042	13.2560669724588	13.2048620493103	15.4016614695059	15.2582746929466	15.495277495981	15.5274430722215	15.4206641826638
P47962	Rpl5	60S ribosomal protein L5	3.28078215075085	8.88178419700125e-16	1.17128529097954E-12	Higher in FLEF	Cytoplasm	Nuclear localization signal	14.7481197068344	14.6404140403405	14.725015219647	14.6438106521586	14.6893399047451	18.016272431966	17.9538135130435	18.0171217922523	17.8164389139482	17.9509116628025
P47963	Rpl13	60S ribosomal protein L13	5.49650717397945	6.28290237614237e-08	3.56368925098398E-07	Higher in FLEF	Cytoplasm	Nuclear localization signal	11.9509168525475	14.3733259064679	11.5969627404214	13.8410163015007	12.9405554502344	17.9402725180764	18.4701126991762	18.6579702966083	18.922727341775	18.497770713909
P47964	Rpl36	60S ribosomal protein L36	6.44592315799305	1.25692478647466e-09	1.49667680556519E-08	Higher in FLEF	Cytoplasm	Nuclear localization signal	10.8634785948364	13.24463557533	11.3644192375789	12.8073953614585	12.0699821923009	18.4482602243403	18.7394207224456	18.8268102678585	18.7888586202337	18.7008374587195
P47968	Rpia	Ribose-5-phosphate isomerase	-0.394657655464272	0.00193371054348201	0.00317569212853911	NS	Cytoplasm|Mitochondrion	Mitochondrial transit peptide	16.2156979165775	15.9896019179444	16.3426058941204	16.463541038547	16.2528616917973	15.9474273925613	15.8742933995477	15.9697018573861	15.4245829553409	15.804001401209
P48024	Eif1	Eukaryotic translation initiation factor 1	0.828036926608401	3.35004852436427e-06	0.0000106970375096983	NS	Cytoplasm	Nuclear export signal	13.3370387496566	13.5093897186362	13.4956060642156	13.5876841695168	13.4824296755063	13.9750084270073	14.3306646057525	14.541519184216	14.4788817808514	14.3315184994568
P48025	Syk	Tyrosine-protein kinase SYK	-1.29410587495475	0.0367161079630414	0.0473654853277191	NS	Cytoplasm	Nuclear export signal	14.3631302359124	12.2942403943928	13.8379946494119	14.5366698270188	13.758008776684	11.167894457546	12.2595739271602	13.3918696044919	13.6086443337085	12.6069955807266
P48036	Anxa5	Annexin A5	4.14412673316569	5.13380449262968e-11	1.26589911392867E-09	Higher in FLEF	Cytoplasm	Nuclear export signal	11.1255474572561	10.6273399946849	11.7999200452232	10.6211238432677	11.043482835108	14.9125851096904	15.1728536701625	15.3948640410314	15.3526613361471	15.2082410392579
P48193	Epb41	Protein 4.1	0.506125373438078	0.219872812655387	0.249318376345049	NS	Cytoplasm|Cell membrane	Nuclear localization signal	13.0609212297409	12.1262337349352	13.5035993115695	12.1993797472997	12.7225335058863	13.5704922731124	13.8664283892389	12.1148101186454	13.4971505932776	13.2622203435686
P48299	Edn3	Endothelin-3	-0.108479509721039	0.926264574818692	0.934413010550506	NS	Extracellular	Signal peptide	11.4978269800995	NA	NA	NA	11.4978269800995	12.2239841900186	11.8222821792533	10.3721799581454	10.8885396378143	11.3267464913079
P48428	Tbca	Tubulin-specific chaperone A	0.75639646786707	9.17833781866051e-07	3.46569305607976E-06	NS	Cytoplasm|Nucleus	Nuclear export signal	13.6649444855	13.3935593196493	13.8652931136233	13.4819309213105	13.6014319600208	14.2656183171637	14.3964221784326	14.3360824523775	14.5085530992675	14.3766690118103
P48441	Idua	Alpha-L-iduronidase	-2.36037113009756	0.231665715730683	0.261007400785851	NS	Extracellular	Signal peptide	12.1327387776934	9.11555534003666	8.50546784289307	11.7127161759211	10.3666195341361	NA	8.00624840403852	NA	NA	8.00624840403852
P48453	Ppp3cb	Serine/threonine-protein phosphatase 2B catalytic subunit beta isoform	0.13967425959951	0.737199215855079	0.760259210876939	NS	Cytoplasm	Nuclear export signal	13.879554312742	14.9502693214659	12.5383145505547	14.5124489185601	13.9701467758307	13.6247796429112	14.2626001182113	14.2306656327064	14.5326564603535	14.1626754635456
P48678	Lmna	Prelamin-A/C	-1.31154597960773	4.87451692743335e-06	0.0000147099981648804	Higher in BMEF	Cytoplasm|Nucleus	Nuclear export signal	16.4372857224068	15.9962986962399	16.7276458543775	15.6598766961152	16.2052767422849	15.0165398846129	14.9804497791933	14.7990181918364	14.6640996274548	14.8650268707743
P48722	Hspa4l	Heat shock 70 kDa protein 4L	-0.401642727571451	0.00141819339398941	0.00239391044905412	NS	Cytoplasm	Nuclear export signal	15.2960138199629	15.0274090133571	15.3213754069741	15.1854391417851	15.2075593455198	14.573384106002	14.7992267181968	14.9892044869827	14.9177857032757	14.8199002536143
P48725	Pcnt	Pericentrin	0.906295741250057	0.206636720367468	0.235575686176441	NS	Cytoplasm	NA	10.2417867046199	NA	NA	NA	10.2417867046199	10.235533844117	11.8151553346796	11.1092209019734	11.7167569595496	11.2191667600799
P48758	Cbr1	Carbonyl reductase [NADPH] 1	-0.804123003006063	7.59151483897824e-08	4.18445567143262E-07	NS	Cytoplasm	NA	17.1058025608267	17.3600729129151	17.3419077096351	17.2740935518018	17.2704691837947	16.6092607545851	16.3475533331185	16.3979525378203	16.5548900144724	16.4774141599991
P48760	Fpgs	Folylpolyglutamate synthase, mitochondrial	4.22088021341913	0.000710474501584901	0.00126656066098694	NS	Cytoplasm|Mitochondrion	Mitochondrial transit peptide	8.8736860198243	NA	NA	NA	8.8736860198243	12.4757193918092	12.7954782993278	13.6314814092304	13.8566054319691	13.1898211330841
P48774	Gstm5	Glutathione S-transferase Mu 5	-1.22386377430907	7.88371001370081e-07	3.05334583863963E-06	Higher in BMEF	Cytoplasm	NA	14.0870344090464	14.8979886037261	14.1800021025659	14.4938902130354	14.4147288320935	13.052701883613	13.2095414533852	13.1779864433028	13.4555958438888	13.2239564060474
P48962	Slc25a4	ADP/ATP translocase 1	-4.96014460657416	5.42393293700982e-06	0.0000161645458998457	Higher in BMEF	Mitochondrion	Transmembrane domain	14.0550030363697	16.6322547444195	13.3434109149417	16.3395601744633	15.0925572175485	10.740266985406	10.164518225899	9.90656986260809	9.91203250342623	10.1808468943348
P49025	Cit	Citron Rho-interacting kinase	1.64603989117465	8.95059523240427e-05	0.000195504719879638	Higher in FLEF	Cytoplasm	Nuclear localization signal	11.4996741075329	10.9577068561745	11.2957220645605	11.7725530750256	11.3814140258234	12.2084486326593	13.213287698878	13.364218281799	13.6202681923135	13.1015557014125
P49138	Mapkapk2	MAP kinase-activated protein kinase 2	0.800348715689567	0.000420539559936817	0.000781382944229203	NS	Cytoplasm|Nucleus	Nuclear localization signal|Nuclear export signal	12.8094708393403	12.6688564251749	12.4388061130618	12.7665532952359	12.6709216682032	13.0126690163153	13.6015110378315	13.5942646760812	13.8820032267936	13.5226119892554
P49182	Serpind1	Heparin cofactor 2	1.87241970049636	2.1092700854819e-06	7.18295655320658E-06	Higher in FLEF	Extracellular	Signal peptide	14.4323788104953	14.0998302311754	14.447494023938	13.8756472285025	14.2138375735278	16.7989877053423	16.1928293555193	15.7314619573858	15.1572428816741	15.9701304749804
P49312	Hnrnpa1	Heterogeneous nuclear ribonucleoprotein A1	0.971862007374268	0.00639416425214012	0.009440026988536	NS	Cytoplasm|Nucleus	Nuclear localization signal	14.8424437254207	14.0894222092046	15.0910610113039	14.2991159166191	14.5805107156371	15.9142958195041	16.2320735989851	14.6425533649278	15.2887634942456	15.5194215694156
[truncated: 4,009 more rows]
