# Supplementary material for: A complex interplay of intra- and extracellular factors regulates the outcome of fetal- and adult-derived MLL-rearranged leukemia
Source: Leukemia. 2024 Mar 30;38(5):1115–30. doi: 10.1038/s41375-024-02235-5 (PMC11073998; doi:10.1038/s41375-024-02235-5)
Supplement: Supplementary file 5 — Table S4 [file 41375_2024_2235_MOESM5_ESM.xlsx]

## Sheet: Sheet1
Table S4: GSEA enrichment of FLEF vs BMEF. Related to Figure 5.
Description	Status	SetSize	Normalized Enrichment Score (NES)	pvalue	qvalue	Core enrichment	Database
H-UV_RESPONSE_DN	activated in BMEF	60	1.72329123966406	0.00229797426885679	0.00431950050536991	17748/21788/11746/328365/20181/207615/252875/106583/12306/22589/16011/23876/21814/69219/22325/17314/17755/16590/18028/545156/12825/19663/16416	Hallmark signature
H-MITOTIC_SPINDLE	activated in BMEF	115	1.57402408063614	0.00259497978495743	0.0045525961139604	217232/20853/208628/16571/226407/21973/64930/19687/13424/12534/16551/77579/15185/209737/20662/211673/109934/18015/70099/223254/75547/12927/269713/67052/227800/68724/270058/56705/73804/233406/68743/108907/101706/13006/16561/75786/223435/73178/12442/218397/106952/54126/232314/286940/14086/276919/16897/110279/104318/76932/74018/16800/12488/76707/108686/218977/19765/19877/259279/71602/18817	Hallmark signature
H-E2F_TARGETS	activated in BMEF	124	2.66446878281004	8.805522284622e-14	4.63448541295895e-13	78833/109145/110052/17217/21877/20833/13626/69639/15574/20382/17219/17215/12236/20425/17220/51797/16881/97165/66403/18969/15354/16571/66197/21973/69716/66929/19687/17685/17216/68298/54124/103733/66979/18971/110809/12534/26951/22042/69263/14375/18972/20135/67629/12649/66131/12567/69724/16647/50927/13433/70769/51788/66622/20638/58184/100710/77891/70099/19090/19076/67684/18538/53605/19385/110074/152…	Hallmark signature
Cell cycle	activated in BMEF	77	2.46474967812772	2.51966843281696e-09	3.7889750869428e-08	P49919/Q6AXC6/A2A6Q5/Q91W96/P49717/Q03147/Q8BGZ4/Q62388/Q8BTZ4/P97311/P25206/Q9WVM3/P49718/Q9Z1S0/Q61881/B2RWS6/Q3UA06/P97310/P11440/Q65Z40/O35280/P30285/Q61687/Q62432/P30282/Q4VA53/P51943/Q8R349/P13405/P97313/P17918/Q64701/Q8R0K9/Q9Z265/Q8VH37/O70456/P24860/O09106/P27090/Q9D0F1/Q61458/P70288/Q8BZQ7	Kegg pathway
H-DNA_REPAIR	activated in BMEF	87	1.72774802697756	0.000924779041920805	0.00221239005244212	20922/67996/53378/66420/50505/57314/20833/22171/229906/72151/20018/16881/18969/106344/66979/18971/27632/69263/20924/22247/56044/68134/74414/20016/19075/21357/13716/67665/18538/18968/235459/110074/70239/67710/98053/20021/19718/228410/69241/75062/66679/98985/105446/20020/68092/58202/57278/23918/26370	Hallmark signature
H-G2M_CHECKPOINT	activated in BMEF	107	2.2064704055486	5.29460401285257e-08	2.3221947424792e-07	17750/217232/15574/20382/17219/17215/20539/80914/18141/18969/15354/16571/66197/21973/27374/245474/17216/54124/110809/12534/16551/21969/20588/12649/12567/22589/16647/50927/209737/70769/51788/14211/56275/100710/77891/12428/13486/70099/19076/19650/104394/52033/27041/17420/18854/67052/73804/233406/13018/108907/101706/17975/56150/272551/99375/21887/19704/12442/68278/12412/19357/16765/16211/18973	Hallmark signature
Spliceosome	activated in BMEF	108	1.90579521200995	3.04962639811822e-05	0.000208107691831473	Q3TWW8/O35326/Q69ZQ2/Q62093/Q8R344/Q8CCF0/Q9CQI7/Q99PV0/Q6PDM2/Q923D5/Q6PGH1/P84104/Q6P4T2/Q91VJ5/Q8CGZ0/P27048/Q922U1/P57784/Q9DCD2/Q8BL97/Q4FK66/Q8BM39/P59708/Q80X98/Q8CGF7/Q9DAW6/O35286/O08810/Q922V4/P63154/Q9JHS9/Q9CWL8/Q569Z5/Q9Z315/Q8VE80/Q9JIX8/Q9D554/Q921M3/Q8CFQ3/Q3UYV9/Q9CQ49/P61327/Q8K4Z5/Q9CSN1/Q9D868/Q9D883/B2RY56/Q99KP6/Q923D4/Q8QZY9/Q9DC48/Q8BHS3/Q9D287/Q3TIX9/P62320/P62317/P83870/…	Kegg pathway
H-MYC_TARGETS_V1	activated in BMEF	176	1.59215865711359	0.00103610947750282	0.00227216990680442	67115/19988/19899/110052/17217/68436/22171/30877/16898/20382/17219/20104/69719/17220/51797/68988/20639/27050/17216/106344/110809/20133/20588/14375/18972/12567/66446/16647/70769/20103/20383/105148/18458/51788/55944/15982/14694/11777/19934/68981/12428/225027/21849/11837/28126/218236/18538/53605/19385/110074/20815/56086/66409/27041/13204/20810/18148/230721/26446/15182/59029/22384/14113/101943/21454/…	Hallmark signature
DNA replication	activated in BMEF	29	2.23060677363524	8.92126017641798e-06	6.70771441835938e-05	P49717/P97311/P25206/P49718/Q61881/Q9D0F6/P37913/P33611/P35601/P97310/Q99J62/Q9CQ36/P52431/Q8R323/O35654/Q9CWY8/Q9CQ18/P20664/P33610/P17918/P33609	Kegg pathway
Mismatch repair	activated in BMEF	17	1.80638215074555	0.0046679990193027	0.0172409936077662	Q9D0F6/P37913/P35601/P43247/Q99J62/P52431/Q8R323/P54276/O35654/P17918/P54279/Q9WUK4/Q8VEE4	Kegg pathway
Ribosome	activated in BMEF	73	3.46095308588833	5.01009667687854e-27	1.05475719513232e-24	Q9CR57/P62892/P62849/P61514/P47963/P62267/O09167/Q9D8E6/P62918/P62242/P62717/Q8BP67/P14148/P12970/O55142/Q9CZM2/P47911/P83882/P62301/P35980/P19253/P62702/P61255/P14115/Q6ZWV7/P27659/P62911/P62082/Q6ZWN5/P41105/Q6ZWV3/P61358/Q9D7S7/Q9D1R9/P62281/P84099/P97351/P62900/P14131/P62843/P47962/P25444/P62855/P62245/P62754/Q9CXW4/P47915/Q9CZX8/P51410/P62908/P62264/P62852/P62889/P97461/P62751/P62830/Q9JJI8/…	Kegg pathway
H-GLYCOLYSIS	activated in FLEF	103	-1.91245701419767	5.60912231305495e-05	0.000184510602403123	21810/56421/14629/14735/76429/50527/110006/18451/11727/16828/93692/18655/15277/110119/216558/17449/21991/18639/18746/77559/17436/109672/14936/107029/14718/13649/13807/11639/13179/78688/11674/14719/56248/13382/17448/56012/14120	Hallmark signature
H-PEROXISOME	activated in FLEF	49	-1.95893056995054	0.000299788384978736	0.000788916802575622	23986/54683/11657/12359/20280/26358/15488/11430/113868/51798/11739/56690/20656/15356/269951/433256/12908/76263	Hallmark signature
H-KRAS_SIGNALING_UP	activated in FLEF	61	-1.63794872015233	0.00680824187756658	0.00995356999644237	57349/106052/94176/67776/50527/69008/12349/16913/71665/93692/12628/18826/74145/17395/20750/12183/56847/57264/26411/50702/234309/20717/20714	Hallmark signature
Arginine and proline metabolism	activated in FLEF	27	-2.14855764908567	5.3090066788316e-05	0.000338692611089735	Q60715/Q04447/Q9Z110/Q922Q4/Q9D964/P29758/P05201/P05202/Q8CHT0/P47738/Q6P8J7/P07310	Kegg pathway
PPAR signaling pathway	activated in FLEF	34	-2.04002855211043	0.00021463057533925	0.00112963460704869	Q8BMF3/P32020/P06801/Q9Z2V4/P33622/Q9R0H0/Q8BH04/Q921H8/Q8CGN5/O88492/Q60994/P04117/P45952/Q8JZR0/P51174/P11404	Kegg pathway
Calcium signaling pathway	activated in FLEF	46	-2.37816921502505	9.58617020273257e-08	1.06217952384848e-06	P05132/Q8CIH5/P21279/P20444/P21278/Q7TSH2/Q8R3B1/Q63810/Q8BSY0/G5E8J6/P18826/A3KGF7/P19123/Q8VCR8/Q01279/P07934/Q99KR7/P48962/P20801/Q8R429/O09165/Q60932	Kegg pathway
H-HYPOXIA	activated in FLEF	83	-1.91671757364109	0.000173500424560436	0.00050731118292525	14733/66681/19285/17035/14828/109042/21810/56421/12389/18750/14735/50527/18451/16828/14387/93692/18655/15277/74185/54683/216558/14433/14751/21991/52331/18534/14936/15211/72157/13649/18682/13807/11639/13179/12111/12870/11674/20198/56012/19309/13808	Hallmark signature
Lysine degradation	activated in FLEF	24	-2.39961767074751	9.23309201417933e-07	8.45134280474081e-06	Q8VHL1/Q61425/Q8R1K4/Q8BMS1/Q60759/Q9D2G2/P47738/O08749/Q8QZT1/Q8BH95/P97443/Q6P2L6	Kegg pathway
H-MYOGENESIS	activated in FLEF	110	-2.96861152613826	1.03701850088892e-18	6.82249013742711e-18	13143/30948/11459/12554/21345/11474/20657/17906/14387/53311/12709/20692/11568/64383/17885/18104/13682/77559/15464/69253/22004/16985/21924/17929/17897/13009/17930/24131/14199/17882/17907/56642/12955/18767/18642/17901/29857/50795/21925/11937/12372/12908/56012/14077/19309/17884/21957/13808/11636/11537/76722/21953/17189/19293/12715	Hallmark signature
H-ADIPOGENESIS	activated in FLEF	94	-3.07686478151114	1.13010943700463e-19	9.91324067547923e-19	12359/102693/15107/11637/68349/20280/67914/17713/22117/17436/11430/23943/72039/11757/57264/72157/69574/13171/227095/51798/52538/70316/11674/11669/26926/20618/67680/13382/93747/18405/12974/11409/11450/11770/17448/56451/11364/11804/235339/67460/12908/15929/11363/110826/67834/22273/11429	Hallmark signature
Lysosome	activated in FLEF	67	-2.16587058404007	4.57302455337443e-06	3.85096804494689e-05	P16675/P18242/Q8BH31/Q9Z0J0/Q60648/O09159/P12265/P17047/Q61207/Q8R0F3/Q571E4/Q9WUU7/Q99LJ1/P70699/Q9WV54/O88325/Q8BFR4/O89017/Q8K2I4/Q9QWR8/Q64191/Q8VEB4/P97821/P23780/P49935/P29416/P20060/P28293/Q05117/P50429/P31996/P50428/Q9Z0M5/P55097/Q80SY3	Kegg pathway
H-FATTY_ACID_METABOLISM	activated in FLEF	99	-3.06045683336039	2.75176538419098e-20	3.62074392656708e-19	23986/14194/17449/11522/68738/15107/73724/26358/231086/17436/381045/15488/11430/113868/68021/227095/20917/109857/270076/51798/13807/52538/14555/78920/66945/56690/11674/20194/13382/11370/68263/15356/93747/11529/170718/13177/18597/11992/11409/171210/17448/72479/56451/11364/433256/67460/12908/15929/11363/11670/20916/11429/13808	Hallmark signature
Glycolysis / Gluconeogenesis	activated in FLEF	46	-2.72874707673739	7.29934432201588e-12	1.70744896421424e-10	P06151/P16125/Q3TRM8/P09411/O08528/P00329/P16858/P06745/Q99NB1/P17751/P52480/Q9Z2V4/P15327/Q8BH04/Q9D0F9/P17183/P05064/P47738/O08749/P47857/Q9D051/Q64437/P35486/Q8BMF4/O70250/P47739/P70695/P21550	Kegg pathway
beta-Alanine metabolism	activated in FLEF	16	-2.41796838812621	1.82691877338636e-07	1.92307239303828e-06	Q9R0H0/Q8BMS1/P61922/Q8QZS1/Q99J39/P47738/Q8BH95/Q9EQ20/Q07417/P47739	Kegg pathway
H-REACTIVE_OXYGEN_SPECIES_PATHWAY	activated in FLEF	32	-2.29065837628397	2.02809602358136e-06	7.62442114128329e-06	18477/110854/21672/53381/54132/20655/110265/108737/26462/14782/56421/14629/11927/17196/93692/18104/12359/14159/68576/17523/16985/20656	Hallmark signature
Oxidative phosphorylation	activated in FLEF	36	-2.78434227979089	1.43037341255818e-12	4.30187492498701e-11	P50518/Q9D7I5/Q9CR68/Q9CQQ7/Q91VM9/P99028/Q9DCT2/Q91VR2/P52503/Q06185/Q9CR21/Q91VD9/Q8K2B3/Q91YT0/Q9CQA3/P62897/Q9DCX2/Q80SY3/P00405/Q9D6J6/P56391/Q03265/Q9D3D9/P56480/Q9CZ13/P97450	Kegg pathway
H-OXIDATIVE_PHOSPHORYLATION	activated in FLEF	93	-3.63784270975541	2.15371128864465e-38	5.66766128590698e-37	14194/14661/17449/14751/66383/66576/68349/14148/17713/66865/231086/109672/97212/27402/113868/11757/15526/18242/11949/407785/51798/11958/381511/14297/52538/30059/70316/227197/78920/11739/66885/66945/17995/14719/26926/67680/13382/11370/13063/71679/68263/18293/110446/93747/104776/170718/13177/18597/12974/269951/72900/17448/110323/56451/11364/11946/235339/67460/15929/110826/66043/110842/11947/67834/2…	Hallmark signature
Valine, leucine and isoleucine degradation	activated in FLEF	38	-2.88147356685478	5.00084265645179e-14	2.10561796061128e-12	Q3ULD5/Q9D7B6/Q61425/Q9D1I5/Q99JY0/Q3URE1/Q8BMS1/P61922/Q99MR8/Q921H8/P53395/P16332/Q8QZS1/Q91ZA3/Q99MN9/Q8BWT1/Q9DBL1/P47738/O08749/P38060/Q8QZT1/Q8BH95/Q9EQ20/Q9JLZ3/Q07417/Q99L13/P45952/O35855/Q9JHI5/Q9D0K2	Kegg pathway
Fatty acid metabolism	activated in FLEF	27	-2.80149288932841	2.34954956032639e-12	6.18302515875366e-11	Q61425/P32020/Q9DCS3/Q99JY0/Q3URE1/P51660/Q9R0H0/Q8BMS1/Q921H8/Q9D404/Q8R3F5/Q8BWT1/Q9DBL1/P50544/P50171/Q91VT4/Q8QZT1/Q8BH95/Q07417/P45952/Q8JZR0/P51174	Kegg pathway
Citrate cycle	activated in FLEF	24	-2.86095123604773	1.40275102874395e-13	4.92193343418931e-12	P97807/P14152/Q9Z2V4/Q8BH04/Q9Z2I8/Q9D2G2/Q8K2B3/Q9CQA3/O08749/Q9D051/Q60597/P35486/Q9CZU6/P54071/P08249/Q9WUM5/Q8BMF4/P70404/Q9D6R2/Q9Z2I9/Q99KI0	Kegg pathway
