# Supplementary material for: A complex interplay of intra- and extracellular factors regulates the outcome of fetal- and adult-derived MLL-rearranged leukemia
Source: Leukemia. 2024 Mar 30;38(5):1115–30. doi: 10.1038/s41375-024-02235-5 (PMC11073998; doi:10.1038/s41375-024-02235-5)
Supplement: Supplementary file 6 — Table S5 [file 41375_2024_2235_MOESM6_ESM.xlsx]

## Sheet: S5A  EF (L) - MLL-ENL vs WT (R)
Table S5: Ligand-receptor pairs of cell surface receptors of the cellular leukemia initiation proteomic data and their corresponding ligands in the EF proteome (Fig 6A), as well as ligand-receptor pairs of cell surface receptors of the cellular proteomic comparisons of fetal and adult HSPCs (Jassinskaja et al., 2017) and their corresponding ligands in the EF proteome (Fig S6A). Related to Figures…
	ligand			receptor
Database	gene name	log2FC FLEF/BMEF	adj.pvalue FLEF/BMEF	gene name	log2FC MLL::ENL/WT fetal	adj.p MLL::ENL/WT fetal	log2FC MLL::ENL/WT adult	adj.p MLL::ENL/WT adult
CellTalkDB	Icam2	2.82129	5.17817e-08	Itgal	-0.0964445	0.78188	0.287636	0.830076
CellTalkDB	Col1a1	-0.900199	0.0827372	Itgb1	1.04306	0.216957	-0.0305001	0.997455
Celllinker & CellTalkDB	Col1a1	-0.900199	0.0827372	Cd93	-0.272889	0.763178	-0.285912	0.991996
CellTalkDB	Lamb1	3.17405	1.32721e-05	Itga6	0.0902876	0.902382	-0.0208244	0.997477
CellTalkDB	Lamb1	3.17405	1.32721e-05	Itgb1	1.04306	0.216957	-0.0305001	0.997455
CellTalkDB	Comp	-6.15129	2.95293e-07	Cd47	0.496282	0.286	-0.00867231	0.997477
CellTalkDB	App	-0.0367269	0.950463	Cd47	0.496282	0.286	-0.00867231	0.997477
CellTalkDB	Plg	0.356522	0.302807	Igf2r	0.200997	0.72603	1.53852	0.0101374
CellTalkDB	Lama4	2.77366	0.00117418	Itgb1	1.04306	0.216957	-0.0305001	0.997455
Celllinker & CellTalkDB	Sema4d	2.84	0.000642573	Plxnb2	-0.0521363	0.935999	0.216177	0.991996
CellTalkDB	C3	-1.51588	0.00022866	Cd81	-0.276679	0.624	0.619054	0.527695
CellTalkDB	Mdk	6.80814	1.58411e-06	Itgb1	1.04306	0.216957	-0.0305001	0.997455
CellTalkDB	Vcam1	2.84721	1.41619e-07	Itga4	0.223809	0.606402	-0.515303	0.521055
Celllinker & CellTalkDB	Vcam1	2.84721	1.41619e-07	Itgb1	1.04306	0.216957	-0.0305001	0.997455
Celllinker & CellTalkDB	Sema4a	1.09724	0.120045	Plxnb2	-0.0521363	0.935999	0.216177	0.991996
CellTalkDB	Tln1	-0.160069	0.0898628	Itgal	-0.0964445	0.78188	0.287636	0.830076
CellTalkDB	Tln1	-0.160069	0.0898628	Itgb1	1.04306	0.216957	-0.0305001	0.997455
CellTalkDB	Col1a2	-1.25403	0.0154295	Itgb1	1.04306	0.216957	-0.0305001	0.997455
Celllinker & CellTalkDB	Col1a2	-1.25403	0.0154295	Cd93	-0.272889	0.763178	-0.285912	0.991996
CellTalkDB	Vasp	0.236644	0.106991	Itga4	0.223809	0.606402	-0.515303	0.521055
CellTalkDB	Mfge8	-3.31938	0.000168962	Itgb1	1.04306	0.216957	-0.0305001	0.997455
CellTalkDB	Angpt2	1.54289	0.0179451	Itgb1	1.04306	0.216957	-0.0305001	0.997455
CellTalkDB	Col4a1	0.809897	0.307175	Itgb1	1.04306	0.216957	-0.0305001	0.997455
Celllinker & CellTalkDB	Col4a1	0.809897	0.307175	Cd93	-0.272889	0.763178	-0.285912	0.991996
CellTalkDB	Col4a2	1.63029	0.00101787	Itgb1	1.04306	0.216957	-0.0305001	0.997455
Celllinker & CellTalkDB	Col4a2	1.63029	0.00101787	Cd93	-0.272889	0.763178	-0.285912	0.991996
CellTalkDB	Mmp2	2.604	5.40194e-05	Itgb1	1.04306	0.216957	-0.0305001	0.997455
CellTalkDB	Apoc3	-3.64493	0.0218736	Ldlr	-0.156874	0.606402	-0.118438	0.991996
Celllinker & CellTalkDB	Lgals3bp	-0.671833	0.0190686	Itgb1	1.04306	0.216957	-0.0305001	0.997455
CellTalkDB	Apob	6.66473	2.36148e-10	Apobr	-0.531093	0.328828	-0.114847	0.991996
CellTalkDB	Lama1	2.42478	0.0118484	Itgb1	1.04306	0.216957	-0.0305001	0.997455
CellTalkDB	Thbs1	1.30869	0.00182621	Itgb1	1.04306	0.216957	-0.0305001	0.997455
Celllinker & CellTalkDB	Thbs1	1.30869	0.00182621	Cd47	0.496282	0.286	-0.00867231	0.997477
CellTalkDB	Chad	-6.18554	5.7924e-09	Itgb1	1.04306	0.216957	-0.0305001	0.997455
Celllinker & CellTalkDB	C1qa	1.03202	0.000367334	Cd93	-0.272889	0.763178	-0.285912	0.991996
CellTalkDB	Ctf1	-0.626225	0.20837	Il6st	-0.0357582	0.965285	-0.089077	0.991996
CellTalkDB	Fn1	4.12826	2.68503e-05	Itgb1	1.04306	0.216957	-0.0305001	0.997455
Celllinker & CellTalkDB	Fbln1	3.97893	2.24881e-09	Itgb1	1.04306	0.216957	-0.0305001	0.997455
CellTalkDB	Postn	-0.986289	0.0163116	Itgb1	1.04306	0.216957	-0.0305001	0.997455
CellTalkDB	Icam1	3.71343	2.06084e-07	Itgal	-0.0964445	0.78188	0.287636	0.830076
CellTalkDB	Col3a1	1.85448	0.000459295	Itgb1	1.04306	0.216957	-0.0305001	0.997455
CellTalkDB	Fyn	0.54348	0.524213	Thy1	0.602849	0.131174	1.30812	0.00111662
CellTalkDB	C3	-1.51588	0.00022866	Itgb2	0.282638	0.63379	0.0544282	0.991996
CellTalkDB	Fgg	2.37174	2.01129e-06	Itgb2	0.282638	0.63379	0.0544282	0.991996
CellTalkDB	Bsg	0.938949	0.00876091	Itgb2	0.282638	0.63379	0.0544282	0.991996
Celllinker & CellTalkDB	Fga	2.66725	3.71403e-07	Itgb2	0.282638	0.63379	0.0544282	0.991996
CellTalkDB	Icam1	3.71343	2.06084e-07	Itgb2	0.282638	0.63379	0.0544282	0.991996
Celllinker & CellTalkDB	Vcam1	2.84721	1.41619e-07	Itgb2	0.282638	0.63379	0.0544282	0.991996
CellTalkDB	Spon2	3.06656	0.000159093	Itgb2	0.282638	0.63379	0.0544282	0.991996
CellTalkDB	Mmp9	-2.97908	9.57776e-05	Itgb2	0.282638	0.63379	0.0544282	0.991996
CellTalkDB	Plg	0.356522	0.302807	Itgb2	0.282638	0.63379	0.0544282	0.991996
CellTalkDB	Tln1	-0.160069	0.0898628	Itgb2	0.282638	0.63379	0.0544282	0.991996
CellTalkDB	Angpt2	1.54289	0.0179451	Itgb2	0.282638	0.63379	0.0544282	0.991996
CellTalkDB	Icam2	2.82129	5.17817e-08	Itgb2	0.282638	0.63379	0.0544282	0.991996
CellTalkDB	Fn1	4.12826	2.68503e-05	Cd79a	-1.33195	0.0155359	-0.0587417	0.99441
Celllinker & CellTalkDB	Igf2	1.09914	0.230457	Igf2r	0.200997	0.72603	1.53852	0.0101374
Celllinker & CellTalkDB	Pcsk9	3.08245	0.00252203	Ldlr	-0.156874	0.606402	-0.118438	0.991996
Celllinker & CellTalkDB	Apoe	4.38388	1.30233e-08	Ldlr	-0.156874	0.606402	-0.118438	0.991996
Celllinker & CellTalkDB	Apob	6.66473	2.36148e-10	Ldlr	-0.156874	0.606402	-0.118438	0.991996
CellTalkDB	Bsg	0.938949	0.00876091	Slc16a1	0.16994	0.700796	-0.0329309	0.99441
Celllinker & CellTalkDB	Fyn	0.54348	0.524213	Spn	0.0453703	0.923188	0.037889	0.991996
Celllinker & CellTalkDB	Icam1	3.71343	2.06084e-07	Spn	0.0453703	0.923188	0.037889	0.991996
CellTalkDB	Bsg	0.938949	0.00876091	Spn	0.0453703	0.923188	0.037889	0.991996
CellTalkDB	Fga	2.66725	3.71403e-07	Itgb1	1.04306	0.216957	-0.0305001	0.997455
CellTalkDB	Tnc	1.02774	0.0939767	Itgb1	1.04306	0.216957	-0.0305001	0.997455
Celllinker & CellTalkDB	Hspg2	0.93149	0.00180414	Itgb1	1.04306	0.216957	-0.0305001	0.997455
CellTalkDB	Spp1	-3.42364	3.8953e-06	Itgb1	1.04306	0.216957	-0.0305001	0.997455
CellTalkDB	Lama2	0.297775	0.745001	Itgb1	1.04306	0.216957	-0.0305001	0.997455
CellTalkDB	Lgals3	-2.55558	4.39836e-08	Itgb1	1.04306	0.216957	-0.0305001	0.997455
Celllinker & CellTalkDB	Vwf	1.70959	0.000367334	Itga4	0.223809	0.606402	-0.515303	0.521055
CellTalkDB	Spp1	-3.42364	3.8953e-06	Itga4	0.223809	0.606402	-0.515303	0.521055
CellTalkDB	Agrn	4.78437	8.95769e-09	Atp1a3	-0.299095	0.544842	0.220884	0.991996
Celllinker	Axl	2.39265	0.00164431	Adam10	0.155289	0.478142	-0.185247	0.84276
Celllinker	Retn	-3.93414	2.88878e-05	Cap1	-0.0740683	0.767369	0.244489	0.693929
Celllinker	Col2a1	-2.94748	0.00304056	Cd93	-0.272889	0.763178	-0.285912	0.991996
Celllinker	Col3a1	1.85448	0.000459295	Cd93	-0.272889	0.763178	-0.285912	0.991996
Celllinker	Col5a1	3.11646	5.48266e-05	Cd93	-0.272889	0.763178	-0.285912	0.991996
Celllinker	Col5a2	1.05494	0.0562734	Cd93	-0.272889	0.763178	-0.285912	0.991996
Celllinker	Vcan	1.38615	0.011258	Itga4	0.223809	0.606402	-0.515303	0.521055
Celllinker	Vcan	1.38615	0.011258	Itgb1	1.04306	0.216957	-0.0305001	0.997455
Celllinker	Vcan	1.38615	0.011258	Ldlr	-0.156874	0.606402	-0.118438	0.991996
Celllinker	Ccn2	0.638921	0.196301	Itgb2	0.282638	0.63379	0.0544282	0.991996
Celllinker	Egfr	-4.45995	2.02152e-07	Adam17	0.62517	0.345044	-0.195593	0.991996
Celllinker	F12	-0.871042	0.0211864	Cd93	-0.272889	0.763178	-0.285912	0.991996
Celllinker	F13a1	-2.95367	2.13062e-11	Itga4	0.223809	0.606402	-0.515303	0.521055
Celllinker	F13a1	-2.95367	2.13062e-11	Itgb1	1.04306	0.216957	-0.0305001	0.997455
Celllinker	Fbn1	2.08781	1.24345e-05	Itgb1	1.04306	0.216957	-0.0305001	0.997455
Celllinker	Fn1	4.12826	2.68503e-05	Cd93	-0.272889	0.763178	-0.285912	0.991996
Celllinker	Gp5	2.01684	2.73839e-09	Itgb2	0.282638	0.63379	0.0544282	0.991996
Celllinker	Lgals3	-2.55558	4.39836e-08	Anxa2	-0.712083	0.114603	-0.686027	0.161946
Celllinker	Hp	-1.65787	0.0029986	Itgb2	0.282638	0.63379	0.0544282	0.991996
Celllinker	Icam1	3.71343	2.06084e-07	Msn	-0.070554	0.866639	0.0272592	0.99441
Celllinker	Icam1	3.71343	2.06084e-07	Ezr	0.172989	0.666771	0.341497	0.84276
Celllinker	Thbs1	1.30869	0.00182621	Itga6	0.0902876	0.902382	-0.0208244	0.997477
Celllinker	Thbs2	-3.5008	0.00571406	Itga6	0.0902876	0.902382	-0.0208244	0.997477
Celllinker	Thbs1	1.30869	0.00182621	Itga4	0.223809	0.606402	-0.515303	0.521055
Celllinker	Thbs2	-3.5008	0.00571406	Itga4	0.223809	0.606402	-0.515303	0.521055
Celllinker	Itga5	2.50602	7.56458e-05	Adam17	0.62517	0.345044	-0.195593	0.991996
Celllinker	Lgals1	-0.00685136	0.974778	Itgb1	1.04306	0.216957	-0.0305001	0.997455
Celllinker	Plg	0.356522	0.302807	Itgb1	1.04306	0.216957	-0.0305001	0.997455
Celllinker	Tgm2	2.22219	0.000390562	Itgb1	1.04306	0.216957	-0.0305001	0.997455
Celllinker	Timp2	1.82311	0.000378863	Itgb1	1.04306	0.216957	-0.0305001	0.997455
Celllinker	Vwf	1.70959	0.000367334	Itgb1	1.04306	0.216957	-0.0305001	0.997455
Celllinker	Col18a1	2.43545	2.81152e-07	Itgb1	1.04306	0.216957	-0.0305001	0.997455
Celllinker	Kng2	0.539173	0.168003	Itgb2	0.282638	0.63379	0.0544282	0.991996
Celllinker	Kng2	0.539173	0.168003	Cd93	-0.272889	0.763178	-0.285912	0.991996
Celllinker	Lrpap1	-1.41734	0.00011451	Ldlr	-0.156874	0.606402	-0.118438	0.991996
Celllinker	Mbl2	-4.83778	1.44524e-08	Cd93	-0.272889	0.763178	-0.285912	0.991996
Celllinker	Mdk	6.80814	1.58411e-06	Ncl	0.0556706	0.951585	-0.210292	0.991996
Celllinker	Vcam1	2.84721	1.41619e-07	Msn	-0.070554	0.866639	0.0272592	0.99441
Celllinker	Axl	2.39265	0.00164431	Adam17	0.62517	0.345044	-0.195593	0.991996
Celllinker	Tgm2	2.22219	0.000390562	Adgrg1	0.397026	0.233315	0.327696	0.641343
Celllinker	Vcam1	2.84721	1.41619e-07	Ezr	0.172989	0.666771	0.341497	0.84276
Celllinker	Mbl2	-4.83778	1.44524e-08	Calr	0.0165452	0.966624	-0.358911	0.830076
Celllinker	Casp8	0.289893	0.198994	Fadd	0.313058	0.559424	0.167407	0.991996
Celllinker	Pik3r1	-0.166815	0.257858	Cbl	-0.452817	0.616395	0.203788	0.991996
Celllinker	Sell	-0.731023	0.167855	Cd34	0.222273	0.627023	-0.0647362	0.991996
Celllinker	Thbs2	-3.5008	0.00571406	Cd47	0.496282	0.286	-0.00867231	0.997477
Celllinker	Pcsk9	3.08245	0.00252203	Cd81	-0.276679	0.624	0.619054	0.527695
Celllinker	Itga4	2.2941	0.000753433	Cd81	-0.276679	0.624	0.619054	0.527695
Celllinker	Itgb1	1.66387	3.09961e-06	Cd81	-0.276679	0.624	0.619054	0.527695
Celllinker	Itgb1	1.66387	3.09961e-06	Cd151	0.366838	0.178322	0.400775	0.210586
Celllinker	Mia	0.362771	0.607848	Itga4	0.223809	0.606402	-0.515303	0.521055
Celllinker	Mia	0.362771	0.607848	Itgb1	1.04306	0.216957	-0.0305001	0.997455
Celllinker	Sema4b	3.94878	7.27668e-08	Plxnb2	-0.0521363	0.935999	0.216177	0.991996

## Sheet: S5B EF (L) - Fetal vs Adult (R)
	ligand			receptor
Database	gene name	log2FC FLEF/BMEF	adj.pvalue FLEF/BMEF	gene name	log2FC fetal/adult LSK	adj.pvalue fetal/adult LSK
CellTalkDB	Cdh1	2.20002	0.000953303	Ptprj	-0.168625	NaN
CellTalkDB	Cdh1	2.20002	0.000953303	Igf1r	-0.0219973	0.949739
CellTalkDB	Icam2	2.82129	5.17817e-08	Itgal	0.93526	0.0214669
CellTalkDB	Icam2	2.82129	5.17817e-08	Itgam	0.967294	0.0479834
Celllinker & CellTalkDB	Efnb2	0.522514	0.617052	Ephb2	0.388714	NaN
CellTalkDB	Col1a1	-0.900199	0.0827372	Itgb1	0.00811177	0.974847
Celllinker & CellTalkDB	Col1a1	-0.900199	0.0827372	Cd44	-0.19318	0.597848
Celllinker & CellTalkDB	Col1a1	-0.900199	0.0827372	Cd93	0.934091	0.027033
CellTalkDB	Lamb1	3.17405	1.32721e-05	Itga6	-0.714981	0.0361816
CellTalkDB	Lamb1	3.17405	1.32721e-05	Itgb1	0.00811177	0.974847
CellTalkDB	Comp	-6.15129	2.95293e-07	Itgav	-1.17371	0.0974931
CellTalkDB	Comp	-6.15129	2.95293e-07	Notch1	0.375533	0.599876
CellTalkDB	Comp	-6.15129	2.95293e-07	Cd47	-0.156044	0.684723
Celllinker & CellTalkDB	Calr	-1.92483	1.95195e-06	Scarf1	-0.0209247	0.956624
Celllinker & CellTalkDB	Calr	-1.92483	1.95195e-06	Mpl	1.00789	0.0379985
CellTalkDB	App	-0.0367269	0.950463	Notch2	-0.133532	0.878198
CellTalkDB	App	-0.0367269	0.950463	Cd47	-0.156044	0.684723
CellTalkDB	App	-0.0367269	0.950463	Vldlr	-2.70759	NaN
CellTalkDB	App	-0.0367269	0.950463	Notch1	0.375533	0.599876
Celllinker & CellTalkDB	Plg	0.356522	0.302807	Plgrkt	0.651968	0.385871
CellTalkDB	Plg	0.356522	0.302807	Igf2r	1.65976	0.142169
CellTalkDB	Vtn	-0.0785687	0.71113	Itgav	-1.17371	0.0974931
CellTalkDB	Ada	-0.882643	0.00100578	Dpp4	-2.60137	0.0063189
Celllinker & CellTalkDB	Mmp9	-2.97908	9.57776e-05	Ephb2	0.388714	NaN
CellTalkDB	Lama4	2.77366	0.00117418	Itgb1	0.00811177	0.974847
CellTalkDB	Ccn2	0.638921	0.196301	Itga5	-0.286881	NaN
CellTalkDB	Ccn2	0.638921	0.196301	Itgam	0.967294	0.0479834
Celllinker & CellTalkDB	Sema4d	2.84	0.000642573	Cd72	NaN	NaN
Celllinker & CellTalkDB	Sema4d	2.84	0.000642573	Plxnb2	-1.85758	0.00845158
CellTalkDB	Thbs4	-1.51932	0.000482955	Notch1	0.375533	0.599876
CellTalkDB	Clu	0.0885162	0.762372	Vldlr	-2.70759	NaN
CellTalkDB	Col2a1	-2.94748	0.00304056	Itgav	-1.17371	0.0974931
Celllinker & CellTalkDB	Col2a1	-2.94748	0.00304056	Itga2b	-1.72336	0.0364978
CellTalkDB	Col2a1	-2.94748	0.00304056	Itga2	-1.38458	0.0285128
Celllinker & CellTalkDB	Ahsg	-2.16019	3.1187e-06	Insr	NaN	NaN
CellTalkDB	C3	-1.51588	0.00022866	Itgam	0.967294	0.0479834
CellTalkDB	C3	-1.51588	0.00022866	Cd81	0.836194	0.147055
CellTalkDB	Mdk	6.80814	1.58411e-06	Itgb1	0.00811177	0.974847
Celllinker & CellTalkDB	F2	1.70904	2.60729e-05	Itga2b	-1.72336	0.0364978
CellTalkDB	Vcam1	2.84721	1.41619e-07	Itga4	1.00924	0.01916
Celllinker & CellTalkDB	Vcam1	2.84721	1.41619e-07	Itgb1	0.00811177	0.974847
Celllinker & CellTalkDB	Sema4a	1.09724	0.120045	Plxnb2	-1.85758	0.00845158
CellTalkDB	Tln1	-0.160069	0.0898628	Itgal	0.93526	0.0214669
CellTalkDB	Tln1	-0.160069	0.0898628	Itgb1	0.00811177	0.974847
CellTalkDB	Col1a2	-1.25403	0.0154295	Itgb1	0.00811177	0.974847
CellTalkDB	Col1a2	-1.25403	0.0154295	Itga2	-1.38458	0.0285128
Celllinker & CellTalkDB	Col1a2	-1.25403	0.0154295	Cd93	0.934091	0.027033
CellTalkDB	Vasp	0.236644	0.106991	Itga4	1.00924	0.01916
CellTalkDB	Mfge8	-3.31938	0.000168962	Itgb1	0.00811177	0.974847
CellTalkDB	Fadd	0.0184453	0.871885	Tradd	-0.517666	0.0734613
CellTalkDB	Angpt2	1.54289	0.0179451	Itgb1	0.00811177	0.974847
CellTalkDB	Col4a1	0.809897	0.307175	Itgb1	0.00811177	0.974847
Celllinker & CellTalkDB	Col4a1	0.809897	0.307175	Cd93	0.934091	0.027033
CellTalkDB	Col4a2	1.63029	0.00101787	Itgb1	0.00811177	0.974847
Celllinker & CellTalkDB	Col4a2	1.63029	0.00101787	Cd93	0.934091	0.027033
CellTalkDB	Mmp2	2.604	5.40194e-05	Itgb1	0.00811177	0.974847
CellTalkDB	Apoc3	-3.64493	0.0218736	Ldlr	0.457721	0.207511
Celllinker & CellTalkDB	Lgals3bp	-0.671833	0.0190686	Itgb1	0.00811177	0.974847
CellTalkDB	Apob	6.66473	2.36148e-10	Apobr	0.233743	0.418477
Celllinker & CellTalkDB	Fgg	2.37174	2.01129e-06	Itga2b	-1.72336	0.0364978
CellTalkDB	Lman1	1.74827	1.67885e-06	Mcfd2	NaN	NaN
CellTalkDB	Lama1	2.42478	0.0118484	Itgb1	0.00811177	0.974847
CellTalkDB	Lama1	2.42478	0.0118484	Itga2	-1.38458	0.0285128
CellTalkDB	Thbs1	1.30869	0.00182621	Vldlr	-2.70759	NaN
CellTalkDB	Thbs1	1.30869	0.00182621	Itgb1	0.00811177	0.974847
CellTalkDB	Thbs1	1.30869	0.00182621	Ptprj	-0.168625	NaN
Celllinker & CellTalkDB	Thbs1	1.30869	0.00182621	Cd47	-0.156044	0.684723
CellTalkDB	Thbs1	1.30869	0.00182621	Itga2	-1.38458	0.0285128
Celllinker & CellTalkDB	Grn	1.14562	0.00166984	Sort1	-0.044604	NaN
CellTalkDB	Chad	-6.18554	5.7924e-09	Itgb1	0.00811177	0.974847
CellTalkDB	Chad	-6.18554	5.7924e-09	Itga2	-1.38458	0.0285128
Celllinker & CellTalkDB	C1qa	1.03202	0.000367334	Cd93	0.934091	0.027033
CellTalkDB	Ctf1	-0.626225	0.20837	Il6st	NaN	NaN
Celllinker & CellTalkDB	Efnb1	1.99233	0.00579077	Ephb2	0.388714	NaN
CellTalkDB	Fn1	4.12826	2.68503e-05	Itgb1	0.00811177	0.974847
CellTalkDB	Fn1	4.12826	2.68503e-05	Itga2b	-1.72336	0.0364978
Celllinker & CellTalkDB	Fbln1	3.97893	2.24881e-09	Itgb1	0.00811177	0.974847
Celllinker & CellTalkDB	Pcsk9	3.08245	0.00252203	Vldlr	-2.70759	NaN
CellTalkDB	Pcsk9	3.08245	0.00252203	Sort1	-0.044604	NaN
CellTalkDB	Arf6	0.486878	0.191528	Pld1	-1.38184	NaN
CellTalkDB	Igf1	1.5793	0.0177679	Insr	NaN	NaN
CellTalkDB	Postn	-0.986289	0.0163116	Itgb1	0.00811177	0.974847
CellTalkDB	Icam1	3.71343	2.06084e-07	Itgal	0.93526	0.0214669
CellTalkDB	Col3a1	1.85448	0.000459295	Itgb1	0.00811177	0.974847
CellTalkDB	Fyn	0.54348	0.524213	Thy1	NaN	NaN
CellTalkDB	Sema6d	1.57254	0.0938789	Plxna1	NaN	NaN
CellTalkDB	Apoc1	-3.6266	2.2433e-07	Vldlr	-2.70759	NaN
Celllinker & CellTalkDB	Vcan	1.38615	0.011258	Selp	-0.691127	NaN
CellTalkDB	C3	-1.51588	0.00022866	Itgb2	0.889564	0.0223437
CellTalkDB	Fgg	2.37174	2.01129e-06	Itgb2	0.889564	0.0223437
CellTalkDB	Bsg	0.938949	0.00876091	Itgb2	0.889564	0.0223437
Celllinker & CellTalkDB	Fga	2.66725	3.71403e-07	Itgb2	0.889564	0.0223437
CellTalkDB	Icam1	3.71343	2.06084e-07	Itgb2	0.889564	0.0223437
Celllinker & CellTalkDB	Vcam1	2.84721	1.41619e-07	Itgb2	0.889564	0.0223437
CellTalkDB	Spon2	3.06656	0.000159093	Itgb2	0.889564	0.0223437
CellTalkDB	Mmp9	-2.97908	9.57776e-05	Itgb2	0.889564	0.0223437
CellTalkDB	Plg	0.356522	0.302807	Itgb2	0.889564	0.0223437
CellTalkDB	Tln1	-0.160069	0.0898628	Itgb2	0.889564	0.0223437
CellTalkDB	Angpt2	1.54289	0.0179451	Itgb2	0.889564	0.0223437
CellTalkDB	Icam2	2.82129	5.17817e-08	Itgb2	0.889564	0.0223437
CellTalkDB	App	-0.0367269	0.950463	Ncstn	-0.155401	0.460861
Celllinker & CellTalkDB	Mmp9	-2.97908	9.57776e-05	Cd44	-0.19318	0.597848
CellTalkDB	Bsg	0.938949	0.00876091	Cd44	-0.19318	0.597848
CellTalkDB	Vim	-3.47775	3.96812e-09	Cd44	-0.19318	0.597848
CellTalkDB	Mif	1.58258	1.55784e-07	Cd44	-0.19318	0.597848
CellTalkDB	Anxa2	2.50451	7.31015e-10	Cd44	-0.19318	0.597848
Celllinker & CellTalkDB	Vcan	1.38615	0.011258	Cd44	-0.19318	0.597848
Celllinker & CellTalkDB	Spp1	-3.42364	3.8953e-06	Cd44	-0.19318	0.597848
Celllinker & CellTalkDB	Col1a2	-1.25403	0.0154295	Cd44	-0.19318	0.597848
CellTalkDB	Prg4	-5.27822	2.14898e-07	Cd44	-0.19318	0.597848
Celllinker & CellTalkDB	Fn1	4.12826	2.68503e-05	Cd44	-0.19318	0.597848
CellTalkDB	Bgn	-5.10387	3.89951e-10	Cd44	-0.19318	0.597848
Celllinker & CellTalkDB	Igf2	1.09914	0.230457	Igf1r	-0.0219973	0.949739
Celllinker & CellTalkDB	Igf1	1.5793	0.0177679	Igf1r	-0.0219973	0.949739
CellTalkDB	Gnai2	0.0208908	0.812978	Igf1r	-0.0219973	0.949739
Celllinker & CellTalkDB	Sema4a	1.09724	0.120045	Plxnd1	NaN	NaN
CellTalkDB	Vwf	1.70959	0.000367334	Itgb3	-1.50169	0.0210663
CellTalkDB	Angptl3	1.58265	0.00177475	Itgb3	-1.50169	0.0210663
CellTalkDB	Hmgb1	2.60751	3.55506e-07	Itgb3	-1.50169	0.0210663
Celllinker & CellTalkDB	Fga	2.66725	3.71403e-07	Itgb3	-1.50169	0.0210663
CellTalkDB	Tnc	1.02774	0.0939767	Itgb3	-1.50169	0.0210663
CellTalkDB	Postn	-0.986289	0.0163116	Itgb3	-1.50169	0.0210663
CellTalkDB	Spp1	-3.42364	3.8953e-06	Itgb3	-1.50169	0.0210663
CellTalkDB	Igf1	1.5793	0.0177679	Itgb3	-1.50169	0.0210663
CellTalkDB	Thbs1	1.30869	0.00182621	Itgb3	-1.50169	0.0210663
Celllinker & CellTalkDB	Mfge8	-3.31938	0.000168962	Itgb3	-1.50169	0.0210663
CellTalkDB	Lgals3	-2.55558	4.39836e-08	Itgb3	-1.50169	0.0210663
CellTalkDB	Mmp2	2.604	5.40194e-05	Itgb3	-1.50169	0.0210663
Celllinker & CellTalkDB	Angptl3	1.58265	0.00177475	Itga5	-0.286881	NaN
CellTalkDB	Fga	2.66725	3.71403e-07	Itga5	-0.286881	NaN
CellTalkDB	Fgg	2.37174	2.01129e-06	Itga5	-0.286881	NaN
CellTalkDB	Fgb	2.56021	1.25724e-06	Itga5	-0.286881	NaN
CellTalkDB	Postn	-0.986289	0.0163116	Itga5	-0.286881	NaN
CellTalkDB	Fn1	4.12826	2.68503e-05	Itga5	-0.286881	NaN
CellTalkDB	Thbs1	1.30869	0.00182621	Itga5	-0.286881	NaN
CellTalkDB	Angpt2	1.54289	0.0179451	Itga5	-0.286881	NaN
CellTalkDB	S100b	-3.69309	2.71852e-07	Alcam	NaN	NaN
CellTalkDB	Calm1	0.133492	0.438775	Mylk	-0.0710608	0.788056
Celllinker & CellTalkDB	Igf2	1.09914	0.230457	Igf2r	1.65976	0.142169
Celllinker & CellTalkDB	Mfge8	-3.31938	0.000168962	Pdgfrb	0.357123	NaN
Celllinker & CellTalkDB	Ccn3	1.91076	0.0898628	Notch1	0.375533	0.599876
Celllinker & CellTalkDB	Dlk1	5.88187	3.24941e-05	Notch1	0.375533	0.599876
Celllinker & CellTalkDB	Mfap5	-4.60807	1.09125e-06	Notch1	0.375533	0.599876
CellTalkDB	Vwf	1.70959	0.000367334	Itgav	-1.17371	0.0974931
CellTalkDB	Angptl3	1.58265	0.00177475	Itgav	-1.17371	0.0974931
CellTalkDB	Hmgb1	2.60751	3.55506e-07	Itgav	-1.17371	0.0974931
Celllinker & CellTalkDB	Fbn1	2.08781	1.24345e-05	Itgav	-1.17371	0.0974931
CellTalkDB	Icam1	3.71343	2.06084e-07	Itgav	-1.17371	0.0974931
CellTalkDB	Fgg	2.37174	2.01129e-06	Itgav	-1.17371	0.0974931
CellTalkDB	Tnc	1.02774	0.0939767	Itgav	-1.17371	0.0974931
CellTalkDB	Postn	-0.986289	0.0163116	Itgav	-1.17371	0.0974931
CellTalkDB	Spp1	-3.42364	3.8953e-06	Itgav	-1.17371	0.0974931
CellTalkDB	Igf1	1.5793	0.0177679	Itgav	-1.17371	0.0974931
CellTalkDB	Thbs1	1.30869	0.00182621	Itgav	-1.17371	0.0974931
Celllinker & CellTalkDB	Mfge8	-3.31938	0.000168962	Itgav	-1.17371	0.0974931
CellTalkDB	Angpt2	1.54289	0.0179451	Itgav	-1.17371	0.0974931
CellTalkDB	Mmp2	2.604	5.40194e-05	Itgav	-1.17371	0.0974931
CellTalkDB	Pf4	0.818949	0.11044	Procr	NaN	NaN
CellTalkDB	Proc	2.22734	3.9028e-06	Procr	NaN	NaN
CellTalkDB	Bgn	-5.10387	3.89951e-10	P2rx4	-1.23942	0.0364978
Celllinker & CellTalkDB	Vwf	1.70959	0.000367334	Gp9	-0.401303	NaN
Celllinker & CellTalkDB	Pcsk9	3.08245	0.00252203	Ldlr	0.457721	0.207511
Celllinker & CellTalkDB	Apoe	4.38388	1.30233e-08	Ldlr	0.457721	0.207511
Celllinker & CellTalkDB	Apob	6.66473	2.36148e-10	Ldlr	0.457721	0.207511
CellTalkDB	Bsg	0.938949	0.00876091	Slc16a1	0.342035	0.288097
Celllinker & CellTalkDB	Fyn	0.54348	0.524213	Spn	-1.56425	0.0120712
Celllinker & CellTalkDB	Icam1	3.71343	2.06084e-07	Spn	-1.56425	0.0120712
CellTalkDB	Bsg	0.938949	0.00876091	Spn	-1.56425	0.0120712
CellTalkDB	Lama2	0.297775	0.745001	Itga2	-1.38458	0.0285128
CellTalkDB	Vwf	1.70959	0.000367334	Itga2	-1.38458	0.0285128
CellTalkDB	Tnc	1.02774	0.0939767	Itga2	-1.38458	0.0285128
CellTalkDB	Hmgb1	2.60751	3.55506e-07	Itgam	0.967294	0.0479834
CellTalkDB	Icam1	3.71343	2.06084e-07	Itgam	0.967294	0.0479834
CellTalkDB	Cfh	-2.2805	1.80626e-06	Itgam	0.967294	0.0479834
CellTalkDB	Hp	-1.65787	0.0029986	Itgam	0.967294	0.0479834
Celllinker & CellTalkDB	Dlk1	5.88187	3.24941e-05	Notch2	-0.133532	0.878198
CellTalkDB	Fga	2.66725	3.71403e-07	Itgb1	0.00811177	0.974847
CellTalkDB	Tnc	1.02774	0.0939767	Itgb1	0.00811177	0.974847
Celllinker & CellTalkDB	Hspg2	0.93149	0.00180414	Itgb1	0.00811177	0.974847
CellTalkDB	Spp1	-3.42364	3.8953e-06	Itgb1	0.00811177	0.974847
CellTalkDB	Lama2	0.297775	0.745001	Itgb1	0.00811177	0.974847
CellTalkDB	Lgals3	-2.55558	4.39836e-08	Itgb1	0.00811177	0.974847
Celllinker & CellTalkDB	Igf2	1.09914	0.230457	Insr	NaN	NaN
CellTalkDB	Vwf	1.70959	0.000367334	Itga2b	-1.72336	0.0364978
Celllinker & CellTalkDB	Fga	2.66725	3.71403e-07	Itga2b	-1.72336	0.0364978
Celllinker & CellTalkDB	Vwf	1.70959	0.000367334	Itga4	1.00924	0.01916
CellTalkDB	Spp1	-3.42364	3.8953e-06	Itga4	1.00924	0.01916
CellTalkDB	Agrn	4.78437	8.95769e-09	Atp1a3	NaN	NaN
Celllinker & CellTalkDB	Apoe	4.38388	1.30233e-08	Vldlr	-2.70759	NaN
Celllinker	Sema6d	1.57254	0.0938789	Plxnc1	-0.231337	0.5549
Celllinker	Axl	2.39265	0.00164431	Adam10	0.0464344	0.826621
Celllinker	Retn	-3.93414	2.88878e-05	Cap1	-0.162461	0.414906
Celllinker	Comp	-6.15129	2.95293e-07	Col1a1	-0.900199	0.0827372
Celllinker	Vcan	1.38615	0.011258	Col1a1	-0.900199	0.0827372
Celllinker	Col1a1	-0.900199	0.0827372	Itga5	-0.286881	NaN
Celllinker	Vwf	1.70959	0.000367334	Col1a1	-0.900199	0.0827372
Celllinker	Comp	-6.15129	2.95293e-07	Col1a2	-1.25403	0.0154295
Celllinker	Vcan	1.38615	0.011258	Col1a2	-1.25403	0.0154295
Celllinker	Col1a2	-1.25403	0.0154295	Itga2b	-1.72336	0.0364978
Celllinker	Col1a2	-1.25403	0.0154295	Itgb3	-1.50169	0.0210663
Celllinker	Vwf	1.70959	0.000367334	Col1a2	-1.25403	0.0154295
Celllinker	Col2a1	-2.94748	0.00304056	Cd93	0.934091	0.027033
Celllinker	Col3a1	1.85448	0.000459295	Cd93	0.934091	0.027033
Celllinker	Vwf	1.70959	0.000367334	Col4a5	0.449986	0.147055
Celllinker	Col5a1	3.11646	5.48266e-05	Cd93	0.934091	0.027033
Celllinker	Col5a2	1.05494	0.0562734	Cd93	0.934091	0.027033
Celllinker	Vcan	1.38615	0.011258	Fn1	4.12826	2.68503e-05
Celllinker	Vcan	1.38615	0.011258	Itga4	1.00924	0.01916
Celllinker	Vcan	1.38615	0.011258	Itgb1	0.00811177	0.974847
Celllinker	Vcan	1.38615	0.011258	Ldlr	0.457721	0.207511
Celllinker	Ccn2	0.638921	0.196301	Itgb2	0.889564	0.0223437
Celllinker	Agrn	4.78437	8.95769e-09	Dag1	1.46877	NaN
Celllinker	Dcn	-5.05169	1.85626e-08	Igf1r	-0.0219973	0.949739
Celllinker	Igf2r	3.84054	5.23264e-08	Dpp4	-2.60137	0.0063189
Celllinker	Pam	1.93439	0.000399079	Dpp4	-2.60137	0.0063189
Celllinker	Efnb2	0.522514	0.617052	Pecam1	2.06543	0.000181331
Celllinker	Egfr	-4.45995	2.02152e-07	Adam17	-0.106578	0.826292
Celllinker	Cttn	1.13868	0.00133035	Eng	0.141024	0.604102
Celllinker	Fn1	4.12826	2.68503e-05	Eng	0.141024	0.604102
Celllinker	Itga5	2.50602	7.56458e-05	Eng	0.141024	0.604102
Celllinker	Itgb1	1.66387	3.09961e-06	Eng	0.141024	0.604102
Celllinker	Lgals3	-2.55558	4.39836e-08	Eng	0.141024	0.604102
Celllinker	Smap1	0.0946099	0.552276	Eng	0.141024	0.604102
Celllinker	Sparc	-2.30858	0.00127884	Eng	0.141024	0.604102
Celllinker	Tgfb2	1.8984	0.0019683	Eng	0.141024	0.604102
Celllinker	Trip6	1.96573	0.000126344	Eng	0.141024	0.604102
Celllinker	Zyx	0.892714	0.000496223	Eng	0.141024	0.604102
Celllinker	Afdn	1.40885	0.0017476	Ephb2	0.388714	NaN
Celllinker	Alb	-2.68589	1.10864e-05	Vcam1	2.84721	1.41619e-07
Celllinker	F11	1.07305	0.38651	Gp9	-0.401303	NaN
Celllinker	F12	-0.871042	0.0211864	Cd93	0.934091	0.027033
Celllinker	F12	-0.871042	0.0211864	Gp9	-0.401303	NaN
Celllinker	F13a1	-2.95367	2.13062e-11	Itga4	1.00924	0.01916
Celllinker	F13a1	-2.95367	2.13062e-11	Itgb1	0.00811177	0.974847
Celllinker	Fbln2	2.70263	6.02814e-07	Itgb3	-1.50169	0.0210663
Celllinker	Fbn1	2.08781	1.24345e-05	Itga5	-0.286881	NaN
Celllinker	Fbn1	2.08781	1.24345e-05	Itgb1	0.00811177	0.974847
Celllinker	Fbn1	2.08781	1.24345e-05	Itgb3	-1.50169	0.0210663
Celllinker	Fga	2.66725	3.71403e-07	Vcam1	2.84721	1.41619e-07
Celllinker	Fgb	2.56021	1.25724e-06	Itga2b	-1.72336	0.0364978
Celllinker	Fgb	2.56021	1.25724e-06	Itgb3	-1.50169	0.0210663
Celllinker	Fgb	2.56021	1.25724e-06	Vcam1	2.84721	1.41619e-07
Celllinker	Fgg	2.37174	2.01129e-06	Itgb3	-1.50169	0.0210663
Celllinker	Fgg	2.37174	2.01129e-06	Vcam1	2.84721	1.41619e-07
Celllinker	Fn1	4.12826	2.68503e-05	Cd93	0.934091	0.027033
Celllinker	Fn1	4.12826	2.68503e-05	Itga2	-1.38458	0.0285128
Celllinker	Plg	0.356522	0.302807	Fn1	4.12826	2.68503e-05
Celllinker	Gp1ba	1.91415	8.41949e-05	Selp	-0.691127	NaN
Celllinker	Gp5	2.01684	2.73839e-09	Itgb2	0.889564	0.0223437
Celllinker	Gp5	2.01684	2.73839e-09	Selp	-0.691127	NaN
Celllinker	Thbs1	1.30869	0.00182621	Gp9	-0.401303	NaN
Celllinker	Lgals3	-2.55558	4.39836e-08	Anxa2	2.50451	7.31015e-10
Celllinker	Hp	-1.65787	0.0029986	Itgb2	0.889564	0.0223437
Celllinker	Hspg2	0.93149	0.00180414	Itga2	-1.38458	0.0285128
Celllinker	Tnc	1.02774	0.0939767	Itga5	-0.286881	NaN
Celllinker	Icam1	3.71343	2.06084e-07	Il2rg	0.455168	0.0946242
Celllinker	Icam1	3.71343	2.06084e-07	Msn	0.0759083	0.720766
Celllinker	Icam1	3.71343	2.06084e-07	Vcam1	2.84721	1.41619e-07
Celllinker	Icam1	3.71343	2.06084e-07	Ezr	-0.60843	0.0584232
Celllinker	Ptprd	2.34181	0.00877099	Il1rap	-0.590545	0.111719
Celllinker	Ptprf	3.8424	7.96978e-06	Il1rap	-0.590545	0.111719
Celllinker	Ptprs	3.11442	0.00121946	Il1rap	-0.590545	0.111719
Celllinker	Ctnnb1	1.70674	0.00270515	Aqp1	-3.16722	NaN
Celllinker	Nampt	-2.04332	4.87656e-07	Insr	NaN	NaN
Celllinker	Sorbs1	2.2481	0.00593693	Insr	NaN	NaN
Celllinker	Thbs1	1.30869	0.00182621	Itga6	-0.714981	0.0361816
Celllinker	Thbs2	-3.5008	0.00571406	Itga6	-0.714981	0.0361816
Celllinker	Itga4	2.2941	0.000753433	Cd82	3.05778	0.00126373
Celllinker	Thbs1	1.30869	0.00182621	Itga4	1.00924	0.01916
Celllinker	Thbs2	-3.5008	0.00571406	Itga4	1.00924	0.01916
Celllinker	Itga5	2.50602	7.56458e-05	Adam17	-0.106578	0.826292
Celllinker	Vtn	-0.0785687	0.71113	Itga5	-0.286881	NaN
Celllinker	Col18a1	2.43545	2.81152e-07	Itga5	-0.286881	NaN
Celllinker	Nid1	1.60647	0.000116408	Itgav	-1.17371	0.0974931
Celllinker	Lgals1	-0.00685136	0.974778	Itgb1	0.00811177	0.974847
Celllinker	Plg	0.356522	0.302807	Itgb1	0.00811177	0.974847
Celllinker	Tgm2	2.22219	0.000390562	Itgb1	0.00811177	0.974847
Celllinker	Timp2	1.82311	0.000378863	Itgb1	0.00811177	0.974847
Celllinker	Vwf	1.70959	0.000367334	Itgb1	0.00811177	0.974847
Celllinker	Col18a1	2.43545	2.81152e-07	Itgb1	0.00811177	0.974847
Celllinker	Itgb1	1.66387	3.09961e-06	Adam9	NaN	NaN
Celllinker	Kng2	0.539173	0.168003	Itgb2	0.889564	0.0223437
Celllinker	Nid1	1.60647	0.000116408	Itgb3	-1.50169	0.0210663
Celllinker	Kng2	0.539173	0.168003	Cd93	0.934091	0.027033
Celllinker	Lrpap1	-1.41734	0.00011451	Ldlr	0.457721	0.207511
Celllinker	Lgals1	-0.00685136	0.974778	Ptprc	-0.279517	0.198205
Celllinker	Lpl	2.34677	1.21184e-07	Vldlr	-2.70759	NaN
Celllinker	Lrpap1	-1.41734	0.00011451	Sort1	-0.044604	NaN
Celllinker	Lrpap1	-1.41734	0.00011451	Vldlr	-2.70759	NaN
Celllinker	Arrb2	2.31029	1.92305e-07	Eng	0.141024	0.604102
Celllinker	Mbl2	-4.83778	1.44524e-08	Cd93	0.934091	0.027033
Celllinker	Mdk	6.80814	1.58411e-06	Ncl	0.203806	0.469172
Celllinker	Vcam1	2.84721	1.41619e-07	Msn	0.0759083	0.720766
Celllinker	Pdap1	1.70656	3.17147e-09	Pdgfrb	0.357123	NaN
Celllinker	Nrp1	1.34889	0.0142662	Pdgfrb	0.357123	NaN
Celllinker	Pecam1	2.06543	0.000181331	Pecam1	2.06543	0.000181331
Celllinker	Pik3r1	-0.166815	0.257858	Epn1	-0.270883	0.268955
Celllinker	Sell	-0.731023	0.167855	Podxl	NaN	NaN
Celllinker	Axl	2.39265	0.00164431	Adam17	-0.106578	0.826292
Celllinker	Nectin2	1.34662	0.0691323	Pvr	0.634965	NaN
Celllinker	Vtn	-0.0785687	0.71113	Pvr	0.634965	NaN
Celllinker	Spn	1.87815	0.0184321	Siglec1	NaN	NaN
Celllinker	Btk	1.58125	0.000133408	Jak2	-0.261471	NaN
Celllinker	Tfpi	4.44681	2.41151e-07	Vldlr	-2.70759	NaN
Celllinker	Serping1	-0.922484	0.000622606	Selp	-0.691127	NaN
Celllinker	C1qa	1.03202	0.000367334	Cr1l	-0.166875	0.591496
Celllinker	C3	-1.51588	0.00022866	Cr1l	-0.166875	0.591496
Celllinker	C4b	-0.418592	0.18508	Cr1l	-0.166875	0.591496
Celllinker	Vcam1	2.84721	1.41619e-07	Ezr	-0.60843	0.0584232
Celllinker	Vtn	-0.0785687	0.71113	Vcam1	2.84721	1.41619e-07
Celllinker	Mbl2	-4.83778	1.44524e-08	Calr	-1.92483	1.95195e-06
Celllinker	Casp8	0.289893	0.198994	Fadd	0.0184453	0.871885
Celllinker	Cav1	-1.39622	0.0127471	Dpp4	-2.60137	0.0063189
Celllinker	Cav1	-1.39622	0.0127471	Pdgfrb	0.357123	NaN
Celllinker	Pik3r1	-0.166815	0.257858	Cbl	0.605173	0.0912122
Celllinker	Ncor1	2.03409	0.00555465	Dlk1	5.88187	3.24941e-05
Celllinker	Stub1	2.88526	1.92184e-10	Dnaja3	-0.00564666	0.986375
Celllinker	Cd9	-0.953645	0.205786	Kit	-0.162316	0.424731
Celllinker	Sell	-0.731023	0.167855	Cd34	-3.73975	1.68185e-07
Celllinker	Cd34	-3.73975	1.68185e-07	Selp	-0.691127	NaN
Celllinker	Cd81	-0.106184	0.763756	Cd37	1.02466	0.0195832
Celllinker	Cd82	3.05778	0.00126373	Cd37	1.02466	0.0195832
Celllinker	Col14a1	0.15007	0.226428	Cd44	-0.19318	0.597848
Celllinker	Thbs2	-3.5008	0.00571406	Cd47	-0.156044	0.684723
Celllinker	Pcsk9	3.08245	0.00252203	Cd81	0.836194	0.147055
Celllinker	Itga4	2.2941	0.000753433	Cd81	0.836194	0.147055
Celllinker	Itgb1	1.66387	3.09961e-06	Cd81	0.836194	0.147055
Celllinker	Cd81	-0.106184	0.763756	Kit	-0.162316	0.424731
Celllinker	Itgb1	1.66387	3.09961e-06	Cd151	NaN	NaN
Celllinker	Mia	0.362771	0.607848	Itga4	1.00924	0.01916
Celllinker	Mia	0.362771	0.607848	Itgb1	0.00811177	0.974847
Celllinker	Mia	0.362771	0.607848	Itga5	-0.286881	NaN
Celllinker	Cd47	0.388325	0.499565	Siglec1	NaN	NaN
Celllinker	Sema4b	3.94878	7.27668e-08	Plxnb2	-1.85758	0.00845158
Celllinker	Cadm3	-0.513011	0.307124	Pear1	0.198811	0.498728
