# Supplementary material for: A complex interplay of intra- and extracellular factors regulates the outcome of fetal- and adult-derived MLL-rearranged leukemia
Source: Leukemia. 2024 Mar 30;38(5):1115–30. doi: 10.1038/s41375-024-02235-5 (PMC11073998; doi:10.1038/s41375-024-02235-5)
Supplement: Supplementary file 7 — Table S6 [file 41375_2024_2235_MOESM7_ESM.xlsx]

## Sheet: Secretome_MLLr vs WT
Table S6: Differential expression of proteins in secretome of fetal and adult MLL::ENL and WT LMPPs. Related to Figures 7 and S9.
Protein ID	Gene Symbol	Descriptions	Localizations	Signals	log2FC MLL::ENL/WT FL	pvalue MLL::ENL/WT FL	adj. pvalue MLL::ENL/WT FL	Differntial MLL::ENL/WT FL	log2FC MLL::ENL/WT ABM	pvalue MLL::ENL/WT ABM	adj. pvalue MLL::ENL/WT ABM	Differential MLL::ENL/WT ABM	Log2 WT FL 1	Log2 WT FL 2	Log2 WT FL 3	Log2 WT FL 4	Log2 WT FL 5	Average Log2 WT FL	Log2 MLL::ENL FL 1	Log2 MLL::ENL FL 2	Log2 MLL::ENL FL 3	Log2 MLL::ENL FL 4	Log2 MLL::ENL FL 5	Average Log2 MLL::ENL FL	Log2 WT ABM 1	Log2 WT ABM 2	Log2 WT ABM 3	Log2 WT ABM 4	Log2 WT ABM 5	Log2 WT ABM 6	Average Log2 WT ABM	Log2 MLL::ENL ABM 1	Log2 MLL::ENL ABM 2	Log2 MLL::ENL ABM 3	Log2 MLL::ENL ABM 4	Log2 MLL::ENL ABM 5	Log2 MLL::ENL ABM 6	Average Log2 MLL::ENL ABM
Q9CPN9	2210010C04Rik	RIKEN cDNA 2210010C04 gene	Extracellular	Signal peptide	NA	NA	NA	NA	0.790573232810294	0.00162869506083885	0.00760057695058129	up	NA	NA	NA	NA	NA	NA	NA	NA	NA	NA	NA	NA	18.1032831878863	18.5915449339183	17.8804157180019	18.1151460668778	18.0280902645789	18.7299847057497	18.2414108128355	19.0443295190313	19.241279544586	18.9008595032217	19.3436178564974	19.0795603436801	18.7900447445547	19.0666152519285
Q9CR99	4930544G11Rik	RIKEN cDNA 4930544G11 gene	NA	NA	-0.536733497326979	0.309658781011085	0.771076681327887	NS	NA	NA	NA	NA	0.644453771080959	3.43912759579271	0.620373138895312	2.19061957544752	0.999322512146788	1.57877931867266	1.13280069319227	0.594845840009814	0.92864556643945	1.11099189304672	1.44294511404014	1.04204582134568	NA	NA	NA	NA	NA	NA	NA	NA	NA	NA	NA	NA	NA	NA
Q9D2R0	Aacs	Acetoacetyl-CoA synthetase	Cytoplasm	Peroxisomal targeting signal	NA	NA	NA	NA	-0.275081753204526	0.0164516537546064	0.0418769368299073	down	NA	NA	NA	NA	NA	NA	NA	NA	NA	NA	NA	NA	12.6103919433802	12.4393463392202	12.4499645051638	12.6672861985445	12.3277626203392	12.3915896094407	12.4810568693481	12.565381511472	12.2349091744161	12.0125104803291	11.9696548032669	11.8292322421515	12.2899373753984	12.1502709311723
Q8BGQ7	Aars1	Alanine--tRNA ligase, cytoplasmic	Cytoplasm	NA	0.118779300781568	0.888885053929712	0.966992527727992	NS	-0.083180452781994	0.310041706909896	0.405459046234126	NS	1.38592879941563	3.65397317232256	4.99249195610223	3.03139405948453	0.298691906114353	2.67249597868786	2.38708691341358	0.398255874819137	4.54322346720091	3.36788290052531	2.39211058158211	2.61771194750821	11.6757527975954	11.7256397515787	11.892186121782	11.6502943655823	11.6854227667547	11.6908782036642	11.7200290011595	11.7744144850734	11.641602365893	11.6899744775135	11.384344636475	11.328423112319	11.810742001001	11.6049168463791
Q9DC29	Abcb6	ATP-binding cassette sub-family B member 6	NA	NA	0.0869869194415969	0.734526167320797	0.94140133344833	NS	NA	NA	NA	NA	10.8118147348015	11.0579319280565	11.3406939213347	11.6266371797685	11.5852570886451	11.2844669705212	12.1661111722518	10.8293672380471	10.9572395970604	11.601270258579	11.303281183876	11.3714538899629	NA	NA	NA	NA	NA	NA	NA	NA	NA	NA	NA	NA	NA	NA
B2RUS7	Abcc8	ATP-binding cassette, sub-family C (CFTR/MRP), member 8	NA	NA	-0.868186692232815	0.159622160011851	0.724686194889992	NS	NA	NA	NA	NA	0.986481869714331	1.56618010624842	4.93185345280818	NA	7.1414872183608	3.65650066178293	0.911196434499066	NA	NA	NA	5.68792296205386	3.29955969827646	NA	NA	NA	NA	NA	NA	NA	NA	NA	NA	NA	NA	NA	NA
P61222	Abce1	ATP-binding cassette sub-family E member 1	Cytoplasm	NA	NA	NA	NA	NA	-0.0323801339032457	0.370813684340798	0.463295503622607	NS	NA	NA	NA	NA	NA	NA	NA	NA	NA	NA	NA	NA	9.87218921464223	10.2047547317502	10.7678276806288	NA	9.87592194280558	NA	10.1801733924567	11.1904848204399	10.7742663260566	11.2509130064188	NA	9.46369352741618	10.2520126493244	10.5862740659312
Q7TMS5	Abcg2	Broad substrate specificity ATP-binding cassette transporter ABCG2	Cell membrane	Transmembrane domain	NA	NA	NA	NA	1.18175602732627	0.000199045277879506	0.00168704322008143	up	NA	NA	NA	NA	NA	NA	NA	NA	NA	NA	NA	NA	9.03189843194774	9.53939694969297	9.86346642111108	9.68468569636357	9.96158333613031	10.1616737895297	9.70711743746256	10.7784190233007	10.7585663558484	11.1816961155095	11.4836991370502	10.8922238640496	10.6461578288984	10.9567937207761
Q8VCR7	Abhd14b	Putative protein-lysine deacylase ABHD14B	Cytoplasm	Nuclear export signal	NA	NA	NA	NA	NA	NA	NA	NS	NA	NA	NA	NA	NA	NA	NA	NA	NA	NA	NA	NA	NA	6.08079317476645	NA	6.65570132738707	6.61821349904107	7.01607547810104	6.59269586982391	NA	NA	NA	NA	NA	7.09962068244416	7.09962068244416
Q8CBW3	Abi1	Abl interactor 1	Cytoplasm|Cell membrane	Nuclear localization signal|Nuclear export signal	NA	NA	NA	NA	-1.09608524087603	0.0150889671097494	0.0392656479576231	down	NA	NA	NA	NA	NA	NA	NA	NA	NA	NA	NA	NA	8.74198677625259	9.10741728028437	9.61830726955146	8.81967675583665	9.23388090569919	9.46034542247351	9.16360240168296	7.4098569881456	8.46457875239959	8.83262931396632	7.10426183445865	NA	8.7003371624267	8.10233281027937
Q4KML4	Abracl	Costars family protein ABRACL	Cytoplasm	Nuclear export signal	-0.0566143732318352	0.951101503971127	0.989722975058688	NS	-0.182684577331899	0.0107061395691397	0.0300308172529714	down	10.4220622348824	6.25241965104425	10.5936962317351	10.6585772428916	11.292293678834	9.84380980787748	6.23123311417132	10.4074655223478	10.8108041302889	10.6398317558781	10.8466426505421	9.78719543464564	14.7885905392152	15.1037333028248	14.8580963712544	14.7550839670612	14.7686679672237	14.8166317353528	14.848467313822	14.6134548242112	14.7146905544868	14.5994310022963	14.7121043418806	14.8105682950891	14.6087881717668	14.6765061982884
Q3TCJ1	Abraxas2	BRISC complex subunit Abraxas 2	Nucleus	Nuclear export signal	NA	NA	NA	NA	NA	NA	NA	NS	NA	NA	NA	NA	NA	NA	NA	NA	NA	NA	NA	NA	NA	8.10252417722726	8.4391712862118	6.37437304650149	8.58866768121079	7.30505173146203	7.76195758452267	7.88567709311969	8.51440710444437	NA	NA	NA	NA	8.20004209878203
Q5SWU9	Acaca	Acetyl-CoA carboxylase 1	Cytoplasm	NA	NA	NA	NA	NA	-0.883086348450184	0.0594555662711198	0.113414024225202	NS	NA	NA	NA	NA	NA	NA	NA	NA	NA	NA	NA	NA	8.96038626725301	8.81771156159958	10.2153160296025	8.64204428286483	9.63703526162654	9.11916997534301	9.23194389638158	8.87497701709445	8.80010934897588	8.59004155259609	7.06009997995884	7.02879774791021	8.8437744913285	8.19963335631066
Q8CAY6	Acat2	Acetyl-CoA acetyltransferase, cytosolic	Cytoplasm|Mitochondrion	Mitochondrial transit peptide	-0.0822644424345328	0.776116761578648	0.944749538927369	NS	0.0315296249719893	0.53557774145856	0.618399041684111	NS	9.67810699409003	8.95505380289581	9.75480401643354	9.91584194789687	9.63422193929599	9.58760574012245	8.58125873053138	9.63422193929599	9.65267361077214	9.95691402074361	9.70163818709643	9.50534129768791	12.2443879255717	12.3035410274605	12.1569637508263	12.1158902354455	12.2059377539414	12.2749653330866	12.2169476710553	12.2279854299761	12.2834347183757	12.2050583797263	12.2606452918534	12.4260326305047	12.1710473676722	12.2623673030181
Q3UX83	Accsl	Probable inactive 1-aminocyclopropane-1-carboxylate synthase-like protein 2	NA	NA	-0.207755828145422	0.89504250191826	0.968315523823726	NS	NA	NA	NA	NA	6.68302157138672	NA	7.79642870718216	7.56687997632234	NA	7.34877675163041	NA	NA	NA	5.2504965857421	7.35913769384745	6.30481713979477	NA	NA	NA	NA	NA	NA	NA	NA	NA	NA	NA	NA	NA	NA
P21836	Ache	Acetylcholinesterase	Extracellular|Lysosome/Vacuole	Signal peptide	NA	NA	NA	NA	1.21266085100609	0.0000200358064170736	0.000392230407018112	up	NA	NA	NA	NA	NA	NA	NA	NA	NA	NA	NA	NA	10.7226107327532	11.179044007821	11.1121260825403	10.941280864518	11.385952419313	11.2616938868257	11.1004513322952	11.8542745408394	12.3123887159796	12.6627825868335	12.8704743314657	12.2251567469345	12.2675365859862	12.3654355846732
Q9JIX8	Acin1	Apoptotic chromatin condensation inducer in the nucleus	Nucleus	Nuclear localization signal	-0.554578157092886	0.576994051253526	0.897150013601284	NS	NA	NA	NA	NA	NA	NA	4.98887817769036	6.35475075393003	NA	5.6718144658102	NA	NA	NA	NA	5.79784736069153	5.79784736069153	NA	NA	NA	NA	NA	NA	NA	NA	NA	NA	NA	NA	NA	NA
Q91V92	Acly	ATP-citrate synthase	Cytoplasm	Peroxisomal targeting signal	-0.142740480556862	0.422625275244507	0.816406945717562	NS	-0.0323801339032457	0.637488807840343	0.709426863515726	NS	0.592451284318849	1.64618300194935	NA	NA	NA	1.1193171431341	0.517023773839485	NA	NA	NA	0.294205706860097	0.405614740349791	11.7392489607579	11.8223921491095	11.8767295161729	11.8955909847512	11.9051248132396	11.8561442089082	11.8492051054899	11.8622313920193	11.9446356332228	11.9974832875417	11.7035227386697	11.541169728609	11.8456244529704	11.8157778721722
P28271	Aco1	Cytoplasmic aconitate hydratase	Cytoplasm	NA	NA	NA	NA	NA	-1.38498987996111	0.000132844926896247	0.0013267569769001	down	NA	NA	NA	NA	NA	NA	NA	NA	NA	NA	NA	NA	10.8775699392453	10.9046874814844	11.6823607249725	10.9472136378142	10.9506885944941	10.7909803006139	11.0255834464374	9.5496799473855	9.58287667908588	10.1903770966452	9.07634839293403	9.06302708181267	10.1129788380756	9.59588133932315
Q99KI0	Aco2	Aconitate hydratase, mitochondrial	Mitochondrion	Mitochondrial transit peptide	NA	NA	NA	NA	-1.45523692481403	0.000189358450574773	0.00167177811795199	down	NA	NA	NA	NA	NA	NA	NA	NA	NA	NA	NA	NA	10.5001423716386	10.2805065139476	10.9579257685766	10.2945424974109	10.3942138030074	10.086864192297	10.4190325244797	9.34231539346295	9.35803004643006	8.94813471651357	8.30750932087622	8.22092538202471	8.91659164266175	8.84891775032821
Q91V12	Acot7	Cytosolic acyl coenzyme A thioester hydrolase	Mitochondrion	Mitochondrial transit peptide	0.322088478674211	0.470669710927949	0.839419145574625	NS	-0.640761854877749	0.00019405535355288	0.00167591358780109	down	5.26142185419258	5.48003835161443	5.48830838646995	5.55602720166829	5.11452640214439	5.38006443921793	7.37468091720771	5.2940527289676	5.0636668026215	5.53320861585712	5.24515552480677	5.70215291789214	12.8415391023725	12.903981031974	13.0340806458429	12.8271163652093	12.6996672789751	12.7821700371828	12.8480924102594	12.1739273550601	12.1552872545817	12.3951244859844	11.7023312829701	12.5582726284996	12.4386908632064	12.237272311717
Q9D358	Acp1	Low molecular weight phosphotyrosine protein phosphatase	Cytoplasm	NA	1.86077523162971	0.0419375626137957	0.704487161430975	NS	-0.0323801339032457	0.267173447350146	0.361768536653738	NS	1.29620327282896	2.74885463919651	6.78705053762074	6.208570214267	6.08620415458558	4.62537656369976	3.52569288056784	7.37434978056403	7.13855720900969	6.57641715554124	5.851728506707	6.09334910647796	11.1690814112897	11.2728442175433	11.2217509269986	11.1823159807496	11.4807236234244	11.5865864944575	11.3188837757438	10.9264960726885	11.0470173507996	11.2693731315849	11.4393683810202	11.1442368323697	11.3646695034781	11.1985268786568
Q8BP40	Acp6	Lysophosphatidic acid phosphatase type 6	Mitochondrion	Mitochondrial transit peptide	NA	NA	NA	NA	-0.693736949008875	0.153249233148346	0.236141565401902	NS	NA	NA	NA	NA	NA	NA	NA	NA	NA	NA	NA	NA	NA	6.91589021882902	7.68823920640298	7.42554874214827	7.38365716410043	7.12393923244995	7.30745491278613	6.3194109100108	6.03716705958384	6.86130508321246	NA	NA	7.65253155785427	6.71760365266534
Q9QUJ7	Acsl4	Long-chain-fatty-acid--CoA ligase 4	Cell membrane|Endoplasmic reticulum	Transmembrane domain	NA	NA	NA	NA	0.364007388164725	0.243446563928558	0.337212201625423	NS	NA	NA	NA	NA	NA	NA	NA	NA	NA	NA	NA	NA	9.4539798942703	10.9376636669031	11.9188558579083	11.765792553167	11.3132485595949	11.7979583979918	11.1979164883059	11.0381164250358	12.2337702672418	11.9572306027996	12.5369928090516	9.74777126532275	11.6597375591795	11.5289364881052
Q14DH7	Acss3	Acyl-CoA synthetase short-chain family member 3, mitochondrial	Mitochondrion	Mitochondrial transit peptide	-0.756854313741491	0.53295849889692	0.887790127176262	NS	NA	NA	NA	NA	8.30338288296476	8.12790958670991	7.49053517229267	7.17825450102536	7.4356957605007	7.70715558069868	1.07078998464816	7.34884458783323	7.48532116388869	7.31495899089221	7.4676368141687	6.1375103082862	NA	NA	NA	NA	NA	NA	NA	NA	NA	NA	NA	NA	NA	NA
P63260	Actg1	Actin, cytoplasmic 2	Cytoplasm|Nucleus	Nuclear export signal	NA	NA	NA	NA	-0.110745681150456	0.362533279255592	0.456221654793554	NS	NA	NA	NA	NA	NA	NA	NA	NA	NA	NA	NA	NA	16.7626957182829	16.9145561147482	16.6693287833041	16.8904527689759	16.7558168727753	16.9880357714052	16.8301476715819	16.6450356886543	16.7970880624855	16.3860185113699	17.096409528521	16.8881084945406	16.5355485903298	16.7247014793169
Q9Z2N8	Actl6a	Actin-like protein 6A	Cytoplasm|Nucleus	Nuclear localization signal|Nuclear export signal	0.109000164888597	0.90587662053552	0.971377528211953	NS	-0.0323801339032457	0.0279585429471871	0.0629870622718239	NS	4.31360486127869	5.21012151183471	8.14834868951564	8.00726095293786	7.37794113035361	6.6114554291841	2.5617542715229	7.71561601512303	7.88577158014898	7.74844436202753	7.69069174154105	6.7204555940727	10.8057290065765	11.0243417742142	11.0999976780662	10.5600072646798	10.9779735525386	11.0527046036559	10.9201256466219	10.6456406434462	10.568699158471	10.8383568389093	9.76045737991144	10.4999145907437	11.0584412555648	10.5619183111744
Q7TPR4	Actn1	Alpha-actinin-1	Cytoplasm	Nuclear export signal	NA	NA	NA	NA	-0.063826860192097	0.241891254723895	0.335948173079776	NS	NA	NA	NA	NA	NA	NA	NA	NA	NA	NA	NA	NA	13.9644436441559	14.1348187414116	14.1376700188316	14.1666273759856	14.0134241036994	14.0862131086398	14.083866165454	14.0063088362452	14.1331805217628	13.8281354463306	14.1040575833192	14.197079168678	13.8768516114382	14.0242688612957
P57780	Actn4	Alpha-actinin-4	Cytoplasm	Nuclear export signal	1.22074340924737	0.101249425957688	0.724686194889992	NS	-0.0323801339032457	0.797386629710406	0.844663365141384	NS	5.57033247135147	4.76552272633774	9.44893462016238	9.52266046304269	9.38852400765117	7.73919485770909	6.58356508992932	9.46611864931211	9.44893462016238	9.85213511421641	9.44893786116203	8.95993826695645	12.4255654472123	12.4986682696569	12.2789534208153	12.6352091416243	12.6043112672435	12.7157576162857	12.526410860473	12.545200992381	12.5289889227869	12.4550646343186	12.6168556958722	12.7897399529174	12.5789015899134	12.5857919646982
Q9QZB7	Actr10	Actin-related protein 10	Cytoplasm|Nucleus	Nuclear localization signal|Nuclear export signal	NA	NA	NA	NA	-0.345515765384488	0.161227908725387	0.245919611752342	NS	NA	NA	NA	NA	NA	NA	NA	NA	NA	NA	NA	NA	9.03499074204315	8.99690848463965	9.24597822325474	8.79436202615664	8.96379619214803	8.55016893026996	8.93103409975203	9.24993936782615	8.6414332016403	8.50271539696867	8.13648815317642	8.36245040839107	8.25769766361801	8.52512069860344
P61164	Actr1a	Alpha-centractin	Cytoplasm|Nucleus	Nuclear export signal	NA	NA	NA	NA	-0.409566919231179	0.11261948952305	0.185685972210455	NS	NA	NA	NA	NA	NA	NA	NA	NA	NA	NA	NA	NA	10.9727071196602	10.1563527204152	10.6280565157227	10.5486736410067	10.8539696603013	9.97762948996482	10.5228981911785	10.3640834632382	9.94757703716571	10.2887702318889	9.65413272390629	9.70191208975265	10.3280383480925	10.0474189823407
P61161	Actr2	Actin-related protein 2	Cytoplasm|Nucleus	Nuclear export signal	-0.0704974907924196	0.940967588061122	0.98231652007806	NS	-0.0323801339032457	0.334258158316979	0.429956351305187	NS	5.01067889693754	2.80298373109816	9.62347058224633	9.93636598763276	9.04521293959996	7.28374242750295	2.56576182915003	5.78367043668832	9.05519250851805	9.23044305256153	9.43115685663471	7.21324493671053	13.2818872433186	13.4238952422374	13.3569286412225	13.3889471616019	13.2165833214861	13.3665294604836	13.339128511725	13.3576425942167	13.4103400936447	13.0947447805333	13.3907549252548	13.2206105960985	13.1367575779617	13.2684750946183
Q99JY9	Actr3	Actin-related protein 3	Cytoplasm|Nucleus	Nuclear localization signal|Nuclear export signal	0.898512515448066	0.114310068300399	0.724686194889992	NS	-0.0323801339032457	0.525759307832037	0.610207694064125	NS	9.57335998290462	6.71274007363972	10.5227959315071	10.6156483268259	10.397987621535	9.56450638728248	10.4918221974224	10.410301545669	10.3368178217946	10.6802182719336	10.3959346768332	10.4630189027305	13.812529359086	13.9792828333364	13.7764063937908	13.9657852047875	13.8883190451273	14.0713320483929	13.9156091474201	13.9016741124391	14.0846183529937	13.7067763169793	14.2789102903415	14.254867632179	13.7835703305393	14.0017361725787
Q99JW2	Acy1	Aminoacylase-1	Cytoplasm	Nuclear export signal	-0.837222705073326	0.464035672562	0.83884816167254	NS	NA	NA	NA	NA	5.20586283387675	1.55488272051104	7.20616588389795	6.70411907047382	5.27554219603713	5.18931454095934	NA	5.25065250873273	5.20972671088752	5.12511283980222	5.39752575975204	5.24575445479363	NA	NA	NA	NA	NA	NA	NA	NA	NA	NA	NA	NA	NA	NA
O35598	Adam10	Disintegrin and metalloproteinase domain-containing protein 10	Endoplasmic reticulum	Signal peptide|Transmembrane domain	2.32389519699837	0.0627442174835193	0.724686194889992	NS	1.21764249921352	0.0000300622889266577	0.000468501565613064	up	NA	NA	NA	6.17488549748499	NA	6.17488549748499	NA	NA	7.89844392880937	7.59746106155773	6.32047141554383	7.27212546863698	11.9922646069592	12.291800722212	12.1409658165419	12.3565388174442	12.4044103209535	12.4564739097897	12.2737423656501	13.2226794450407	13.3240510951755	13.5512368150608	14.2712203081188	13.7080549784887	13.2164547331078	13.5489495624987
O88839	Adam15	Disintegrin and metalloproteinase domain-containing protein 15	Cell membrane	Signal peptide|Transmembrane domain	NA	NA	NA	NA	0.516248574380507	0.282404282575378	0.376983216771418	NS	NA	NA	NA	NA	NA	NA	NA	NA	NA	NA	NA	NA	9.79909535925929	7.95461140324122	9.83038459232005	10.0551610045794	10.0355778432169	9.97657294420669	9.60856719113725	11.5462716889024	10.1875350148933	10.7635268076859	10.5182958079659	8.95381070089577	9.65279198860432	10.2703720014913
Q9Z0F8	Adam17	Disintegrin and metalloproteinase domain-containing protein 17	Cell membrane	Signal peptide|Transmembrane domain	NA	NA	NA	NA	1.13708623206634	0.0000238128895140299	0.000418587896430784	up	NA	NA	NA	NA	NA	NA	NA	NA	NA	NA	NA	NA	10.6724850482041	10.1899296334268	10.4455498477972	10.6749049161433	10.6865680904548	10.8642665597978	10.5889506826373	11.6294874087673	11.4460545849007	12.00725755321	12.1890298568488	11.5130732574524	11.635380552307	11.7367138689144
P51830	Adcy9	Adenylate cyclase type 9	Cell membrane	Signal peptide|Transmembrane domain	NA	NA	NA	NA	-0.248263817380795	0.432128348291154	0.525661171544244	NS	NA	NA	NA	NA	NA	NA	NA	NA	NA	NA	NA	NA	9.90567249794549	9.02233829474704	9.58508627560634	9.30165235570617	9.54133704019542	9.10891218729225	9.41083310858212	9.47858451633979	8.44147483735706	9.79269106274156	8.90432671291373	8.30833322513991	9.26036257394772	9.03096215473996
Q9QYC0	Add1	Alpha-adducin	Cytoplasm|Nucleus	Nuclear localization signal	NA	NA	NA	NA	-1.5022155128531	0.000291500357014307	0.00217653599904016	down	NA	NA	NA	NA	NA	NA	NA	NA	NA	NA	NA	NA	9.48374655330638	9.99996857817031	10.4360785706984	9.48242823774902	9.93019927486019	9.8331028612814	9.86092067934428	7.6962256018995	7.76932541903513	9.53081933583001	8.47149850399272	8.28677984525902	8.84868483432588	8.43388892339038
Q8K209	Adgrg1	Adhesion G-protein coupled receptor G1	Cell membrane	Signal peptide|Transmembrane domain	NA	NA	NA	NA	0.88180243034742	3.88094295189489E-06	0.000137655328726301	up	NA	NA	NA	NA	NA	NA	NA	NA	NA	NA	NA	NA	12.3467641153351	12.3264735415086	12.2760556076736	12.5462847043657	12.6032028964718	12.5367374763027	12.4392530569429	13.1797528495335	13.2285644654622	13.4281743398532	13.7822931006729	13.3176179786766	13.1696140569566	13.3510027985258
Q80TR1	Adgrl1	Adhesion G protein-coupled receptor L1	Cell membrane	Signal peptide|Transmembrane domain	NA	NA	NA	NA	0.415250740751439	0.20381059000143	0.296354032548835	NS	NA	NA	NA	NA	NA	NA	NA	NA	NA	NA	NA	NA	10.3970906075148	10.7069539748327	9.151133180058	10.0082476696456	11.4533917900314	11.6499824290281	10.5611332751851	10.3245526185698	10.2009608258509	11.5689103783581	11.4059478713053	12.1346303778776	11.8857097672374	11.2534519731999
P28474	Adh5	Alcohol dehydrogenase class-3	Cytoplasm	NA	0.938933089288733	0.560543289959838	0.895849964644902	NS	-0.0323801339032457	0.43799838655645	0.531564605356435	NS	4.7541328654412	2.12650407340106	9.12326330219345	9.40825102308269	5.08316907314025	6.09906406745173	0.0787320063879866	9.12947399166137	8.703227475915	8.99512919157494	8.28342311816301	7.03799715674046	12.0712466781828	12.0909374595986	11.973774765604	11.8759689340804	11.9750325285191	11.7860993538839	11.9621766199781	12.050428996868	11.8798254406024	11.7134760581542	11.5373321889572	11.927560369507	12.0887057993133	11.866221475567
Q99JT9	Adi1	Acireductone dioxygenase	Cytoplasm|Nucleus	Nuclear localization signal|Nuclear export signal	-1.68827016332671	0.0640310780714637	0.724686194889992	NS	NA	NA	NA	NA	0.985620472681773	2.59013171205408	6.39265687843906	5.36626984279286	NA	3.83366972649194	0.52105449237737	NA	NA	NA	NA	0.52105449237737	NA	NA	NA	NA	NA	NA	NA	NA	NA	NA	NA	NA	NA	NA
P55264	Adk	Adenosine kinase	Nucleus	Nuclear localization signal	NA	NA	NA	NA	0.132892051359891	0.594742798492227	0.673326142986145	NS	NA	NA	NA	NA	NA	NA	NA	NA	NA	NA	NA	NA	7.74410985259569	7.99409596940539	7.63272050487647	7.55731013263287	7.63633479324716	7.74264274647342	7.71786899987183	7.69610225251028	7.5758234109183	7.49645418355127	8.52759453045428	8.42323378528342	7.71052713632091	7.90495588317308
P54923	Adprh	ADP-ribosylhydrolase ARH1	Cytoplasm|Nucleus	Nuclear export signal	NA	NA	NA	NA	-0.150891752590883	0.483487649014227	0.574324722465385	NS	NA	NA	NA	NA	NA	NA	NA	NA	NA	NA	NA	NA	9.82456834788005	10.6103254886315	11.1523299677943	9.87450713072679	10.2071349792366	10.0952134603831	10.2940132291087	10.1639652051035	10.1825724960953	10.7908706598388	9.25023100524414	10.5301964715343	10.2638691817313	10.1969508365912
Q3UYH7	Adrbk2	Beta-adrenergic receptor kinase 2	Cytoplasm	Nuclear export signal	NA	NA	NA	NA	-0.355673743319205	0.190848609876338	0.280197210005709	NS	NA	NA	NA	NA	NA	NA	NA	NA	NA	NA	NA	NA	10.0673711285584	10.7118296507928	10.7539113589378	10.0609992557764	9.26756865368089	10.1993272586992	10.1768345510742	9.05423740269672	11.085921917785	9.45528890274037	NA	NA	9.44580944822943	9.76031441786288
P54822	Adsl	Adenylosuccinate lyase	Cytoplasm	Nuclear export signal	0.249517846546664	0.393511121386602	0.806302336198053	NS	-0.0323801339032457	0.23280814943777	0.32651447076782	NS	2.83600915389429	2.74476438283338	2.66092621793166	2.95236636014398	2.64309489576407	2.76743220211348	2.58222993773307	2.64162557224406	2.83911422118639	2.79768876973404	2.85170955098646	2.7424736103768	12.294232171199	12.2773093396263	12.468273888388	12.1983372834541	12.3588340456723	12.2432182220046	12.3067008250574	12.4098435794424	12.4055183604996	12.2741690765748	12.3022304046179	12.4225515399999	12.4571096592376	12.3785704367287
P28650	Adss1	Adenylosuccinate synthetase isozyme 1	Cytoplasm|Nucleus	Nuclear localization signal	NA	NA	NA	NA	-0.294385213155455	0.522924605654262	0.607817480849432	NS	NA	NA	NA	NA	NA	NA	NA	NA	NA	NA	NA	NA	9.19031883557207	9.88572792975393	11.0354694268741	9.7165892850913	10.4382233593253	9.6055213673097	9.9786417006544	9.26760162968592	9.67723235247651	10.3721163616318	9.36644380265624	8.80765774935441	10.2502972427955	9.62355818976672
P46664	Adss2	Adenylosuccinate synthetase isozyme 2	Cytoplasm	Nuclear export signal	-0.329162583844879	0.161890617306169	0.724686194889992	NS	-0.0323801339032457	0.632614416103159	0.704970207838492	NS	NA	2.00444944375754	0.208630109930889	1.16034373813882	NA	1.12447443060908	NA	NA	NA	1.24214119151727	NA	1.24214119151727	11.2323695752741	11.1499815238117	11.5551796613243	10.9105743567846	11.2269998468156	11.0991980160764	11.1957171633478	11.2923138913408	11.2569112937755	11.0794717457929	10.7385340832125	11.0220950283967	11.1996585515951	11.0981640990189
F8VPN4	Agl	Glycogen debranching enzyme	Cytoplasm	Nuclear export signal	NA	NA	NA	NA	-0.710374577256584	0.0131793229993593	0.0356140939409452	down	NA	NA	NA	NA	NA	NA	NA	NA	NA	NA	NA	NA	10.4196571267792	10.1654366581377	10.8089634167798	10.2607725521282	10.2047845558632	9.7026468371197	10.2603768578013	9.98622085657587	9.76327845368486	9.99875626751218	8.8008025364982	8.54991551103008	9.57144025271523	9.4450689796694
P50247	Ahcy	Adenosylhomocysteinase	Cytoplasm	NA	1.17633484442401	0.148765092970672	0.724686194889992	NS	0.370719568570649	0.0000509939753774447	0.000695291768624637	up	6.60248438577926	4.4368725174564	10.0805566552746	10.4473188245436	9.77749663847648	8.26894580430606	6.19986443581101	9.98299276682972	10.2640732524756	10.3870092028549	10.3924635856791	9.44528064873007	12.9110865302543	12.9831381500546	12.8688583274408	12.8383379445127	12.8942714558269	12.9169901767159	12.9021137641342	13.3052379659603	13.3689762350384	13.0182393705488	13.2491161855	13.3827462864073	13.2524847838341	13.2628001378815
E9Q616	Ahnak	AHNAK nucleoprotein (desmoyokin)	Cytoplasm|Cell membrane	Nuclear localization signal	NA	NA	NA	NA	-0.0323801339032457	0.0047705740893691	0.0169620412066457	down	NA	NA	NA	NA	NA	NA	NA	NA	NA	NA	NA	NA	9.75848777782624	10.0842468985668	10.703811292107	9.55254606781335	9.94902413761293	8.93262751599343	9.83012394831995	6.95868721505568	8.06039496107118	7.42528611761355	NA	NA	7.30071121556337	7.43626987732594
Q8BK64	Ahsa1	Activator of 90 kDa heat shock protein ATPase homolog 1	Cytoplasm	Nuclear export signal	0.854218601759447	0.203342185211095	0.726576344717692	NS	-0.0323801339032457	0.326379871626792	0.422242197884112	NS	9.31930161109616	4.9881541663706	9.38981378863623	9.55928441248489	8.65678215976738	8.38266722767105	8.79021532946498	9.16423785552984	9.35314464529183	9.74028249809248	9.13654881877336	9.2368858294305	12.8827420003748	13.0437932881593	12.814548947243	12.7942508761615	12.8105056868788	12.8971305514945	12.8738285583853	12.9245159318255	12.9321746566332	12.5627863362204	12.7983609927953	12.809524381949	12.8098951541801	12.8062095756006
Q9Z0X1	Aifm1	Apoptosis-inducing factor 1, mitochondrial	Mitochondrion	Mitochondrial transit peptide	NA	NA	NA	NA	-0.0323801339032457	0.00703625012243103	0.0222436294192981	down	NA	NA	NA	NA	NA	NA	NA	NA	NA	NA	NA	NA	11.7791128898402	11.4979386145481	12.1658681454652	11.499900958183	11.7924874486498	11.0209450180902	11.6260421791294	10.4654659329543	10.8897691680576	10.8628466312847	9.71988772993804	8.98290144035435	11.0087977455193	10.3216114413514
Q8R010	Aimp2	Aminoacyl tRNA synthase complex-interacting multifunctional protein 2	Cytoplasm	Nuclear export signal	1.67751446237621	0.138765389610893	0.724686194889992	NS	-0.0323801339032457	0.00014730474860003	0.00141669201981781	down	2.12845362777418	3.07304751555641	8.05885948285147	8.40685516608312	5.17313628889749	5.36807041623253	1.92089864267112	7.76335558601166	7.46196225256229	7.74068184340658	8.70072481806235	6.7175246285428	12.6351692274928	12.4197598364254	12.616156115478	12.3702589487303	12.2055251559782	12.2890848989379	12.4226590305071	12.0619079272587	12.0842331653764	11.725881296768	11.8000029021823	11.1884022566986	11.750691880845	11.7685199048548
O08915	Aip	AH receptor-interacting protein	Cytoplasm|Nucleus	Nuclear export signal	NA	NA	NA	NA	-0.765283395037822	0.235836282642633	0.329288772202715	NS	NA	NA	NA	NA	NA	NA	NA	NA	NA	NA	NA	NA	11.2091944631896	9.92448960813169	11.3034753709262	10.4689474149284	11.0392493998757	10.1117999190258	10.6761926960129	9.31706422428299	8.49301378944788	9.59027823485923	NA	NA	11.0259323338616	9.60657214561292
Q9R0Y5	Ak1	Adenylate kinase isoenzyme 1	Cytoplasm	Nuclear localization signal	NA	NA	NA	NA	1.06716729173852	0.0000304765049059519	0.000468501565613064	up	NA	NA	NA	NA	NA	NA	NA	NA	NA	NA	NA	NA	11.8581584866099	11.8257495628998	12.0622518933307	11.8766041220703	11.7189516555791	11.5069644180578	11.8081133564246	13.0713500359156	13.1439966000433	12.563611282241	12.5978313685901	12.6779942405994	12.7903306413005	12.807519028115
Q9WTP6	Ak2	Adenylate kinase 2, mitochondrial	Cytoplasm	NA	0.54665142591584	0.571297853572721	0.896733595161468	NS	-0.0323801339032457	0.00659472435510278	0.0213206758531983	down	6.30357804345214	6.71154927517427	9.96189824751437	10.2593278405075	10.0564534799716	8.65856137732397	5.07574513639485	10.425915118794	10.1934202369345	10.0491422868768	10.2818412371989	9.20521280323981	13.1116711470331	13.0045115858777	12.9748130159399	12.7843805753165	12.9754697181833	13.0239554594646	12.9791335836358	12.8042196184237	12.7400363455122	12.7181653720648	12.5260169482146	12.8428272695069	12.9685246315093	12.7666316975386
Q9WTP7	Ak3	GTP:AMP phosphotransferase AK3, mitochondrial	Mitochondrion	Mitochondrial transit peptide	NA	NA	NA	NA	-0.0323801339032457	0.0138503831044952	0.0369343549453204	down	NA	NA	NA	NA	NA	NA	NA	NA	NA	NA	NA	NA	9.40067902249483	8.74085565765293	9.20968009003795	9.14710006750222	9.38507080431882	8.88812642282953	9.12858534413938	8.67146805825844	8.81980293189638	8.15671748180023	8.81387381386472	8.89144591571971	8.21726393411955	8.59509535594317
Q9JII6	Akr1a1	Aldo-keto reductase family 1 member A1	Cytoplasm	Nuclear export signal	0.515554408026034	0.801503096779572	0.944749538927369	NS	-0.0323801339032457	0.134368873504627	0.212818579449753	NS	5.34638333005246	2.10284018164514	10.2404509481082	10.4131056795189	5.71373400665182	6.76330282919531	1.62785083222179	10.1332222048506	8.93367021823926	9.94138344922872	4.70673939074384	7.06857321905683	13.0548128177537	13.2650778161211	13.2843865633739	13.0857939953457	13.1725604333475	13.0903749042164	13.158834421693	13.0798585559813	13.120797280716	12.9275876419657	13.1091334223631	13.0856880230014	13.0150058596188	13.0563451306077
P45376	Akr1b1	Aldo-keto reductase family 1 member B1	Cytoplasm	NA	0.553258725632042	0.703019080954285	0.929236887124255	NS	0.245162104660739	0.0143493170577296	0.037687988520134	up	7.58395343110036	3.10239686486071	10.2802026909506	10.4504420700547	9.74273723515535	8.23194645842435	2.11518860243139	10.6069877996065	10.2382389335559	10.6909512394137	10.2746593452746	8.78520518405642	12.9644815490113	13.0986025115125	12.7916324705007	12.982950763935	12.9595282195008	13.1480679136289	12.9908772380149	13.3025387620566	13.2994353625567	12.927664952646	13.3114359135038	13.3725349019247	13.2295069762344	13.2405194781537
P31750	Akt1	RAC-alpha serine/threonine-protein kinase	Cytoplasm|Nucleus	Nuclear export signal	NA	NA	NA	NA	0.0482207864825142	0.859102425966556	0.893876976719018	NS	NA	NA	NA	NA	NA	NA	NA	NA	NA	NA	NA	NA	10.3067620743755	10.125003018	10.5390675726627	10.1555642904059	10.4331226854167	9.72464407811886	10.2140272864966	10.7828809634752	10.1052395809182	10.6240206452723	9.46175111521817	10.4059930883168	10.2374743014672	10.2695599491113
Q60823	Akt2	RAC-beta serine/threonine-protein kinase	Cytoplasm|Nucleus	Nuclear export signal	NA	NA	NA	NA	-0.512677996181681	0.255974098715711	0.349636196287768	NS	NA	NA	NA	NA	NA	NA	NA	NA	NA	NA	NA	NA	9.25297062908445	9.65898984493743	10.0827226042995	8.79335791990803	9.04122523113677	8.37509186511562	9.2007263490803	9.67930036649398	8.71667766586127	9.51360221467284	7.07871939704846	7.36413847578011	9.05955372225124	8.56866530701799
P10518	Alad	Delta-aminolevulinic acid dehydratase	Cytoplasm	Nuclear export signal	NA	NA	NA	NA	-0.0323801339032457	0.00744244707253117	0.0229753012460024	down	NA	NA	NA	NA	NA	NA	NA	NA	NA	NA	NA	NA	10.863429278864	11.1800818390758	11.0751921999121	11.2487092994839	11.2211045663619	11.3405374030951	11.1548424311321	10.5137403986908	9.40774459136948	10.453564092204	10.7264951757005	10.5846950116404	10.8081614531477	10.4157334537922
P07724	Alb	Albumin	Extracellular	Signal peptide	3.05644598577843	0.18474792206876	0.724686194889992	NS	NA	NA	NA	NA	8.78497535085656	16.288948843146	16.4689425819837	16.4847921181183	17.1847314763374	15.0424780740884	16.4967037086141	16.4303503063292	16.6387452346114	15.8963934354673	16.8879531927391	16.4700291755522	NA	NA	NA	NA	NA	NA	NA	NA	NA	NA	NA	NA	NA	NA
Q571I9	Aldh16a1	Aldehyde dehydrogenase family 16 member A1	Cytoplasm|Cell membrane	NA	-0.998862011739885	0.630327052648282	0.907471954278316	NS	-0.0323801339032457	0.127692341060401	0.204516435937394	NS	11.1475063789636	NA	10.6752904556919	10.2605820806508	10.8545968726143	10.7344939469801	NA	11.2413420392179	10.6294714922631	10.806263429445	10.6270131968444	10.8260225394426	11.1413616101982	10.4037428695979	11.2411899474723	10.766272385248	10.8913676438639	10.5777450543961	10.8369465851294	10.615482810516	10.4165891739691	10.6572230966616	8.82825778925768	10.2186155528085	10.8130737781194	10.2582070335554
Q9Z110	Aldh18a1	Delta-1-pyrroline-5-carboxylate synthase	Mitochondrion	Mitochondrial transit peptide	NA	NA	NA	NA	-0.675401406486388	0.292246715394975	0.388012573869027	NS	NA	NA	NA	NA	NA	NA	NA	NA	NA	NA	NA	NA	6.83271532983121	8.67401191547023	9.67954690150538	8.19170666810771	7.89215760224074	8.87636254983343	8.35775016116479	7.1534165096792	8.59634937626404	NA	NA	NA	NA	7.87488294297162
P24549	Aldh1a1	Aldehyde dehydrogenase 1A1	Cytoplasm	Nuclear localization signal	NA	NA	NA	NA	-0.0323801339032457	0.00362880957147449	0.0140147128277635	down	NA	NA	NA	NA	NA	NA	NA	NA	NA	NA	NA	NA	12.5525886972001	12.8929060469335	13.1045301201137	12.387100636569	12.6395270363407	12.6615340081964	12.7063644242256	12.2781449456154	11.7722898399435	11.1512715477794	10.2554123634113	11.764970055824	12.2524546731471	11.5790905709534
Q62148	Aldh1a2	Retinal dehydrogenase 2	Cytoplasm	NA	NA	NA	NA	NA	0.832718777678556	0.0356276675733045	0.075492138858029	NS	NA	NA	NA	NA	NA	NA	NA	NA	NA	NA	NA	NA	16.5747641801878	15.7463213803281	14.2348009624689	16.8498188767315	16.5813104763442	16.4339882983863	16.0701673624078	16.5412965781958	16.6243569946526	16.9410685157856	17.7965601639445	17.4559795050723	17.0190777442893	17.0630565836567
Q8R0Y6	Aldh1l1	Cytosolic 10-formyltetrahydrofolate dehydrogenase	Cytoplasm	Nuclear localization signal	NA	NA	NA	NA	0.322311565093045	0.000122012483732448	0.00125842307860087	up	NA	NA	NA	NA	NA	NA	NA	NA	NA	NA	NA	NA	12.5116655405624	12.6803894976357	12.5937785579541	12.6884652811888	12.4691538669719	12.6206807528528	12.5940222495276	12.8579534555052	13.016714124133	12.7674509225084	12.9346886456478	13.003120214197	12.9283274797339	12.9180424736209
P47738	Aldh2	Aldehyde dehydrogenase, mitochondrial	Mitochondrion	Mitochondrial transit peptide	NA	NA	NA	NA	-0.0323801339032457	0.000548187790041066	0.00338408840466296	down	NA	NA	NA	NA	NA	NA	NA	NA	NA	NA	NA	NA	13.3514821075991	13.4968813657942	13.4847008965059	13.5057383252935	13.137035479998	13.3033161228284	13.3798590496699	12.9346673249979	12.8409595912226	12.1162316145927	11.9290750298651	12.5687458613234	12.3909622897967	12.4634402852997
Q9JLJ2	Aldh9a1	4-trimethylaminobutyraldehyde dehydrogenase	Cytoplasm|Nucleus	Nuclear export signal	0.537535678623752	0.604874181787255	0.899698619126079	NS	-0.0323801339032457	0.0000157196622443401	0.00035722362897283	down	NA	1.1488188178347	5.21370807637623	6.32198169138097	NA	4.22816952853063	0.332303365885315	6.22750930044738	6.42136222288405	NA	NA	4.32705829640558	11.4928916112382	11.7680919319331	11.7755832325413	11.5262360521962	11.4959685480194	11.5957859830329	11.6090928931602	11.0518970188405	11.025322861986	11.0315316672256	10.7790887783983	10.6527631421394	10.9526342392376	10.9155396179713
P05064	Aldoa	Fructose-bisphosphate aldolase A	Cytoplasm	Nuclear export signal	0.143555050260324	0.337419823062812	0.776421256554466	NS	0.34593395894712	0.0161172594389289	0.0412066854683912	up	10.7239432224996	11.443783515153	10.8241333869646	10.9109497091103	10.7948718970551	10.9395363461565	11.6610858721745	10.943735273112	10.9122752675195	11.1196459836767	10.7787145856016	11.0830913964168	14.4761942870176	14.6110388091311	14.3146795832331	14.54272502037	14.5797840215463	14.7664231598879	14.5484741468643	14.7986846861014	14.9628151894879	14.6916924317153	15.3179536136394	15.0646602505294	14.6674479104453	14.9172090136531
P05063	Aldoc	Fructose-bisphosphate aldolase C	Cytoplasm	Nuclear export signal	NA	NA	NA	NA	0.458911213667239	0.0000677317380968212	0.00082971379168606	up	NA	NA	NA	NA	NA	NA	NA	NA	NA	NA	NA	NA	12.1548425109196	12.1883839446316	12.2891724237154	12.1990963042191	12.2173890120912	12.3428126766996	12.2319494787127	12.7037957856563	12.8426448512978	12.6349573744335	12.8250513133957	12.5516088668567	12.4994704023004	12.6762547656567
P39655	Alox12	Polyunsaturated fatty acid lipoxygenase ALOX12	Cytoplasm	NA	NA	NA	NA	NA	-0.0323801339032457	1.86128037871214E-06	0.0000884390192066858	down	NA	NA	NA	NA	NA	NA	NA	NA	NA	NA	NA	NA	9.81692382808529	10.0093451099115	10.7671481885735	9.53460603402999	9.65146206059133	9.56573317156082	9.8908697321254	6.49906529181692	7.19420749583731	7.56797543871627	6.04177690538656	NA	7.01202090026958	6.86300920640533
O35137	Alx4	Homeobox protein aristaless-like 4	Nucleus	Nuclear localization signal|Nuclear export signal	NA	NA	NA	NA	0.801848300212112	0.00122288554197647	0.00606798901841489	up	NA	NA	NA	NA	NA	NA	NA	NA	NA	NA	NA	NA	13.6899956564006	13.8808207958539	13.5174987749773	13.8160901605711	13.5589417787536	13.9440389812604	13.7345643579695	14.3112358161581	14.5000276025626	14.3402629399869	15.1310045089463	14.8376869202912	14.2816375753826	14.5669758938879
O08583	Alyref	THO complex subunit 4	Cytoplasm|Nucleus	Nuclear localization signal	-0.24776252238261	0.307185200693829	0.771076681327887	NS	-0.0323801339032457	0.00148932943230129	0.00703394141520609	down	10.1662966700654	11.4189070060923	10.4562723681175	10.4729646451626	10.6505295747556	10.6329940528387	11.226753203302	10.0507445499745	10.0926979488478	10.1404274402565	10.4155345098993	10.385231530456	12.167599555229	11.45858013797	11.8047537823715	11.7356387925033	11.116236476716	11.3040376301504	11.5978077291567	11.2670412316036	11.1153142609729	10.9633546562671	10.0671569774079	10.1373412470839	10.8128491289824	10.7271762503863
Q9DBT5	Ampd2	AMP deaminase 2	Cytoplasm	Nuclear export signal	-0.340684391808291	0.417580427170843	0.812947979478059	NS	-0.0323801339032457	0.990994859659006	0.993529373366574	NS	0.448202956868474	2.0411078089395	NA	3.22243357932772	NA	1.9039147817119	1.15245021352639	NA	NA	NA	NA	1.15245021352639	11.0875715924175	11.2285518778246	11.3566521723809	10.9808205318026	11.3974822159991	11.2308398329817	11.2136530372344	11.1791132119462	10.7942934352252	11.3781116411098	10.9983452896861	11.8310921391114	11.4741332187872	11.2758481559777
O08538	Angpt1	Angiopoietin-1	Extracellular	Signal peptide	NA	NA	NA	NA	0.424325932534657	0.0292075583504636	0.0648689114639192	NS	NA	NA	NA	NA	NA	NA	NA	NA	NA	NA	NA	NA	10.6865330193998	10.4418247929909	10.4639579601386	10.5924230761594	11.2298083405318	10.6062526675016	10.6701333094537	10.9331904716024	10.7492646167	11.7026318551907	11.26806605558	11.2585528693371	11.13607052348	11.1746293986484
Q810B6	Ankfy1	Rabankyrin-5	Cytoplasm|Lysosome/Vacuole	NA	NA	NA	NA	NA	0.415530819859313	0.0459750116971525	0.0927784019834428	NS	NA	NA	NA	NA	NA	NA	NA	NA	NA	NA	NA	NA	11.3249996514477	11.407146462471	10.931556315801	11.5916435332091	11.4799870091895	11.6401213482603	11.3959090533964	11.8828101503227	11.7508629313719	11.4284057511383	12.1902959774079	12.3236579670313	11.6248295178635	11.8668103825226
Q6PD24	Ankrd13d	Ankyrin repeat domain-containing protein 13D	Cytoplasm|Lysosome/Vacuole	Nuclear export signal	NA	NA	NA	NA	0.510607010867966	0.0948190198933689	0.163920863498128	NS	NA	NA	NA	NA	NA	NA	NA	NA	NA	NA	NA	NA	11.0343722030476	11.0593016645483	11.5402980238672	10.4380791380688	10.8046486637548	10.1084623268836	10.830860336695	11.691721131106	11.4167522885363	11.7072786869192	10.6487248097946	10.9082950798	11.1858768482561	11.259774807402
O35381	Anp32a	Acidic leucine-rich nuclear phosphoprotein 32 family member A	Nucleus	Nuclear localization signal	0.091512651649569	0.483354455849422	0.849050023976851	NS	-0.0323801339032457	0.33928923446085	0.434290220109888	NS	10.8158509166351	10.8070189750544	11.079129389959	11.1639265469674	11.2026214159318	11.0137094489095	10.3752864121744	11.4882232570741	11.1812532624898	11.2393263532015	11.2420212178557	11.1052221005591	13.2833772530925	13.2581453117181	12.8414722852987	13.2621975840913	13.4314921290978	13.3695348986026	13.2410365769835	13.2024309931415	13.1686804150592	13.0708067482441	13.7645624577604	13.6388414665983	13.3551519149504	13.366745665959
Q9EST5	Anp32b	Acidic leucine-rich nuclear phosphoprotein 32 family member B	Cytoplasm|Nucleus	Nuclear localization signal	1.37711686141592	0.325969124221727	0.776421256554466	NS	-0.0323801339032457	0.457642938983942	0.549451859362038	NS	13.3892979897477	12.4014608736784	13.0109429649634	13.1509053175579	13.2847834857002	13.0474781263295	12.567967398854	13.3196472866177	13.3132885804656	13.3919981299685	13.3293431059823	13.1844489003776	14.3389544283774	14.0280384122277	13.0918182354272	14.425799485567	14.6431298751244	14.7057885332417	14.2055881616609	13.9961507186126	14.1217777734255	14.2055157404855	14.9715526331618	15.0582102023272	14.6188502463516	14.4953428857274
P97822	Anp32e	Acidic leucine-rich nuclear phosphoprotein 32 family member E	Cytoplasm|Nucleus	Nuclear localization signal	0.156682930628936	0.729010032358518	0.94140133344833	NS	0.474049256833682	2.88586368712984E-06	0.000113285034748145	up	6.0770744036491	4.53469053175954	5.59656981882194	5.56428259988336	5.57752732693801	5.47002893621039	5.59656981882194	5.59670084336813	5.68835172698196	5.66452903564391	5.58740790938072	5.62671186683933	13.6622711520797	13.5776464333989	13.6851907010903	13.5012388209579	13.5023811477999	13.4713994318274	13.566687947859	14.0533863727748	14.2225117754225	13.7743542289947	13.8953705412293	14.0567618425656	14.0098163195307	14.0020335134196
P10107	Anxa1	Annexin A1	Cytoplasm	Nuclear export signal	-3.03829592217112	0.0320286362995539	0.704487161430975	NS	-0.0323801339032457	1.02048250161246E-06	0.0000695702853273192	down	4.30346426887189	2.73158178590688	7.24391611854076	6.77586585173142	7.5786405063569	5.72669370628157	4.10719923833084	NA	NA	NA	5.22264019196914	4.66491971514999	10.9437105005792	10.8182687198545	10.9212667757763	11.081649402437	11.2873211993927	11.0090438890428	11.0102100811804	9.45021114343177	9.43987230485	9.85852456734647	9.32235230405209	9.16945380693347	9.87883335404882	9.51987458011044
P07356	Anxa2	Annexin A2	Cytoplasm	Nuclear export signal	-0.657170879559066	0.0967562327680915	0.724686194889992	NS	-0.0323801339032457	0.25782056997714	0.351838689054965	NS	8.85572876614449	10.5444782982324	8.1860682030714	8.1479781687517	8.47253052056144	8.84135679135228	8.99762298842412	8.14797816875169	8.24377587324085	7.1776157088837	8.35393681966572	8.18418591179322	6.86971274264452	8.01800161290567	9.55522168384126	7.97527694563075	8.72437541601441	7.51203409651774	8.10910374959239	7.54485062551485	6.71422234103061	7.8597632036317	9.9878966721796	5.73704835638088	7.60385352660778	7.57460578755757
O35639	Anxa3	Annexin A3	Cytoplasm	Nuclear export signal	-1.06817983060108	0.545128918973327	0.890274801367874	NS	-0.0323801339032457	0.0510314865766692	0.101032034030577	NS	4.21415794664524	2.5541418456614	8.61151625499914	6.56706208669867	4.47981624208929	5.28533887521875	NA	4.19346430876037	7.71055676011586	7.51454501804375	9.27978002524816	7.17458652804203	12.178365334042	12.2055162229477	12.5582710331562	12.3192423244071	12.1527041799309	12.0113819217444	12.2375801693714	12.3883727041759	12.4064845569346	12.8204781415661	12.2981723564816	12.5271090352033	12.3777871584648	12.4697339921377
P48036	Anxa5	Annexin A5	Cytoplasm	Nuclear export signal	-0.506581985565885	0.124237640051626	0.724686194889992	NS	NA	NA	NA	NA	9.75387940280307	11.5744216810667	9.59391906683662	9.63993625185284	9.63003627895521	10.0384385363029	9.60054611637242	9.32545234118868	9.33290583521082	9.84643737187151	9.55394108904166	9.53185655073702	NA	NA	NA	NA	NA	NA	NA	NA	NA	NA	NA	NA	NA	NA
P14824	Anxa6	Annexin A6	Cytoplasm	NA	-0.121747566385304	0.85872879190936	0.953058848596373	NS	NA	NA	NA	NA	6.11375626041594	4.04922894648657	7.42784834543154	7.43379069233137	6.97481414402949	6.39988767773898	3.30130585159486	6.9955568228166	6.68049763408921	7.12833598326682	7.28500426500089	6.27814011135367	NA	NA	NA	NA	NA	NA	NA	NA	NA	NA	NA	NA	NA	NA
Q07076	Anxa7	Annexin A7	Cytoplasm|Nucleus	NA	NA	NA	NA	NA	0.218975675816071	0.232623855313957	0.32651447076782	NS	NA	NA	NA	NA	NA	NA	NA	NA	NA	NA	NA	NA	11.6656813335025	11.1925997203109	11.8969847831587	11.7319316097658	11.6798442931204	11.036577231788	11.5339364952744	12.0441404906967	11.5829425880791	11.9756636449017	11.3979019929448	11.5438504345783	11.7324221809356	11.7128202220227
O35298	Aoah	Acyloxyacyl hydrolase	Extracellular	Signal peptide	NA	NA	NA	NA	0.704660089166336	0.0000997356008545225	0.00110435002028808	up	NA	NA	NA	NA	NA	NA	NA	NA	NA	NA	NA	NA	11.6513017671841	11.8087170695109	12.246997361282	12.2842008111201	11.9023715137841	11.693802906945	11.931231904971	12.5893918495996	12.9478328398479	12.5026530814188	12.7878425227101	12.2018481460568	12.4842244855294	12.5856321541938
O35643	Ap1b1	AP-1 complex subunit beta-1	Cytoplasm|Lysosome/Vacuole	Nuclear export signal	0.043558023271617	0.961978840732385	0.989722975058688	NS	-0.0323801339032457	0.00243305272378169	0.0101992875631757	down	0.192853392669885	0.192853392669885	6.43346826155559	6.82131662453827	1.63177213393308	3.05445276107334	0.478940343760056	1.64882719326832	3.78304205503616	4.95042372270784	4.6288206069524	3.09801078434496	11.9716617416105	11.9624943580459	12.0701497494259	11.9466995325577	11.8551510834388	11.8344389319324	11.9400992328352	11.8494202715981	11.8713377402376	11.5966959207439	11.334680325968	11.5359299234729	11.6416387048014	11.6382838144703
P22892	Ap1g1	AP-1 complex subunit gamma-1	Cytoplasm|Lysosome/Vacuole|Golgi apparatus	Nuclear export signal	0.165070482044889	0.252381025723963	0.758088579375344	NS	-0.0323801339032457	0.0083092954137336	0.025009076138773	down	0.260862896179119	0.719761019510448	1.4890173085577	1.38256044796495	0.000517490370136819	0.770543832516471	0.899405130351447	0.965064413401932	1.44671160000452	1.36611419349369	0.00103498074027364	0.935666063598374	11.3811496529243	11.5694531731894	11.5244827719336	11.4412389160854	10.8986501072368	11.1648528913509	11.3299712521201	10.9865202023002	10.7963507998304	10.6913844930264	10.1370489489975	11.0587225874305	10.8389232090552	10.7514917067734
P35585	Ap1m1	AP-1 complex subunit mu-1	Cytoplasm|Lysosome/Vacuole|Golgi apparatus	Nuclear export signal	NA	NA	NA	NA	-0.0323801339032457	0.0161357811719338	0.0412066854683912	down	NA	NA	NA	NA	NA	NA	NA	NA	NA	NA	NA	NA	9.70169041957426	9.43871551732822	10.4543652948291	9.63998350756822	9.88571777524198	9.58929766676001	9.78496169688363	8.96478342125183	8.7258591770578	8.71073553799092	8.16329753702625	8.97681129897563	9.64309181489359	8.86409646453267
P61967	Ap1s1	AP-1 complex subunit sigma-1A	Cytoplasm|Golgi apparatus	Peroxisomal targeting signal	NA	NA	NA	NA	-0.27097430186859	0.554807313294917	0.634065500908476	NS	NA	NA	NA	NA	NA	NA	NA	NA	NA	NA	NA	NA	NA	10.2241630648102	NA	11.1789607950997	10.9103447539097	10.028565685804	10.5855085749059	11.2707031144631	10.2500296176175	9.23677124313638	9.53671610346934	10.749752598855	10.8259649967802	10.3116562790536
P17426	Ap2a1	AP-2 complex subunit alpha-1	Cytoplasm	Nuclear export signal	-0.0750473449792146	0.940022122542143	0.98231652007806	NS	-0.0323801339032457	0.0179099700122998	0.0445052820590904	down	NA	NA	NA	5.71187122508837	4.8921248891785	5.30199805713344	NA	NA	4.41329236497529	NA	5.44023029949943	4.92676133223736	11.1606352202212	11.0387421525812	11.5080785313588	11.0273892031165	10.7970044075457	10.6659191242455	11.0329614398448	10.7189656395583	10.2549098889488	10.7881141794754	9.45523830093406	9.57911346314709	10.6735343617794	10.2449793056405
P17427	Ap2a2	AP-2 complex subunit alpha-2	Cytoplasm	Nuclear export signal	NA	NA	NA	NA	-0.334273043440095	0.137107178253693	0.216499552368369	NS	NA	NA	NA	NA	NA	NA	NA	NA	NA	NA	NA	NA	10.7132092322341	10.261472086785	10.3987231613123	10.4515341972608	10.2247579842883	10.5309107471464	10.4301012348378	9.93795573933532	9.2932056312047	10.7441558471705	10.6483104742403	9.49345991404202	10.3549962696666	10.0786806459432
Q9DBG3	Ap2b1	AP-2 complex subunit beta	Cytoplasm|Lysosome/Vacuole	Nuclear export signal	0.728453055586041	0.555166498388534	0.892123129951592	NS	-0.0323801339032457	0.0341768968097285	0.0733096774249716	NS	3.14371955283291	0.919381739331521	6.05600027757351	6.19463269393482	1.75507333579421	3.6137615198934	1.20744712628556	6.95942787733308	3.66780050586836	6.53443433478074	3.34196303312943	4.34221457547944	11.5578045757766	11.6338823744288	11.8870537333441	11.4996719916249	11.4944143272815	11.3747147710184	11.574590295579	11.5234712932387	11.4279875190222	11.2708847296957	10.8062388258392	11.0094857332213	11.3471224087312	11.2308650849581
P84091	Ap2m1	AP-2 complex subunit mu	Cytoplasm|Lysosome/Vacuole|Golgi apparatus	Nuclear export signal	NA	NA	NA	NA	-0.0323801339032457	0.013906495752851	0.0369600050152709	down	NA	NA	NA	NA	NA	NA	NA	NA	NA	NA	NA	NA	10.3531883428076	10.4900211916228	10.5002757637785	10.6683485882859	10.7092417628218	10.5156398911744	10.5394525900818	9.90954033595103	9.99204106048185	10.4425217240318	9.76240309957036	9.67533520171518	10.5692474707921	10.0585148154237
Q9Z1T1	Ap3b1	AP-3 complex subunit beta-1	Cytoplasm	Nuclear export signal	NA	NA	NA	NA	-0.024234259638162	0.897093733166023	0.920577862306495	NS	NA	NA	NA	NA	NA	NA	NA	NA	NA	NA	NA	NA	10.5702041526146	10.7501064670174	10.5604709045896	10.340803128012	10.1084561549297	10.0594972436672	10.3982563418051	10.7110157655981	10.0529645753132	10.2341636177361	9.91007394300621	10.5879396060628	10.4130743574529	10.3182053108616
O54774	Ap3d1	AP-3 complex subunit delta-1	Cytoplasm|Nucleus	Nuclear localization signal	NA	NA	NA	NA	-0.0323801339032457	0.00609125079824535	0.0200652967471612	down	NA	NA	NA	NA	NA	NA	NA	NA	NA	NA	NA	NA	8.29531357080988	10.4239867669723	10.5576801764193	7.68512520904731	8.72517694780049	8.86386599815977	9.09185811153484	7.5657605870807	8.2912453679717	7.2129758129457	NA	7.26668899301205	7.18729226604255	7.50479260541054
Q8R5A3	Apbb1ip	Amyloid beta A4 precursor protein-binding family B member 1-interacting protein	Cytoplasm	Nuclear export signal	NA	NA	NA	NA	0.225168569986224	0.3361321847288	0.431658694229942	NS	NA	NA	NA	NA	NA	NA	NA	NA	NA	NA	NA	NA	12.1687913955612	11.9332981315288	12.2556251100524	11.4666676407201	11.8570231499818	11.7047840821728	11.8976982516695	12.4087892401188	12.2121135528632	12.673208349175	12.2776546111145	11.9493448895014	11.0899900837068	12.10185012108
Q8R146	Apeh	Acylamino-acid-releasing enzyme	Cytoplasm	Nuclear localization signal|Nuclear export signal	1.34677358208821	0.164966960092553	0.724686194889992	NS	-0.0323801339032457	0.380526515183622	0.472419299927093	NS	1.77316525583041	1.28168664350484	6.67268880234352	5.1017340880999	2.98787138691188	3.56342923533811	0.937633563629884	4.62912443553741	6.16356824939398	6.2442476090226	6.57644022954769	4.91020281742631	10.8878350575028	10.9792745081902	11.2293822215238	11.1102801215532	11.1714285223277	11.2840282880053	11.1103714531839	11.0839295933165	11.3057978720127	11.3578308413671	10.8454402352823	11.3964810547495	11.4560452148742	11.2409208019337
P28352	Apex1	DNA-(apurinic or apyrimidinic site) endonuclease	Nucleus	Nuclear localization signal	-0.544952450889308	0.0983955784088462	0.724686194889992	NS	-0.0323801339032457	0.0196625970864637	0.0476521672821871	down	0.642168156901204	1.1371417716874	NA	2.82069699095971	NA	1.53333563984944	0.287624182342633	NA	NA	NA	NA	0.287624182342633	11.4356065386391	11.0488640278807	11.6066541008118	10.6779058079309	10.644216615377	10.4771964945759	10.9817405975359	10.6956306583957	10.6579873481675	10.4058725917444	9.28278269826076	9.40209986069199	10.4901248438407	10.1557496668502
O35841	Api5	Apoptosis inhibitor 5	Nucleus	Nuclear localization signal	-0.750461058131674	0.585011615834461	0.899698619126079	NS	-0.0323801339032457	0.00384243013938468	0.0144482744809477	down	NA	1.40773260004208	7.86971491289713	7.80358850393151	6.10866062857471	5.79742416136136	0.912938842170175	NA	NA	7.55313186205864	7.05483251083061	5.17363440501981	10.9726477525311	10.5930489100505	10.6628147566574	10.6844208042567	11.1414325523702	10.6790283250075	10.7888988501456	10.1293381879034	9.86836738114649	9.66472929548162	9.38368960987552	9.7639129609489	10.5497276205077	9.89329417597729
Q06335	Aplp2	Amyloid beta precursor like protein 2	Cell membrane|Lysosome/Vacuole|Golgi apparatus	Signal peptide|Transmembrane domain	NA	NA	NA	NA	0.834064523879525	0.0285248257313198	0.0640786916141968	NS	NA	NA	NA	NA	NA	NA	NA	NA	NA	NA	NA	NA	10.3589155236402	11.6872460469272	11.7806911443646	10.9873428600764	11.6519676261132	11.2638649283389	11.2883380215768	11.5941616522905	11.7315873737715	12.7059181307589	12.4515226574382	12.5379814876846	12.4313259221337	12.2420828706796
P34928	Apoc1	Apolipoprotein C-I	Extracellular	Signal peptide	1.21323922507445	0.456617987353244	0.83884816167254	NS	-0.0323801339032457	0.333099373179568	0.429169940136042	NS	5.76156702578559	1.86855754391296	7.56090267117701	8.60285188352892	8.02182851617578	6.36314152811605	0.451022465975875	8.78118668858799	8.85797985406117	8.00113885745855	7.77966164178103	6.77419790157292	8.54421974810495	8.53301515564905	9.71154175578405	8.94882793060474	8.96202007761292	8.97264539517112	8.94537834382114	9.05508680448039	8.67032874685746	10.024934115084	9.27220453541089	8.80883456856184	10.2909114174348	9.35371669797156
P08226	Apoe	Apolipoprotein E	Extracellular	Signal peptide	NA	NA	NA	NS	-0.0323801339032457	0.0836111314564678	0.149149322097544	NS	7.92152464911771	0.212904492984496	8.10785787297771	8.53071547547561	8.29924928532545	6.61445035517619	NA	NA	NA	NA	NA	NA	8.21753821824023	9.61401218261619	10.7332850730234	9.29823992848602	10.264099343894	10.1964943322456	9.72061151308425	10.2884901925327	10.0987233235215	11.2408464634659	10.0166202874388	10.9636364133738	10.9765348083759	10.5974752481181
P12023	App	Amyloid-beta precursor protein	Cell membrane|Lysosome/Vacuole|Golgi apparatus	Signal peptide|Transmembrane domain	NA	NA	NA	NA	1.80396068949578	0.0000559128920754048	0.000730595123118623	up	NA	NA	NA	NA	NA	NA	NA	NA	NA	NA	NA	NA	9.0276498003327	9.21216677412103	10.0680217937167	9.0768159416877	10.2065262450205	9.79477303912319	9.56432559900029	11.095343877696	11.313882824464	11.6482591169456	11.2654720393244	11.3830481109725	11.6675688890125	11.3955958097358
P08030	Aprt	Adenine phosphoribosyltransferase	Cytoplasm	NA	1.36793443647698	0.0798764621252239	0.724686194889992	NS	-0.0323801339032457	0.724069490504088	0.786247202985048	NS	0.291734506110241	1.50137600068591	3.78798615728524	7.17980157863565	3.27633701227989	3.20744705099938	0.261072412404965	5.29863878235474	5.25967380897331	7.19235525180222	4.99570338804905	4.60148872871686	11.7544542524649	11.6388567353573	10.7012056422963	11.7287140775466	11.5095097962055	11.7152734532611	11.5080023261886	11.6500429913528	11.510985195815	11.7723554624021	11.1569486777971	12.1607134364917	11.8973780065479	11.6914039617344
Q8CFQ3	Aqr	RNA helicase aquarius	Cytoplasm|Nucleus	Nuclear export signal	NA	NA	NA	NA	NA	NA	NA	NS	NA	NA	NA	NA	NA	NA	NA	NA	NA	NA	NA	NA	NA	6.61482212320811	6.58537519535613	NA	NA	NA	6.60009865928212	NA	NA	NA	NA	NA	NA	NA
Q4LDD4	Arap1	Arf-GAP with Rho-GAP domain, ANK repeat and PH domain-containing protein 1	Cytoplasm|Lysosome/Vacuole	Nuclear export signal	NA	NA	NA	NA	-0.602196264268983	0.0522298294741601	0.102627033352736	NS	NA	NA	NA	NA	NA	NA	NA	NA	NA	NA	NA	NA	9.72522776682326	9.20790759697971	10.0536639535393	9.03759460721479	9.1635344230228	9.27617592138617	9.41068404482767	9.07466698101269	9.3417737226353	8.90869716963854	8.20495743941208	8.13443908201893	8.42071081855106	8.68087420221143
Q5XJY5	Arcn1	Coatomer subunit delta	Cytoplasm	Nuclear export signal	-0.0627426696345204	0.874972635653855	0.959558093764093	NS	-0.0323801339032457	0.00400994854877856	0.0148995244656038	down	0.243256606241661	1.19789915653093	6.21885525505627	4.58577025410947	NA	3.06144531798458	0.486705892077761	NA	5.01221007509304	7.31733776495325	NA	4.27208457737468	10.8277543086928	10.7440977592481	11.0667908584682	10.9420322164722	10.9153877573725	10.6528825680227	10.8581575780461	10.2186924734465	10.2612119904829	10.5528338687799	9.80597189523388	9.93036273017256	10.6491089386102	10.2363636494543
P84078	Arf1	ADP-ribosylation factor 1	Cytoplasm	NA	NA	NA	NA	NA	0.232104617435783	0.0226107021715767	0.0530742230614255	NS	NA	NA	NA	NA	NA	NA	NA	NA	NA	NA	NA	NA	14.4168737237281	14.3656241013488	14.0435025785038	14.4366656182297	14.3344059406936	14.4757434794274	14.3454692403219	14.5388640469204	14.5836321131261	14.4178532963768	14.9056175084245	14.7231986067833	14.4045107579434	14.5956127215958
P61205	Arf3	ADP-ribosylation factor 3	Cytoplasm	NA	-0.0500937252445766	0.624587035034663	0.904467881046901	NS	NA	NA	NA	NA	8.12450419569818	7.92495247675594	8.4095834717184	8.53042922451389	8.17637855868517	8.23316958547431	7.83435803864593	8.25311231729006	8.28026523972574	8.29219303219617	8.25545067329078	8.18307586022974	NA	NA	NA	NA	NA	NA	NA	NA	NA	NA	NA	NA	NA	NA
P61750	Arf4	ADP-ribosylation factor 4	Cytoplasm|Golgi apparatus	NA	NA	NA	NA	NA	-0.14353023504074	0.529866135236905	0.613611595311275	NS	NA	NA	NA	NA	NA	NA	NA	NA	NA	NA	NA	NA	11.6705556884719	11.3556590991473	11.102639467929	11.4622642041411	11.314419259684	11.3279214236547	11.3722431905047	11.9268235239365	11.5200142280436	11.4059679133391	10.8918121601723	9.76232012778799	11.2064164569079	11.1188924016979
P84084	Arf5	ADP-ribosylation factor 5	Cytoplasm|Golgi apparatus	NA	NA	NA	NA	NA	-0.731459918720101	0.30583747358549	0.400942633423965	NS	NA	NA	NA	NA	NA	NA	NA	NA	NA	NA	NA	NA	9.8738970498005	9.12799667398661	10.4927383810412	9.30341852987435	9.40307897815957	8.11697688816509	9.38635108350456	9.61434142184649	8.82028786794697	8.90165612680611	6.06885078446677	NA	9.32272558685376	8.54557235758402
P62331	Arf6	ADP-ribosylation factor 6	Golgi apparatus	NA	NA	NA	NA	NA	0.568778906353197	0.0000835161410361884	0.000980360347852934	up	NA	NA	NA	NA	NA	NA	NA	NA	NA	NA	NA	NA	11.7665298106888	11.4792999730052	11.579450609586	11.7408705802956	11.7120676250644	11.404965705593	11.6138640507055	12.0321638399689	12.0817086804713	12.2586208763662	12.3620454722382	12.3821550090451	12.0577826904776	12.1957460947612
Q61176	Arg1	Arginase-1	Cytoplasm	NA	-0.380550694569691	0.73791299060967	0.94140133344833	NS	NA	NA	NA	NA	0.621966556118285	2.5950881315972	NA	6.34486405072963	NA	3.18730624614837	NA	NA	NA	NA	8.3514999243454	8.3514999243454	NA	NA	NA	NA	NA	NA	NA	NA	NA	NA	NA	NA	NA	NA
Q5FWK3	Arhgap1	Rho GTPase-activating protein 1	Cytoplasm|Lysosome/Vacuole	NA	NA	NA	NA	NA	-0.0323801339032457	0.00125185443754372	0.00613408674396423	down	NA	NA	NA	NA	NA	NA	NA	NA	NA	NA	NA	NA	11.3539730302018	11.6315587896834	11.7138849185477	11.5395163049619	11.2589543040977	11.1086317916996	11.434419856532	10.9949393351082	10.4752609681828	10.6263317483364	9.589033578599	10.2930146605991	10.6968433098502	10.4459039334459
Q8K0Q5	Arhgap18	Rho GTPase-activating protein 18	Cytoplasm	NA	NA	NA	NA	NA	-0.0323801339032457	0.00803016653110022	0.0243545476223697	down	NA	NA	NA	NA	NA	NA	NA	NA	NA	NA	NA	NA	10.1839808190548	10.4132836770101	10.8122028489877	9.97068000359828	10.288225699561	10.256719795806	10.3208488073363	9.96723507877189	9.45501649909021	10.2055175058704	9.58520012453895	8.52694754392566	9.53101840049412	9.54515585878187
Q3TBD2	Arhgap45	Rho GTPase-activating protein 45	Cytoplasm	Nuclear localization signal|Nuclear export signal	NA	NA	NA	NA	-0.78055505236203	0.103015739538457	0.175003986561539	NS	NA	NA	NA	NA	NA	NA	NA	NA	NA	NA	NA	NA	7.39179886959618	7.36527119173971	9.38343292187554	7.13924787310547	7.19329709715875	6.56945096717958	7.50708315344254	6.87943581295673	6.46609251430121	6.60995245002131	6.44272130319816	6.63301969437774	6.29701352892608	6.55470588396354
O54834	Arhgap6	Rho GTPase-activating protein 6	Cytoplasm	Nuclear export signal	NA	NA	NA	NA	NA	NA	NA	NS	NA	NA	NA	NA	NA	NA	NA	NA	NA	NA	NA	NA	9.86975564504945	10.8512792057119	10.3026216261259	9.60276446701085	9.99369725383106	9.95533640662652	10.0959091007259	8.64508414329397	NA	9.32332594826306	NA	NA	NA	8.98420504577851
Q99PT1	Arhgdia	Rho GDP-dissociation inhibitor 1	Cytoplasm	Nuclear export signal	-0.59349127873318	0.180934279168095	0.724686194889992	NS	-0.0323801339032457	0.00901043832294746	0.0264949826500689	down	8.3470387309089	8.24133247239913	8.10748750884576	7.98967682040633	7.88588119994126	8.11428334650028	5.32778241209247	7.49063778335085	8.19858593628384	8.00216122527504	8.58479298183326	7.5207920677671	13.3187813591907	13.2902484026268	13.3612697464466	13.2732698176852	13.2231185814016	13.405228002296	13.3119859849412	12.8984538015832	13.1003948124915	12.7867082061053	13.3190260621912	13.1471248770772	12.8418607471646	13.0155947511022
Q61599	Arhgdib	Rho GDP-dissociation inhibitor 2	Cytoplasm	Nuclear export signal	0.400765308088165	0.498451221695212	0.861841014963223	NS	-0.0323801339032457	0.000120703863281335	0.00125842307860087	down	10.3321025048881	8.31847397975027	10.9463522662867	10.838075984005	10.957950614045	10.278591069795	9.81952834781806	11.0974569648183	10.77462653561	10.9431052164721	10.7620648246975	10.6793563778832	14.9714226314125	14.6297606929382	14.5187757865069	14.8549849066387	14.7535332547598	14.5628428013431	14.7152200122665	13.8898318269361	13.9286729983686	13.9323430448253	14.4366570349959	14.2685859716698	13.9918796890599	14.0746617609759
Q9ES28	Arhgef7	Rho guanine nucleotide exchange factor 7	Cytoplasm|Cell membrane	Nuclear localization signal	NA	NA	NA	NA	0.701421523677208	0.0590801275306168	0.112950198993879	NS	NA	NA	NA	NA	NA	NA	NA	NA	NA	NA	NA	NA	9.93682879017839	8.61754349076918	8.80282950075706	8.33904841535072	8.80756854397989	8.74790035635107	8.87528651623105	9.10868379418986	10.3520625573382	9.80985935229661	8.71843150679712	9.5132181890177	9.16859693769038	9.44514205622164
E9Q4N7	Arid1b	AT-rich interactive domain-containing protein 1B	Cytoplasm|Nucleus	Nuclear localization signal	NA	NA	NA	NA	0.323664833860961	0.60654937788168	0.683730714966553	NS	NA	NA	NA	NA	NA	NA	NA	NA	NA	NA	NA	NA	10.0407187422831	9.448799159345	10.4404454739379	10.3385588082893	10.7961405053154	9.00670978442712	10.0118954122663	11.0621744675344	10.5209681000868	10.363375538738	NA	NA	9.66453575752389	10.4027634659708
P61211	Arl1	ADP-ribosylation factor-like protein 1	Cytoplasm|Golgi apparatus	NA	NA	NA	NA	NA	-0.0323801339032457	0.0184058920748869	0.04530681126126	down	NA	NA	NA	NA	NA	NA	NA	NA	NA	NA	NA	NA	10.0652006774672	9.76921157731458	10.1654663127182	10.0892094533276	9.81802732439608	9.65673508976462	9.92730840583137	9.67657078086784	9.28437215146798	9.41953204219376	9.12274034620788	8.77484869714123	9.58283106287506	9.31014918012562
Q8VEH3	Arl8a	ADP-ribosylation factor-like protein 8A	Golgi apparatus	Nuclear export signal	NA	NA	NA	NA	-0.0323801339032457	0.002140849504914	0.00929875906843532	down	NA	NA	NA	NA	NA	NA	NA	NA	NA	NA	NA	NA	10.2476497953211	10.5520987668594	11.5125854711917	10.3091868856945	10.6659045731796	9.98949677798955	10.546153711706	9.60603060675474	9.09570925080769	9.6779612401856	7.89336801110182	8.55147463059404	9.23789702935434	9.0104067947997
Q9D0L7	Armc10	Armadillo repeat-containing protein 10	Mitochondrion	NA	1.11267429526597	0.154436816215995	0.724686194889992	NS	-0.0323801339032457	0.538674940891137	0.620148536943688	NS	1.6653329735918	2.6535236012128	NA	5.5497875946362	NA	3.28954805648027	3.24826188832622	NA	4.5949705808287	5.58894307980724	4.31494968481209	4.43678130844356	9.55706015637081	9.00409545743846	9.3623900886208	9.34121119460839	9.64797657490374	9.11343653977958	9.33769500195363	9.06089121408755	9.63842853265193	8.87770864757103	9.00832757012073	9.60488548799679	8.96445673013125	9.19244969709322
Q9R0Q6	Arpc1a	Actin-related protein 2/3 complex subunit 1A	Cytoplasm|Nucleus	Nuclear export signal	NA	NA	NA	NA	-0.0323801339032457	0.00223968623480086	0.00962144661963768	down	NA	NA	NA	NA	NA	NA	NA	NA	NA	NA	NA	NA	10.0002351369107	9.68010750269496	9.52842100113724	10.3592443392122	10.4827007948115	10.6197284803933	10.1117395425266	9.05125995350432	8.47777489226131	8.8172081394827	NA	9.73764626123506	9.99385845348779	9.21554953999424
Q9WV32	Arpc1b	Actin-related protein 2/3 complex subunit 1B	Cytoplasm|Nucleus	Nuclear export signal	1.07966966980416	0.0844813619598881	0.724686194889992	NS	-0.0323801339032457	0.89247205713344	0.917890445189971	NS	3.11458524860661	2.90253807417657	6.1410128883755	5.83420585981822	4.44683643269689	4.48783570073476	3.59124438502712	6.54189404980696	5.83803245087562	6.77402547077105	5.09233049621383	5.56750537053892	13.0508634158054	13.1087708675537	13.1388192986322	13.0769776057197	12.9847739800662	13.0077736336634	13.0613298002401	13.1001042184354	13.1311089234047	12.8820933203452	13.1429858467936	13.1434464159811	12.8503860543497	13.0416874632183
Q9CVB6	Arpc2	Actin-related protein 2/3 complex subunit 2	Cytoplasm	Nuclear export signal	0.414714638616313	0.74603937196923	0.944712071382653	NS	-0.0323801339032457	0.711709265855655	0.776050159152759	NS	5.60536639983753	1.89441427616628	8.94062604187996	9.2795027583837	8.89526312750217	6.92303452075393	2.14572077443361	8.5125560809889	8.26146500447332	9.01663154603655	8.75237239091879	7.33774915937024	13.2782946772122	13.2688438104633	13.344524801369	13.3471056838452	13.2114202035796	13.2780828311144	13.2880453345973	13.4182510499441	13.4294232819537	13.0802192452491	13.3679958303152	13.4237339613068	13.0703166357874	13.2983233340927
Q9JM76	Arpc3	Actin-related protein 2/3 complex subunit 3	Cytoplasm	Nuclear export signal	0.115095598853298	0.814394085490648	0.944749538927369	NS	-0.0323801339032457	0.36542103194872	0.458384142476474	NS	6.98318400997736	5.69950852596978	8.26926389897874	8.57629658286732	7.73957048554304	7.45356470066725	5.24658883655607	8.02350835849461	7.85997745831565	8.6060780214583	8.10714882277808	7.56866029952054	13.6290570809416	13.6119663255983	13.4980594166012	13.7824490545284	13.3966566809933	13.6212400430301	13.5899047669488	13.6513515813924	13.9308614175884	13.4233017914675	13.7781721823313	13.8202947573731	13.4395434371781	13.6739208612218
P59999	Arpc4	Actin-related protein 2/3 complex subunit 4	Cytoplasm	Nuclear export signal	0.846603352716207	0.195546947295458	0.724686194889992	NS	-0.0323801339032457	0.794955357955606	0.84279242817741	NS	10.224507674047	6.453978041496	10.6975859464416	10.7723154502841	10.3581186029058	9.70130114303488	10.6256862531915	10.5933038519556	10.3653264695293	10.7725708859322	10.3826350181468	10.5479044957511	14.3640675481776	14.5719366368935	14.3047950071189	14.5541998060743	14.5108760772716	14.6462207247692	14.4920159667175	14.4387030074334	14.4814218673702	14.2175792154605	14.8073231100132	14.7463015633055	14.2876221973816	14.4964918268274
Q9CPW4	Arpc5	Actin-related protein 2/3 complex subunit 5	Cytoplasm|Nucleus	NA	0.135629005013733	0.506847953381962	0.871341080023347	NS	-0.0323801339032457	0.467142611436629	0.557018718427859	NS	8.93709323578502	8.45056748041366	9.4412219691371	9.49611715202397	9.43078129542164	9.15115622655628	9.29339237642812	9.19420611600043	8.85692245893533	9.52872619315426	9.56067901333191	9.28678523157001	12.45571083514	12.5340875631046	12.4225772110804	12.4727694679876	12.3722988493586	12.5073111649728	12.460792515274	12.5362134738255	12.2075782688786	12.1573506696912	12.6648242461312	12.4677110158918	12.2359495549338	12.378271204892
P56212	Arpp19	cAMP-regulated phosphoprotein 19	Cytoplasm	Nuclear export signal	-0.372722737608849	0.823668871642253	0.946922916647208	NS	NA	NA	NA	NA	0.651063560109328	0.67220538958876	7.45200860734724	7.99408705585929	3.63592925381688	4.0810587733443	2.66362192479163	6.32606910462487	NA	7.75872512955329	6.35606203503907	5.77611954850221	NA	NA	NA	NA	NA	NA	NA	NA	NA	NA	NA	NA	NA	NA
Q8BWG8	Arrb1	Beta-arrestin-1	Cytoplasm	Nuclear export signal	NA	NA	NA	NA	-0.0323801339032457	0.0012122356703963	0.00605345710567324	down	NA	NA	NA	NA	NA	NA	NA	NA	NA	NA	NA	NA	11.5474495958474	12.0254569539518	12.4038053480733	11.5440485599322	11.3179797984174	11.3907959989252	11.7049227091912	11.5161739288317	11.6300812043466	11.5707732796477	11.0656970295208	10.7827115194004	11.0477091633145	11.2688576875103
Q99KN1	Arrdc1	Arrestin domain-containing protein 1	Cytoplasm|Lysosome/Vacuole	Nuclear export signal	1.87674081015503	0.0829500092249686	0.724686194889992	NS	1.04081718950547	0.000018620202345776	0.000379175029586711	up	2.86893175782523	1.44621265835996	3.91766448015042	6.50579362458182	4.75257684057357	3.8982358722982	NA	2.80910814653664	6.37175301000482	8.07102646635628	8.49368923425736	6.43639421428878	11.8219240580898	11.8445964047898	11.9981214094788	11.9618854233442	11.9142495304829	11.7094967123716	11.8750455897595	12.714161477759	12.8711414437459	13.0295069058925	13.3677137147998	12.7676219005252	12.6927557127866	12.9071501925848
Q9D2L1	Arsk	Arylsulfatase K	Lysosome/Vacuole	Signal peptide	NA	NA	NA	NA	1.07390787316058	0.0967384019029318	0.166504735657296	NS	NA	NA	NA	NA	NA	NA	NA	NA	NA	NA	NA	NA	7.70940190445644	9.94160192796001	9.80744045833067	8.41417005823659	8.71749766389106	8.45983626065049	8.84165804558754	9.39238093197435	8.65434959417906	10.6505906991397	9.28101476740581	10.8765684749137	11.0209209233465	9.97930423182652
Q9WV54	Asah1	Acid ceramidase	Extracellular	Signal peptide	0.095722984435065	0.907282082664407	0.971377528211953	NS	0.966247478085876	0.000012171036564812	0.000316620796319917	up	2.37111937638087	2.85807155319005	5.54297474824504	6.02020359651648	4.78919640868835	4.31631313660416	1.38250516176773	3.67808769712798	6.72558326792572	5.87466982261604	7.7621262897215	5.08459444783179	12.4135148852643	12.6017534797589	12.5978944662738	12.6408726150386	12.5946684605897	12.5898066927354	12.5730850999435	13.3093601178207	13.3831827089835	13.7268223862809	14.0381932811835	13.7389821145038	13.300404955941	13.5828242607856
Q9QWY8	Asap1	Arf-GAP with SH3 domain, ANK repeat and PH domain-containing protein 1	Cytoplasm	Nuclear localization signal	NA	NA	NA	NA	-1.32816225674977	0.0861025970076612	0.152208424022562	NS	NA	NA	NA	NA	NA	NA	NA	NA	NA	NA	NA	NA	9.97659742383003	11.519045470826	11.2949422660658	9.36517630504474	9.90919717247094	8.41855828869092	10.0805861544881	8.71674509132862	9.3814186337464	7.6634049045939	NA	7.60103798077794	8.51047853316482	8.37461702872234
Q9DAP7	Asf1b	Histone chaperone ASF1B	Cytoplasm|Nucleus	Nuclear export signal	0.336755097940989	0.413820931913136	0.810130510360014	NS	NA	NA	NA	NA	0.55657328998598	5.21025177396989	NA	NA	NA	2.88341253197794	1.60720445825234	6.36871167954166	NA	NA	NA	3.987958068897	NA	NA	NA	NA	NA	NA	NA	NA	NA	NA	NA	NA	NA	NA
Q91YI0	Asl	Argininosuccinate lyase	Cytoplasm	Nuclear export signal	NA	NA	NA	NA	-0.471034845107575	0.355209764120337	0.449531000920653	NS	NA	NA	NA	NA	NA	NA	NA	NA	NA	NA	NA	NA	8.91912918608419	8.93447793988538	9.88016122522602	8.7528965148223	7.99006244718605	7.52069166614053	8.66623649655741	8.22886245830095	8.02060622900886	8.45522645020544	7.32126222226358	NA	8.41999545866024	8.08919056368781
Q61024	Asns	Asparagine synthetase [glutamine-hydrolyzing]	Cytoplasm	Peroxisomal targeting signal	0.890612579940254	0.216338605194388	0.739343874826913	NS	-0.0323801339032457	0.296417803004997	0.392885135343902	NS	NA	2.8404186862774	5.66895714080689	4.41819617882302	NA	4.30919066863577	NA	NA	5.56377567485263	7.35400261569368	2.99005653894645	5.30261160983092	14.7212274648424	11.258574899966	10.4610140630607	11.6825979602175	11.959705237386	11.6752770911421	11.9597327861024	12.3481959536586	11.7141620437436	12.5991621596517	11.7990410226086	12.8109048976593	12.5953329571468	12.3111331724114
Q8VBT9	Aspscr1	Tether containing UBX domain for GLUT4	Cytoplasm|Nucleus	Nuclear localization signal	NA	NA	NA	NA	-0.333872237670359	0.642278984996611	0.7122301615804	NS	NA	NA	NA	NA	NA	NA	NA	NA	NA	NA	NA	NA	9.55433009273507	9.2363611524677	10.1050530419751	8.06858352908012	8.55148790694696	8.43591840881708	8.99195568867034	8.46717326936562	8.83269620194876	NA	NA	NA	NA	8.64993473565719
Q8C4A5	Asxl3	Putative Polycomb group protein ASXL3	NA	NA	0.11728095839039	0.782743423114642	0.944749538927369	NS	NA	NA	NA	NA	NA	4.76214581734668	NA	NA	NA	4.76214581734668	1.84083486257174	7.0154314934538	NA	NA	NA	4.42813317801277	NA	NA	NA	NA	NA	NA	NA	NA	NA	NA	NA	NA	NA	NA
O70191	Atf5	Cyclic AMP-dependent transcription factor ATF-5	NA	NA	NA	NA	NA	NA	0.196075404917505	0.366206305478908	0.45900198800234	NS	NA	NA	NA	NA	NA	NA	NA	NA	NA	NA	NA	NA	9.52256610021588	8.8254912761039	8.62622608787023	8.91459250522555	9.0068484823767	9.20595638686598	9.01694680644304	9.49727391354078	9.27896277564274	8.31788087463353	9.71871163776746	9.01681435218397	8.84536582884298	9.11250156376858
Q9CWJ9	Atic	Bifunctional purine biosynthesis protein ATIC	Cytoplasm	Nuclear localization signal|Nuclear export signal	0.478296057603002	0.651144792526422	0.909374856977945	NS	-0.0323801339032457	0.0079072205601356	0.0240747996860051	down	4.669755916705	3.01585140035142	9.0351808345369	9.04105204077219	8.0830166162852	6.76897136173014	2.3174091996514	8.59836690479969	7.82104893490629	8.96903842668815	8.53047363062018	7.24726741933314	13.3079534456529	13.3241361824481	13.1657856017444	13.1627056630341	13.1143913719901	13.3115046658502	13.2310794884533	13.1172653280676	13.1789631441014	12.8034256900364	12.9737725727735	12.8991223835732	12.9140438412535	12.9810988266343
Q62388	Atm	Serine-protein kinase ATM	Nucleus	NA	-2.03452290988403	0.100224686164509	0.724686194889992	NS	NA	NA	NA	NA	1.49160264952089	7.163128242546	7.4525368224384	5.5153240566379	5.2584339538526	5.37620514499916	2.98339909634999	3.50696548808068	5.65253279724623	3.36594666245172	5.03351494935001	4.10847179869572	NA	NA	NA	NA	NA	NA	NA	NA	NA	NA	NA	NA	NA	NA
O08997	Atox1	Copper transport protein ATOX1	Cytoplasm	Nuclear localization signal	-0.246672858062195	0.765070184322236	0.944749538927369	NS	-0.0323801339032457	0.225910118603337	0.319732113129767	NS	12.5074437264723	10.0215831282983	12.0018046190658	11.9500998586669	11.7732043071332	11.6508271279273	7.96337644321271	12.1823399530475	12.312770587153	12.2677317115782	12.2945526543344	11.4041542698651	13.7459864296081	13.7057056281162	13.4041071232026	13.5476477668972	13.576597541898	13.8591242066527	13.6398614493958	13.6103042477194	13.7915554330239	13.5693454370765	14.2628461636526	14.1560180203899	13.6116643104887	13.8336222687252
Q9QZW0	Atp11c	Phospholipid-transporting ATPase 11C	Cell membrane|Lysosome/Vacuole|Golgi apparatus	Signal peptide|Transmembrane domain	NA	NA	NA	NA	0.292438371225088	0.462721376540195	0.554049728231099	NS	NA	NA	NA	NA	NA	NA	NA	NA	NA	NA	NA	NA	NA	10.0228030453137	9.26025853490478	8.96295800809905	10.065333897925	10.1252455155399	9.68731980035649	9.37774987083176	9.64549488682146	11.1978404969396	10.1385852667588	9.8276592052357	10.5891490783945	10.1294131341636
Q8VDN2	Atp1a1	Sodium/potassium-transporting ATPase subunit alpha-1	Cell membrane	Transmembrane domain	NA	NA	NA	NA	0.965375886090101	0.000106086580193843	0.00114719832926859	up	NA	NA	NA	NA	NA	NA	NA	NA	NA	NA	NA	NA	11.1911538925576	11.09394569137	11.4294389536177	11.3136445482817	11.539632731923	11.4655001357435	11.3388859922489	12.1208939263388	12.1653001967594	12.2904961210815	12.8816248070569	12.5298434536143	11.9719102433535	12.3266781247007
P97370	Atp1b3	Sodium/potassium-transporting ATPase subunit beta-3	Cell membrane	Signal peptide|Transmembrane domain	NA	NA	NA	NA	0.0355649906867882	0.792255693941693	0.841863220518971	NS	NA	NA	NA	NA	NA	NA	NA	NA	NA	NA	NA	NA	11.4955839723031	11.7532172895899	11.8952766534546	11.3652801396594	11.5663998635577	11.7704122412811	11.6410283599743	11.6009321000698	11.4152417289003	12.4062938110117	11.4299440711992	11.7480883218168	11.8052558338172	11.7342926444692
O55143	Atp2a2	Sarcoplasmic/endoplasmic reticulum calcium ATPase 2	Endoplasmic reticulum	Signal peptide|Transmembrane domain	NA	NA	NA	NA	-1.59152958621629	0.0983163546316268	0.168849993496595	NS	NA	NA	NA	NA	NA	NA	NA	NA	NA	NA	NA	NA	10.3680680125758	10.4666396563308	10.8570446225729	10.4428704247989	10.7325768933546	9.90765412216118	10.4624756219657	10.6969921927244	8.94987828394554	8.7069086751009	NA	4.49317932055673	9.39268032739611	8.44792775994474
Q64518	Atp2a3	Sarcoplasmic/endoplasmic reticulum calcium ATPase 3	Cell membrane	Signal peptide|Transmembrane domain	NA	NA	NA	NA	-0.0323801339032457	0.00893567872665813	0.0264840543067503	down	NA	NA	NA	NA	NA	NA	NA	NA	NA	NA	NA	NA	10.681872249131	9.46970142896554	10.769004272614	10.0632465620373	9.7172998400667	9.71411926046077	10.0692072688792	8.14065754107669	8.1554719724999	NA	NA	NA	NA	8.14806475678829
Q03265	Atp5f1a	ATP synthase subunit alpha, mitochondrial	Mitochondrion	Mitochondrial transit peptide	0.966712676943948	0.381843834881375	0.800937351355666	NS	-0.0323801339032457	0.000820785510426969	0.00458004156708003	down	0.755844677801896	2.09865253978601	NA	NA	NA	1.42724860879395	7.31013826340669	NA	NA	NA	NA	7.31013826340669	12.254425261345	12.2899433878967	12.5238526031942	12.456580119839	12.2204487734464	12.0286449542199	12.2956491833236	11.257066275139	10.9366579284235	10.0318730141	9.15437381700383	8.28683322056513	9.88736455582889	9.92569480184338
P56480	Atp5f1b	ATP synthase subunit beta, mitochondrial	Mitochondrion	Mitochondrial transit peptide	0.456735879788724	0.613969533835136	0.899719447287227	NS	NA	NA	NA	NA	0.0263733027656019	3.29790337252635	0.0263733027656019	0.0263733027656019	0.11398875304862	0.698202406774356	5.48150013184225	0.214071392676351	0.0263733027656019	0.0263733027656019	0.0263733027656019	1.15493828656308	NA	NA	NA	NA	NA	NA	NA	NA	NA	NA	NA	NA	NA	NA
Q9R1Q9	Atp6ap1	V-type proton ATPase subunit S1	Lysosome/Vacuole	Signal peptide|Transmembrane domain	-3.04767478096226	0.0291715472073897	0.704487161430975	NS	0.839128947198111	0.000209186507189374	0.00174470448549435	up	0.450106223358944	2.76009842731355	7.76374240037742	8.28792257542494	8.72556805933781	5.59748753716253	NA	NA	NA	NA	8.55871087892857	8.55871087892857	11.2265721192895	11.8160535419001	11.7811278078533	11.5992782186151	11.9783960992141	11.9708841263942	11.7287186522111	12.4254550857326	12.396513288314	12.819982630529	13.0211997451833	12.8159569603395	12.4029687710213	12.6470127468533
Q9CYN9	Atp6ap2	Renin receptor	Endoplasmic reticulum|Lysosome/Vacuole	Signal peptide	-0.403660344085158	0.603494824006863	0.899698619126079	NS	0.888752663297367	4.89099106260049E-06	0.000166718999699078	up	1.31854086360434	1.68914211035261	NA	5.14606617196972	NA	2.71791638197556	0.1227161042392	NA	NA	1.68776521114129	5.31434736365155	2.37494289301068	11.5983680416855	11.8994251238502	12.0693023523021	11.90762678318	12.0883157481428	11.9724088624356	11.922574485266	12.6283742077707	12.6805585495816	13.0142341584199	13.1058824336106	12.9145585305586	12.7661634956371	12.8516285625964
P50516	Atp6v1a	V-type proton ATPase catalytic subunit A	Cytoplasm	Nuclear export signal	-0.726179988800101	0.12911840770077	0.724686194889992	NS	-0.0323801339032457	0.0528348799517644	0.10327216758953	NS	0.470546971848199	2.4983098753244	NA	3.97117368955986	NA	2.31334351224415	1.06558293981437	NA	NA	1.11095758424146	NA	1.08827026202791	11.8732247375279	11.9425561856853	12.2031879646506	12.0904462004828	12.1478577850755	11.9487744679794	12.0343412235669	11.9628303771675	11.854038797145	11.7130593313394	10.9596032106951	11.6508703667358	11.910730923012	11.6751888343491
P62814	Atp6v1b2	V-type proton ATPase subunit B, brain isoform	Mitochondrion	NA	0.746913055510555	0.483929535850287	0.849050023976851	NS	-0.0323801339032457	0.244280280219783	0.338068384275922	NS	3.8961995088859	2.63520004472968	7.5789071292785	6.78271436362527	7.15727118457242	5.61005844621835	3.12689091980581	7.06447225500622	6.61271067945191	6.77344537041306	5.6560088888064	5.84670562269668	10.8901450099735	11.1262686564947	11.2524912009856	11.0469433685656	11.0168069083876	11.0625863402768	11.0658735807806	11.1001953618542	11.2715924109537	10.7825131346195	10.7471711892679	10.9147543825993	10.8443584006421	10.9434308133228
P50518	Atp6v1e1	V-type proton ATPase subunit E 1	Cytoplasm	Nuclear export signal	NA	NA	NA	NA	0.133655846353972	0.244636373509951	0.338262639914994	NS	NA	NA	NA	NA	NA	NA	NA	NA	NA	NA	NA	NA	12.4350440974193	12.1108100310007	12.0202490990723	12.5561888108281	12.4328194940138	12.4920334944036	12.3411908377896	12.6114164563627	12.3580753590176	12.3748658425966	12.3738087090889	12.7463389390917	12.5838747449487	12.508063341851
Q9D1K2	Atp6v1f	V-type proton ATPase subunit F	Cytoplasm|Nucleus	Nuclear localization signal|Nuclear export signal	NA	NA	NA	NA	0.328211614068216	NA	NA	NS	NA	NA	NA	NA	NA	NA	NA	NA	NA	NA	NA	NA	6.28039483284575	6.42188978915728	6.45395819911225	6.33340585965462	NA	6.91427749696229	6.48078523554644	NA	NA	6.66161651840945	NA	7.77401687839618	6.42349869005478	6.95304402895347
P70704	Atp8a1	Phospholipid-transporting ATPase IA	Cell membrane|Lysosome/Vacuole|Golgi apparatus	Signal peptide|Transmembrane domain	NA	NA	NA	NA	0.167195901457407	0.459483408261748	0.550818030699098	NS	NA	NA	NA	NA	NA	NA	NA	NA	NA	NA	NA	NA	11.3391290141535	10.4157574927324	11.297907922931	11.7477907719587	11.1571436286762	10.7223127914385	11.113340270315	11.3486475289968	11.4125700278465	10.8878785562436	11.0343007344308	11.2623983467074	11.3268459178855	11.2121068520184
Q7TQH0	Atxn2l	Ataxin-2-like protein	Cytoplasm|Nucleus	Nuclear localization signal	NA	NA	NA	NA	-0.227018682385178	0.763212114448108	0.816871396214766	NS	NA	NA	NA	NA	NA	NA	NA	NA	NA	NA	NA	NA	9.20970189422361	9.33539781838283	9.16176580532516	8.3955127883088	10.3438933202623	9.99614532885424	9.4070694925595	8.7310063672403	10.3327118862545	4.92731575782694	10.6293035573806	9.71626320235162	10.3626652196339	9.1165443317813
P01887	B2m	Beta-2-microglobulin	Extracellular	Signal peptide	0.18593601680777	0.863806546788237	0.954708805253488	NS	1.17288571330964	0.0000451608714617802	0.000626657048248419	up	12.0962759673926	6.33652003006521	11.0682408504879	11.618779526854	12.2559190238419	10.6751470797283	7.97008375062899	11.1452764525954	11.2574048581953	12.2817286060825	11.6509218151783	10.8610830965361	16.4046077752539	16.4648488248983	16.0777305068791	16.4981278419347	16.4444405834541	16.72252661151	16.4353803573217	17.3427773270471	17.4014333305649	17.5845894189736	18.3278664935366	17.782199011732	17.4800702029104	17.6531559641274
Q9Z222	B3GNT2	N-acetyllactosaminide beta-1,3-N-acetylglucosaminyltransferase 2	Golgi apparatus	Signal peptide	NA	NA	NA	NA	1.42114767915876	0.00586546991681258	0.0195891565588357	up	NA	NA	NA	NA	NA	NA	NA	NA	NA	NA	NA	NA	7.05036778947338	6.90201923960472	7.39086450429854	8.44971203689086	8.30343897058999	8.26954964569692	7.72765869775907	9.45718819067721	8.61203168689141	10.2168927665613	9.42415436261919	NA	8.65344314473356	9.27274203029653
Q09200	B4galnt1	Beta-1,4 N-acetylgalactosaminyltransferase 1	Golgi apparatus	Signal peptide|Transmembrane domain	NA	NA	NA	NA	0.61854242182252	0.103587754441101	0.175785280263687	NS	NA	NA	NA	NA	NA	NA	NA	NA	NA	NA	NA	NA	7.39201679894602	8.36464954481483	7.58640049677778	7.64311261819135	6.61562593414371	7.57477082447291	7.52942936955777	9.03293022805346	8.35035635635004	8.57209099889959	NA	7.43907641263705	7.74771252854529	8.22843330489709
P15535	B4galt1	Beta-1,4-galactosyltransferase 1	Golgi apparatus	Signal peptide|Transmembrane domain	NA	NA	NA	NA	0.416297051557265	0.00722011474655826	0.0226876551555177	up	NA	NA	NA	NA	NA	NA	NA	NA	NA	NA	NA	NA	12.8831480926842	13.2857676217655	13.2329221625438	13.1923501084663	13.3090685191021	13.2684344779881	13.195281830425	13.2772294528238	13.3235579767034	13.8997438800647	14.137211730054	13.8418563489841	13.5863418386168	13.6776568712078
Q8K3W0	Babam2	BRISC and BRCA1-A complex member 2	Cytoplasm	Nuclear export signal	NA	NA	NA	NA	-0.2814680382806	0.476832108128886	0.567278259139676	NS	NA	NA	NA	NA	NA	NA	NA	NA	NA	NA	NA	NA	7.84605116223501	7.79992276426393	9.61589580111287	8.42988559042195	8.12065063836511	9.09196196279394	8.48406131986547	8.22615631109186	7.89061491839511	8.69941031581608	NA	7.26211955897114	8.12839917976302	8.04134005680744
Q9Z1R2	Bag6	Large proline-rich protein BAG6	Cytoplasm|Nucleus	Nuclear export signal	NA	NA	NA	NA	-0.0323801339032457	0.00524642270354514	0.0181999796441566	down	NA	NA	NA	NA	NA	NA	NA	NA	NA	NA	NA	NA	10.8354195922381	11.0604137951092	10.9311216052582	10.6260517067434	10.5729353510477	10.8682155412128	10.8156929319349	10.2492290712137	10.2669362409028	10.1663607628786	9.39803562085639	9.41116989714284	10.4841006038051	9.9959720327999
O54962	Banf1	Barrier-to-autointegration factor	Cytoplasm	Nuclear localization signal	1.35904397859661	0.143652410998233	0.724686194889992	NS	NA	NA	NA	NA	8.12179850147331	7.54082057495337	7.70239677197018	7.15036940901369	8.11113357670675	7.72530376682346	13.1474212505204	7.92419655760724	8.01833946695058	8.13833661144678	8.19344484057537	9.08434774542007	NA	NA	NA	NA	NA	NA	NA	NA	NA	NA	NA	NA	NA	NA
Q07813	Bax	Apoptosis regulator BAX	Mitochondrion|Endoplasmic reticulum	NA	NA	NA	NA	NA	-0.251520439472293	0.271876226744427	0.366869125245492	NS	NA	NA	NA	NA	NA	NA	NA	NA	NA	NA	NA	NA	10.8742608536195	10.9284236514734	10.9603858197213	10.7488579491907	11.2056034794349	10.7225527023062	10.9066807426243	10.994556848296	10.702566496417	10.9775140091801	10.022919179683	10.0761733490482	11.0182727182039	10.6320004334714
Q61335	Bcap31	B-cell receptor-associated protein 31	Endoplasmic reticulum	Signal peptide|Transmembrane domain	NA	NA	NA	NA	-0.864355266196804	0.0222161187282737	0.0523832694224558	NS	NA	NA	NA	NA	NA	NA	NA	NA	NA	NA	NA	NA	11.3232141446016	10.9483236534609	11.1817950218497	10.7641314405005	11.0747049720195	10.3959069465653	10.9480126964996	9.51624903247433	10.7609667192828	9.70332433913534	NA	9.60484177623235	10.528841235552	10.0228446205354
Q8K019	Bclaf1	Bcl-2-associated transcription factor 1	Nucleus	Nuclear localization signal	-0.186877391792192	0.860928338963012	0.954295094512595	NS	-0.0323801339032457	NA	NA	NS	3.65439253064481	3.30587761552194	7.03703965645369	7.37169590676488	7.26403459969606	5.72660806181628	0.889671177663223	NA	7.4561622502413	6.29838377133799	7.44238527244928	5.52165061792295	NA	8.20313574410347	8.39631404850691	7.6048075618472	7.77798463702042	6.67297309776821	7.73104301784924	7.91817073681641	NA	NA	NA	NA	6.97827085210823	7.44822079446232
Q6PFX2	Bend6	BEN domain-containing protein 6	NA	NA	-0.290729263724899	0.736727360307491	0.94140133344833	NS	NA	NA	NA	NA	0.729207752976643	7.54565511852438	NA	NA	NA	4.13743143575051	2.68378511712602	NA	NA	NA	NA	2.68378511712602	NA	NA	NA	NA	NA	NA	NA	NA	NA	NA	NA	NA	NA	NA
D3Z6Q9	Bin2	Bridging integrator 2	Cytoplasm	NA	NA	NA	NA	NA	-0.0383596587000824	0.630611459592154	0.703654108727657	NS	NA	NA	NA	NA	NA	NA	NA	NA	NA	NA	NA	NA	12.5257098735277	12.6673925218505	12.5439712513353	12.4675534864621	12.6019285239051	12.7321057939639	12.5897769085075	12.5925971579903	12.5748715527922	12.3898940158655	12.7028691542328	12.6805935373956	12.4064409534669	12.5578777286239
Q8VD62	Bles03	UPF0696 protein C11orf68 homolog	Cytoplasm|Nucleus	NA	NA	NA	NA	NA	-0.0766383856332674	0.906519839178996	0.927216639160251	NS	NA	NA	NA	NA	NA	NA	NA	NA	NA	NA	NA	NA	7.37284884916936	8.49262526701583	8.34070624827102	6.70463248867204	7.7183926254959	6.67985653029177	7.55151033481932	NA	7.63311694415303	NA	NA	NA	7.29019368896421	7.46165531655862
Q8R016	Blmh	Bleomycin hydrolase	Cytoplasm	Nuclear export signal	0.218221733792812	0.830723781047551	0.946922916647208	NS	-0.0323801339032457	0.680538486993554	0.74673502281728	NS	4.86170831174716	5.44572577519647	9.0832420186154	8.97284327826012	8.74300277700236	7.4213044321643	1.9247841195695	8.72735802327156	9.32643481756933	9.19114572415243	9.02790814522275	7.63952616595712	13.1113961182672	12.9433507506599	13.0288565876646	13.036440843303	13.0812627646955	13.0587234569692	13.0433384202599	12.9994469601526	12.9020648498676	12.9868241070046	12.8474760990482	13.2631086504348	13.0541097619347	13.0088384047404
Q9CY64	Blvra	Biliverdin reductase A	Cytoplasm	Nuclear localization signal	-0.987508286269854	0.338723865393655	0.776421256554466	NS	-0.0323801339032457	0.269536250099359	0.364574971417545	NS	0.647193809146291	7.75011847807476	5.31505973859559	5.12011149252766	NA	4.70812087958608	3.32113373842035	NA	NA	5.63626691722541	NA	4.47870032782288	11.5982765650251	11.5214008960119	11.9412468615656	11.4572975267369	11.3749143679422	11.3479257138689	11.5401769885251	11.5989372627741	11.255959680941	11.5423956794398	10.6748265628325	10.7032962855091	11.7411067368597	11.2527537013927
Q923D2	Blvrb	Flavin reductase (NADPH)	Cytoplasm	NA	NA	NA	NA	NA	-0.0323801339032457	3.8369436650143E-07	0.0000361711243207373	down	NA	NA	NA	NA	NA	NA	NA	NA	NA	NA	NA	NA	13.0527289439994	13.2891770088344	13.1656398626944	13.0222110810466	12.994409657894	13.201182582105	13.1208915227623	12.4375741175104	12.4746308053337	12.5549026083694	12.3656979043219	12.4711528711541	12.3843066440323	12.4480441584536
Q8BGS2	Bola2	BolA-like protein 2	Cytoplasm	Peroxisomal targeting signal	1.40471354461869	0.36857580990752	0.786638817840964	NS	-0.0323801339032457	0.0284495393375299	0.06400125922704	NS	5.87031895396947	2.93505626479707	5.91317397593544	8.06573229743415	9.98712347598901	6.55428099362503	NA	5.85234901792441	5.58017162488377	6.13367538564166	9.87594032742323	6.86053408896827	11.7635480331926	11.0682282143183	11.3285236351641	11.5564583198151	11.4097547110891	11.145136307626	11.3786082035342	11.2654316824259	11.2270943442888	11.251577897237	9.94403970600906	10.6646047811148	10.8376611370489	10.8650682580207
Q8K2Q7	Brox	BRO1 domain-containing protein BROX	Cytoplasm	NA	NA	NA	NA	NA	-0.241776853394461	0.512425722797453	0.599167437245642	NS	NA	NA	NA	NA	NA	NA	NA	NA	NA	NA	NA	NA	7.60363434962246	8.39568321033314	8.66479365842389	7.73594691502452	7.76002123417676	7.34846843058934	7.91809129969502	8.33129751578149	7.26965950769664	8.36331247393843	7.31241842802231	8.20791027751738	6.96646269994629	7.74184348381709
P18572	Bsg	Basigin	Cell membrane	Signal peptide|Transmembrane domain	NA	NA	NA	NA	0.924755921313442	0.000413954500684488	0.00282208981336207	up	NA	NA	NA	NA	NA	NA	NA	NA	NA	NA	NA	NA	12.002724923643	12.4232565559342	12.0333855645897	12.4669330446755	12.581411572483	12.6547096615727	12.3604035538164	13.0274361529242	13.1869209849134	13.48897006103	14.1900885592793	13.269580273287	12.9844248210736	13.3579034754179
P35991	Btk	Tyrosine-protein kinase BTK	Cytoplasm|Lysosome/Vacuole	Nuclear export signal	NA	NA	NA	NA	-0.462573266151835	0.0696459807815171	0.127820698287411	NS	NA	NA	NA	NA	NA	NA	NA	NA	NA	NA	NA	NA	10.2814933211359	10.2359516521855	10.5991614151093	10.3701027536555	10.3011007034011	10.0155077596945	10.3005529341969	9.75411153992886	9.77617538244643	10.4003156537903	10.013692429905	8.88928940496318	9.8613420246429	9.78248773927944
Q9WVA3	Bub3	Mitotic checkpoint protein BUB3	Cytoplasm|Nucleus	Nuclear export signal	2.19470493309356	0.109085582309659	0.724686194889992	NS	NA	NA	NA	NA	4.08521559623099	2.96590549250025	8.47443368555689	9.18918805722765	2.87623363195616	5.51819529269439	6.36072579658011	8.83085443399449	5.81090281917	8.63472451947568	8.92729355971945	7.71290022578795	NA	NA	NA	NA	NA	NA	NA	NA	NA	NA	NA	NA	NA	NA
Q9CQC6	Bzw1	eIF5-mimic protein 2	Cytoplasm	Nuclear localization signal	-0.528819129690566	0.174029198819686	0.724686194889992	NS	-0.0323801339032457	0.0567209294756532	0.109126892537208	NS	NA	2.07883029202027	0.920008779583435	1.16653403953767	NA	1.38845770371379	0.478006053127985	NA	NA	NA	NA	0.478006053127985	10.9911692164392	10.5126304305033	11.2385992191534	10.6677780058209	10.8318155874063	10.3465731943363	10.7647609422766	10.4367050372419	10.3983723586488	10.4741067855128	9.51782862250838	10.3053347821545	10.6262477989848	10.2930992308419
Q91VK1	Bzw2	eIF5-mimic protein 1	Cytoplasm	Nuclear localization signal	NA	NA	NA	NA	0.027026010852479	0.938277816862713	0.952862446140372	NS	NA	NA	NA	NA	NA	NA	NA	NA	NA	NA	NA	NA	9.84872635189746	9.32723236960026	10.5980862422847	9.4522915986693	9.10348340795439	9.53897627546846	9.64479937431243	9.47360339849705	9.56429250209422	10.2154734523374	NA	8.59439881511616	9.78510987466091	9.52657560854115
O35658	C1qbp	Complement component 1 Q subcomponent-binding protein, mitochondrial	Mitochondrion	Mitochondrial transit peptide	NA	NA	NA	NA	-0.0323801339032457	0.000249442497767927	0.0019649401155165	down	NA	NA	NA	NA	NA	NA	NA	NA	NA	NA	NA	NA	9.79185823530302	9.91139545956275	10.3690812933182	9.82108375603682	10.2185080421511	9.7689255532023	9.9801420565957	7.93503909633213	8.31728425086822	7.11513860914369	7.92239875068554	NA	8.26041393427615	7.91005492826114
Q80X80	C2cd2l	Phospholipid transfer protein C2CD2L	Endoplasmic reticulum	Signal peptide|Transmembrane domain	NA	NA	NA	NA	0.870104000958435	0.100691980947698	0.171614158832598	NS	NA	NA	NA	NA	NA	NA	NA	NA	NA	NA	NA	NA	NA	11.5602306677241	9.87243236224374	12.896917814917	11.7471631661374	12.0680759196478	11.628963986134	13.1917304488924	13.5699883392346	12.2426050992602	12.3041732737622	NA	11.9368771423417	12.6490748606982
P01027	C3	Complement C3	Extracellular	Signal peptide	NA	NA	NA	NS	-0.0323801339032457	0.0148382913686764	0.0389070917493054	down	4.15734545922099	2.21281337721444	5.28362441974829	7.12504847723472	NA	4.69470793335461	NA	NA	NA	NA	NA	NA	9.36380895347736	10.4146332132937	10.5893889397747	9.34839345786575	9.96864441760145	8.17613252029333	9.64350025038438	8.91651431343422	7.70434840625676	9.17206874215825	9.15557421744494	7.58155635698978	8.01938788728821	8.42490832059536
P13634	Ca1	Carbonic anhydrase 1	Cytoplasm	NA	NA	NA	NA	NA	NA	NA	NA	NS	NA	NA	NA	NA	NA	NA	NA	NA	NA	NA	NA	NA	NA	7.31804776423736	8.29937613900829	NA	7.10188600903887	NA	7.57310330409484	NA	NA	NA	NA	NA	7.30553894295688	7.30553894295688
P00920	Ca2	Carbonic anhydrase 2	Cytoplasm	NA	2.41324916212944	0.100683670226086	0.724686194889992	NS	0.562872399922023	0.00133211789205134	0.00644679276153243	up	4.47774344223722	2.0200657216177	7.09749650556917	10.6479089910858	2.70547721174243	5.38973837445048	4.0311054642244	9.78246032144948	11.0951571144338	8.92463135061046	7.19713616429361	8.20609808300236	12.1353608889247	12.118656922471	11.6899983403281	12.2044131831207	12.2784373670606	12.4334153487495	12.1433803417758	12.7835447225147	12.7832800533349	12.4338789338728	12.6429295021769	12.9973977950445	12.8365717931531	12.7462671333495
Q06138	Cab39	Calcium-binding protein 39	Cytoplasm	Nuclear export signal	2.82236001075464	0.111894591146736	0.724686194889992	NS	-0.0323801339032457	0.449457570406691	0.541226157620993	NS	0.436526195791829	2.00485995078436	7.56860376633978	8.45801696726511	NA	4.61700172004527	1.29685631802213	7.69144621566858	7.86898949219708	7.36863279695397	7.48710345930147	6.34260565642865	11.8798151443089	12.127412739268	12.3253006425196	11.9771396312	12.0084088949313	11.8829027185292	12.0334966284595	11.9855527507436	11.919983470591	12.3047912321246	12.2773527728551	12.1093869446623	12.0521911604075	12.1082097218974
Q01815	Cacna1c	Voltage-dependent L-type calcium channel subunit alpha-1C	NA	NA	NA	NA	NA	NA	1.0878711987318	0.000338539125044779	0.00241286067304642	up	NA	NA	NA	NA	NA	NA	NA	NA	NA	NA	NA	NA	10.1640469374948	10.2470260820272	10.0535615846041	11.5239657401941	11.7093157317313	10.8796031653374	10.7629198735648	11.6733413693229	11.2156146888167	12.3139582157844	12.6618089141395	12.0347663383677	12.1829437246433	12.0137388751791
Q9CXW3	Cacybp	Calcyclin-binding protein	Cytoplasm	Nuclear export signal	-0.856453788426078	0.457160595637667	0.83884816167254	NS	-0.0323801339032457	0.208634956301705	0.301789309484385	NS	9.96258814256263	8.00194274599368	10.4263751228965	10.4006984029181	10.0821806927786	9.77475702142992	2.7462799848612	10.5736225761495	10.5056515399279	10.6896658499896	10.0762962140911	8.91830323300386	11.3822956730829	11.3840973980822	11.5175572852049	11.3662926194481	11.5472995750989	11.4952975737366	11.4488066874423	11.3347794455639	11.3720805025463	11.4945569309726	11.1232582281235	11.1571898726476	11.6078531645136	11.3482863573946
B2RQC6	Cad	CAD protein	Cytoplasm	Nuclear export signal	NA	NA	NA	NA	-0.150531108879338	0.506034672824428	0.593076500475937	NS	NA	NA	NA	NA	NA	NA	NA	NA	NA	NA	NA	NA	11.7526941602847	11.7483001998944	12.1526461203002	11.4837803418253	11.5145145808959	11.2385886247061	11.6484206713178	12.1146338748029	11.758143170663	11.6422733560958	10.9225656206322	10.5320376513495	11.3027001733968	11.3787256411567
P0DP26	Calm1	Calmodulin-1	Cytoplasm|Nucleus	NA	0.0326267564242954	0.826171414785772	0.946922916647208	NS	-0.0323801339032457	0.361459534370752	0.455968262182895	NS	10.0044991692705	10.8597921686045	10.0992198072324	10.2379192248844	10.354426485157	10.3111713710298	10.66398964867	10.208890769463	10.231660921859	10.2488730580509	10.3655762392277	10.3437981274541	13.2627813698922	13.4920637744855	13.4708503189109	13.4319872875203	13.0537815617325	13.1790571931605	13.315086917617	13.3549544603373	13.6719142011762	13.0837436395779	13.5819613779112	13.1921229942533	13.2135917623661	13.3497147392703
Q91WQ9	Calml4	Calmodulin-like protein 4	NA	NA	-0.00397395131826368	0.996858603883837	0.998199796763926	NS	NA	NA	NA	NA	NA	NA	2.45374239140007	6.86576485437954	6.93065820339311	5.41672181639091	NA	NA	7.37134510260323	NA	4.41954041669343	5.89544275964833	NA	NA	NA	NA	NA	NA	NA	NA	NA	NA	NA	NA	NA	NA
P14211	Calr	Calreticulin	Endoplasmic reticulum	Signal peptide	0.649824176724982	0.285633110720132	0.767556368852226	NS	-0.0323801339032457	0.112188888994901	0.185365835557435	NS	0.27260426786131	0.63256429610539	NA	1.27319214520121	NA	0.726120236389303	NA	NA	NA	5.29117945886216	NA	5.29117945886216	14.4192042724571	14.5893007188977	14.3579725229193	14.5894146131903	14.4780177024121	14.6526527802851	14.5144271016936	14.3186181766817	14.4665133757075	13.8619013241235	14.4942972940863	14.6715581595494	14.2621603630582	14.3458414488678
O35887	Calu	Calumenin	Extracellular|Endoplasmic reticulum	Signal peptide	NA	NA	NA	NA	0.0904211645815053	0.237535280619922	0.331365943071208	NS	NA	NA	NA	NA	NA	NA	NA	NA	NA	NA	NA	NA	12.5432856589529	12.6704466008187	12.5185844303021	12.3996024576368	12.7080935009506	12.8922538090084	12.6220444096116	12.6949222350694	12.6629396471545	12.6549661362882	12.7343624538981	12.9342979297953	12.766580866786	12.7413448781652
Q91YS8	Camk1	Calcium/calmodulin-dependent protein kinase type 1	Cytoplasm	Nuclear export signal	NA	NA	NA	NA	-0.0623981183342095	0.89678261179698	0.920577862306495	NS	NA	NA	NA	NA	NA	NA	NA	NA	NA	NA	NA	NA	7.27123158145195	9.51376809960383	9.93783222603049	8.5676945373782	8.77706151539529	8.19687734806315	8.71074421798715	7.79172596063726	8.64573930946958	7.7676264179021	8.62715179005448	9.95284231520929	9.5559346841675	8.7235034129067
P28652	Camk2b	Calcium/calmodulin-dependent protein kinase type II subunit beta	Cytoplasm	Nuclear export signal	NA	NA	NA	NA	-0.0527567410823849	0.851613843609252	0.888452909592013	NS	NA	NA	NA	NA	NA	NA	NA	NA	NA	NA	NA	NA	10.072025808044	7.76110068347797	9.22941269084994	9.88359335895507	9.46272980012163	9.89723112727737	9.38434891145433	10.1340304828001	8.7119114762778	8.46633553874268	8.81567491230463	9.56934482657487	9.71213345982576	9.23490511608765
Q6ZQ38	Cand1	Cullin-associated NEDD8-dissociated protein 1	Cytoplasm|Nucleus	Nuclear localization signal|Nuclear export signal	0.573850828545915	0.123420716262231	0.724686194889992	NS	-0.0323801339032457	0.113777952379204	0.187202339276591	NS	6.26392502633483	5.52521577903589	7.57172354605787	7.63003860570506	6.59910527921945	6.71800164727062	6.7207554445642	7.38168176647744	7.54823159847166	7.54001229014277	7.26858127942659	7.29185247581653	12.2369443880659	12.3009167151843	12.3755204124607	12.2630210295085	12.1919123546787	12.2808000726817	12.2748524954299	12.3351292794208	12.2821896615872	12.0524808204596	11.8532916018267	12.2068699865796	12.1926125168468	12.1537623111201
P35564	Canx	Calnexin	Endoplasmic reticulum|Lysosome/Vacuole	Signal peptide|Transmembrane domain	-0.0583156315197858	0.961085335643279	0.989722975058688	NS	-0.0323801339032457	0.0000217360256389298	0.000405739145260024	down	2.45141013970224	1.86088044754806	NA	6.64400908158772	NA	3.65209988961267	0.601802582959092	NA	5.63936567805737	NA	7.8424630969149	4.69454378597712	12.0795997915276	11.9172926089226	11.9265309805825	12.0766998800358	11.8423679879979	11.8265629718667	11.9448423701555	10.805805927428	10.6000333784892	10.3347314737397	9.07060586691696	10.1924849968594	10.1751112816245	10.1964621541763
P40124	Cap1	Adenylyl cyclase-associated protein 1	Cytoplasm	NA	0.613314310237382	0.201960863374345	0.726576344717692	NS	-0.0323801339032457	0.449756175625098	0.541226157620993	NS	8.18301531456416	6.17044677170025	8.46352301590008	8.56929437512184	8.46352301590008	7.96996049863728	8.88764980247175	8.46352301590008	8.30036826640023	8.80130994370119	8.46352301590008	8.58327480887467	14.0474561173016	14.1352644777701	14.0295545838636	14.1028345944514	13.9282586572072	14.1494060428994	14.0654624122489	14.0966875018255	14.2550752049076	13.7793280811174	14.4196259235367	14.2662615930425	13.9588160296216	14.1292990556752
P24452	Capg	Macrophage-capping protein	Cytoplasm	NA	0.445841010062665	0.590869446060148	0.899698619126079	NS	-0.0323801339032457	0.487411990452621	0.576801510211102	NS	6.63021169151672	4.71517388961446	8.78093974118119	8.61593462079992	8.03838501615949	7.35612899185435	6.44708695494385	7.82296239104043	8.19061233435001	8.10546245961303	8.44372586963776	7.80197000191702	9.95970263837795	9.81180139596864	10.5763803008293	8.97467696748021	9.50710738932174	9.45797538607039	9.71460734634137	10.1981133322398	9.61032229961593	9.92593941055146	9.56123728684661	9.3626748111373	9.95953916345925	9.76963771730839
O35350	Capn1	Calpain-1 catalytic subunit	Cytoplasm	Nuclear export signal	NA	NA	NA	NA	-0.747862546430426	0.0411984063385704	0.0849988172879979	NS	NA	NA	NA	NA	NA	NA	NA	NA	NA	NA	NA	NA	10.494515052394	9.85243045547782	10.2456165448019	10.4763407051665	10.167167958314	9.87733421944863	10.1855674892671	9.79226010315216	9.33646787609617	9.39453840063374	8.13073319300224	9.68456505955097	10.2050135025099	9.42392968915753
O08529	Capn2	Calpain-2 catalytic subunit	Cytoplasm	Nuclear export signal	NA	NA	NA	NA	-0.0323801339032457	5.93878070942466E-06	0.000190040982701589	down	NA	NA	NA	NA	NA	NA	NA	NA	NA	NA	NA	NA	11.6649283507557	11.8071234813414	11.6565809830125	11.6989229544329	11.601359018333	11.7610124050009	11.6983211988127	11.0298758378589	10.713244902417	10.8855377504314	10.2176437343116	10.7369388586176	10.6839311978484	10.7111953802475
O08688	Capn5	Calpain-5	Cytoplasm|Cell membrane	Nuclear localization signal	2.83529064849165	0.156881477931795	0.724686194889992	NS	0.47296686021556	0.00305346112338034	0.012182766008805	up	10.0176158562488	NA	6.77951971459178	7.01828691369146	NA	7.93847416151068	NA	8.58886527357376	9.14827990928893	7.47002977276162	8.77226597189138	8.49486023187892	11.5114944483567	11.8866511562674	11.7802563460026	11.9073904534768	12.0515518021452	12.0100404648056	11.8578974451757	12.0976041928683	12.0313220186155	12.5727102344943	12.9527750871491	12.5199693582455	12.2383024799494	12.4021138952204
O88456	Capns1	Calpain small subunit 1	Cytoplasm	Nuclear localization signal	NA	NA	NA	NA	-0.0323801339032457	0.000122189064860834	0.00125842307860087	down	NA	NA	NA	NA	NA	NA	NA	NA	NA	NA	NA	NA	12.2427461941678	11.6382737930196	11.6792450075745	12.217615664781	11.7726065795376	11.7266457060425	11.8795221575205	10.988753579027	11.1509076174058	11.058056288649	10.8255045071762	10.9703368800179	11.1540938597962	11.0246087886787
Q60865	Caprin1	Caprin-1	Cytoplasm|Nucleus	Nuclear localization signal	-0.784328517431762	0.218691020995446	0.739343874826913	NS	-0.0323801339032457	0.114240510508879	0.187611878428348	NS	1.10694557405156	1.93477135300487	2.32310595464589	5.02020774414627	NA	2.59625765646215	1.13714965710882	NA	NA	NA	2.20221749031822	1.66968357371352	9.18859580721199	8.68731265811809	9.12883141767989	9.1485995499537	9.84434518676753	9.05956587524081	9.17620841582867	8.62872091394489	8.48682824778614	9.31892110700014	8.24906458777278	9.12943582185769	9.13039430532272	8.82389416394739
P47753	Capza1	F-actin-capping protein subunit alpha-1	Cytoplasm	Nuclear export signal	0.0445353056796669	0.705236525451505	0.929389663975822	NS	-0.0323801339032457	0.575798458604438	0.655190118353961	NS	9.06570536576175	9.04777203759072	9.58457114171222	9.58971114165717	9.21083967341395	9.29971987202716	9.06570536576175	9.19417599936141	9.06570536576175	9.80484148275849	9.59084767489075	9.34425517770683	14.0192697288614	13.9844358663969	13.6817251816023	13.9891078463719	13.8489142975527	14.088656723109	13.9353516073157	13.9457231072306	14.1070893100927	13.76433262424	14.3179013397605	14.182380390057	13.7955604301648	14.0188312002576
P47754	Capza2	F-actin-capping protein subunit alpha-2	Cytoplasm	Nuclear export signal	0.694690453758895	0.612118797284614	0.899719447287227	NS	-0.0323801339032457	0.601667507123317	0.679693552715678	NS	5.73112328276665	2.20780068213551	9.5537689441067	9.77361772973125	7.63674911408622	6.98061195056527	1.50251505552961	8.72431503787186	8.78485781270787	9.67140185990069	9.69342225561074	7.67530240432416	12.6300349120261	12.852701458224	12.9618124618241	12.6116577683451	12.4653584811682	12.6216071489062	12.6905287050823	12.7565339809111	12.6774704361356	12.4385103176108	12.521573931235	12.5433561468096	12.7360815303284	12.6122543905051
P47757	Capzb	F-actin-capping protein subunit beta	Cytoplasm	Nuclear export signal	-0.141248311351276	0.219690438023742	0.739876992424785	NS	-0.0323801339032457	0.218139198267831	0.31094751171269	NS	8.84937381717057	8.85036037901746	9.43983013208514	9.52282164732542	9.05567901703597	9.14361299852691	8.30544997826829	9.17310265364619	9.11062815742267	9.45141408138264	8.97122856515841	9.00236468717564	12.5888960993981	12.7831946165113	12.4912585419293	12.7163095386137	12.6171897840266	12.7260509746009	12.6538165925133	12.7067108130639	12.8453780533809	12.5536138095725	13.1302780691659	12.9972867848959	12.5658122122636	12.7998466237238
Q9WVG6	Carm1	Histone-arginine methyltransferase CARM1	Cytoplasm	Nuclear export signal	NA	NA	NA	NA	-0.559321559942979	0.29724094242031	0.393643410232303	NS	NA	NA	NA	NA	NA	NA	NA	NA	NA	NA	NA	NA	9.96049480903463	9.05686095594109	11.059870164588	9.35371820702128	9.80653825852922	8.40299002278977	9.606745402984	9.21024253543854	8.23633039342139	10.2004637849013	8.15695045325348	8.55598906436171	8.49693621711387	8.80948540808172
Q9ER72	Cars1	Cysteine--tRNA ligase, cytoplasmic	Cytoplasm	NA	-0.630822171605265	0.616171363376467	0.899719447287227	NS	-0.0323801339032457	0.238555249802339	0.332428966872943	NS	0.481630327187046	3.43210979192104	7.77876419000243	7.43506610293315	6.85320613515684	5.1961553094401	1.06495769084265	7.42422657868001	6.48070245782166	8.14561741997771	NA	5.77887603683051	11.9248233830167	11.7892633458966	12.2017802894579	11.5658342430436	11.7615552100831	11.0541731310626	11.7162382670934	11.8833486057275	11.4022760078785	11.6016495043743	10.8540620696005	10.066205785575	11.4935233466156	11.2168442199619
P29452	Casp1	Caspase-1	Cytoplasm	Nuclear export signal	NA	NA	NA	NA	-0.0323801339032457	0.0053857695296895	0.0184386170798103	down	NA	NA	NA	NA	NA	NA	NA	NA	NA	NA	NA	NA	11.5962693658026	11.3121970274107	11.7907526053365	10.9792657533997	11.1631691110649	11.1036230045443	11.3242128112598	10.9294868437641	10.532385263023	11.0069831756826	9.87821878999998	9.88288968864721	10.5823495698583	10.4687188884959
P70677	Casp3	Caspase-3	Cytoplasm	Nuclear localization signal|Nuclear export signal	-1.41921893436052	0.343211907467447	0.776421256554466	NS	-0.0323801339032457	0.094036187984464	0.162926787579712	NS	1.19530238381597	NA	7.47419781459439	7.50677595888294	6.06611762752742	5.56059844620518	2.7390787294493	6.36814175020704	6.44975992044208	NA	NA	5.18566013336614	11.8855800776856	11.6507843076371	11.7896725810442	11.7773013125869	11.8100117668872	11.7868220946787	11.7833620234199	11.8720979161541	11.5295039473637	11.8045004159055	10.8540977524099	11.334551106266	11.7999180357605	11.5324448623099
O08738	Casp6	Caspase-6	Cytoplasm	Nuclear localization signal|Nuclear export signal	NA	NA	NA	NA	-0.0323801339032457	0.000705312419643445	0.00405102517949055	down	NA	NA	NA	NA	NA	NA	NA	NA	NA	NA	NA	NA	10.7119621167585	10.339889205897	10.5728728471044	10.4884798811898	10.6400692600037	10.3008817604907	10.5090258452407	9.05780253020716	9.23527751148367	9.85674628599578	8.69920567194691	7.79086197150294	9.16854744925284	8.96807357006489
O89110	Casp8	Caspase-8	Cytoplasm	Nuclear export signal	NA	NA	NA	NA	0.362588284165929	0.00516509435095758	0.0179974843162255	up	NA	NA	NA	NA	NA	NA	NA	NA	NA	NA	NA	NA	12.7882140331124	12.529826756959	12.0733030173218	12.5410142223802	12.7736546334738	12.5095957649793	12.5359347380377	13.1245638084413	13.0121824667349	12.9783028349724	12.922711003355	12.6590459341209	12.7196596607613	12.902744284731
E9Q9F6	Catsperd	Cation channel sperm-associated auxiliary subunit delta	NA	NA	NA	NA	NA	NA	0.132416749445719	0.771638134200474	0.824202039799961	NS	NA	NA	NA	NA	NA	NA	NA	NA	NA	NA	NA	NA	NA	8.85094227821746	9.22952960219598	9.44005429628225	9.27174998611621	8.8443014001947	9.12731551260132	8.22409614733841	8.88473718267957	10.1195537951037	9.22691702930595	NA	9.93721039351364	9.27850290958825
P83917	Cbx1	Chromobox protein homolog 1	Cytoplasm|Nucleus	Nuclear localization signal	1.30098133249095	0.172882781515212	0.724686194889992	NS	NA	NA	NA	NA	5.26956155151738	5.42845851893403	8.74683851002528	8.96636774184794	4.87370534798302	6.65698633406153	6.81375444603636	9.07612238803097	8.46643514314738	8.93501770320447	6.49850865234326	7.95796766655249	NA	NA	NA	NA	NA	NA	NA	NA	NA	NA	NA	NA	NA	NA
P23198	Cbx3	Chromobox protein homolog 3	Nucleus	Nuclear localization signal	0.042024252992875	0.791785213161604	0.944749538927369	NS	-0.0323801339032457	0.0139071447442665	0.0369600050152709	down	6.47878881256965	7.17613902707691	7.06657702021502	7.02463016254967	6.42624729154142	6.83447646279053	6.50059232005446	7.37148076688087	6.79374424313905	6.89421912726198	6.82246712158068	6.87650071578341	10.4449202044205	10.372805948116	10.1965266302214	10.1198204708057	10.4692388721901	10.4549376325559	10.3430416263849	10.1525802825489	9.24337513420702	9.83222758013816	8.88576391702888	9.57537745387897	10.4695111280449	9.6931392493078
Q61686	Cbx5	Chromobox protein homolog 5	Nucleus	Nuclear localization signal	-0.373517611213969	0.651013765050671	0.909374856977945	NS	-0.0323801339032457	0.0122800335595805	0.0336627493381508	down	2.11027639495108	2.02902381257036	5.62830268164771	6.61214653710949	3.29724789724717	3.93539946470516	1.47361329001281	3.72547293973387	3.48066010897974	5.37315134207038	3.75651158665919	3.5618818534912	11.6553875343364	11.6964344345225	11.9898879228196	11.2344166405224	11.6368027218515	11.4056378023663	11.6030945094031	11.02301271703	10.5497852186494	11.2357872374759	10.1677312692573	10.4126350721779	11.2950426505938	10.7806656941974
Q8CH18	Ccar1	Cell division cycle and apoptosis regulator protein 1	Nucleus	Nuclear localization signal	0.686877836762462	0.468571612492852	0.83884816167254	NS	-0.0323801339032457	0.446124029318329	0.538094213823954	NS	0.861439891984564	NA	2.32292144462165	5.1679478461288	NA	2.78410306091167	3.97126449050249	NA	5.63510212069047	NA	5.61472093916668	5.07369585011988	8.64438323663813	8.77145696717613	8.33642809027423	8.42326784128253	8.30693941565124	8.24260625250215	8.4541803005874	7.76236082539681	NA	8.22223870808577	NA	NA	NA	7.99229976674129
Q9JIG7	Ccdc22	Coiled-coil domain-containing protein 22	Cytoplasm	Nuclear export signal	NA	NA	NA	NA	0.195242693383516	0.616074072524412	0.690990089927238	NS	NA	NA	NA	NA	NA	NA	NA	NA	NA	NA	NA	NA	9.96277545052294	11.1824245596241	12.3877971443164	11.3512141617284	11.7475186013189	10.2721785438703	11.1506514102302	11.5784888000356	11.9299862227369	11.1851729972706	10.536082258212	10.5025391630944	11.4869925452841	11.2032103311056
Q7TQK5	Ccdc93	Coiled-coil domain-containing protein 93	Cytoplasm	Nuclear localization signal	1.55591687489646	0.347443188466109	0.776421256554466	NS	NA	NA	NA	NA	15.6423172582689	12.4972481789356	15.3005889908677	15.2223395908077	15.9525908415836	14.9230169720927	16.2917488104408	15.4224988971672	14.5299424811592	14.6177884636046	15.2840664931063	15.2292090290956	NA	NA	NA	NA	NA	NA	NA	NA	NA	NA	NA	NA	NA	NA
P80314	Cct2	T-complex protein 1 subunit beta	Cytoplasm	Nuclear localization signal|Nuclear export signal	0.230176047542199	0.362492322282209	0.783267462299966	NS	-0.0323801339032457	0.538532642521252	0.620148536943688	NS	9.22995981049262	7.98716033981156	9.62120898216332	9.96474787654277	9.27701135123148	9.21601767204835	9.30655448515428	9.61373252824052	9.33751319951037	9.7541868808607	9.2189815041869	9.44619371959055	13.0787925077071	13.0846719586439	13.0429086185514	12.9919782299437	12.8448559954974	13.0152651127481	13.0097454038486	13.0445450921061	13.1741276364	12.6305327892707	12.9118190430329	12.9782675289025	12.8258878430396	12.927529988792
P80318	Cct3	T-complex protein 1 subunit gamma	Cytoplasm	Nuclear export signal	0.0633440886148122	0.442131585248853	0.829821802572348	NS	-0.0323801339032457	0.948010603751021	0.960879525973885	NS	10.202486297095	10.4127060386504	10.2853537069076	10.4376395285955	10.2249456344618	10.3126262411421	10.7604996783212	10.3148061613137	10.2447313288671	10.3331607836253	10.2266536966572	10.3759703297569	13.1927074295231	13.2111368789147	13.1377999636287	13.1756436213104	13.079030848732	13.1849931396916	13.1635519803001	13.2616019050243	13.3343329291017	12.9194649932984	13.1494933846122	13.1073620577223	13.07723648499	13.1415819591248
P80315	Cct4	T-complex protein 1 subunit delta	Cytoplasm	Nuclear export signal	0.309305883885099	0.239904871429766	0.74671641317649	NS	-0.0323801339032457	0.953488531696687	0.964561301742197	NS	9.4899678163291	8.48643048364045	9.88310515217	9.95043723673482	9.73077393286901	9.50814292434868	9.8379132748058	9.89091077256472	9.6990014445923	9.93500151985898	9.72441702934713	9.81744880823379	13.2141531606691	13.3136849580848	13.1579854526774	13.3362526462629	13.2872721801438	13.4393211199974	13.2914449196392	13.3544879713473	13.3699785230349	13.0398482220182	13.4498147402084	13.2876410940222	13.2507579911779	13.2920880903015
P80316	Cct5	T-complex protein 1 subunit epsilon	Cytoplasm	NA	0.0439114827267275	0.925058705275887	0.978491699082436	NS	-0.0323801339032457	0.302567322980618	0.398008022175847	NS	8.91104494134829	7.21885209335854	9.37433688418882	9.43970739662379	9.15686659958471	8.82016158302083	6.91171279487959	9.52054121181057	9.33151289516355	9.43115188478097	9.12544654210307	8.86407306574755	12.6049594640283	12.478094593588	12.5563287099732	12.4973521686836	12.3181301693738	12.5051204786848	12.4933309307219	12.638466686407	12.6991932342517	12.0924604478386	12.1660296609534	12.1926058653722	12.2724680133334	12.3435373180261
P80317	Cct6a	T-complex protein 1 subunit zeta	Cytoplasm	Nuclear export signal	0.194535877612412	0.127965630212777	0.724686194889992	NS	-0.0323801339032457	0.343251659746172	0.438288764236155	NS	10.3833171016688	10.3070285252449	10.6692415433322	10.869977909506	10.586729964699	10.5632590088902	11.1581339142635	10.6246806618939	10.4648312386395	10.8928481242675	10.6484804934487	10.7577948865026	12.442431079816	12.4602802712462	12.3701290475364	12.4079028754216	12.2914963108799	12.345543025123	12.3862971016705	12.3760904776112	12.6129550121511	12.1246323938578	12.2818184487058	12.1076271034013	12.1925220904876	12.2826075877025
Q61390	Cct6b	T-complex protein 1 subunit zeta-2	Cytoplasm	Nuclear export signal	-0.487640497716233	0.368174200465526	0.786638817840964	NS	-0.0323801339032457	0.0607888679695248	0.115675904097348	NS	0.59460411871639	3.21586601860003	NA	NA	NA	1.90523506865821	1.07496558937707	NA	NA	NA	NA	1.07496558937707	10.2569052578234	9.50399093222992	9.52379753397986	9.71260421987397	10.3785713512547	9.8396566855292	9.86925433011517	8.92638885128746	9.84083710099627	8.66258358102908	NA	9.62630236347567	9.52250387812219	9.31572315498213
P80313	Cct7	T-complex protein 1 subunit eta	Cytoplasm	Nuclear localization signal|Nuclear export signal	0.691741811396343	0.0799446292120582	0.724686194889992	NS	-0.0323801339032457	0.394552179005132	0.487132139118147	NS	9.89617543710759	8.34907407371363	10.8530311920009	10.9639506033608	10.6680711708776	10.1460604954121	10.9835665617746	10.7998937069179	10.7051032661866	10.9188905308821	10.7815574682811	10.8378023068085	12.6554946834522	12.6623300122873	12.5426630787586	12.5979962311409	12.5044374842467	12.6684381828944	12.60522661213	12.6108651555243	12.7391882048913	12.3073350916465	12.5378873734353	12.5605193353104	12.4115045986933	12.5278832932502
P42932	Cct8	T-complex protein 1 subunit theta	Cytoplasm	Nuclear localization signal|Nuclear export signal	1.38733422574105	0.116155445823868	0.724686194889992	NS	-0.0323801339032457	0.0558081035050719	0.107767372285656	NS	6.21438190503152	7.02929670466867	9.87625332561733	10.0103043062955	9.65300258237827	8.55664776479826	10.2147455672696	9.87888656512731	9.83600988845732	10.1464254679361	9.6438424639061	9.94398199053929	12.5035387005042	12.5352331068437	12.4181149539408	12.4960964055388	12.5048732201941	12.6124159028008	12.5117120483037	12.4761590369076	12.5152388936695	12.2284175441836	12.1304386245396	12.4603736383858	12.406408463572	12.369506033543
P10810	Cd14	Monocyte differentiation antigen CD14	Cell membrane	NA	-4.58864518311039	0.0148965860177817	0.654704955481504	NS	-0.0323801339032457	0.276061500833963	0.369653657820371	NS	11.4592767457175	1.28304737865211	9.02129442181813	10.4476303997864	11.3171028049744	8.7056703501897	NA	0.622715989407657	0.622715989407657	9.45039921591724	10.2006526353677	5.22412095752508	NA	8.88557160197821	9.76486105352444	8.33805279081303	6.71859195450172	8.05171692525384	8.35175886521425	NA	6.85913733853518	6.97561004305424	NA	NA	6.81436218699345	6.88303652286096
Q8K4F0	Cd226	CD226 antigen	NA	NA	NA	NA	NA	NA	-0.0138147440529282	0.953324010393953	0.964561301742197	NS	NA	NA	NA	NA	NA	NA	NA	NA	NA	NA	NA	NA	7.21614261413675	8.254351708112	8.23791843952543	7.81488022416639	7.17764995744264	7.0005997295535	7.61692377882279	7.34638315150662	8.39607426447656	7.67856586479572	NA	7.98567791548637	6.5606571771869	7.59347167469043
P41272	Cd27	CD27 antigen	Cell membrane	Signal peptide|Transmembrane domain	0.201912579032581	0.572476679224912	0.896982176539568	NS	1.52231150750178	0.00105334702506665	0.00548720310732396	up	0.749609537882034	0.562905688779046	NA	NA	NA	0.65625761333054	NA	NA	3.33164101698689	NA	NA	3.33164101698689	9.01413154408864	9.03077727313035	9.23856251092921	8.51913977506744	8.34604078687765	7.59595279152204	8.62410078026922	10.2976305458054	9.93679112540806	10.9949638875229	9.75920408783418	9.71384490028617	9.8817850386632	10.09736993092
Q61470	Cd37	Leukocyte antigen CD37	Cell membrane|Lysosome/Vacuole	Signal peptide|Transmembrane domain	NA	NA	NA	NA	1.13944270587023	0.0000288368778993409	0.00046614664480584	up	NA	NA	NA	NA	NA	NA	NA	NA	NA	NA	NA	NA	12.2721734117837	12.6005322056599	12.3393283920995	12.3655153648658	12.2999398403068	12.374965981052	12.3754091992946	13.1979381040572	13.2944342111655	13.6959143479989	14.1133818989218	13.8214956617412	13.2794586041628	13.5671038046746
P15379	Cd44	CD44 antigen	Cell membrane	Signal peptide|Transmembrane domain	-2.22124815442926	0.139074120040921	0.724686194889992	NS	0.466629120911921	0.000486228033177216	0.0030992095773247	up	NA	2.55444128971665	10.4013572117288	9.70844810704999	NA	7.55474886949846	0.913346758275053	NA	10.3343140492242	10.9550041069238	NA	7.40088830480768	14.51814778228	14.9120957637871	14.8963322728873	14.9244763997496	14.9797150932485	15.00490145141	14.8726114605604	15.0943376500237	15.1444717645106	15.6114353629918	15.8068569083789	15.4733867845491	15.2734969436549	15.4006642356848
Q61735	Cd47	Leukocyte surface antigen CD47	Cell membrane	Signal peptide|Transmembrane domain	NA	NA	NA	NA	0.839876117262257	5.58698500219279E-06	0.000182508176738298	up	NA	NA	NA	NA	NA	NA	NA	NA	NA	NA	NA	NA	10.0936389180858	10.3521451833472	10.6942243305433	10.2648892639289	10.5586234430736	10.5284195356864	10.4153234457775	10.9909899661357	11.4438077958841	11.657974661606	11.3362392687977	11.002578755672	11.1960758972055	11.2712777242168
P18181	Cd48	CD48 antigen	Cell membrane	NA	1.47801493125443	0.199515425669372	0.724686194889992	NS	-0.0323801339032457	0.161886402041661	0.246444542137209	NS	6.29478148631445	5.54512341634448	8.34929674228098	8.14102885676474	7.70261991037797	7.20657008241652	3.85792390251668	10.2561637641475	10.1444163596366	10.1509875371751	10.9423954561371	9.07037740392262	11.4559669040552	11.9520109059403	11.4907433772436	11.5431787885098	11.779896983442	11.9599567108791	11.6969589450117	11.8767025206585	11.840766549062	12.2371550838175	12.2867575093663	11.9623091030559	11.8038285510011	12.0012532194936
Q61475	Cd55	Complement decay-accelerating factor, GPI-anchored	Cell membrane	NA	NA	NA	NA	NA	0.352982969228054	0.390742384379448	0.483952653007089	NS	NA	NA	NA	NA	NA	NA	NA	NA	NA	NA	NA	NA	7.21051979677094	8.60847110374078	8.53462534395332	8.09064390689706	8.41415901935837	7.57507870454088	8.07224964587689	7.60943356569926	7.51095691175768	9.26713811965424	9.75851366180258	7.58314738059658	8.74510579260549	8.41238257201931
Q61476	Cd55b	Complement decay-accelerating factor transmembrane isoform	Cell membrane	Signal peptide	NA	NA	NA	NA	0.762936162927756	0.000236691348364015	0.00190324120120398	up	NA	NA	NA	NA	NA	NA	NA	NA	NA	NA	NA	NA	10.9521708314148	11.0112848780804	11.3373063741352	10.9131563167439	11.230861083291	11.0514263161259	11.0827009666319	11.6658198035701	11.5845438247657	12.0569364193264	12.2286170161866	11.9843295429049	11.6665343860167	11.8644634987951
P41731	Cd63	CD63 antigen	Cell membrane|Lysosome/Vacuole	Signal peptide|Transmembrane domain	NA	NA	NA	NA	1.17712905353044	0.00206923722579599	0.00908841448192751	up	NA	NA	NA	NA	NA	NA	NA	NA	NA	NA	NA	NA	11.7739050149535	11.3640165810254	9.76773348558688	12.4008111728803	13.0133144893325	13.1417337239332	11.9102524112853	12.4370744361356	11.8042812804285	13.847313154672	14.6174112391779	14.4785347914815	13.5546495562751	13.4565440763618
P04441	Cd74	H-2 class II histocompatibility antigen gamma chain	Cell membrane	Signal peptide|Transmembrane domain	NA	NA	NA	NA	NA	NA	NA	NS	NA	NA	NA	NA	NA	NA	NA	NA	NA	NA	NA	NA	5.71269196235999	6.97669335764297	7.88190413071413	6.120347669732	6.08051091591978	5.82718037928521	6.43322140260902	NA	NA	NA	NA	NA	NA	NA
P35762	Cd81	CD81 antigen	Cell membrane	Signal peptide|Transmembrane domain	2.01799880817181	0.0507447225022408	0.708009699674122	NS	1.23003884101186	9.2774482718383E-07	0.0000661229040465566	up	8.76671955887364	7.28874142749846	8.42095855950915	8.27847527391616	7.33757655556316	8.01849427507212	7.51989985405698	10.0114914173412	10.2374705107111	10.0316673687929	8.71314798753584	9.3027354276876	15.2874294754176	15.4838898245817	15.3344989760411	15.7202364358813	15.7362441008712	15.7070788365156	15.5448962748847	16.5789095215885	16.7747262683066	16.9646132517185	17.3223236583813	16.8692473520136	16.5157178784958	16.8375896550841
Q18PI6	Cd84	SLAM family member 5	Cell membrane	Signal peptide|Transmembrane domain	NA	NA	NA	NA	0.636978668670949	0.000654994877830051	0.00381709285982886	up	NA	NA	NA	NA	NA	NA	NA	NA	NA	NA	NA	NA	13.4917528748254	13.811059905022	13.7808445431205	13.789688953497	13.6973305953424	13.7395336603587	13.7183684220277	14.1035719597866	14.2106435054194	14.3613606407823	14.9617179609005	14.4267419719201	14.18882043409	14.3754760788165
P40240	Cd9	CD9 antigen	Cell membrane	Signal peptide|Transmembrane domain	2.13015587084988	0.0696068997046411	0.724686194889992	NS	1.03424580240726	0.0000189507260703881	0.000380958185620109	up	3.42742149287078	1.57136560449447	6.49347913755622	7.72592097831205	4.49080176514538	4.74179779567578	1.71650893150458	7.98834358739289	8.07711271330656	9.71023444162676	6.8675686587975	6.87195366652566	15.5797304053087	15.789459991966	15.7650462075822	15.9434264403718	15.7284246398384	15.6599626566708	15.744341723623	16.5498759492469	16.6616859531483	16.8903194547024	17.4227801928735	16.8580203970341	16.4563790261918	16.8065101621995
O89103	Cd93	Complement component C1q receptor	Cell membrane	Signal peptide|Transmembrane domain	NA	NA	NA	NA	-0.412830402635299	0.129137969241141	0.206018752266739	NS	NA	NA	NA	NA	NA	NA	NA	NA	NA	NA	NA	NA	9.89688407447148	10.1226392985143	10.4990978965705	10.1826756982721	10.4833428794347	10.42789360622	10.2687555755805	9.5313319238887	9.42499395561845	10.8229183530496	9.9154588619694	9.67762665412199	10.2283332097232	9.93344382639522
Q3U0X8	Cd96	T-cell surface protein tactile	Cell membrane	Signal peptide|Transmembrane domain	NA	NA	NA	NA	-0.0323801339032457	0.00324016308562491	0.0127014392956497	down	NA	NA	NA	NA	NA	NA	NA	NA	NA	NA	NA	NA	11.8759552876706	11.9860482083222	11.8534358515274	12.2967295458527	12.1919526328031	12.2307524299376	12.0724789926856	11.2259851795665	11.1332464630101	11.9759996564058	12.0762723248706	11.737222857145	11.6175342389628	11.6277101199935
Q61081	Cdc37	Hsp90 co-chaperone Cdc37	Cytoplasm|Nucleus	Nuclear export signal	-0.127194357838853	0.716915664091393	0.938113116723949	NS	-0.0323801339032457	0.502948055885349	0.590728503092305	NS	4.36805976525003	5.15741007058198	5.09415551305614	4.91752910737372	4.17448947356586	4.74232878596555	5.0240022936176	4.19295916341197	4.11911304686153	4.84722015124949	4.89237748549285	4.61513442812669	12.5719571229981	12.4736708014381	12.5321927662548	12.5212490819661	12.4525602512935	12.6113621045269	12.5271653547463	12.7218237301094	12.6768646430063	12.4856590317506	12.3963097091239	12.5229486481834	12.6245669338971	12.5713621160118
P60766	Cdc42	Cell division control protein 42 homolog	Cytoplasm|Cell membrane	NA	0.252057554163804	0.683171717143201	0.919326789942571	NS	0.26118679044676	0.00827629885676973	0.0250043094555201	up	0.352671280323355	1.86447718651486	0.953607054573095	0.96902589778776	0.0247949160384299	0.832915267047499	4.05217066083799	0.15702009511434	0.504025187210227	0.67032330282991	0.0413248600640498	1.0849728212113	12.449199805579	12.2152985629616	12.471164468783	12.5244511127817	12.1497759507114	12.2065221280013	12.3360686714697	12.5013145591286	12.8795170788623	12.3269938881384	12.7605068991703	12.2849152283751	12.4148707484529	12.5280197336879
P11440	Cdk1	Cyclin-dependent kinase 1	Cytoplasm|Nucleus	Nuclear localization signal	1.0895039271544	0.263795499996848	0.764025044884298	NS	NA	NA	NA	NA	7.52113078583744	4.5535344817334	10.0027264772501	10.2299121671789	9.04204269465617	8.26986932133121	7.51351310951114	9.64093371834418	9.58904484890931	10.0748999971994	9.97847456846397	9.35937324848561	NA	NA	NA	NA	NA	NA	NA	NA	NA	NA	NA	NA	NA	NA
P97377	Cdk2	Cyclin-dependent kinase 2	Cytoplasm|Nucleus	Nuclear export signal	1.11061312522276	0.536616230659103	0.887790127176262	NS	0.612593089723886	0.000198055496203331	0.00168704322008143	up	5.65860472944777	NA	9.19740551206633	9.00970972667077	2.46139815153122	6.58177952992902	NA	8.92256301416663	8.26017038565244	8.90329960334648	5.79415074266434	7.97004593645747	13.1589718147376	13.4378293940782	12.4268058371712	13.5917559061256	13.3466426678702	13.326243279373	13.2147081498926	13.7262111512078	13.8306566869926	13.9571680660563	14.3985750281438	13.9628293433293	13.6428839509839	13.9197207044523
Q4VAA2	Cdv3	Protein CDV3	Cytoplasm|Nucleus	Nuclear localization signal	0.812122288116983	0.603740838341287	0.899698619126079	NS	NA	NA	NA	NA	5.23487917697155	1.79180440511453	8.44251015283072	8.69155171462254	4.8181131971681	5.79577172934149	0.75902924025508	8.52715554565104	6.70968303368753	8.72226675150472	8.32133551619402	6.60789401745848	NA	NA	NA	NA	NA	NA	NA	NA	NA	NA	NA	NA	NA	NA
Q9Z0H4	Celf2	CUGBP Elav-like family member 2	Cytoplasm|Nucleus	Nuclear localization signal	NA	NA	NA	NA	-0.74315145407598	0.0243661852592054	0.0562683041037321	NS	NA	NA	NA	NA	NA	NA	NA	NA	NA	NA	NA	NA	10.5180608150227	10.5120797827822	10.8887096937257	10.8466349279851	10.8759380074514	10.0819332798247	10.6205594177986	9.64035540915507	10.1958603871565	10.363750250345	9.30013359153477	9.49135516656698	10.1274660786735	9.85315348057198
E9Q3P4	Cenpf	Centromere protein F	Cytoplasm|Nucleus	Nuclear localization signal	1.96561167026796	0.325128680173303	0.776421256554466	NS	NA	NA	NA	NA	0.503037803250996	1.73357677808006	NA	NA	3.91688477027321	2.05116645053476	13.7715964161819	NA	NA	NA	NA	13.7715964161819	NA	NA	NA	NA	NA	NA	NA	NA	NA	NA	NA	NA	NA	NA
E9PV38	Ces2g	Carboxylic ester hydrolase	Endoplasmic reticulum	Signal peptide	NA	NA	NA	NA	1.14026022299825	0.125463608205156	0.20177121811865	NS	NA	NA	NA	NA	NA	NA	NA	NA	NA	NA	NA	NA	NA	NA	7.95483546247736	NA	NA	7.63750532739603	7.79617039493669	8.0644028184574	8.88189375789536	NA	NA	NA	8.816653630935	8.58765006909592
Q3V0B4	Cfap65	Cilia- and flagella-associated protein 65	NA	NA	NA	NA	NA	NA	-0.438093605177065	0.373217651047859	0.465557101704887	NS	NA	NA	NA	NA	NA	NA	NA	NA	NA	NA	NA	NA	6.90835248418641	9.61060884838495	10.2443172717413	8.91375636964746	7.94767018075212	9.55010721179846	8.86246872775178	7.80840990542581	NA	9.86255790709906	7.94222816463398	7.190851540611	8.44954512529836	8.25071852861364
P18760	Cfl1	Cofilin-1	Cytoplasm	Nuclear export signal	0.28957122161253	0.239648942383466	0.74671641317649	NS	NA	NA	NA	NA	11.3693660876148	10.5691518609238	11.2270016987438	11.2009648414133	11.4722538270347	11.1677476631461	12.080212684358	11.3395056037525	11.240466871081	11.3299611853312	11.2964480792704	11.4573188847586	NA	NA	NA	NA	NA	NA	NA	NA	NA	NA	NA	NA	NA	NA
Q8VEA4	Chchd4	Mitochondrial intermembrane space import and assembly protein 40	Cytoplasm|Mitochondrion	Peroxisomal targeting signal	0.912209472782983	0.584142194185077	0.899698619126079	NS	-0.0323801339032457	0.00511366385474732	0.0178579619693626	down	3.53320423825365	0.514719163918774	7.26652126318822	6.76578537096704	NA	4.52005750908192	NA	6.69265174596164	7.64375969389974	8.44571266179813	7.35959513585937	7.53542980937972	7.62302257649568	7.7514676361493	8.37635264302368	7.37561144955802	7.51216314640812	6.93624407912803	7.59581025512714	5.97238864016391	6.62278402275873	NA	NA	NA	6.35178879070213	6.31565381787492
Q6PDQ2	Chd4	Chromodomain-helicase-DNA-binding protein 4	Nucleus	Nuclear localization signal	-0.952346093136837	0.424307489803943	0.816406945717562	NS	-0.0323801339032457	0.120037397312171	0.195247550814817	NS	3.33332829070552	3.06897151674462	3.99837286247558	7.32628167121448	3.35489859747019	4.21637058772208	0.779636297141707	6.6399938109639	3.71359461976823	3.41238276058898	1.77451498446339	3.26402449458524	11.3536610111522	11.4581899311531	11.584711338802	11.272756923249	11.5419439687216	11.0795759484571	11.3818065202558	11.2291028857981	10.8227535890356	11.609268453081	10.0123053399514	10.6449800925404	11.461481474019	10.9633153057376
Q61362	Chi3l1	Chitinase-3-like protein 1	Extracellular	Signal peptide	NA	NA	NA	NS	NA	NA	NA	NA	7.15549971012059	2.24677764839537	7.35526113623938	5.16062624336624	NA	5.4795411845304	NA	NA	NA	NA	7.0515354993704	7.0515354993704	NA	NA	NA	NA	NA	NA	NA	NA	NA	NA	NA	NA	NA	NA
O35744	Chil3	Chitinase-like protein 3	Extracellular	Signal peptide	NA	NA	NA	NA	-0.26992284830925	0.15331129692547	0.236141565401902	NS	NA	NA	NA	NA	NA	NA	NA	NA	NA	NA	NA	NA	13.6227796379698	13.1884116654218	13.3647924165331	13.3357282489761	13.4891361301506	13.2177379300366	13.3697643381813	12.6588198206469	12.6493075171894	13.5791195621493	13.7389328984754	13.2627819416916	12.9071747720582	13.1326894187018
Q9DB34	Chmp2a	Charged multivesicular body protein 2a	Lysosome/Vacuole	NA	NA	NA	NA	NA	0.753963613543931	0.0154719404814767	0.0400009637283153	up	NA	NA	NA	NA	NA	NA	NA	NA	NA	NA	NA	NA	9.52924788403602	9.06629207218584	10.0783078069713	9.81247051752678	10.0362106421625	9.45504767024664	9.66292943218817	9.94092703187194	10.3697566413992	10.9997818905119	10.2708122006423	10.5983939193709	10.5630330364902	10.4571174533811
Q9D7S9	Chmp5	Charged multivesicular body protein 5	Cytoplasm	NA	NA	NA	NA	NA	0.735307651889319	0.0537534745794124	0.104702420050334	NS	NA	NA	NA	NA	NA	NA	NA	NA	NA	NA	NA	NA	6.49393828097611	7.48943479079011	5.97008919863071	6.8808639787967	6.95579822496134	NA	6.75802489483099	7.90675167544372	7.11977705705362	6.53115326646357	7.83037732205296	7.87262951509456	7.57236249647097	7.47217522209657
Q9DCL2	Ciao2a	Cytosolic iron-sulfur assembly component 2A	Cytoplasm	Nuclear export signal	NA	NA	NA	NA	-0.0323801339032457	0.0168929616822842	0.0425854725366906	down	NA	NA	NA	NA	NA	NA	NA	NA	NA	NA	NA	NA	9.37460971468408	9.92747883959535	10.0031653691501	9.23285882124632	9.49218265125102	9.56209860396608	9.59873233331549	7.95872201773773	9.01644719685925	9.60548150007791	NA	NA	7.86585527411486	8.61162649719744
A2AGT5	Ckap5	Cytoskeleton-associated protein 5	Cytoplasm	Nuclear localization signal	NA	NA	NA	NA	-0.0323801339032457	0.00315438782995892	0.012490101306504	down	NA	NA	NA	NA	NA	NA	NA	NA	NA	NA	NA	NA	10.4283490836125	10.0515060396465	10.2982005098085	9.86918454029932	9.67867638244991	9.83103300161243	10.0261582595715	9.79939965225159	9.45762684737586	9.88753617292689	8.58517765257779	8.71512072125787	9.40219738867931	9.30784307251155
Q04447	Ckb	Creatine kinase B-type	Cytoplasm	Nuclear export signal	-0.595263254597755	0.150757739248307	0.724686194889992	NS	-0.0323801339032457	0.00537925619229229	0.0184386170798103	down	0.746778392737698	2.24105371813318	NA	2.40925876973528	NA	1.79903029353538	0.842756026380886	NA	NA	NA	NA	0.842756026380886	10.8112287625745	10.7729846002925	10.7580678073591	10.5287266995172	10.506612248979	10.3621466440095	10.6232944604553	10.0585926811064	10.3084034985538	10.2193162237147	9.7662748068975	9.35245691141092	10.0754773041703	9.96342023764227
Q9QX15	Clca3a1	Calcium-activated chloride channel regulator 3A-1	Extracellular|Cell membrane	Signal peptide	NA	NA	NA	NA	1.2756609195926	3.98825623637578E-07	0.0000361711243207373	up	NA	NA	NA	NA	NA	NA	NA	NA	NA	NA	NA	NA	12.4897101605214	12.7184915823324	12.8525003524955	12.738435478625	12.6407760632869	12.6589863639047	12.6831500001943	13.7838191271799	14.0379615905663	14.0397170529241	14.3392438202147	13.895588510849	13.6774220227731	13.9622920207512
Q9JL99	Clec1b	C-type lectin domain family 1 member B	Cell membrane	Signal peptide|Transmembrane domain	NA	NA	NA	NA	0.00275375693133242	0.985030921114332	0.990082361735431	NS	NA	NA	NA	NA	NA	NA	NA	NA	NA	NA	NA	NA	11.2974976527262	11.451216637637	11.6845244065512	11.670698642226	11.3861319743687	11.2708219909766	11.4601485507476	11.1228313332312	11.4113830173464	11.894082631126	11.9805701646949	11.4013549480649	11.1211457546357	11.4885613081832
Q9Z1Q5	Clic1	Chloride intracellular channel protein 1	Cytoplasm	NA	0.89622900351047	0.137131725094706	0.724686194889992	NS	NA	NA	NA	NA	9.33889694118155	7.72821088269614	10.4196191421656	10.4761901434018	10.210520135205	9.63468744893004	10.6368750446741	10.6513016826583	10.291995551345	10.6868152419047	10.3875947416205	10.5309164524405	NA	NA	NA	NA	NA	NA	NA	NA	NA	NA	NA	NA	NA	NA
Q9QYB1	Clic4	Chloride intracellular channel protein 4	Cytoplasm	NA	NA	NA	NA	NA	0.251579401487004	0.00246488656942967	0.0102247146583749	up	NA	NA	NA	NA	NA	NA	NA	NA	NA	NA	NA	NA	11.9996275953863	12.1514188543043	11.9682678587284	12.1673212185453	12.1506480784346	12.2761457053488	12.1189048851246	12.3011066341758	12.3627008957108	12.4613421464586	12.6115562774848	12.4302619616319	12.2662127297088	12.4055301075285
Q99KN9	Clint1	Clathrin interactor 1	Cytoplasm	Nuclear localization signal	NA	NA	NA	NA	-0.0323801339032457	0.0000299606178311151	0.000468501565613064	down	NA	NA	NA	NA	NA	NA	NA	NA	NA	NA	NA	NA	9.86371275596496	9.17305530438707	10.1788035018928	9.70989754832869	9.95131206683391	10.0436405174879	9.82007028248256	8.20337539262928	7.7141634654719	7.95361024725086	7.37250987895693	7.54419655631798	8.53195566274088	7.8866352005613
Q3UMW8	Cln5	Ceroid-lipofuscinosis neuronal protein 5 homolog	Extracellular	Signal peptide	NA	NA	NA	NA	1.46425517982565	0.000929867320885069	0.00504434035021171	up	NA	NA	NA	NA	NA	NA	NA	NA	NA	NA	NA	NA	9.6426587512875	9.86873445626142	11.0393731751691	10.3194165653541	9.64682641107743	9.62469066188217	10.0236166701719	11.3240334057525	11.5656422864866	11.8725753872559	11.015619719158	11.5673689424615	11.4966923806759	11.4736553536317
Q61189	Clns1a	Methylosome subunit pICln	Cytoplasm|Nucleus	Nuclear export signal	NA	NA	NA	NA	-0.043036147159426	0.902596962826729	0.925619383722898	NS	NA	NA	NA	NA	NA	NA	NA	NA	NA	NA	NA	NA	10.5843099867498	11.333506678591	10.7453928162001	10.3466635634257	10.3533935208808	9.488254802462	10.4752535613849	10.6997781976333	9.64419368913052	10.1790064356285	10.0702683322659	9.95105375636456	10.9887800064593	10.2555134029137
Q9EPL2	Clstn1	Calsyntenin-1	Cell membrane	Signal peptide|Transmembrane domain	1.6773324101547	0.122218766056681	0.724686194889992	NS	-0.0323801339032457	0.0546958579166157	0.106110568548594	NS	0.592551165225946	1.6386237157893	NA	NA	NA	1.11558744050762	NA	NA	6.51766366162853	NA	6.24341766046684	6.38054066104769	9.5253977807847	9.86303465108865	10.350082190032	9.72405939934469	10.3717914033808	9.8380543003307	9.94540328749358	10.0526199058585	10.4244427994682	11.28333892248	10.7387545115768	10.8540901022621	10.8757618439841	10.7048346809383
Q99JH7	Clstn3	Calsyntenin-3	Cell membrane	Signal peptide|Transmembrane domain	NA	NA	NA	NA	0.634056295771518	0.0049413877746276	0.0174487403846	up	NA	NA	NA	NA	NA	NA	NA	NA	NA	NA	NA	NA	11.8893525346687	12.2742288266528	12.2262529294709	12.4094107840425	12.6312305879238	12.6050987564415	12.3392624032	12.5932084773672	12.7795033400685	13.0673883206687	13.7460068267958	13.3433969002132	12.8239419113156	13.0589076294048
O08585	Clta	Clathrin light chain A	Cytoplasm	Nuclear export signal	NA	NA	NA	NA	-0.0323801339032457	0.000630561414179942	0.00375939276590931	down	NA	NA	NA	NA	NA	NA	NA	NA	NA	NA	NA	NA	12.3971519047133	12.3601517720345	12.0434318751148	12.2144775556746	12.3246061799693	12.359020836639	12.2831400206909	11.5998888159719	11.3842483235375	11.4999949875582	10.4651604325756	11.7327053796327	11.800743417571	11.4137902261411
Q68FD5	Cltc	Clathrin heavy chain 1	Cytoplasm	NA	-0.314641377776171	0.335661236301617	0.776421256554466	NS	-0.0323801339032457	0.000580003195442824	0.00351137069673494	down	2.87492415084154	3.9153209704172	3.17616036917121	3.28796942727173	2.64029864346901	3.17893471223414	3.09590480067861	2.66585471865905	2.80441092870422	2.8168129400418	2.93848328420617	2.86429333445797	12.5046494695941	12.4835696235619	12.4772748162345	12.4659873953986	12.3552002741846	12.360345362077	12.4411711568418	12.065846158394	12.0752071622392	11.8201473636992	11.2803898073006	12.0180606686541	12.0144482396983	11.8790165666642
Q06890	Clu	Clusterin	Extracellular|Endoplasmic reticulum	Signal peptide	NA	NA	NA	NA	1.39375858439152	0.0000245600041273164	0.000418587896430784	up	NA	NA	NA	NA	NA	NA	NA	NA	NA	NA	NA	NA	12.9828638911838	13.3233926357757	13.0964764513575	13.2473404459727	13.5040996513779	13.5888904962151	13.2905105953138	14.3919114859456	14.5018778513982	14.7818836450567	15.4953844619333	14.955086459238	14.4145274711451	14.7567785624528
Q61419	Cmah	Cytidine monophosphate-N-acetylneuraminic acid hydroxylase	Cytoplasm	NA	NA	NA	NA	NA	-0.0323801339032457	0.00639094880033397	0.0207981672883232	down	NA	NA	NA	NA	NA	NA	NA	NA	NA	NA	NA	NA	8.57254853684896	8.88584545499121	9.7222969728268	9.49300300319925	9.09133528966156	8.66188764329531	9.07115281680385	7.56911603648291	7.40693295296328	8.84928372648125	NA	6.96285113775773	7.90449502355915	7.73853577544886
Q99KK2	Cmas	N-acylneuraminate cytidylyltransferase	Cytoplasm|Nucleus	Nuclear localization signal	NA	NA	NA	NA	-0.0323801339032457	0.0000178410687050601	0.000373622708352267	down	NA	NA	NA	NA	NA	NA	NA	NA	NA	NA	NA	NA	11.0466663821971	10.3435378964672	11.176342520887	10.722278981878	10.3300468538391	10.3985267675981	10.6695665671444	8.74352967931536	8.79162989611579	8.93934078728073	7.74464632589669	7.94292150476499	9.10141470424958	8.54391381627052
Q9DBP5	Cmpk1	UMP-CMP kinase	Cytoplasm	Nuclear export signal	-0.261437019363979	0.790660690806503	0.944749538927369	NS	-0.0323801339032457	0.00182241064004796	0.00818779336273695	down	5.16460421112691	3.73079547281784	7.30993359886437	7.29531964392326	7.01141757200863	6.1024140997482	0.482612412274273	7.21280557791822	7.01051478940057	7.39947013111207	7.09948249121599	5.84097708038423	12.8500583567851	13.0345771833399	12.8886245866963	12.7842584613091	12.7776020307479	12.8977543537598	12.872145828773	12.5682718531651	12.8196939240446	12.4242468084417	12.546798613069	12.6995596665073	12.5845391248815	12.6071849983515
Q70KF4	Cmya5	Cardiomyopathy-associated protein 5	Cytoplasm	Nuclear localization signal	-0.229461809696977	0.278994132107623	0.764025044884298	NS	NA	NA	NA	NA	14.5793161499907	15.1501787433376	13.9082155486486	13.8383580163114	14.4748679585545	14.3901872833686	13.785174735734	14.2846878292782	14.4051480162315	14.1846314779881	14.1439853091261	14.1607254736716	NA	NA	NA	NA	NA	NA	NA	NA	NA	NA	NA	NA	NA	NA
P53996	Cnbp	CCHC-type zinc finger nucleic acid binding protein	Cytoplasm|Nucleus	Nuclear localization signal	1.40899386820801	0.0460947251881922	0.708009699674122	NS	NA	NA	NA	NA	5.77573239728453	6.32317154152923	8.80404256334003	8.89014291440312	8.16519247984569	7.59165637928052	8.59722263726292	9.19562163121299	8.87970943381628	9.18792883077209	9.14276870437837	9.00065024748853	NA	NA	NA	NA	NA	NA	NA	NA	NA	NA	NA	NA	NA	NA
Q9D1A2	Cndp2	Cytosolic non-specific dipeptidase	Cytoplasm	Nuclear export signal	-0.501708683487376	0.354095919287129	0.779639755521831	NS	-0.0323801339032457	0.852189525527032	0.888452909592013	NS	2.51041920937338	NA	2.41906945398703	3.36882271196974	3.40488056168738	2.92579798425438	3.3955512632181	NA	NA	2.40542178508094	NA	2.90048652414952	12.0184715563279	12.1589175406966	12.0505272055412	12.0889564145119	12.0296746608088	12.2141051398905	12.0934420862962	12.0397839007643	12.1233203621358	11.9945002934179	12.0117765901131	12.4478450044435	12.1835122288128	12.1334563966146
Q08093	Cnn2	Calponin-2	Cytoplasm	Nuclear localization signal|Nuclear export signal	NA	NA	NA	NA	0.0248200392965558	0.745467981202175	0.803363432663238	NS	NA	NA	NA	NA	NA	NA	NA	NA	NA	NA	NA	NA	12.5589085475343	12.4889121051364	12.3286282263707	12.5016742192393	12.352636219783	12.3103046503623	12.4235106614043	12.5489442106068	12.1294263579217	12.4057799761051	12.6148721297486	12.5334698951625	12.4585281440454	12.448503452265
Q9DAW9	Cnn3	Calponin-3	Cytoplasm	Nuclear localization signal|Nuclear export signal	1.13715071581244	0.0268636652061265	0.704487161430975	NS	NA	NA	NA	NA	2.06654233721745	3.44458301267948	3.82476078329722	3.9161698456941	3.94976657724978	3.44036451122761	3.86302469438311	4.09657348190004	4.53684314998848	4.01023830270699	4.40601321759672	4.18253856931507	NA	NA	NA	NA	NA	NA	NA	NA	NA	NA	NA	NA	NA	NA
Q6ZQ08	Cnot1	CCR4-NOT transcription complex subunit 1	Cytoplasm	Nuclear export signal	0.105252338008865	0.842633790059472	0.948367607506115	NS	-0.0323801339032457	0.0662468355006625	0.122783732937398	NS	1.94413246161037	NA	5.30686692934782	6.76270542256403	2.83869231382452	4.21309928183669	NA	NA	6.17730096309317	6.96582725757511	3.35296237418875	5.49869686495234	11.8386202003662	11.6307159679912	12.0507876633489	11.7657469051837	11.3347107446548	11.0020475167091	11.603771499709	11.7492399631787	11.5862257435386	11.4003362674045	9.81186395677609	10.1315122439433	10.9943077243411	10.9455809831971
Q9QXT0	Cnpy2	Protein canopy homolog 2	Endoplasmic reticulum	Signal peptide	NA	NA	NA	NA	-0.0323801339032457	0.000927025436975981	0.00504434035021171	down	NA	NA	NA	NA	NA	NA	NA	NA	NA	NA	NA	NA	12.7260574291577	12.7907758449844	13.0523910364601	12.5010475851608	12.4613044988006	12.7090637934889	12.7067733646754	12.5678476917777	12.2842048999116	11.8171661106355	11.3780417263145	11.5992354020444	12.1633232394457	11.9683031783549
Q8CBC4	Cnst	Consortin	Endoplasmic reticulum|Golgi apparatus	Signal peptide|Transmembrane domain	NA	NA	NA	NA	NA	NA	NA	NS	NA	NA	NA	NA	NA	NA	NA	NA	NA	NA	NA	NA	9.37182682246736	10.7820438958248	10.6291799176486	9.32607479839244	8.32357221506082	9.08558418001375	9.5863803049013	NA	NA	NA	NA	NA	NA	NA
Q9DBL7	Coasy	Bifunctional coenzyme A synthase	Cytoplasm	Peroxisomal targeting signal	NA	NA	NA	NA	NA	NA	NA	NS	NA	NA	NA	NA	NA	NA	NA	NA	NA	NA	NA	NA	8.08135525545308	9.98775418723069	9.33667011177988	8.39714691755233	8.16269979735465	8.3008162071984	8.71107374609484	NA	7.89165155065103	NA	NA	NA	NA	7.89165155065103
P39061	Col18a1	Collagen alpha-1(XVIII) chain	Extracellular	Signal peptide	NA	NA	NA	NA	0.552676633302528	0.017794545034103	0.0443590566191949	up	NA	NA	NA	NA	NA	NA	NA	NA	NA	NA	NA	NA	12.3187268092565	12.7262133304697	12.3961831100414	12.7507611300266	13.0027073850681	13.1104710407016	12.717510467594	12.9183245632671	13.0813472690037	13.4553413359237	14.1926814413827	13.3861244574563	13.0979048420841	13.3552873181863
Q8K2Q0	Commd9	COMM domain-containing protein 9	Cytoplasm	Nuclear export signal	NA	NA	NA	NA	-0.0323801339032457	0.00834041003362151	0.025009076138773	down	NA	NA	NA	NA	NA	NA	NA	NA	NA	NA	NA	NA	7.83106113320706	8.12615981785081	8.76292065677699	7.56307142249303	7.05912700037356	7.38482693588987	7.78786116109855	7.30380266228703	7.01413478105642	6.53317639481901	5.72142011958621	NA	6.57629644752364	6.62976608105446
Q8CIE6	Copa	Coatomer subunit alpha	Cytoplasm	Nuclear export signal	NA	NA	NA	NA	-0.0323801339032457	0.0167592097292739	0.0423163298800346	down	NA	NA	NA	NA	NA	NA	NA	NA	NA	NA	NA	NA	11.4768842458045	11.602807950882	11.757166961718	11.6243174960693	11.4732358531383	11.5040382154044	11.5730751205028	11.5306764683687	11.2711257312032	11.2320613373255	10.8096498847515	11.0960567783275	11.3575985692978	11.216194794879
Q9JIF7	Copb1	Coatomer subunit beta	Cytoplasm|Golgi apparatus	Nuclear export signal	0.112818198671014	0.801540017372314	0.944749538927369	NS	-0.0323801339032457	0.0459578282786723	0.0927784019834428	NS	NA	NA	6.21306621811543	2.93751801922095	NA	4.57529211866819	0.621456466268717	NA	3.55103820024005	4.52189478837936	NA	2.89812981829604	12.3023531989259	12.246333800438	12.3631526128058	12.2025092626607	12.0808137726813	12.0706006696526	12.2109605528607	12.2112736832014	12.0595206984075	11.8707962905761	11.6093082240287	12.0090088092895	12.0527075303099	11.9687692059689
O55029	Copb2	Coatomer subunit beta'	Cytoplasm|Nucleus	Nuclear export signal	0.998568161222276	0.292966122137541	0.771076681327887	NS	-0.0323801339032457	0.0181120504743988	0.0448652371940874	down	0.616282749828503	0.947031493654411	6.53466570120498	7.01952273875012	NA	3.7793756708595	0.565052906582225	NA	5.50652737673747	6.50461150473593	6.02238100286922	4.64964319773121	10.5577050404517	10.2550589080773	11.096501174595	10.2886633387173	10.4724110111917	9.77809894989253	10.4080730704876	9.99672444400989	9.52293418266355	9.72478650632716	8.170892941521	9.02368219921447	9.86455650347323	9.38392946286822
O89079	Cope	Coatomer subunit epsilon	Cytoplasm|Nucleus	Nuclear export signal	-0.314954374602342	0.483277114991499	0.849050023976851	NS	-0.0323801339032457	0.723158238427326	0.786247202985048	NS	1.92218873202259	3.02608574815359	3.35552845282684	3.71615808840873	3.33565171118921	3.07112254652019	NA	3.32603106874613	3.60774658222314	3.62366831510289	3.2233948935171	3.44521021489731	10.9865050436097	10.9442319289611	11.0071148591284	11.0310027216152	10.9293451914973	11.2823756226675	11.0300958945799	10.8383328956354	11.7285226578736	10.7377390957761	11.1609491829508	11.2417669202077	10.795340303662	11.0837751760176
Q9QZE5	Copg1	Coatomer subunit gamma-1	Cytoplasm	Nuclear export signal	NA	NA	NA	NA	-0.0323801339032457	0.00684451895294602	0.0218134262565434	down	NA	NA	NA	NA	NA	NA	NA	NA	NA	NA	NA	NA	9.35517197329641	8.71742368054607	9.299183377321	8.85908513820002	8.65862271766892	7.9801197912523	8.81160111304745	8.11650977120789	7.963546257161	7.61637066354248	5.96264649127918	7.1053815757597	7.79484832382052	7.42655051379513
Q9QXK3	Copg2	Coatomer subunit gamma-2	Cytoplasm	Nuclear localization signal	NA	NA	NA	NA	0.00309397584555029	0.980341561105393	0.986001005653147	NS	NA	NA	NA	NA	NA	NA	NA	NA	NA	NA	NA	NA	11.8963807579526	12.0973334101948	12.1998583290711	12.0024423523802	12.0811927962607	12.2257934339657	12.0838335133042	12.3416055270528	12.3230024243719	12.2029477586616	11.5798179731637	12.024189177134	12.1123570230546	12.0973199805731
P61202	Cops2	COP9 signalosome complex subunit 2	Cytoplasm|Nucleus	Nuclear export signal	NA	NA	NA	NA	-0.116158294949833	0.564501793759205	0.643269485911653	NS	NA	NA	NA	NA	NA	NA	NA	NA	NA	NA	NA	NA	8.01955369875957	7.64351947797072	7.83981526926958	6.70969780289659	8.25999840347314	7.53535062819893	7.66798921342809	7.68650681799044	6.88316707192457	7.96489055132818	7.67476404809236	8.02331155643107	7.25892032991782	7.58192672928074
O88543	Cops3	COP9 signalosome complex subunit 3	Cytoplasm|Nucleus	Nuclear export signal	-0.505164265115865	0.608625974828368	0.899698619126079	NS	-0.0323801339032457	0.273592061026185	0.367826300363407	NS	0.551816792774116	3.66103732620352	0.467333946708096	5.93934623282334	NA	2.65488357462727	1.43727977464544	NA	6.33273477445106	NA	0.0216346498120172	2.59721639963617	8.08158255872775	8.90643296378334	10.2561037291531	8.48456743059467	8.10342772597115	7.15966133156292	8.49862928996549	8.10569601859397	7.95925805115191	7.07469641598221	NA	NA	7.32995074712781	7.61740030821398
O88544	Cops4	COP9 signalosome complex subunit 4	Cytoplasm|Nucleus	Nuclear export signal	-0.367490258900989	0.634124525919017	0.908908210406953	NS	-0.0323801339032457	0.0327834408152232	0.0713950488864861	NS	0.589050841861126	1.55233751540117	1.35293178656584	6.9286193584301	NA	2.60573487556456	1.19839082713261	2.40102896043023	1.95022629855288	NA	NA	1.84988202870524	10.0389736012687	10.8250549408801	11.5611917495655	10.4047502063126	10.7142757352112	9.89279517524496	10.5728402347472	9.90692646660171	9.69468018237988	9.83547008772958	8.90126365953996	9.49083928705129	10.3228523521673	9.69200533924496
O35864	Cops5	COP9 signalosome complex subunit 5	Cytoplasm|Nucleus	Nuclear export signal	-0.397589672559457	0.683728855770417	0.919326789942571	NS	NA	NA	NA	NA	NA	NA	6.02468647853943	6.21103442533905	6.08296683581363	6.10622924656403	NA	6.35454193673207	4.96318364505558	3.48319192702916	5.62484034109435	5.10643946247779	NA	NA	NA	NA	NA	NA	NA	NA	NA	NA	NA	NA	NA	NA
Q8BV13	Cops7b	COP9 signalosome complex subunit 7b	Cytoplasm|Nucleus	Nuclear localization signal|Nuclear export signal	NA	NA	NA	NA	-0.153086057947278	0.463498339778697	0.554049728231099	NS	NA	NA	NA	NA	NA	NA	NA	NA	NA	NA	NA	NA	10.2739002496394	9.44122851730361	9.69836758213978	9.69329518945634	8.87680706203657	9.28483007506568	9.5447381126069	9.94830224793344	9.0432117876125	8.88634892647051	10.0385172506857	9.17765056329387	8.9850439034843	9.34651244658005
Q8VBV7	Cops8	COP9 signalosome complex subunit 8	Cytoplasm|Nucleus	Nuclear export signal	NA	NA	NA	NA	-0.63471155673726	0.10536604260786	0.177649413773252	NS	NA	NA	NA	NA	NA	NA	NA	NA	NA	NA	NA	NA	10.7934820764934	10.3836483637817	10.9293753253522	10.3548428524345	10.2277854795637	10.0654396387737	10.4590956227332	10.4710949414196	11.4218627808936	8.55793152838699	9.07902857519875	9.36879583920726	9.52192141018126	9.73677251254791
O89053	Coro1a	Coronin-1A	Cytoplasm	Nuclear export signal	0.941271214715081	0.228003982510195	0.744892326327342	NS	-0.0323801339032457	0.130551126479347	0.207610716348494	NS	10.7865106825752	7.57343167991013	11.2378882210158	11.3434974987177	10.9809797775806	10.3844615719599	12.9613629422273	10.9331799462127	10.5378710445701	10.9737668416288	11.2224831587358	11.325732786675	13.1225883259701	13.0675024480296	12.9246154111887	13.1312816995305	12.987103373057	13.1648860590888	13.0663295528108	12.9611304715365	13.0468431371154	12.7475760012181	13.1528605958936	12.9209866809555	12.6948158640253	12.9207021251241
Q9WUM3	Coro1b	Coronin-1B	Cytoplasm	Nuclear export signal	NA	NA	NA	NA	-0.341047257203111	0.0314393806631772	0.0688504872623769	NS	NA	NA	NA	NA	NA	NA	NA	NA	NA	NA	NA	NA	11.6011115078091	11.6924990924986	11.7885076894914	11.5665683414999	11.4869575346074	11.3730862986251	11.5847884107552	11.3800270298866	11.4923375963625	11.5896916018787	10.6444349283721	10.6050766012816	11.4945009236643	11.2010114469076
Q9WUM4	Coro1c	Coronin-1C	Cytoplasm	Nuclear export signal	0.0390614566313733	0.966178077342974	0.989722975058688	NS	-0.0323801339032457	0.183812896383263	0.272418356832661	NS	NA	NA	NA	6.90653789753966	NA	6.90653789753966	0.785095412139482	NA	NA	NA	5.72696163957443	3.25602852585696	11.5807733400206	11.3521793038247	11.8507239165117	11.4376235240774	11.3214633439038	11.0474954705863	11.4317098164874	11.2350965850067	11.5479216956606	11.6360043759225	10.7004196435674	10.4188279611627	11.1961908242012	11.1224101809202
Q9D2V7	Coro7	Coronin-7	Cytoplasm	Nuclear export signal	0.757485864907215	0.116214925854183	0.724686194889992	NS	-0.0323801339032457	0.151722687991458	0.234385393862667	NS	0.905821796625005	-1.110223024625E-16	1.09146565540034	1.88466374005349	1.110223024625E-16	0.776390238415767	1.61913775488655	2.07226993642594	NA	2.35037242178828	3.79589197316367	2.45941802156611	10.3036266999327	9.55026132516259	10.6054219476851	9.95838582015953	10.1319183486309	9.50289277894307	10.008751153419	9.94161819964583	8.38311276745205	10.3994371331381	8.40483187904006	9.13897840972179	9.81145008245211	9.34657141190832
Q9CQI6	Cotl1	Coactosin-like protein	Cytoplasm	Nuclear export signal	-0.346121558037183	0.645319455325144	0.909374856977945	NS	-0.0323801339032457	0.0845695638674215	0.149955082239603	NS	9.88887723801044	7.9525162840263	10.1536323012505	10.1453877642303	10.3446046982914	9.69700365716177	6.0172759474983	10.256761442916	10.1245144907497	9.97396623989038	10.3818923745686	9.3508820991246	14.128919694237	13.9611869690115	13.811260800718	14.152195371105	13.8254519163607	14.0301222291478	13.98485616343	14.2471378055734	14.3949773148941	13.8446544412541	14.3804148291937	14.2544337584658	13.8882881292955	14.1683177131128
P56391	Cox6b1	Cytochrome c oxidase subunit 6B1	Cytoplasm	Peroxisomal targeting signal	0.30133944502565	0.213229401358995	0.739343874826913	NS	-0.0323801339032457	0.00393162850715711	0.0147033178881482	down	0.76269309740547	0.933969274647105	NA	NA	NA	0.848331186026287	0.644474454092982	1.6891850556921	0.042737802738916	NA	NA	0.792132437507999	11.9755522466111	11.8638941152995	12.0071335565378	12.4099064580806	12.2043068013824	12.3701128313141	12.1384843348709	6.0009190319197	9.05081592741241	9.30870181850503	NA	10.6471893199737	10.5053628108554	9.10259778173324
Q9JHH6	Cpb2	Carboxypeptidase B2	Extracellular	Signal peptide	0.891921071425984	0.279605849515783	0.764025044884298	NS	NA	NA	NA	NA	12.4864407195617	7.92159122558477	12.1239392105955	11.8612518650793	12.4922972657261	11.3771040573095	11.964895991332	12.2495768565045	12.4007512222447	12.3058305266527	12.4240710469434	12.2690251287354	NA	NA	NA	NA	NA	NA	NA	NA	NA	NA	NA	NA	NA	NA
Q8C166	Cpne1	Copine-1	Cytoplasm|Cell membrane|Lysosome/Vacuole	Nuclear export signal	-0.480059020047627	0.190829756537152	0.724686194889992	NS	-0.0323801339032457	0.300853164884488	0.396878608740681	NS	1.3387190057091	2.97442103261477	1.25165725083327	1.7115759062893	NA	1.81909329886161	1.98679332401811	NA	1.82770867666118	NA	NA	1.90725100033965	11.8350650451224	11.8127035995694	11.9365782182998	12.0988560721191	11.8745843591509	11.828351963319	11.8976898762634	12.111572991608	11.8897417722233	11.5933939126512	11.3455397713015	11.1561933608273	11.9458786502812	11.6737200764821
Q9WVJ3	Cpq	Carboxypeptidase Q	Extracellular|Lysosome/Vacuole	Signal peptide	NA	NA	NA	NA	1.15779485954732	0.000498570684794419	0.00315225336192601	up	NA	NA	NA	NA	NA	NA	NA	NA	NA	NA	NA	NA	9.98248605940866	9.6870436460479	10.5795343571566	9.51932029564947	10.1555550292363	9.92556723157989	9.97491776984647	11.0623334082726	11.0436584876817	11.6307889099559	10.9235028414358	10.6715372098631	11.1768129112331	11.0847722947404
Q9QXK7	Cpsf3	Cleavage and polyadenylation specificity factor subunit 3	Cytoplasm|Nucleus	Nuclear export signal	NA	NA	NA	NA	-0.606671661730687	0.0349597754693263	0.0743784639564499	NS	NA	NA	NA	NA	NA	NA	NA	NA	NA	NA	NA	NA	9.98892173152175	10.0438573144016	9.73078941116813	10.2258728001057	9.66058705644417	9.2682297148786	9.81970967141998	9.12259818149932	9.47069105322105	9.41967475811036	8.34825698716246	9.63696268403844	9.55517920556436	9.25889381159933
O88668	Creg1	Protein CREG1	Lysosome/Vacuole	Signal peptide	NA	NA	NA	NA	0.539216318807058	0.00118451923888463	0.00593394941396517	up	NA	NA	NA	NA	NA	NA	NA	NA	NA	NA	NA	NA	14.7738796153563	14.8688786545477	15.1391889459391	15.0180690866895	14.5257980530291	14.6693681253027	14.8325304134774	15.2534803667336	15.4369002260742	15.3754795623409	15.5423463343631	15.3673859745578	15.1305700986317	15.3510270937835
Q9CYA0	Creld2	Protein disulfide isomerase Creld2	Endoplasmic reticulum	Signal peptide	NA	NA	NA	NA	-0.0323801339032457	0.00510785562522109	0.0178579619693626	down	NA	NA	NA	NA	NA	NA	NA	NA	NA	NA	NA	NA	10.1393368015216	10.0618375416565	11.1093504170936	10.3917200016468	10.4816858144832	9.9854723870924	10.3615671605824	9.96255132048219	9.98181186293702	10.1799135396211	8.46171109509471	8.61618289304087	8.63334870314432	9.3059199023867
P63254	Crip1	Cysteine-rich protein 1	Cytoplasm	Nuclear localization signal	2.86897407463227	0.0790996797747945	0.724686194889992	NS	NA	NA	NA	NA	10.3805672125682	0.630956163774899	11.2075580631189	11.2711686317598	11.0416051955713	8.90637105335863	12.9054060855255	11.9836025900307	11.219211306862	11.3522957965748	11.1007317790741	11.7122495116134	NA	NA	NA	NA	NA	NA	NA	NA	NA	NA	NA	NA	NA	NA
Q64010	Crk	Adapter molecule crk	Cytoplasm	Nuclear export signal	NA	NA	NA	NA	-0.609479729267865	0.32078973213671	0.416389321184074	NS	NA	NA	NA	NA	NA	NA	NA	NA	NA	NA	NA	NA	8.43326796651999	9.31185395983558	9.68317530991913	9.14887702770361	10.5009888943744	10.4341718378001	9.58538916602546	NA	9.73813672170177	8.68629954784059	NA	NA	9.26949256306884	9.2313096108704
P47941	Crkl	Crk-like protein	Cytoplasm	Nuclear export signal	NA	NA	NA	NA	-0.0323801339032457	0.00146118169424825	0.00692185165130288	down	NA	NA	NA	NA	NA	NA	NA	NA	NA	NA	NA	NA	12.3119263332867	12.1200034996725	12.0906381071022	12.1146120419216	12.135799184535	12.0133545853764	12.1310556253157	11.6598585946603	11.275639975659	NA	10.6621353702998	10.5188790556944	NA	11.0291282490784
Q8CII9	Crlf2	Cytokine receptor-like factor 2	Cell membrane|Lysosome/Vacuole	Signal peptide|Transmembrane domain	NA	NA	NA	NA	1.26975988956417	0.0000162264673533308	0.00035835353253553	up	NA	NA	NA	NA	NA	NA	NA	NA	NA	NA	NA	NA	10.5478756795244	10.9327269369931	11.4429215488573	10.3664438300001	11.2805999231122	10.6544398696202	10.8708346313512	12.2255898481191	12.1760650381706	12.6122798871641	11.909087551677	12.3046251284322	11.8092136759723	12.1728101882559
Q9Z2L7	Crlf3	Cytokine receptor-like factor 3	Cytoplasm|Nucleus	Nuclear export signal	0.0612059003927285	0.966224247511293	0.989722975058688	NS	-0.0323801339032457	0.0329905658411984	0.071746473285713	NS	3.81100675670496	5.09600623598694	6.1294565997073	7.79916494818647	5.9776239475024	5.76265169761761	2.4016268546002	6.91886266322657	7.4635062689588	6.36800445514849	8.30574536790559	6.29154912196793	9.83429561438703	9.56323253823465	10.2301638127558	9.0317099916758	9.65562058949661	9.42360701728187	9.62310492730529	9.14418987342362	9.02884599456718	9.13434984090956	8.14482518593205	8.38146233050647	9.43191466025245	8.87759798093189
Q9ERK4	Cse1l	Exportin-2	Cytoplasm|Nucleus	Nuclear export signal	0.236326187972315	0.837619352122217	0.946922916647208	NS	-0.0323801339032457	0.0100730758579142	0.0287174235367444	down	7.03902766680588	2.64765318835138	8.46596922101756	8.95634413558756	7.77820965613948	6.97744077358037	2.59889090095442	8.46584527912244	8.346910669163	8.57940269789031	8.07778526063328	7.21376696155269	12.334638163048	12.4269825342608	12.3508668951489	12.4612687739024	12.3791244577918	12.4129343844323	12.394302534764	12.3034192841819	12.2754695071201	12.2239148045303	12.1104909067542	12.3317723271702	12.387591000925	12.272109638447
P09581	Csf1r	Macrophage colony-stimulating factor 1 receptor	Cell membrane	Signal peptide|Transmembrane domain	-4.83405081856839	0.00894134338171182	0.491215052032793	NS	NA	NA	NA	NA	10.2065128855659	2.71280996188776	10.0130332511697	11.1302920852612	11.5753882756811	9.12760729191315	NA	0.0739365610896385	0.0739365610896385	9.1277107941802	10.8727617499652	5.03708641658117	NA	NA	NA	NA	NA	NA	NA	NA	NA	NA	NA	NA	NA	NA
P41241	Csk	Tyrosine-protein kinase CSK	Cytoplasm	Nuclear export signal	NA	NA	NA	NA	-0.327420725341395	0.0696981486197297	0.127820698287411	NS	NA	NA	NA	NA	NA	NA	NA	NA	NA	NA	NA	NA	11.0880539819625	11.3172866959408	11.5898677417724	10.9985332694829	10.8839934332677	10.7684549015967	11.1076983373372	11.1203706707545	10.8066199187805	10.9131532615834	10.1541825958322	10.6312887140997	10.8167313622398	10.740391087215
Q80X68	Csl	Citrate synthase	NA	NA	NA	NA	NA	NA	-0.0323801339032457	0.000214553347942514	0.00177062973459928	down	NA	NA	NA	NA	NA	NA	NA	NA	NA	NA	NA	NA	10.1805962407315	10.3352188940122	10.3390102214079	9.44631115286403	10.4420183478155	10.1388759211825	10.1470051296689	9.02681688556442	8.71014362001076	8.27150500590679	7.45796652119162	8.57138125305224	8.98004419382441	8.50297624659171
Q60737	Csnk2a1	Casein kinase II subunit alpha	Cytoplasm|Nucleus	Nuclear localization signal|Nuclear export signal	1.24732900071483	0.288863573035529	0.771076681327887	NS	-0.0323801339032457	0.0036647810357815	0.0140918441278383	down	0.2841473603804	1.55524359331488	NA	6.3165634316084	NA	2.71865146176789	1.04866522569411	6.37257221263304	5.9243270900468	NA	6.23501463838389	4.89514479168946	10.6159955549152	10.8113342411397	11.2128697825883	10.5707626966429	10.6571766492116	10.1356076573306	10.6672910969714	9.77878594876917	9.73643999658159	9.76322147554862	8.38553346894315	9.50320565462742	10.1455640274567	9.55212509532111
O54833	Csnk2a2	Casein kinase II subunit alpha'	Cytoplasm|Nucleus	Nuclear localization signal|Nuclear export signal	1.50881726502957	0.406155685572221	0.806302336198053	NS	-0.0323801339032457	0.0067973679737614	0.0217515775160365	down	10.4620713171668	NA	9.08081653615541	8.86053355694464	9.13315632643884	9.38414443417642	2.15502238106364	10.2894101096701	9.50859127592669	8.99495230690199	8.90165232970775	7.96992568065403	9.27064543315227	8.94732421899132	9.33675108873313	8.93090206964184	8.8245759225392	9.21761488562988	9.08796893644794	8.08242580496981	8.80277606811305	7.53433400878446	7.76538903079888	8.5618336803911	8.66809207457337	8.23580844460511
P67871	Csnk2b	Casein kinase II subunit beta	Cytoplasm|Nucleus	Nuclear export signal	0.94069084308142	0.333673705666007	0.776421256554466	NS	-0.0323801339032457	0.00234235144548078	0.00998045398509204	down	0.952777083486191	2.3599593039059	5.69744908263498	6.98556325683108	NA	3.99893718171454	0.884515042342496	6.32089233742649	7.15269602940017	7.17637843231178	6.22813462009731	5.55252329231565	9.30623797604211	9.68991459701281	10.2988427748556	10.2532568412589	9.59847288702908	9.01216571159677	9.69314846463255	8.68417014875949	8.24718848893806	9.22647679892555	8.03807841649922	8.34491451092789	8.94272750195473	8.58059264433416
P97315	Csrp1	Cysteine and glycine-rich protein 1	Cytoplasm	Nuclear export signal	NA	NA	NA	NA	-0.0323801339032457	0.00452058545163037	0.0163770015653934	down	NA	NA	NA	NA	NA	NA	NA	NA	NA	NA	NA	NA	12.499551737139	12.2552324277564	11.9176077398429	12.3421589312629	12.3433820945252	12.5116843581511	12.3116028814462	12.0648495970319	11.9710637260577	12.1907098878431	11.8890926193822	12.2417546020641	12.2362368138565	12.0989512077059
P21460	Cst3	Cystatin-C	Extracellular|Lysosome/Vacuole	Signal peptide	-0.979632350378035	0.170463128851763	0.724686194889992	NS	0.840134207908133	0.000643694583653431	0.00380032326691137	up	12.4844811464052	11.6670733937595	11.6974278190781	12.0595674851626	12.368472258516	12.0554044205843	7.67499585467876	11.7751952807733	12.050151948873	12.0802104139755	11.7983068527306	11.0757720702062	14.849325207834	14.9619289009866	14.7132773809756	14.9114887207272	14.9686388418093	15.0635686150253	14.911371277893	15.4409211783959	15.5464103034349	15.7782221547801	16.4884051626355	16.0323683942843	15.5065654934953	15.7988154478377
Q62426	Cstb	Cystatin-B	Cytoplasm|Nucleus	Nuclear localization signal	NA	NA	NA	NA	-0.253514846118219	0.145887716070401	0.226908523229427	NS	NA	NA	NA	NA	NA	NA	NA	NA	NA	NA	NA	NA	13.4171544670067	13.5963086531036	12.9200425333688	13.2937430842674	13.3714686537559	13.2980206579716	13.3161230082457	12.8386321626292	13.0632498957625	13.0615643366574	13.225405176916	13.2969488332203	13.1540214984487	13.106636983939
B2RV77	Cstdc4	Cystatin domain-containing 4	Cytoplasm|Nucleus	NA	-5.08702662239405	0.00113508742801161	0.142534549888886	NS	NA	NA	NA	NA	3.79585310187325	2.19953754061995	8.14025276358466	6.72758046167127	7.93569947505678	5.75978466856118	NA	NA	NA	NA	NA	NA	NA	NA	NA	NA	NA	NA	NA	NA	NA	NA	NA	NA	NA	NA
Q8BIQ5	Cstf2	Cleavage stimulation factor subunit 2	Cytoplasm|Nucleus	Nuclear localization signal|Nuclear export signal	0.165690397665721	0.592750411733377	0.899698619126079	NS	-0.0323801339032457	0.0428290722642011	0.0877856017127677	NS	NA	0.400977760478949	1.75528433834435	NA	NA	1.07813104941165	0.763084124447049	NA	NA	2.28699782658642	NA	1.52504097551673	10.3373333985106	10.9201287344091	11.0534632534341	10.8689344090423	10.556597306133	11.1682989898833	10.8174593485687	11.1142890448468	11.1563313113585	11.39017240743	10.9092354660034	11.315136067112	11.0518158744941	11.1561633618742
O88712	Ctbp1	C-terminal-binding protein 1	Cytoplasm|Nucleus	Nuclear export signal	NA	NA	NA	NA	-0.0323801339032457	0.00266485811593942	0.0109099152109478	down	NA	NA	NA	NA	NA	NA	NA	NA	NA	NA	NA	NA	11.346365645453	11.3377435567313	11.199951279361	11.4669392159584	11.4534608738016	11.5237299622675	11.3880317555955	10.7812074187934	10.8044252129363	10.6330056245253	10.0857835064696	10.4067066617288	11.2852799508246	10.6660680625463
P12399	Ctla2a	Protein CTLA-2-alpha	Extracellular|Lysosome/Vacuole	Signal peptide	6.0392575261301	0.00453149005637155	0.331931646629216	NS	-0.0323801339032457	0.216423689109297	0.309669132529546	NS	0.299956359178595	0.460423331683325	3.99864977979821	10.371676030434	0.371649423477598	3.10047098491435	0.211563033903879	10.1704229000526	11.8705072210491	11.8613807700492	11.5847686301675	9.13972851104446	14.9883589775869	15.1626630833176	14.8156643721089	15.282093874627	15.2087641967561	15.4199303722225	15.1462458127699	15.0668775602291	15.2469546848798	15.484440916919	16.1202354779526	15.5773313614245	15.1586915540367	15.4424219259069
Q9CWL8	Ctnnbl1	Beta-catenin-like protein 1	Nucleus	Nuclear localization signal	NA	NA	NA	NA	-0.305031036814341	0.144831434131216	0.225517069233115	NS	NA	NA	NA	NA	NA	NA	NA	NA	NA	NA	NA	NA	10.7735807827395	10.207071737573	10.7713322774442	10.0340967916904	10.3421754379076	10.0922936578055	10.37009178086	10.0083204138763	9.65816233062435	9.97295543871643	9.83170462815418	10.3813862058616	10.1830055028687	10.0059224200169
P70303	Ctps2	CTP synthase 2	Cytoplasm	Nuclear export signal	NA	NA	NA	NA	0.0564755820024118	0.85719646161373	0.892486090179502	NS	NA	NA	NA	NA	NA	NA	NA	NA	NA	NA	NA	NA	10.1334566148421	10.1686557319273	10.8602246810701	10.1462565897979	10.4321356557967	9.91653448314306	10.2762106260962	11.0755519761051	10.9418188381885	11.1430542606662	9.0131278355516	9.88296691089366	9.899291783008	10.3259686007355
P16675	Ctsa	Lysosomal protective protein	Extracellular|Lysosome/Vacuole	Signal peptide	-2.03789044789224	0.058250791640039	0.724686194889992	NS	1.4284979703122	0.000030362467847711	0.000468501565613064	up	4.25965774024566	1.09189483662954	6.3014358111449	6.23039277747266	3.99587510138004	4.37585125337456	NA	NA	NA	2.31432460882501	4.53757975600061	3.42595218241281	10.4538555309881	10.0008598641736	10.6115873422998	10.5427726774259	10.7414510073356	10.568859086166	10.4865642513982	11.4144993045694	11.5560683959065	12.2201207294432	12.7230665228265	12.0654368200332	11.6927409252654	11.9453221163407
P10605	Ctsb	Cathepsin B	Extracellular|Lysosome/Vacuole	Signal peptide	-4.94220571851868	0.00741970394787872	0.435520758333493	NS	0.737741356328007	0.000749785980839857	0.0042442758771007	up	11.7220937674341	3.00038908061807	9.97948037407489	10.7271764755596	11.3194806132602	9.34972406218937	NA	0.364157558081491	1.88329730791314	9.39179176281548	10.3983450895434	5.50939792958836	12.3075232544996	12.4813097603201	12.3144498432862	12.5758116236861	12.7456337195312	12.7368516764884	12.5269299796353	12.9089434453385	13.0957204650104	13.3829607515927	14.0554717518593	13.4575459212967	13.0589111119059	13.3265922411672
P97821	Ctsc	Dipeptidyl peptidase 1	Extracellular	Signal peptide	-1.7089212490677	0.194585206188489	0.724686194889992	NS	-0.0323801339032457	0.230975123610522	0.324815241095335	NS	6.58616226634978	1.64390863920834	4.94011514533112	9.30714657458392	8.68095511823844	6.23165754874232	NA	3.49674939150575	3.02634853636929	7.63498748075655	8.45559608974152	5.65342037459328	10.3723245911801	10.7252651087075	11.0855736420085	10.7354166382414	10.914249602563	10.8809138997714	10.7856239137453	10.9733629087574	10.7709001832981	11.5898029743907	10.7268831553567	10.891990178852	11.1910356746445	11.0239958458832
P18242	Ctsd	Cathepsin D	Lysosome/Vacuole	Signal peptide	-0.934689364023175	0.00249246825946248	0.21999794170673	NS	1.02584209765039	0.0000212296263359946	0.000401060892708909	up	4.88594926533306	4.36718693660876	4.44244622503432	5.53387675016294	4.68623684541389	4.78313920451059	2.92109141848556	3.41170267303788	3.69153242479603	4.68381205077221	4.53411063534542	3.84844984048742	14.6497637858726	15.0160164520711	14.8427987426621	15.0216701857866	15.0690167385545	15.1344371387945	14.9556171739569	15.7542824428929	15.8161836555688	16.0470944180329	16.6112138043561	16.2657075618961	15.7785513749436	16.0455055429484
P70269	Ctse	Cathepsin E	Extracellular|Lysosome/Vacuole	Signal peptide	NA	NA	NA	NA	0.12665300420293	0.396994972764448	0.489762484102796	NS	NA	NA	NA	NA	NA	NA	NA	NA	NA	NA	NA	NA	12.2319941743446	12.0865477594422	12.1443539154141	12.301490840681	12.1936956819425	12.0605094346095	12.1697653010723	12.0896223642366	12.2064843414848	12.7407620809336	12.0291213120151	12.3271836864979	12.6044818811168	12.3329426110475
P06797	Ctsl	Procathepsin L	Extracellular|Lysosome/Vacuole	Signal peptide	NA	NA	NA	NA	0.544604061027829	0.178321774552993	0.265535178061816	NS	NA	NA	NA	NA	NA	NA	NA	NA	NA	NA	NA	NA	10.2121812343395	10.2959929062388	11.0406194983896	9.79059157457844	10.3063991020602	9.8331116914777	10.2464826678474	10.6263671959967	10.4927526153835	11.8188058821552	10.219104014805	10.2779910034474	11.1888936768723	10.77065239811
O70370	Ctss	Cathepsin S	Extracellular|Lysosome/Vacuole	Signal peptide	-3.01933866077739	0.0213278775534058	0.704487161430975	NS	NA	NA	NA	NA	5.19915277836978	3.90640187001241	6.98996408025011	7.93993487817952	8.75772064530647	6.55863485042366	NA	NA	4.52169976807054	7.44363889749412	7.67993850534146	6.54842572363537	NA	NA	NA	NA	NA	NA	NA	NA	NA	NA	NA	NA	NA	NA
Q9WUU7	Ctsz	Cathepsin Z	Extracellular|Lysosome/Vacuole	Signal peptide	-3.25551033230979	0.0140845000101739	0.651593447839099	NS	1.11742267002517	2.75588493847678E-06	0.000113285034748145	up	7.98205645360936	3.91251944320688	6.14394201627247	7.58422299546204	7.22498780243666	6.56954574219748	NA	0.000981240475227629	2.38371855476444	6.96710246908775	7.21886540534864	4.14266691741901	11.616376427787	11.7814237509617	11.8068135449038	11.6701933560228	11.6314232255997	11.6236031396325	11.6883055741513	12.6011356496075	12.6906375153977	12.8142398946453	13.3224342207908	12.9051014227589	12.5314737641899	12.8108370778983
Q60598	Cttn	Src substrate cortactin	Cytoplasm	Nuclear localization signal|Nuclear export signal	NA	NA	NA	NA	-0.204489140151853	0.174934772148834	0.262205172739505	NS	NA	NA	NA	NA	NA	NA	NA	NA	NA	NA	NA	NA	11.1790267467467	11.2635762703881	11.0334540131825	11.0358344915694	11.5960524001758	11.4805602805748	11.2647507004396	10.9493585527064	10.8434340133471	11.2455959652827	10.9273000253121	11.7209957236519	11.2564296860804	11.1571856610635
Q9WTX6	Cul1	Cullin-1	Cytoplasm|Nucleus	Nuclear export signal	-0.0139488995086372	0.99053933876876	0.995067518603131	NS	-0.0323801339032457	0.0159341720635995	0.0408832138954823	down	NA	NA	6.45248710736809	8.15754303361173	NA	7.30501507048991	NA	NA	6.76833259602125	7.85100357635317	8.00874800713077	7.54269472650173	10.1559039697903	9.53649518640466	10.3379709327201	9.77852362864067	10.3088079338101	9.23685666387744	9.89242638587387	8.92670880114365	8.56583574310374	9.56891395788975	7.37473802626939	8.66726478896087	9.30440169626501	8.7346438356054
Q9JLV5	Cul3	Cullin-3	Cytoplasm|Nucleus	Nuclear export signal	NA	NA	NA	NA	-0.541582022553129	0.252728834009252	0.346888755052963	NS	NA	NA	NA	NA	NA	NA	NA	NA	NA	NA	NA	NA	9.86524235861896	9.32535409348177	11.0717956721956	9.2966114932481	9.1734595419197	8.74961828293852	9.58034690706711	9.10713463643624	8.94043881453413	9.62190765035806	7.72218990402152	8.55639298648022	9.44673864081868	8.89913377210814
A2A432	Cul4b	Cullin-4B	Nucleus	Nuclear localization signal	NA	NA	NA	NA	-0.0762329873063572	0.840557389599237	0.879248823810276	NS	NA	NA	NA	NA	NA	NA	NA	NA	NA	NA	NA	NA	8.07295507434917	8.14881733326781	9.56280183311689	7.92314670187484	8.99650304830056	7.63188594109433	8.38935165533393	8.92326990407233	7.97297049523708	8.62915389153666	7.78621344609565	8.56833516789685	7.48432302488614	8.22737765495412
P56395	Cyb5a	Cytochrome b5	Endoplasmic reticulum	Transmembrane domain	NA	NA	NA	NA	-0.0323801339032457	0.00040302398179004	0.00275957032072831	down	NA	NA	NA	NA	NA	NA	NA	NA	NA	NA	NA	NA	7.2828102432123	8.17851683171795	9.44105268166815	7.28578762366513	8.15015217117129	7.91588972752115	8.04236821315933	6.57598391896888	6.39025112425192	6.28234673728841	4.69472247979535	5.29011853960188	6.30367487172139	5.92284961193797
Q9DCN2	Cyb5r3	NADH-cytochrome b5 reductase 3	Endoplasmic reticulum	NA	NA	NA	NA	NA	-0.416665522323179	0.303345501724988	0.398697189190932	NS	NA	NA	NA	NA	NA	NA	NA	NA	NA	NA	NA	NA	8.88128590239378	7.17253829403555	8.17727396333984	8.17516983113286	9.11144917652803	8.37900623857489	8.31612056766749	7.39523543175846	8.87158994567826	8.19371251290053	8.08835524634168	6.71759831876046	6.86475496705832	7.68854107041628
P62897	Cycs	Cytochrome c, somatic	Cytoplasm	NA	-0.115325977494086	0.930565943948461	0.981705619090615	NS	-0.0323801339032457	0.0667180786192436	0.123220197025882	NS	9.98745914616488	3.69618910038397	10.2038426562526	10.211558297089	10.6499927549113	8.94980839096034	3.28615612641272	10.305680793775	10.1564575817655	10.3323938136874	10.0917237516906	8.83448241346624	12.2400416047867	8.07499086753663	8.33553529111293	12.1840642594862	11.7937525958663	9.78152997130663	10.4016524316826	8.08024685306859	8.32923692502855	8.27767692030067	10.3394155139152	9.14715614780242	9.26208947680492	8.90597030615339
Q7TMB8	Cyfip1	Cytoplasmic FMR1-interacting protein 1	Cytoplasm	Nuclear export signal	NA	NA	NA	NA	-0.027853376663451	0.824034926464531	0.866590720788991	NS	NA	NA	NA	NA	NA	NA	NA	NA	NA	NA	NA	NA	12.14018379558	12.7544685893307	12.962697558956	12.4546017785614	12.3063679006195	12.2415263308005	12.476640992308	12.4852753789906	12.568172689852	12.8515369614545	12.4518343071911	12.0541571851163	12.2110089439438	12.436997577758
Q5SQX6	Cyfip2	Cytoplasmic FMR1-interacting protein 2	Cytoplasm	Nuclear export signal	NA	NA	NA	NA	-0.810180389433053	0.157018567323572	0.240669710228114	NS	NA	NA	NA	NA	NA	NA	NA	NA	NA	NA	NA	NA	8.15199389142814	8.79775630538196	10.0138917962199	8.95452386311892	8.63946303440786	8.77881271436303	8.8894069341533	8.07401542041064	7.66831917131475	9.02642566698036	NA	7.87354623123956	7.74328077144571	8.07711745227821
Q921M7	Cyrib	CYFIP-related Rac1 interactor B	Cytoplasm	Nuclear export signal	0.244932705482384	0.431722105409965	0.821393356396882	NS	-0.0323801339032457	0.065587166955406	0.12213857219249	NS	10.8071288814445	9.0407348513016	10.4486989550981	10.4340220609206	10.4486989550981	10.2358567407726	10.5606585451395	10.4478633470921	10.4611363147839	10.4660030392312	10.4682859850281	10.480789446255	12.2511592722124	12.4385889136608	12.4576703276373	12.551403393349	12.2224383015253	12.3645502023085	12.3809684017822	12.2508118340475	12.3275895699361	12.3327934102709	12.2582635835105	12.378442010806	12.2530158247877	12.3001527055598
P16381	D1Pas1	Putative ATP-dependent RNA helicase Pl10	Cytoplasm	Nuclear localization signal|Nuclear export signal	NA	NA	NA	NA	-0.0323801339032457	0.0207337446303899	0.0497863883314722	down	NA	NA	NA	NA	NA	NA	NA	NA	NA	NA	NA	NA	11.7165200098818	11.3681906206698	11.9662547260861	11.4430132400825	11.4194046599745	11.4064217305931	11.5533008312146	11.4267787035261	10.8115666102663	10.7927205077775	8.43370714714045	8.72342606221719	10.4889735949067	10.1128621043057
Q8BPM0	Daam1	Disheveled-associated activator of morphogenesis 1	Cytoplasm	Nuclear localization signal	NA	NA	NA	NA	-0.77511931648652	0.0956823000471554	0.165049336054939	NS	NA	NA	NA	NA	NA	NA	NA	NA	NA	NA	NA	NA	NA	9.58383139074197	NA	9.87789395306553	9.64627817517886	9.26839398332855	9.59409937557873	8.48002436110079	9.60964722683309	10.1100417313505	9.09392196124273	6.50238977651424	8.9432057857075	8.78987180712481
Q922B2	Dars1	Aspartate--tRNA ligase, cytoplasmic	Cytoplasm|Nucleus	Nuclear localization signal|Nuclear export signal	-0.705141045636084	0.165622267835688	0.724686194889992	NS	-0.0323801339032457	0.0178322701904174	0.0443825391405945	down	0.464934508998531	1.88253136508902	NA	3.94802327633353	NA	2.09849638347369	0.56330502957463	NA	NA	NA	NA	0.56330502957463	12.4848852688003	12.409307407996	12.5158490927181	12.5077694688387	12.3608010168459	12.393495757556	12.4453513354592	12.435025437009	12.4138466648527	12.1177184530314	12.078985364808	12.1741642476709	12.2773048249102	12.2495074987137
Q9JII5	Dazap1	DAZ-associated protein 1	Cytoplasm|Nucleus	Nuclear localization signal	NA	NA	NA	NA	-0.0323801339032457	0.000193106640246521	0.00167591358780109	down	NA	NA	NA	NA	NA	NA	NA	NA	NA	NA	NA	NA	10.4311038199873	9.68182576799417	10.4340104366616	9.27852566392881	9.53209344261862	9.08572130390288	9.74054673918223	8.22298698264238	8.47695481924363	8.35810483306681	7.54168313929055	7.21313178926396	8.19573921770895	8.00143346353605
P31786	Dbi	Acyl-CoA-binding protein	Cytoplasm	Peroxisomal targeting signal	0.980013544257571	0.553240273366388	0.890656044485449	NS	-0.0323801339032457	0.543293091816812	0.62409052598444	NS	6.33698899980682	4.31221275011955	12.1166487832421	11.6873428631286	12.0738467505554	9.3054080293705	3.08745283942722	12.6009900341856	12.1827650616384	12.4751376968415	11.0807622360476	10.2854215736281	11.6851022590057	11.8908176520549	11.6815218239481	12.1559431792165	11.8840668947965	12.0691573162843	11.8944348542177	12.0473524526505	11.7876004739486	11.5843500087891	11.5518420306551	12.4410701646595	11.8162743767254	11.8714149179047
Q62418	Dbnl	Drebrin-like protein	Cytoplasm	Nuclear localization signal|Nuclear export signal	NA	NA	NA	NA	-0.3344465413523	0.0912137245863434	0.159446064828747	NS	NA	NA	NA	NA	NA	NA	NA	NA	NA	NA	NA	NA	10.0709575462177	10.5435537857273	10.3655253039899	10.5995232679448	11.1896941709885	10.8857969577978	10.609175172111	10.2551875256215	9.70316979684574	10.3955122227053	10.2722593686526	10.9121498150886	10.8801291907837	10.4030679866163
A2AKB9	Dcaf10	DDB1- and CUL4-associated factor 10	NA	NA	0.694246574753308	0.21864895813657	0.739343874826913	NS	NA	NA	NA	NA	10.1322676137141	10.8292035556775	9.37740269706507	9.78772156717413	10.2153260708278	10.0683843008917	13.7795667307939	10.2315997352674	9.82508698219456	9.81774984964776	10.1591510803216	10.762630875645	NA	NA	NA	NA	NA	NA	NA	NA	NA	NA	NA	NA	NA	NA
Q9DAR7	Dcps	m7GpppX diphosphatase	Cytoplasm|Nucleus	NA	0.909266136445605	0.527889015203678	0.887790127176262	NS	-0.0323801339032457	0.405941216977205	0.498446224134892	NS	5.70319740122189	2.86217554834706	9.9941886739313	10.1807843193085	9.8566993261919	7.71940905380013	2.40939604979383	10.1480366432784	10.0894959384246	10.0971856199297	10.3992616998021	8.62867519024574	11.6694268940742	11.5420159620786	11.3541882896824	11.6801933097267	12.1744425690639	11.8612473796624	11.713585734048	11.4140166081961	11.2898570506455	11.9788016188846	11.2328489168066	12.2033057825116	12.1390088432084	11.7096398033755
O08788	Dctn1	Dynactin subunit 1	Cytoplasm	NA	NA	NA	NA	NA	-0.868819087295286	0.0400331560829001	0.0828258499883106	NS	NA	NA	NA	NA	NA	NA	NA	NA	NA	NA	NA	NA	8.29253327814603	8.82152324040113	8.6657431713444	8.39748371096906	8.98200029979511	8.49537409504068	8.60910963261607	7.99498007284279	7.86576146028157	7.9903083807864	7.5716583119606	6.9965240614192	7.81549926394687	7.70578859187291
Q99KJ8	Dctn2	Dynactin subunit 2	Cytoplasm	Nuclear export signal	NA	NA	NA	NA	-0.0323801339032457	0.000362738501412885	0.002516698983254	down	NA	NA	NA	NA	NA	NA	NA	NA	NA	NA	NA	NA	11.3518688604197	11.3810823598442	11.9010835668148	11.6102467353703	11.5402548702766	11.2229713353116	11.5012512880062	10.2393204419449	11.010086930148	10.3895668570235	9.68975918462353	10.240848599745	10.8548298441616	10.4040686429411
Q3U1J4	Ddb1	DNA damage-binding protein 1	Cytoplasm	NA	0.594036858473291	0.477834287125901	0.845283790331845	NS	-0.0323801339032457	0.264295890855026	0.359112614264022	NS	4.76005218471409	3.38792563737371	7.60847796170234	7.82973109812235	5.83102389830383	5.88344215604326	2.72480112521689	7.37679343367035	7.70110284336159	7.67921145998687	6.90548621034706	6.47747901451655	11.5511964455213	11.4814143503867	11.5485969904358	11.4983692294858	11.3944757014598	11.2577491501329	11.455300311237	11.5803645587568	11.2462318581945	11.3505595272936	10.4696109067999	11.4299404639665	11.5095456788036	11.2643754989691
Q91VR5	Ddx1	ATP-dependent RNA helicase DDX1	Cytoplasm|Nucleus	Nuclear localization signal	NA	NA	NA	NA	-0.518942249747717	0.111354778336742	0.184766447018001	NS	NA	NA	NA	NA	NA	NA	NA	NA	NA	NA	NA	NA	9.46271727656338	8.89116708836261	9.24452422342962	8.80316011012058	9.16584856625774	8.55980008196092	9.02120289111581	9.08880303834014	8.45200411889009	8.56715073663177	7.67585926216015	8.14377190275651	8.24266213913389	8.36170853298542
Q501J6	Ddx17	Probable ATP-dependent RNA helicase DDX17	Cytoplasm|Nucleus	Nuclear localization signal	NA	NA	NA	NA	-1.29918417451032	0.092460456113038	0.160551489684655	NS	NA	NA	NA	NA	NA	NA	NA	NA	NA	NA	NA	NA	9.7804668983019	10.092384717604	10.4550130177433	9.98948581001095	9.91696936680093	NA	10.0468639620922	NA	8.10915943134654	8.88186945544902	NA	8.72772646821273	9.2237501725881	8.7356263818991
Q8VDW0	Ddx39a	ATP-dependent RNA helicase DDX39A	Cytoplasm|Nucleus	Nuclear localization signal	NA	NA	NA	NA	-0.238443935982207	0.0547470981861051	0.106110568548594	NS	NA	NA	NA	NA	NA	NA	NA	NA	NA	NA	NA	NA	12.4426212074965	12.4893850896503	12.5943222162556	12.4330148907369	12.2407128784765	12.2610510011825	12.4101845472997	12.439544964747	12.4740834772197	12.0507896747278	11.8057920626932	11.6500540220302	12.1805735389722	12.1001396233984
Q9Z1N5	Ddx39b	Spliceosome RNA helicase Ddx39b	Cytoplasm|Nucleus	Nuclear localization signal|Nuclear export signal	0.372976463683023	0.0320271124846814	0.704487161430975	NS	-0.0323801339032457	0.323115353293813	0.419061103362033	NS	9.88203058505353	10.1703121660186	10.4789262714937	10.5187592118344	10.3816547501012	10.2863365969003	11.129014785622	10.6848191430689	10.4501224113681	10.5824865514893	10.4501224113681	10.6593130605833	13.4477062224522	13.2984297470207	13.1986309380587	13.2221149716725	13.2316349979346	13.2922851654652	13.281800340434	13.1127336866941	13.2463027851187	12.9647227469894	13.3445284574608	13.3322623929302	13.1863936063806	13.197823945929
Q61656	Ddx5	Probable ATP-dependent RNA helicase DDX5	Cytoplasm|Nucleus	Nuclear localization signal	0.74564594744177	0.464887422038469	0.83884816167254	NS	-0.0323801339032457	0.023315408902262	0.0544026207719447	NS	0.307097249625525	1.47650622724316	NA	NA	NA	0.891801738434344	5.35828458926477	NA	NA	NA	NA	5.35828458926477	11.618704880464	11.4791422570167	11.5274596107626	11.8801168251435	11.1347791999079	11.2318086839398	11.4786685762058	11.4156767671875	11.1738326487321	11.2440364588303	10.0945543614718	9.88301465279798	10.8320322081544	10.773857849529
Q9CQJ6	Denr	Density-regulated protein	Cytoplasm|Nucleus	Nuclear localization signal	-0.0584266887955188	0.963443923541904	0.989722975058688	NS	NA	NA	NA	NA	0.766676788704897	2.95345807585438	7.68628378376894	8.38765301948756	NA	4.94851791695394	0.0693624149975979	6.19826526755189	7.69947743057068	6.433057154137	6.49592629637236	5.37921771272591	NA	NA	NA	NA	NA	NA	NA	NA	NA	NA	NA	NA	NA	NA
Q91YP3	Dera	Deoxyribose-phosphate aldolase	Cytoplasm	Nuclear export signal	NA	NA	NA	NA	-0.699952971872196	0.126219200915032	0.202778388355297	NS	NA	NA	NA	NA	NA	NA	NA	NA	NA	NA	NA	NA	9.56187217188979	8.94281326122139	9.76836550420097	9.04666621640515	9.34335792953646	8.68207752172287	9.22419210082944	8.46120115855742	8.54950136907729	7.75802552550892	NA	7.63564581269675	9.03667692931868	8.28821015903181
Q8BH86	Dglucy	D-glutamate cyclase, mitochondrial	Mitochondrion	Mitochondrial transit peptide	NA	NA	NA	NA	0.129221566069075	0.792815829534748	0.841863220518971	NS	NA	NA	NA	NA	NA	NA	NA	NA	NA	NA	NA	NA	6.98936222983448	7.08684262951049	6.59991492422365	6.2402258234612	5.81380324293	6.86384872797163	6.59899959632191	6.55485718846242	6.71193140358121	6.33479847891467	5.49357769048215	5.5719646874652	7.94216721743631	6.43488277772366
Q3U0B3	Dhrs11	Dehydrogenase/reductase SDR family member 11	Cytoplasm	NA	NA	NA	NA	NA	0.52646499519982	0.0357591860877438	0.0755665819212698	NS	NA	NA	NA	NA	NA	NA	NA	NA	NA	NA	NA	NA	13.4166550636706	13.6509873926904	13.2731970109768	13.9835996707945	14.2270904380022	13.934168186481	13.7476162937692	14.3297535388163	14.1923022022926	NA	NA	NA	14.2274131038499	14.2498229483196
O35286	Dhx15	ATP-dependent RNA helicase DHX15	Nucleus	Nuclear localization signal	NA	NA	NA	NA	-0.287066133217503	0.199295503487614	0.29174261781589	NS	NA	NA	NA	NA	NA	NA	NA	NA	NA	NA	NA	NA	10.8263845061753	10.0680839134414	10.8922598593383	10.3038328738243	10.3871627244859	10.2945364141967	10.4620433819103	10.5883330665255	10.495521881833	9.74925024955402	9.75628757578671	8.9441915057317	10.2907440408295	9.97072138671006
O70133	Dhx9	ATP-dependent RNA helicase A	Nucleus	Nuclear localization signal	-0.312311419945709	0.363929153839619	0.783267462299966	NS	-0.0323801339032457	0.0016120921442806	0.00754555367830441	down	0.117968740652397	1.36619067326893	0.408144677185393	1.26286808401232	0.112907852638463	0.6536160055515	0.696377788443224	0.130719820145759	0.409909493126114	0.158884353858559	0.310631472455299	0.341304585605791	12.1367381243074	11.7938508719041	11.8535471392347	11.9614869691629	11.7920765779275	11.6068816849656	11.857430227917	11.555035192939	11.1544663180867	11.0078214994466	10.0002051404571	10.5511559784083	11.2716519795957	10.9233893514889
O08808	Diaph1	Protein diaphanous homolog 1	Cytoplasm	Nuclear localization signal	NA	NA	NA	NA	-0.097345502580935	0.0451673654472904	0.0915018462808157	NS	NA	NA	NA	NA	NA	NA	NA	NA	NA	NA	NA	NA	13.0373025598012	12.9352367275835	13.0483682555421	12.8527296656554	12.796432540883	12.7596598246851	12.9049549290251	12.939329593359	12.9421228278081	12.721173656316	12.7685399164932	12.6332882024289	12.5729433865414	12.7628995971578
Q3UH60	Dip2b	Disco-interacting protein 2 homolog B	Cytoplasm|Cell membrane	Nuclear localization signal	NA	NA	NA	NA	0.252057669613683	0.495346094934908	0.583110117761212	NS	NA	NA	NA	NA	NA	NA	NA	NA	NA	NA	NA	NA	10.0404733069701	9.69447439627618	10.4552381626472	9.71191783552177	9.94354032065615	9.50547554119658	9.89185326054467	9.49170319506218	10.0483652958702	10.7694532475302	9.954282098316	10.0855896519317	10.4416801375485	10.1318456043765
Q09163	Dlk1	Protein delta homolog 1	Cell membrane|Lysosome/Vacuole	Signal peptide|Transmembrane domain	1.20087699988329	0.499097881595065	0.861841014963223	NS	6.74616947256196	0.000486094411295657	0.0030992095773247	up	5.78019790384047	2.10343896844105	8.52630469202449	9.63809205674136	7.27071747592116	6.66375021939371	0.530142300169688	10.4020857237598	7.06381905245079	11.6596676031813	9.66742141682344	7.86462721927699	8.42917238863722	6.5401262233136	6.06380529636335	7.38066513796482	NA	NA	7.10344226156975	13.3944817304232	13.4464007573631	14.2391432425603	15.0144151669353	13.8344441724155	13.6546239561117	13.9305848376348
P63037	Dnaja1	DnaJ homolog subfamily A member 1	Cytoplasm|Nucleus	Nuclear export signal	NA	NA	NA	NA	0.531557069761908	0.0381701650734949	0.07980109178032	NS	NA	NA	NA	NA	NA	NA	NA	NA	NA	NA	NA	NA	9.61266477282089	9.53077447147031	10.2774163152169	9.38537414044133	9.67784944046242	9.45623677359503	9.65671931900115	10.0815855183068	10.4594659095474	10.4693562748309	9.72764068388918	10.2918744219799	10.0037532586487	10.1722793445338
Q9QYJ0	Dnaja2	DnaJ homolog subfamily A member 2	Cytoplasm|Nucleus	Nuclear localization signal|Nuclear export signal	0.616316986894412	0.22515432239013	0.744892326327342	NS	0.612277761702791	0.000567286258174704	0.00347011972538326	up	1.0600983591648	2.71916497875388	2.87390756578914	6.04742151527293	NA	3.17514810474519	NA	2.83435342442611	6.33430737950742	6.42358252256781	3.27151896142354	4.71594057198122	12.0398002283945	12.3356224290736	12.207319814794	12.1822241798316	12.3206851707539	12.3564057727098	12.2403429325929	12.6567905373051	12.7682973841989	12.9918027319886	13.3065657015699	13.0050204693897	12.6498211587141	12.8963829971944
Q99KV1	Dnajb11	DnaJ homolog subfamily B member 11	Endoplasmic reticulum	Signal peptide	NA	NA	NA	NA	-0.0323801339032457	0.0000400164657445856	0.000580979798958428	down	NA	NA	NA	NA	NA	NA	NA	NA	NA	NA	NA	NA	11.2909652943802	11.5105358122636	11.1861504595187	11.4536771109642	11.4880423320892	11.3777206098307	11.3845152698411	10.4158539395966	9.68909300028275	9.67573574618272	9.05424653990728	9.25472648582189	10.0713208875307	9.69349609988698
P54103	Dnajc2	DnaJ homolog subfamily C member 2	Cytoplasm	Nuclear localization signal|Nuclear export signal	0.743889154732533	0.514354165467372	0.872813342559498	NS	NA	NA	NA	NA	3.18460769257854	1.06773143660302	6.48741311828067	8.12290204257227	NA	4.71566357250863	0.42082829273087	NA	5.99659400879437	6.78757665217717	7.08213916013023	5.07178452845816	NA	NA	NA	NA	NA	NA	NA	NA	NA	NA	NA	NA	NA	NA
Q91YW3	Dnajc3	DnaJ homolog subfamily C member 3	Endoplasmic reticulum	Signal peptide	NA	NA	NA	NA	-0.32426116343981	0.113301249674078	0.186613822992598	NS	NA	NA	NA	NA	NA	NA	NA	NA	NA	NA	NA	NA	13.1029678294852	12.4888909900665	12.4892480119478	12.4073082235907	12.4041550087035	12.4166044058645	12.5515290782764	11.9581375252806	12.6235557743874	11.9619569200348	11.374681282364	12.5514778106601	12.2768333523711	12.124440444183
Q6NZB0	Dnajc8	DnaJ homolog subfamily C member 8	Nucleus	Nuclear localization signal	-0.717137342257761	0.238429577349417	0.74671641317649	NS	NA	NA	NA	NA	0.973561297450829	3.5926349244405	1.57026278449262	1.63480440375921	NA	1.94281585253579	1.03155788945248	1.32355087247634	1.90013196117803	1.51409200065676	NA	1.4423331809409	NA	NA	NA	NA	NA	NA	NA	NA	NA	NA	NA	NA	NA	NA
Q8K1M6	Dnm1l	Dynamin-1-like protein	Cytoplasm	Nuclear export signal	0.697889121112765	0.45597406676092	0.83884816167254	NS	-0.0323801339032457	0.087567651163315	0.15427649103829	NS	NA	NA	4.69305919616449	4.37294766034617	NA	4.53300342825533	NA	2.98402225942722	5.20852628028789	2.80815669015423	6.4331182386879	4.35845586713931	11.2802280635188	11.2719056773711	11.2588058981292	11.1405971618909	11.0727549190086	11.1210949025646	11.1908977704139	11.2503906685325	11.1457527494165	10.9806469709315	10.3209780305221	11.0026822714568	11.0809330288583	10.9635639532863
P39054	Dnm2	Dynamin-2	Cytoplasm	Nuclear export signal	NA	NA	NA	NA	-0.260634464356093	0.0514664307270669	0.101636477808616	NS	NA	NA	NA	NA	NA	NA	NA	NA	NA	NA	NA	NA	11.9884235496344	11.8932424942202	12.0631851523914	11.8602828682312	11.6907102361659	11.6119528354388	11.8512995226803	11.8045948956382	11.6528379900483	11.8724756212755	11.1334974813967	11.3144425815314	11.594430994802	11.5620465941153
Q8C147	Dock8	Dedicator of cytokinesis protein 8	Cytoplasm	Nuclear export signal	NA	NA	NA	NA	-0.143134536254868	0.733727210296474	0.795082422767706	NS	NA	NA	NA	NA	NA	NA	NA	NA	NA	NA	NA	NA	9.29732058667221	9.78124482809655	10.2715962205578	9.03175976071948	8.64433490825566	8.24960408237726	9.21264339777983	9.78814719888458	8.63077308252416	9.7442219440058	8.84403419732751	7.79020954873774	9.16205974594489	8.99324095290411
O70469	Dok2	Docking protein 2	Cytoplasm	Nuclear export signal	NA	NA	NA	NA	-0.0323801339032457	0.000496392498841702	0.00315118800884125	down	NA	NA	NA	NA	NA	NA	NA	NA	NA	NA	NA	NA	11.5033156594761	11.1254134005357	11.327644955144	11.1003870204801	11.1046765843357	11.1362017105236	11.2162732217492	10.4995132693659	9.82699184796357	10.4534455853563	9.09619940735409	8.68907386342731	10.4651661294202	9.83839835048123
Q9CWQ0	Dph5	Diphthine methyl ester synthase	Cytoplasm|Nucleus	Nuclear export signal	NA	NA	NA	NA	-0.733528916637685	0.0563456005522358	0.108671465763722	NS	NA	NA	NA	NA	NA	NA	NA	NA	NA	NA	NA	NA	10.3820214033232	9.69362728334995	10.8323813496014	10.4337110871647	11.0052029189633	9.74760482420643	10.3490914777682	9.46374949861708	9.95732321584608	9.99562120159307	9.03812610864758	8.47032288006742	9.71788585897568	9.44050479395782
Q99KK7	Dpp3	Dipeptidyl peptidase 3	Cytoplasm	NA	0.394602797357533	0.682551735747656	0.919326789942571	NS	-0.0323801339032457	0.509019782654712	0.595629118807902	NS	5.82515027845403	4.29582995167427	8.27974947790463	8.51146265462143	7.47389008916661	6.87721649036419	2.64174127984008	8.53718884704784	8.23813130902957	8.56882017539843	8.3732148272927	7.27181928772172	11.7122098981032	11.7416101084979	11.836324937225	11.8852276897985	11.5969643201463	11.645595501466	11.7363220758728	11.8106585145097	11.6857522844948	11.6370929556968	11.4304519234724	11.8698477425041	11.6531686323015	11.6811620088299
Q9ET22	Dpp7	Dipeptidyl peptidase 2	Extracellular	Signal peptide	NA	NA	NA	NA	1.35264741701425	0.00101918824824754	0.00536270863507429	up	NA	NA	NA	NA	NA	NA	NA	NA	NA	NA	NA	NA	9.4881913304956	9.76896275962559	10.9158340720514	10.432776228457	9.53557471867781	9.24345309727279	9.89746536776337	11.2595478150573	11.2546659749356	11.7004929094595	10.9763994167803	10.6820398868869	11.2641369854317	11.1895471647585
Q8BVG4	Dpp9	Dipeptidyl peptidase 9	Cytoplasm	Nuclear export signal	NA	NA	NA	NA	0.0465848355214239	0.891740372023087	0.917890445189971	NS	NA	NA	NA	NA	NA	NA	NA	NA	NA	NA	NA	NA	7.16566590673294	7.44265399351593	9.15990007000693	7.37051720081859	7.46975018363083	7.77007813996796	7.72976091577886	7.9735465684523	NA	7.61118776882798	NA	8.20949028899129	7.33371848561835	7.78198577797248
Q99LT0	Dpy30	Protein dpy-30 homolog	Cytoplasm|Nucleus	Nuclear export signal	-0.214330124673127	0.891804224777208	0.967772732813785	NS	-0.0323801339032457	0.721044412222108	0.784592393035576	NS	3.85565618591517	1.83129348837959	7.30640610916683	7.59102922460536	3.76793096964774	4.87046319554294	0.596548821555613	8.44174620450735	7.08174571355727	7.51657337721501	7.40579719654611	6.20848226267627	7.61779724165814	6.76171076719935	7.98883924892916	6.67782114510236	7.62408366742229	7.74528527309703	7.40258955723472	7.49737736691491	6.61293512916038	5.3517080738555	NA	6.95952691850708	8.20724441216474	6.92575838012052
O08553	Dpysl2	Dihydropyrimidinase-related protein 2	Cytoplasm	Nuclear localization signal	1.13946719397444	0.197845263581907	0.724686194889992	NS	-0.0323801339032457	1.88481621421488E-07	0.0000268671983989903	down	4.42995934853818	3.96232957652158	7.16819765731359	5.55932033181433	4.75467838478767	5.17489705979507	3.49286835372498	7.20126687991267	6.8439174749187	7.06333962789042	6.97042893240079	6.31436425376951	12.7750119304261	12.663950185999	12.5748586278149	12.5659364676525	12.4307413540495	12.6753614899117	12.6143100093089	11.9421508480354	11.8751970778639	11.8871479113347	11.7732475973212	11.997984251336	12.0058445438193	11.9135953716184
Q9D6N5	Drap1	Dr1-associated corepressor	Nucleus	Nuclear localization signal	NA	NA	NA	NA	-0.334339984021348	0.106951268078198	0.179742324058536	NS	NA	NA	NA	NA	NA	NA	NA	NA	NA	NA	NA	NA	9.63377190794097	9.64063036456212	8.98856290503893	9.03903361963618	8.62065950967586	8.80339864014412	9.12100949116636	9.69265980627549	8.54401993485723	8.67319587116839	8.55618155224044	8.35787135949367	7.47863670084363	8.55042753747981
P55849	Dsc1	Desmocollin-1	Cell membrane	Signal peptide|Transmembrane domain	-1.16422243254303	0.467824378112241	0.83884816167254	NS	NA	NA	NA	NA	9.91570821984542	0.962003513460284	9.28442043085206	8.10129720402932	9.60304830042998	7.57329553372341	NA	NA	9.12458604973435	NA	8.62975083728507	8.87716844350971	NA	NA	NA	NA	NA	NA	NA	NA	NA	NA	NA	NA	NA	NA
Q61495	Dsg1a	Desmoglein-1-alpha	Cell membrane	Signal peptide|Transmembrane domain	0.468400010767099	0.748031401231316	0.944712071382653	NS	NA	NA	NA	NA	5.25513767527085	0.334704353294899	5.13412185268209	NA	NA	3.57465462708261	NA	6.04178006819313	7.31066079799827	NA	NA	6.6762204330957	NA	NA	NA	NA	NA	NA	NA	NA	NA	NA	NA	NA	NA	NA
E9Q557	Dsp	Desmoplakin	Cytoplasm	Nuclear localization signal	-0.52268377335438	0.72157200530651	0.939617500941202	NS	NA	NA	NA	NA	3.58545010062254	3.1778406442326	4.05191643158242	3.22224322361414	0.117581858344438	2.83100645167923	NA	0.0237008122890041	7.16603396270546	0.0237008122890041	4.32817780434078	2.88540334790606	NA	NA	NA	NA	NA	NA	NA	NA	NA	NA	NA	NA	NA	NA
Q9R0P5	Dstn	Destrin	Cytoplasm	Nuclear export signal	-0.0863649034120602	0.940236209246752	0.98231652007806	NS	-0.0323801339032457	0.0279130983050269	0.0629870622718239	NS	0.907496344265837	2.10157258939161	3.71847947593481	5.3703139082226	1.76852610788703	2.77327768514038	0.244843002299646	6.56079988955553	0.253704901729445	3.35925066465506	6.28563580253327	3.34084685215459	11.8039858481643	11.9324663506414	11.599126202358	11.8563612949038	11.906159785364	12.035633921819	11.8556222338751	11.9663031141363	12.2605115130792	11.964941434561	12.1555360101705	12.4372836013901	12.1473824484437	12.1553263536301
Q8BHA3	Dtd2	D-aminoacyl-tRNA deacylase 2	Cytoplasm	NA	NA	NA	NA	NA	-0.0155161042457493	0.905293036096458	0.926576420076717	NS	NA	NA	NA	NA	NA	NA	NA	NA	NA	NA	NA	NA	11.4410098443594	11.4656877022318	11.1076210503195	11.7570829899662	11.8358069045178	11.7476838247766	11.5591487193619	11.5106633180459	11.0714837922077	11.7027937417622	11.6961377131985	12.1091204839328	11.8187544113033	11.6514922434084
Q9D7X3	Dusp3	Dual specificity protein phosphatase 3	Cytoplasm	Peroxisomal targeting signal	NA	NA	NA	NA	0.150515282361934	0.0920859443221267	0.160286013087876	NS	NA	NA	NA	NA	NA	NA	NA	NA	NA	NA	NA	NA	11.761596663086	11.9168311506187	11.834527185706	11.7302152249508	11.8145806342697	11.7936027712122	11.8085589383072	11.8000336179422	12.2493910608196	12.1300460624542	11.8382338663947	11.8779038274353	11.9142346271558	11.9683071770336
Q9CQ43	Dut	Deoxyuridine 5'-triphosphate nucleotidohydrolase	Nucleus	NA	0.620951072242633	0.103309164075411	0.724686194889992	NS	-0.0323801339032457	0.00606578925548584	0.0200234895844248	down	9.05425745575837	7.37565929671704	9.2153236809194	9.31031668292183	8.99198355873078	8.78950813500949	9.73911128950007	9.46774134894599	9.27040461632128	9.35971510057389	9.2153236809194	9.41045920725213	11.6912794357394	11.1735588643255	11.3363490513918	11.323926908892	11.6268144149752	11.4482911573933	11.4333699721195	10.6395659413412	10.8415053882762	11.0196976204519	10.4333717884011	10.5061822742696	11.4274554858145	10.8112964164257
Q9JHU4	Dync1h1	Cytoplasmic dynein 1 heavy chain 1	Cytoplasm	NA	-0.479332600516758	0.334757318487203	0.776421256554466	NS	-0.0323801339032457	0.000128182034027535	0.00130308175945438	down	0.580107880208304	3.01206203968152	NA	NA	NA	1.79608495994491	0.905452977201881	NA	NA	NA	NA	0.905452977201881	11.8512444445118	11.8617759050778	11.9844649637478	11.7967728391233	11.7128131801302	11.771718356744	11.8297982815558	11.4385260516411	11.2448096596964	11.1984906998416	10.6760012290057	10.7699709108488	11.3108986018432	11.1064495254795
O88487	Dync1i2	Cytoplasmic dynein 1 intermediate chain 2	Cytoplasm|Nucleus	Nuclear localization signal	NA	NA	NA	NA	-0.368416647754502	0.120494189242587	0.195584770944489	NS	NA	NA	NA	NA	NA	NA	NA	NA	NA	NA	NA	NA	9.87617886535965	10.0003138096097	10.7931967448057	10.2897258453842	10.0122930057669	10.1551414237491	10.1878082824459	8.96691337529804	9.71476262426388	9.7623096614125	10.5320108065514	9.30093632992727	10.2047688490369	9.74695027441499
Q8R1Q8	Dync1li1	Cytoplasmic dynein 1 light intermediate chain 1	Cytoplasm	Nuclear export signal	NA	NA	NA	NA	-0.0323801339032457	0.00104424185804097	0.00545790411136082	down	NA	NA	NA	NA	NA	NA	NA	NA	NA	NA	NA	NA	12.6247191173575	12.78551352811	13.0600101572233	12.6236883986473	12.4083058672691	12.6126239615446	12.685810171692	12.4155912012709	12.393960957125	12.2055448994097	11.3994969905029	11.3875203552364	11.9472385936866	11.9582254995386
Q6PDL0	Dync1li2	Cytoplasmic dynein 1 light intermediate chain 2	Cytoplasm	Nuclear export signal	NA	NA	NA	NA	-0.0323801339032457	0.00375738117373281	0.0142308543005146	down	NA	NA	NA	NA	NA	NA	NA	NA	NA	NA	NA	NA	10.7288260245061	10.090350463395	10.7941854498186	10.2006920092941	10.1499434126271	9.11136480666019	10.1792270277168	9.12127135908732	8.64740310626806	9.7630992042308	8.20498568129418	8.71016945828161	8.79737359109165	8.87405040004227
Q9D0M5	Dynll2	Dynein light chain 2, cytoplasmic	Cytoplasm	NA	NA	NA	NA	NA	-0.705797604802031	0.116413495231942	0.190538998458961	NS	NA	NA	NA	NA	NA	NA	NA	NA	NA	NA	NA	NA	12.082523828615	11.5120855502187	12.3536604731724	11.9320513708996	11.5028931799109	11.0839628075915	11.744529535068	11.7109528803757	11.9283153924522	11.3802933288659	10.343959745795	8.25563653805472	10.6288017897456	10.7079932792149
P62627	Dynlrb1	Dynein light chain roadblock-type 1	Cytoplasm|Lysosome/Vacuole	NA	NA	NA	NA	NA	-0.0323801339032457	0.000569227024795893	0.00347011972538326	down	NA	NA	NA	NA	NA	NA	NA	NA	NA	NA	NA	NA	12.1724102721038	12.5303615597874	12.6381726221552	12.21076529799	12.1639549359936	12.5323985187812	12.3746772011352	11.7898976893843	11.417203154977	11.5699779430305	11.495417473501	11.8408628150047	12.0929793887617	11.7010564107765
P51807	Dynlt1	Dynein light chain Tctex-type 1	Cytoplasm|Nucleus	Nuclear export signal	NA	NA	NA	NA	-0.0323801339032457	0.0114660953104102	0.0318209512331384	down	NA	NA	NA	NA	NA	NA	NA	NA	NA	NA	NA	NA	11.592435994695	11.5312036002541	11.3615425719145	11.4781909890404	11.0908288952998	11.1914328758438	11.3742724878413	11.0028484199381	11.2840215519645	8.80947963012914	10.0466482027148	9.59618914424843	10.8636608195523	10.2671412947579
Q922Y0	Dyrk3	Dual specificity tyrosine-phosphorylation-regulated kinase 3	NA	NA	NA	NA	NA	NA	0.125578162927931	0.871750490691671	0.902843308721625	NS	NA	NA	NA	NA	NA	NA	NA	NA	NA	NA	NA	NA	9.62553228182858	9.82647153260261	11.4038583480178	8.81611778664997	10.156335285686	8.72902288015082	9.7595563524893	10.1953537749063	9.522968242123	11.7508672059731	8.19832061668195	9.04519942357458	10.3558576661671	9.84476115490434
Q61508	Ecm1	Extracellular matrix protein 1	Extracellular	Signal peptide	NA	NA	NA	NA	1.02850794603179	0.000173289313468494	0.0015797537413872	up	NA	NA	NA	NA	NA	NA	NA	NA	NA	NA	NA	NA	11.362192854506	11.5525862158575	11.4888465339934	11.6097778451215	12.0553217456571	12.0959822998283	11.6941179158273	12.4222900813786	12.5636028975715	13.0564434045498	13.3381013924514	12.7722090747194	12.643406919837	12.7993422950846
Q6PDI5	Ecpas	Proteasome adapter and scaffold protein ECM29	Cytoplasm	NA	NA	NA	NA	NA	-0.325220232884738	0.360794262745718	0.455495494352082	NS	NA	NA	NA	NA	NA	NA	NA	NA	NA	NA	NA	NA	8.10210044388091	8.19732625193499	8.99144790419765	7.54503216691159	8.01046484102732	8.00070360471637	8.14117920211147	8.03526299187499	7.77039409777178	8.41965814571398	7.23552386031874	NA	7.55576986396279	7.80332179192845
Q07139	Ect2	Protein ECT2	Cytoplasm|Nucleus	Nuclear localization signal	NA	NA	NA	NA	-0.0710841934129315	0.759487362479293	0.81401786560647	NS	NA	NA	NA	NA	NA	NA	NA	NA	NA	NA	NA	NA	10.3635104233771	10.07736314274	9.95612002156889	9.76512729012255	9.55731358184978	9.92966714971742	9.94151693489595	9.8883263949933	10.4153378139333	10.2061485648608	9.14941457915188	9.34522432465841	9.93285115324365	9.82288380514022
P10126	Eef1a1	Elongation factor 1-alpha 1	Cytoplasm|Nucleus	Nuclear localization signal	0.154445986084869	0.512495265497236	0.871341080023347	NS	-0.0323801339032457	0.124515216051917	0.201070915313497	NS	10.5039931356417	10.545792013025	10.206481904082	10.3163877653915	10.4531297160864	10.4051569068453	11.6907943102123	9.98344148053945	10.2840703812655	10.1457822208291	10.6939260718047	10.5596028929302	14.1272145843526	14.0492797649935	13.8960896331973	13.9198775124621	14.0084554282189	14.146971654884	14.0246480963514	14.2698607883069	14.4557159640926	13.9270518338958	14.3491116741769	14.1705254597834	13.9344639734997	14.1844549489592
O70251	Eef1b	Elongation factor 1-beta	Cytoplasm	Nuclear export signal	0.718550680769306	0.320999505167484	0.776421256554466	NS	-0.0323801339032457	0.0744055153568786	0.134100974804121	NS	10.9986061758544	7.27384528133106	11.0369148383644	11.0432304737197	11.1032954099779	10.2911784358495	10.7161208007687	11.0376114636064	11.0215166932262	11.2666555485866	11.006741076906	11.0097291166188	13.7005104693491	13.6186570491868	13.4646925045523	13.5682181833493	13.4948928901219	13.7076988916267	13.592444998031	13.8450317104595	13.8176258123038	13.5115809892612	13.6651014447311	13.7563484759931	13.6645815671552	13.710044999984
P57776	Eef1d	Elongation factor 1-delta	Cytoplasm	Nuclear export signal	0.429225394109608	0.490945437815003	0.856232221903547	NS	-0.0323801339032457	0.341528106789787	0.43679940574746	NS	10.0794807642939	7.52389653951256	10.7938102714601	10.8934063294592	10.2071888756432	9.89955655607379	8.85985458180392	10.8902685281083	10.7123519344694	11.0113684266285	10.170066279907	10.3287819501834	12.7693987119198	12.8762889089683	12.7998168730782	12.6791949553921	12.7329172940246	12.883782584477	12.79023322131	13.1050701799467	13.0392678363403	12.6382792150005	12.7458104762995	12.818558491426	12.7983840730398	12.8575617120088
Q9D8N0	Eef1g	Elongation factor 1-gamma	Cytoplasm	Nuclear export signal	0.45502743389647	0.34090003233068	0.776421256554466	NS	-0.0323801339032457	0.354138868549291	0.448537759196517	NS	10.2958534466718	8.50579988892863	10.5999922462317	10.7571606271401	10.3480118741747	10.1013636166294	10.3157425149112	10.398112550857	10.4505663945458	10.9487786637387	10.6687551285765	10.5563910505259	13.7202391225314	13.6783693584145	13.5259849394513	13.661854023442	13.5579025568638	13.6718205477502	13.6360284247422	13.7628130847183	13.8944869918202	13.3890299913982	13.8094174710642	13.7333380722569	13.539010733954	13.6880160575353
P58252	Eef2	Elongation factor 2	Cytoplasm|Nucleus	Nuclear export signal	0.167657873040045	0.130954551995451	0.724686194889992	NS	0.581217991823218	0.0000692652045253261	0.000841921245703189	up	8.85613947045539	8.8615530130171	9.14587228185864	9.36799499240654	9.01102614224495	9.04851717999653	9.441195935914	9.29602055821097	9.0945084761045	9.43110784550879	8.81804244944458	9.21617505303657	13.4682966735222	13.5166583336826	13.2735711188293	13.4644644112566	13.5489431848434	13.6251917204861	13.4828542404367	14.0821143169497	14.1864012542075	13.7675924606092	14.2710176819396	14.1822787493055	13.9178126475066	14.0678695184197
Q9D4J1	Efhd1	EF-hand domain-containing protein D1	Cytoplasm	Nuclear export signal	NA	NA	NA	NA	-0.0323801339032457	0.00732941853216174	0.0228026354333921	down	NA	NA	NA	NA	NA	NA	NA	NA	NA	NA	NA	NA	10.6267868596224	10.931762283825	10.975473951258	11.128456608519	10.8804617946504	10.9979525474668	10.9234823408903	10.3495466164679	10.0558769921323	10.6830508653119	9.27403810673239	10.3935340449873	10.7151387037501	10.245197554897
Q9D8Y0	Efhd2	EF-hand domain-containing protein D2	Cytoplasm	Nuclear localization signal|Nuclear export signal	-0.774496085024656	0.233570523185823	0.74671641317649	NS	NA	NA	NA	NA	NA	NA	5.65232194506646	6.67054495160003	6.09518930241146	6.13935206635932	NA	NA	5.37189748304875	5.30119786578263	NA	5.33654767441569	NA	NA	NA	NA	NA	NA	NA	NA	NA	NA	NA	NA	NA	NA
O08810	Eftud2	116 kDa U5 small nuclear ribonucleoprotein component	Cytoplasm|Nucleus	Nuclear export signal	0.233149815768645	0.703158192439233	0.929236887124255	NS	-0.0323801339032457	0.00205562560657713	0.00907949563693785	down	0.706131647231822	NA	6.04762370493882	4.5325250409161	NA	3.76209346436225	3.51251016315604	NA	5.48129485357117	1.11146337088993	NA	3.36842279587238	10.4782246157447	10.1285797566605	10.5609514444875	10.2234809460272	10.40527823179	10.3361757144318	10.3554484515236	9.69271099805415	9.36421801101658	9.39081893809603	8.06235957944866	8.89373006306685	9.55550402012221	9.15989026830074
Q9WVK4	Ehd1	EH domain-containing protein 1	Cytoplasm|Lysosome/Vacuole	NA	NA	NA	NA	NA	0.331774052018306	0.000198310919349076	0.00168704322008143	up	NA	NA	NA	NA	NA	NA	NA	NA	NA	NA	NA	NA	12.0647736020568	11.9148620058582	12.0068403195963	12.0590759586039	11.6798717689746	11.7691589530714	11.9157637680269	12.2602903021559	12.166975124167	12.3001497474942	12.5207277780079	11.924329194456	12.0574132321204	12.2049808964002
Q9QXY6	Ehd3	EH domain-containing protein 3	Cytoplasm|Lysosome/Vacuole	NA	NA	NA	NA	NA	0.516595873670292	0.0000864487368705813	0.00100408606972646	up	NA	NA	NA	NA	NA	NA	NA	NA	NA	NA	NA	NA	13.2433669395778	13.4267276826191	13.347145214609	13.5491465783111	13.2467515036168	13.4752420955953	13.3813966690549	13.953374249303	13.999165073016	13.8926745158209	14.0709811981284	13.8029264870397	13.7047822837097	13.9039839678363
Q9EQP2	Ehd4	EH domain-containing protein 4	Cytoplasm|Lysosome/Vacuole	NA	NA	NA	NA	NA	0.466089801616076	0.00164281246249609	0.00760756142194766	up	NA	NA	NA	NA	NA	NA	NA	NA	NA	NA	NA	NA	11.502522483976	11.2920675513604	11.529368188455	11.5013204799967	11.1355154861572	10.8785679110615	11.3065603501678	11.8548777773917	11.7472628295429	11.9570059543196	11.9523159353195	11.2973917415349	11.4722103826903	11.7135107701331
P48024	Eif1	Eukaryotic translation initiation factor 1	Cytoplasm	Nuclear export signal	-0.307009505970839	0.522589044090983	0.88337648029995	NS	-0.0323801339032457	0.2617027108917	0.356515943247772	NS	9.85834062509189	11.1277210113205	11.9872918918689	10.5412499201	9.35182299994191	10.5732852896646	7.98204093433286	10.826945366856	10.6933538040211	11.0195004396974	10.8095383735617	10.2662757836938	10.3510492017843	10.2616235899193	10.4479805412471	9.92645968832899	10.3117945691587	9.89749109489257	10.1993997808885	10.3107930382105	10.0241731455923	10.3064220740295	8.86531023716682	9.28952530108854	10.3667197778298	9.8604905956529
Q61749	Eif2b4	Translation initiation factor eIF-2B subunit delta	Cytoplasm|Nucleus	Nuclear localization signal	-0.170644119341359	0.443704490567695	0.829821802572348	NS	NA	NA	NA	NA	0.434382662901532	2.00220490747633	NA	NA	NA	1.21829378518893	0.730146376964268	NA	NA	NA	NA	0.730146376964268	NA	NA	NA	NA	NA	NA	NA	NA	NA	NA	NA	NA	NA	NA
Q8CHW4	Eif2b5	Translation initiation factor eIF-2B subunit epsilon	Cytoplasm	Nuclear localization signal	NA	NA	NA	NA	-0.717715036812018	0.160143850186318	0.244503950430523	NS	NA	NA	NA	NA	NA	NA	NA	NA	NA	NA	NA	NA	11.4915072172873	9.70523502101462	11.1964228301679	9.87022601453193	9.86900756534099	8.81935885364543	10.1586262503314	9.8038261400226	9.05967599547818	9.58402971336364	8.13753916731531	9.1108090365802	9.67075661641254	9.22777277819541
Q6ZWX6	Eif2s1	Eukaryotic translation initiation factor 2 subunit 1	Cytoplasm	Nuclear localization signal	0.732360758563058	0.406964570694034	0.806302336198053	NS	-0.0323801339032457	0.531203361150129	0.614706177330925	NS	1.89692285784079	0.692930838531602	4.80449350549221	4.30407790487348	1.50880574587023	2.64144617052166	1.24873830084591	4.37561196478537	3.48631681024106	4.6010140141087	3.15735355544256	3.37380692908472	11.8699439446012	11.7611937570364	11.6159730098968	11.6663291417252	11.8082149310454	11.6914311911343	11.7355143292399	11.953031838299	11.8154316333216	11.4752440319982	11.5160182691877	11.0047614429018	11.7863583408051	11.5918075927522
Q9Z0N1	Eif2s3x	Eukaryotic translation initiation factor 2 subunit 3, X-linked	Cytoplasm|Nucleus	Nuclear localization signal|Nuclear export signal	NA	NA	NA	NA	-0.22761465427181	0.542169288317536	0.623256190675877	NS	NA	NA	NA	NA	NA	NA	NA	NA	NA	NA	NA	NA	8.07184547698328	7.54906527178264	8.83101023652247	6.67894115461458	7.10100888347489	6.79421207589819	7.50434718321268	7.33763056576246	7.30575852622168	7.17456071841528	7.49217013755628	6.55554924001892	6.43596776240659	7.05027282506354
P23116	Eif3a	Eukaryotic translation initiation factor 3 subunit A	Cytoplasm|Nucleus	Nuclear localization signal|Nuclear export signal	-1.09872788940713	0.176003372874369	0.724686194889992	NS	-0.0323801339032457	0.133177254610914	0.211144525004968	NS	NA	NA	5.55031272907536	5.66585346310612	NA	5.60808309609074	0.228887298110139	NA	NA	NA	NA	0.228887298110139	10.540119863903	9.70059813855925	10.7311819922947	10.026774038908	10.2957345247711	9.73914079298408	10.1722582252367	10.4214094859249	10.013437337254	9.9855901683926	8.50412281169287	8.56875659565626	9.52799144525635	9.50355130736281
Q8JZQ9	Eif3b	Eukaryotic translation initiation factor 3 subunit B	Cytoplasm|Nucleus	Nuclear localization signal	0.510955089879577	0.537320076971298	0.887790127176262	NS	-0.0323801339032457	0.13743738486926	0.21680263528672	NS	2.23012437534584	0.576241083751583	3.24707391480436	5.51872703740922	0.570510568705108	2.42853539600322	0.564780053658633	3.0116830489891	2.81756477303887	5.40866897617067	2.89475557755672	2.9394904858828	11.3128922778936	10.9640490436679	11.1353595853895	11.3040988635607	11.0113083355689	11.0316431609521	11.1265585445054	11.2045840168563	10.982022684244	10.9731063484073	9.94676657246865	10.6428528544078	11.1743489431758	10.8206135699266
Q8R1B4	Eif3c	Eukaryotic translation initiation factor 3 subunit C	Cytoplasm|Nucleus	Nuclear localization signal|Nuclear export signal	0.376103979648403	0.819077834549407	0.9460833332049	NS	-0.0323801339032457	0.207044166178555	0.30031938257907	NS	3.8825984936086	7.25073002500446	8.28009115801529	8.41089229782045	7.39500621425318	7.0438636377404	8.2175999632178	8.18439663722931	NA	7.6182191873047	9.3821191920656	8.35058374495435	12.0110045078657	11.4815702400374	12.1346239515359	11.4641741570808	11.5977170614335	11.3787383076357	11.6779713709315	12.131124657468	11.7555319890774	11.6709631463649	10.3367415181208	10.1323753371705	11.2847799677408	11.2185861026571
O70194	Eif3d	Eukaryotic translation initiation factor 3 subunit D	Cytoplasm|Nucleus	Nuclear export signal	-0.82091072338343	0.111881331229189	0.724686194889992	NS	NA	NA	NA	NA	0.592141358950149	2.96313391896294	1.30710354832431	2.0956336457914	NA	1.7395031180072	0.856019578578717	NA	NA	NA	NA	0.856019578578717	NA	NA	NA	NA	NA	NA	NA	NA	NA	NA	NA	NA	NA	NA
P60229	Eif3e	Eukaryotic translation initiation factor 3 subunit E	Cytoplasm	Nuclear export signal	0.441177767745575	0.69569021735846	0.927411926095505	NS	-0.0323801339032457	0.104747560905466	0.176894878706689	NS	4.22828983610098	4.23073609570535	7.97085910085535	8.36292987641538	4.74189436109709	5.90694185403483	0.693517389180263	7.55464630624729	7.71009868755705	8.06429758196741	7.71803814395003	6.34811962178041	11.3795317524014	11.0544510581759	11.4354295672817	11.2231011601963	11.280271356475	11.1175715859179	11.2483927467414	11.0909297308953	10.9142458014751	10.9942586081023	10.7027011919843	10.2374895442764	11.1367608632627	10.8460642899993
Q9DCH4	Eif3f	Eukaryotic translation initiation factor 3 subunit F	Cytoplasm|Nucleus	Nuclear export signal	-0.308070053345791	0.792558639029245	0.944749538927369	NS	-0.0323801339032457	0.892718704664991	0.917890445189971	NS	6.77901408716396	NA	9.11373832637629	9.35790293133404	9.40199840330534	8.66316343704491	NA	NA	7.91217993361816	8.04559105841706	8.46324704780175	8.14033934661233	12.4217212007627	11.7373763103168	11.7796181782891	11.8904322344818	12.3812972091304	12.1784187166277	12.0648106416014	12.3589347502677	11.2529358750314	12.1537023455662	11.9590669037791	12.329925004807	12.4012078810394	12.0759621267485
Q9Z1D1	Eif3g	Eukaryotic translation initiation factor 3 subunit G	Cytoplasm|Nucleus	Nuclear localization signal|Nuclear export signal	0.3053947776182	0.741837422563832	0.942305049759549	NS	-0.0323801339032457	0.00268342222114781	0.0109573074030202	down	3.50574000463769	3.08783281652758	4.04004159974954	7.56241193760748	5.34864559837792	4.70893439138004	1.6271448990908	6.51296959408629	5.37426291388694	7.60071541266232	3.95655302526484	5.01432916899824	12.0468019906532	11.6470404862081	11.6750402188592	11.8253370500196	11.9179935466972	11.793208217155	11.8175702515987	11.1927425355032	10.9081055027461	11.0740486038829	10.230677561214	10.7307626267189	11.3971954902234	10.9222553867148
Q91WK2	Eif3h	Eukaryotic translation initiation factor 3 subunit H	Cytoplasm|Nucleus	Nuclear export signal	-0.703612056195414	0.41095788756982	0.810130510360014	NS	-0.0323801339032457	0.0737731670437158	0.1332676565951	NS	0.342705465555901	4.54446863184688	NA	2.83269930942061	NA	2.5732911356078	1.29606417703449	NA	2.63609312264716	NA	NA	1.96607864984083	11.9159787223811	11.6774330681674	11.4981974120952	11.9127925076809	11.866964606205	11.9048135779424	11.796029982412	11.7691426986387	11.8084130644573	11.5454327949197	11.3120028147788	11.9607846688103	11.3859834689886	11.6302932517656
Q9QZD9	Eif3i	Eukaryotic translation initiation factor 3 subunit I	Cytoplasm	Nuclear export signal	1.24153570930657	0.355452396473088	0.779639755521831	NS	-0.0323801339032457	0.0385649724885622	0.0805191436245878	NS	5.20911302167652	3.17333290011328	9.14536460679001	9.40406462119667	4.99869891630413	6.38611481321612	2.19401565374951	8.96576042160697	9.0122581513976	9.10769125810764	8.85852712775176	7.6276505225227	10.6383438918675	10.5873306439307	11.018766306562	10.304429191923	10.5917996933669	9.8685588055698	10.50153808887	10.1102416474189	9.96124618008602	10.0756370266014	8.6746288747818	9.39363960216588	10.0968905588598	9.7187139816523
Q3UGC7	Eif3j1	Eukaryotic translation initiation factor 3 subunit J-A	Cytoplasm	Nuclear localization signal|Nuclear export signal	-0.610248940930494	0.193201963212103	0.724686194889992	NS	NA	NA	NA	NA	0.358870442871622	2.91582735059756	0.194543551567334	NA	0.0158364576970807	0.8712694506834	0.518105582292518	NA	0.139180604605331	NA	NA	0.328643093448925	NA	NA	NA	NA	NA	NA	NA	NA	NA	NA	NA	NA	NA	NA
Q9DBZ5	Eif3k	Eukaryotic translation initiation factor 3 subunit K	Cytoplasm|Nucleus	Nuclear export signal	-0.975202300737544	0.331853044350255	0.776421256554466	NS	-0.0323801339032457	0.0211714656228619	0.0505279423084436	NS	7.04670357343406	5.51862040304527	7.07795602411431	7.63697221735369	6.67865329179733	6.79178110194893	0.662610097461596	6.65428563465183	7.04074061877697	7.279443806856	7.44581384831054	5.81657880121139	11.8944680459451	11.8021723167924	11.8708535571655	12.0314528334218	11.9239967415862	11.591957418953	11.852483485644	11.5967876620455	11.2626266630208	11.1288428073127	11.3545493337154	10.628805731122	11.7058572845577	11.2795782469624
Q8QZY1	Eif3l	Eukaryotic translation initiation factor 3 subunit L	Cytoplasm|Nucleus	Nuclear export signal	-0.465834390043672	0.673577822725153	0.918323769535546	NS	-0.0323801339032457	0.150655572782728	0.232966408405638	NS	NA	1.74871897349196	7.13414423032994	7.21589253635737	NA	5.36625191339309	0.384786043829265	NA	6.76266913356705	5.88249127662796	6.99029085173834	5.00505932644065	12.3662116468575	12.4194796037485	12.2962849191732	12.3507114976393	12.2365468797247	12.138808805545	12.3013405587814	12.4267194835694	12.1465663671533	12.0706147744181	11.5397319415531	12.1296848202084	12.2449559157434	12.0930455504409
Q99JX4	Eif3m	Eukaryotic translation initiation factor 3 subunit M	Cytoplasm|Nucleus	Nuclear export signal	-0.876446864088271	0.324382597431051	0.776421256554466	NS	-0.0323801339032457	0.0960227696148208	0.16545461841323	NS	0.558142328672294	3.64723890022336	5.85550091151702	5.68235912847835	NA	3.93581031722276	1.43270030849671	NA	NA	7.76061091123827	NA	4.59665560986749	11.2439577584834	11.086776453938	11.3894481112733	10.8464768338087	10.7605594711512	10.6416252941657	10.9948073204701	11.0147687051841	10.3448134309353	11.108744079083	9.52358426139804	9.65933596547595	10.8583594693596	10.418267651906
P60843	Eif4a1	Eukaryotic initiation factor 4A-I	Cytoplasm|Nucleus	Nuclear export signal	-0.105446493325968	0.63032020348853	0.907471954278316	NS	0.326262926237621	0.00748474134810229	0.0230119106545576	up	9.93785920319534	11.4805100996757	10.2029414332646	10.1904057880877	10.0454418831353	10.3714316814717	10.6407299466341	10.1543195779083	10.1350117585614	10.3059488130225	10.0939158446027	10.2659851881458	13.2421361923838	13.1737270579127	12.9156402062754	13.1230600348357	13.100873223623	13.1737730221375	13.1215349561947	13.5218936760801	13.6231473618558	13.1965999099187	13.574247345993	13.4802108766923	13.2239423917922	13.436673593722
A0A0N4SVP8	Eif4a3l2	RNA helicase	Cytoplasm|Nucleus	Nuclear localization signal	NA	NA	NA	NA	0.0779060827316148	0.307922869043661	0.403024255977012	NS	NA	NA	NA	NA	NA	NA	NA	NA	NA	NA	NA	NA	12.8866970061464	12.7951917809139	12.6670789519036	12.8595846229667	12.8846012198741	12.975748281933	12.8448169772896	12.8211234923961	13.0079451306565	12.8302300399398	NA	13.0024838672028	12.9998098620727	12.9323184784536
Q8BGD9	Eif4b	Eukaryotic translation initiation factor 4B	Cytoplasm	Nuclear localization signal	0.411571974202909	0.747716491655204	0.944712071382653	NS	-0.0323801339032457	0.996890321348641	0.996890321348641	NS	8.97378101161614	2.14257366826096	9.08805870291145	9.28775082573783	8.41222149771044	7.58087714124737	3.43922928344181	9.660022279273	9.20057290188658	9.14614575652889	8.51627535612106	7.99244911545027	12.8234278253158	12.6426067321156	12.6683282130992	12.7429114154818	12.5255696778267	12.7465427732482	12.6915644395146	12.7186206410664	12.8529492514207	12.3961691610407	12.8455413251633	12.5629488523538	12.5086054281229	12.6474724431946
P63073	Eif4e	Eukaryotic translation initiation factor 4E	Cytoplasm	Nuclear export signal	NA	NA	NA	NA	-0.371358446794983	0.0634764697016397	0.119139481135052	NS	NA	NA	NA	NA	NA	NA	NA	NA	NA	NA	NA	NA	12.0328581097697	11.8769138791816	11.9603303223851	11.9246378890066	11.9123513580261	12.0420245986507	11.9581860261699	11.8764909056934	11.9195755618467	11.8183481241696	10.5304976292126	11.3963290037719	11.9618270462441	11.583844711823
Q6NZJ6	Eif4g1	Eukaryotic translation initiation factor 4 gamma 1	Cytoplasm	Nuclear localization signal|Nuclear export signal	0.362586336046742	0.807775330448109	0.944749538927369	NS	-0.0323801339032457	0.112067955462247	0.185361344055699	NS	4.44132827955303	5.21809857592123	8.11859712988202	8.58791687978721	8.42087800660243	6.95736377434918	NA	8.34874717363947	6.16161657192668	8.7261331720538	9.15281463105848	8.09732788716961	11.3940399508608	11.1274546651801	11.6257757588258	11.1188476223303	11.364864628715	10.9138238875064	11.2574677522364	11.1746083256844	11.1147623448633	11.0958226190982	9.55614322050244	10.3975524852898	11.1150420146227	10.7423218350101
Q62448	Eif4g2	Eukaryotic translation initiation factor 4 gamma 2	Cytoplasm	Nuclear export signal	NA	NA	NA	NA	-0.614661798064567	0.0522073983691747	0.102627033352736	NS	NA	NA	NA	NA	NA	NA	NA	NA	NA	NA	NA	NA	9.21868717108866	9.04625291561771	9.46324990488982	9.40641549358378	9.1089854399841	8.87545216707283	9.18650718203948	8.7991846462223	9.30497056367728	8.67724247763812	7.52689863971089	8.18305982547364	8.64356056275847	8.52248611924678
P59325	Eif5	Eukaryotic translation initiation factor 5	Cytoplasm	Nuclear localization signal	0.276515334456721	0.863481732304522	0.954708805253488	NS	-0.0323801339032457	0.324283905177824	0.420229060594073	NS	3.67253583345281	7.78534656629507	7.17762979283684	6.68464571963087	NA	6.3300394780539	NA	5.94052454865815	5.95006160556928	6.74462986946046	6.53132345835907	6.29163487051174	10.6260039741318	10.1713745734879	10.9882956226168	10.146637640044	9.41821348488757	9.7963071207454	10.1911387359856	10.9890484146725	10.1222814974323	10.2848065905619	10.0234363279495	9.8409692090398	10.3623826880309	10.2704874546145
P63242	Eif5a	Eukaryotic translation initiation factor 5A-1	Cytoplasm	Nuclear export signal	0.20087375809203	0.027081473398229	0.704487161430975	NS	-0.0323801339032457	0.053699798926576	0.104702420050334	NS	10.6808006726207	10.3874114936217	10.7155950722105	10.7997814253004	10.73860177233	10.6644380872167	10.7531089051259	11.0114926063724	10.9240531108643	10.8652055934228	10.772699010758	10.8653118453087	15.0857294604198	15.0157414904866	14.9580087383265	14.9650714486464	14.9430657324911	15.1134303097969	15.0135078633612	15.1143986766086	15.3284652083024	14.9564555396096	15.3482118885303	15.1010978452715	15.0721224908212	15.1534586081906
Q05D44	Eif5b	Eukaryotic translation initiation factor 5B	Cytoplasm	Nuclear localization signal	NA	NA	NA	NA	-0.994593892603035	0.0298112223931266	0.0659294735013012	NS	NA	NA	NA	NA	NA	NA	NA	NA	NA	NA	NA	NA	10.7939722864008	10.3146037337482	11.2398399364267	10.1362834535828	10.1096127822432	10.2323440731248	10.4711093775877	9.74045179884831	9.37998801492436	9.73037894364328	8.47952802031319	8.25314990476492	10.2450484328076	9.30475751921694
Q3UP87	Elane	Neutrophil elastase	Extracellular	Signal peptide	NA	NA	NA	NA	0.122226437294728	0.44113029790443	0.533632152974045	NS	NA	NA	NA	NA	NA	NA	NA	NA	NA	NA	NA	NA	13.7478974568918	13.5263206332691	13.6559202445226	13.5592259391216	13.3652094706241	13.3695963617944	13.5373616843706	13.4148782052604	13.5241485669754	13.7896397913586	14.1244322685077	13.8009663624132	13.2746313243607	13.654782753146
P70372	Elavl1	ELAV-like protein 1	Cytoplasm|Nucleus	Nuclear localization signal	-0.089913687457687	0.674237230315376	0.918323769535546	NS	-0.0323801339032457	0.0000450746087472531	0.000626657048248419	down	0.490761276487923	1.110223024625E-16	0.564446003874678	1.78535162977835	1.110223024625E-16	0.56811178202819	0.888878598964041	0.501052934726974	0.153373179396955	NA	NA	0.514434904362656	11.975464063023	11.9385880372529	11.7887294506869	11.9340285471356	11.8721037036828	12.0491435825795	11.9263428973934	11.1946901430883	11.235138976836	10.8821560959896	10.1708008571602	10.4406844804803	11.2140126905763	10.8562472073551
Q8BPU7	Elmo1	Engulfment and cell motility protein 1	Cytoplasm	Nuclear export signal	NA	NA	NA	NA	-0.0254606489034742	0.867461729167421	0.899589941358807	NS	NA	NA	NA	NA	NA	NA	NA	NA	NA	NA	NA	NA	10.8039320958076	9.94760256153848	10.2445078103241	10.0519799138287	10.1147594098626	9.96013907729287	10.1871534781091	10.4647253870237	9.81967197435385	10.3918760580782	10.0443507337062	9.41977365865436	10.2368247176211	10.0628704215729
Q8BHL5	Elmo2	Engulfment and cell motility protein 2	Cytoplasm	Nuclear export signal	2.29503755538608	0.143192211323523	0.724686194889992	NS	NA	NA	NA	NA	8.98138971725313	1.78810269079054	8.89770485796643	9.09338537426077	7.80509185055315	7.3131348981648	4.73189032641068	9.35518020751907	8.53473320533858	9.49179665139151	9.00591491100154	8.22390306033227	NA	NA	NA	NA	NA	NA	NA	NA	NA	NA	NA	NA	NA	NA
P62869	Elob	Elongin-B	Cytoplasm|Nucleus	Nuclear export signal	1.85471186182255	0.143312230899014	0.724686194889992	NS	-0.0323801339032457	0.585593323912438	0.66440689717417	NS	5.63619802722565	2.61218296636924	8.88089350839745	9.14155711802112	6.0211031309632	6.45838695019533	5.89984175010403	8.67087092335557	8.87201242639671	9.05406218171358	9.06870677851948	8.31309881201787	10.9638221314381	10.6639970837583	10.9871677078391	10.6215563797709	10.765363238511	10.5591941012903	10.7601834404346	11.1666628484309	10.9142860602897	10.9969597552585	10.0782080230278	10.770055427291	11.0277625711676	10.8256557809109
P83940	Eloc	Elongin-C	Cytoplasm|Nucleus	Nuclear export signal	NA	NA	NA	NA	0.20966917383752	0.392846394882886	0.485928270749738	NS	NA	NA	NA	NA	NA	NA	NA	NA	NA	NA	NA	NA	11.885370667337	12.237945721374	12.0387990260283	11.7790703304089	12.5401958290666	12.3300975860308	12.1352465267076	12.5736064283726	12.2373217232975	11.2987812336733	12.5251868338273	12.5924602533658	12.6160044537334	12.307226821045
O08579	Emd	Emerin	Nucleus|Endoplasmic reticulum	Transmembrane domain	NA	NA	NA	NA	-0.0750789499966324	0.859970852592482	0.894187199512607	NS	NA	NA	NA	NA	NA	NA	NA	NA	NA	NA	NA	NA	8.01301012931173	8.72831450587258	8.47368021997272	7.12464700947966	8.66626662658046	7.03174554121787	8.00627733873917	8.30557811861301	7.54092478754889	NA	NA	NA	7.51129494193417	7.78593261603202
Q99K41	Emilin1	EMILIN-1	Extracellular	Signal peptide	NA	NA	NA	NA	1.05918140495418	0.0000204506510095293	0.000392230407018112	up	NA	NA	NA	NA	NA	NA	NA	NA	NA	NA	NA	NA	11.1056031786261	11.5502141543849	11.6653699186201	11.4756000918916	12.1072601908122	11.8841831219033	11.6313717760397	12.4508841886403	12.6170899607384	13.0628877316798	13.1136800081795	12.8312218005016	12.5699422087371	12.7742843164128
Q8K482	Emilin2	EMILIN-2	Extracellular	Signal peptide	NA	NA	NA	NA	1.94475985355714	0.000656053911979759	0.00381709285982886	up	NA	NA	NA	NA	NA	NA	NA	NA	NA	NA	NA	NA	8.16982129474372	9.6541210495331	9.49623589378154	8.57424083101956	9.45486747608867	8.45493256601759	8.96736985186403	10.4842219521344	11.0340023940695	11.9200364013283	10.3589234828457	10.8251255439617	11.3043713122219	10.9877801810936
Q7TNG5	Eml2	Echinoderm microtubule-associated protein-like 2	Cytoplasm	NA	NA	NA	NA	NA	-0.0323801339032457	0.000250630116775064	0.0019649401155165	down	NA	NA	NA	NA	NA	NA	NA	NA	NA	NA	NA	NA	12.3542228835016	12.5269936234387	12.5020289949518	12.4728210661662	12.3689887190028	12.364914402219	12.43166161488	12.0341212874112	11.9098049309624	11.9017519283312	11.3561356489002	11.9912882651452	11.9822433960141	11.8625575761274
P17182	Eno1	Alpha-enolase	Cytoplasm	NA	0.331861437921779	0.290120372593856	0.771076681327887	NS	-0.0323801339032457	0.0488218440503805	0.0975193012369383	NS	8.83907897582393	7.58226889852798	9.00422841078922	9.11373494354935	8.83484215583157	8.67483067690441	8.98344416367052	9.02109731581388	8.93712562458925	9.10834930638681	8.98344416367052	9.0066921148262	14.6506850522552	14.4729400877601	14.3070265810025	14.5020088348022	14.4831842875143	14.6523164617305	14.5113602175108	14.7366896963169	14.9323238419352	14.5266045951301	15.0316864934022	14.7720452074609	14.5409520354406	14.756716978281
P21550	Eno3	Beta-enolase	Cytoplasm	Nuclear localization signal	NA	NA	NA	NA	0.206539023812462	0.489553550682106	0.578462673300334	NS	NA	NA	NA	NA	NA	NA	NA	NA	NA	NA	NA	NA	12.4658308010816	12.1317989898908	10.5482460067993	13.0887713600689	13.7989687991072	13.9401265707896	12.6622904212895	12.2329346767465	11.6750052599013	13.1794543064426	14.3947266184223	14.0595375403404	13.5772367643976	13.1864825277084
Q8BGB7	Enoph1	Enolase-phosphatase E1	Cytoplasm|Nucleus	NA	0.460457333104296	0.6710439192115	0.918323769535546	NS	-0.0323801339032457	0.234537561050592	0.328352585470828	NS	NA	2.97943613455976	NA	5.42891043321442	NA	4.20417328388709	NA	NA	6.40859089788465	NA	6.6043290009325	6.50645994940858	9.95472320781004	10.2374782794631	11.0995994512477	9.5566197633902	10.7237238417515	9.65760792814589	10.2049587453014	9.68458020743192	8.68999695051281	10.8023451305679	9.57403111651015	9.22072337064614	9.62599019363326	9.59961116155036
P06802	Enpp1	Ectonucleotide pyrophosphatase/phosphodiesterase family member 1	Cell membrane|Lysosome/Vacuole	Signal peptide|Transmembrane domain	NA	NA	NA	NA	-0.998400245452059	0.0443423319254328	0.0900631819418117	NS	NA	NA	NA	NA	NA	NA	NA	NA	NA	NA	NA	NA	NA	8.84572909374882	9.8032091123296	8.04885892366756	7.92538735362382	8.29099621545167	8.58283613976429	8.02493276965125	6.76669736999641	8.27997647355205	6.7396037616227	6.64197469024923	7.89736743576275	7.39175875013906
Q3TIW9	Enpp7	Ectonucleotide pyrophosphatase/phosphodiesterase family member 7	Cell membrane	NA	NA	NA	NA	NA	0.277227723417146	0.319825681027188	0.415481912055204	NS	NA	NA	NA	NA	NA	NA	NA	NA	NA	NA	NA	NA	10.7921244252256	10.0188736981361	10.4620413111302	10.7599444704723	10.3938449795205	9.94173159026779	10.3947600791254	10.5284960995641	10.2853290467752	11.2488538869819	10.7992345529659	10.1235002350181	10.9152351174722	10.6501081564629
Q9JIX0	Eny2	Transcription and mRNA export factor ENY2	Cytoplasm|Nucleus	Nuclear export signal	NA	NA	NA	NA	-0.0323801339032457	0.0194038815546882	0.0472442333505452	down	NA	NA	NA	NA	NA	NA	NA	NA	NA	NA	NA	NA	10.3806164287592	10.2237709801501	10.7011025420792	10.3963916340014	10.8318988295388	10.7084471183754	10.540371255484	10.5632268629606	9.36591817698501	10.8558371123736	8.57195067139548	9.88780871403767	10.3041031839319	9.92480745361404
P48193	Epb41	Protein 4,1	Cytoplasm|Cell membrane	Nuclear localization signal	NA	NA	NA	NA	-0.333814069068549	0.264633596176894	0.359260154809845	NS	NA	NA	NA	NA	NA	NA	NA	NA	NA	NA	NA	NA	8.14622056485779	8.73530898369215	9.40846985010437	8.06503148048753	7.99465244148737	7.65407645068515	8.33395996188573	8.11217930517438	7.33849739517566	8.70682994890137	7.9206966435681	8.53019463835904	7.56745858094219	8.02930941868679
Q8CGC7	Eprs1	Bifunctional glutamate/proline--tRNA ligase	Cytoplasm	Nuclear localization signal|Nuclear export signal	0.00696296349527614	0.956901970317354	0.989722975058688	NS	-0.0323801339032457	0.00581008922258297	0.0195079655267882	down	NA	NA	5.3838651284557	5.18946705845628	NA	5.28666609345599	NA	NA	4.4872332261586	5.40523848036104	0.75049011534509	3.54765394062158	10.760235491593	10.5215810962224	10.8676674316458	10.5523865247719	10.5141624822782	10.4505519422042	10.6110974947859	10.1731953372896	10.1792308760478	10.126123194847	9.40925971290589	10.230795216672	10.2651717361734	10.0639626789893
P42567	Eps15	Epidermal growth factor receptor substrate 15	Cytoplasm|Lysosome/Vacuole	Nuclear export signal	NA	NA	NA	NA	-0.0323801339032457	0.0142067399919923	0.0373761213212146	down	NA	NA	NA	NA	NA	NA	NA	NA	NA	NA	NA	NA	10.2782412399132	10.2451116750705	10.6631248698284	9.67519113150074	10.2537117020148	9.87242961446853	10.1646350387994	9.34432510043908	9.00556581614739	8.98020100768149	7.12244205205604	9.4073066730657	9.34448016066003	8.86738680167495
Q60902	Eps15l1	Epidermal growth factor receptor substrate 15-like 1	Cytoplasm|Lysosome/Vacuole	Nuclear export signal	NA	NA	NA	NA	-0.0569290160062717	0.912057084250513	0.932272169559846	NS	NA	NA	NA	NA	NA	NA	NA	NA	NA	NA	NA	NA	7.07817194953489	8.60322387416563	9.03964341566271	7.17992308213442	6.71529589531529	6.90123812291511	7.58624938995467	7.25646224282351	NA	7.71682995987519	NA	NA	6.64310453499531	7.20546557923134
Q80TH2	Erbin	Erbin	Cytoplasm|Cell membrane	Nuclear localization signal	NA	NA	NA	NA	0.289472374507747	0.123570433117666	0.199957109523736	NS	NA	NA	NA	NA	NA	NA	NA	NA	NA	NA	NA	NA	12.2420172204882	12.6369878098517	12.8533876130117	12.6629139265367	12.3549200864419	12.5997963816685	12.5583371729998	12.6004845924105	12.816436869581	12.8640607871857	13.528964941128	12.9779999266451	12.3827657337525	12.8617854751171
P84089	Erh	Enhancer of rudimentary homolog	Cytoplasm|Nucleus	Nuclear export signal	1.50882843122563	0.0394260169201042	0.704487161430975	NS	NA	NA	NA	NA	9.58825655054211	8.81415800579117	9.21447573092889	8.43317930380917	6.46787960515129	8.50358983924452	9.7739489958265	9.94067815408726	9.71379963262734	9.5940192878747	7.80570547935936	9.36563030995503	NA	NA	NA	NA	NA	NA	NA	NA	NA	NA	NA	NA	NA	NA
Q8R180	Ero1a	ERO1-like protein alpha	Endoplasmic reticulum	Signal peptide	NA	NA	NA	NA	-0.0323801339032457	0.00723603652986027	0.0226922105576418	down	NA	NA	NA	NA	NA	NA	NA	NA	NA	NA	NA	NA	10.0203791188997	10.2853466536815	10.6119031325679	9.93313669314153	10.9203087200745	10.2394713115456	10.3350909383185	9.21745872322168	9.20877507284724	10.3380612090516	8.60928106267679	8.59769536732889	9.65341262617602	9.2707806768837
P57759	Erp29	Endoplasmic reticulum resident protein 29	Endoplasmic reticulum	Signal peptide	NA	NA	NA	NA	-0.0323801339032457	0.00802820177965913	0.0243545476223697	down	NA	NA	NA	NA	NA	NA	NA	NA	NA	NA	NA	NA	13.6344514556734	13.4963049836918	13.4478837625261	13.4003689440166	13.3135543884847	13.3917727702126	13.4473893841009	13.3512106872115	13.415565042526	13.0808589633161	13.0827118376576	13.3292401071901	13.2574345640638	13.2528368669942
Q9D1Q6	Erp44	Endoplasmic reticulum resident protein 44	Endoplasmic reticulum	Signal peptide	NA	NA	NA	NA	-0.367388319658844	0.0646345425641539	0.120651146119754	NS	NA	NA	NA	NA	NA	NA	NA	NA	NA	NA	NA	NA	11.6156472687464	11.7697894894855	11.7214925743427	11.6569125423078	11.6347094852335	11.3904655198618	11.6315028133296	11.7122993442098	11.3904084575914	11.3026658022097	10.4281384044702	10.9937007248383	11.6044758903436	11.2386147706105
Q9R0P3	Esd	S-formylglutathione hydrolase	Cytoplasm	NA	-0.182772298961441	0.571236921544593	0.896733595161468	NS	-0.0323801339032457	0.809606564394665	0.854857301663862	NS	6.23321078635224	5.28205783605017	6.66718691731531	7.93815656071801	6.35797876044691	6.49571817217653	6.04164535399782	6.5811443565822	6.52596776361385	6.5612947389048	5.85467715297677	6.31294587321509	12.9947847862287	13.1866450502918	13.0938064721627	13.0381738480875	12.8333441052225	13.0906858828351	13.0395733574714	13.0830181451356	13.2767938298752	12.7696592380667	13.0778392119066	12.9435994624099	12.7883309025501	12.9898734649907
Q3U7R1	Esyt1	Extended synaptotagmin-1	Cell membrane|Endoplasmic reticulum	Signal peptide|Transmembrane domain	NA	NA	NA	NA	-0.0323801339032457	0.00235604674328771	0.0100116024213418	down	NA	NA	NA	NA	NA	NA	NA	NA	NA	NA	NA	NA	9.40200289977337	8.69086075226858	9.68202556271318	8.71930991726746	8.92467437313475	8.374350729203	8.96553737239339	8.08708021578814	8.05264235068588	8.27314718687922	7.18360175193538	6.93398603780025	7.91034965249834	7.74013453259787
Q8BWY3	Etf1	Eukaryotic peptide chain release factor subunit 1	Cytoplasm	Nuclear export signal	-0.241542073141488	0.782645427318096	0.944749538927369	NS	-0.0323801339032457	0.129709845236204	0.206692111108097	NS	11.610608281062	8.06811825116475	11.4287032185423	11.5325454558955	12.0021923420245	10.9284335097378	8.27778169424766	11.1858325945236	11.0059102072853	11.4452967377664	11.5196359491589	10.6868914365964	11.4301823882391	11.5239723596378	11.6726698482795	11.5099141141501	11.4997091218961	11.332577722679	11.4948375924803	11.6913125384617	11.3624951662407	11.2974687679298	10.791943984061	10.6324338304129	11.4165320731628	11.1986977267115
Q99LC5	Etfa	Electron transfer flavoprotein subunit alpha, mitochondrial	Mitochondrion	Mitochondrial transit peptide	NA	NA	NA	NA	0.361706631175394	0.0685716943582508	0.126345965633064	NS	NA	NA	NA	NA	NA	NA	NA	NA	NA	NA	NA	NA	11.8195412550799	11.6972134903215	10.8506848013933	12.236738472829	11.6587309212385	11.4029365159134	11.6109742427959	11.5847312644772	12.1668585298687	11.9954986332997	12.6571869717412	11.911506480074	11.776986261642	12.0154613568505
Q9DCW4	Etfb	Electron transfer flavoprotein subunit beta	Cytoplasm|Mitochondrion	NA	NA	NA	NA	NA	-0.0323801339032457	0.00178047434521256	0.00802236716463589	down	NA	NA	NA	NA	NA	NA	NA	NA	NA	NA	NA	NA	10.978901636461	10.2133233939514	10.2609528283771	10.6080992989156	10.3976451584761	10.0689936934214	10.4213193349337	9.13244950060292	9.31185543105731	7.33756309542316	NA	7.64915807998938	9.12241668120219	8.51068855765499
Q61545	Ewsr1	RNA-binding protein EWS	Cytoplasm|Nucleus	Nuclear localization signal	NA	NA	NA	NA	-0.539147809507449	0.0922023245167265	0.160286013087876	NS	NA	NA	NA	NA	NA	NA	NA	NA	NA	NA	NA	NA	9.35873162272664	9.26447304557399	9.40360930761513	8.81668003294541	9.77237412837186	9.32284416799802	9.32311871753851	8.15482506302238	8.61388460527997	9.64955348385209	8.9112110218723	8.61834575825898	9.11735771297657	8.84419627421038
D3YUP5	Exoc3l2	Exocyst complex component 3-like 2	Cytoplasm	Nuclear export signal	NA	NA	NA	NA	-0.0264825897183613	0.924087128519373	0.939668364149401	NS	NA	NA	NA	NA	NA	NA	NA	NA	NA	NA	NA	NA	10.2485021102363	10.6153450877064	11.1978132416427	10.8594694170177	11.0734901044297	10.6834881580645	10.7796846865162	10.6633219109756	10.4660745404701	11.67010982004	10.791930048499	10.6116765827289	10.760317793237	10.8272384493251
Q6DIA2	Exoc3l4	Exocyst complex component 3-like protein 4	Cytoplasm|Lysosome/Vacuole	NA	NA	NA	NA	NA	1.34226190480127	0.0138081307795672	0.036884410668418	up	NA	NA	NA	NA	NA	NA	NA	NA	NA	NA	NA	NA	7.87464508367493	8.64129641866991	9.82274121992321	8.43342108213847	9.18338008545679	8.33591118393137	8.71523251229911	9.7133765023555	9.09077637043342	10.856761127466	10.8274009039958	9.65889299730687	10.2646306068307	10.0686397513981
O35382	Exoc4	Exocyst complex component 4	Cytoplasm|Lysosome/Vacuole|Golgi apparatus	Nuclear export signal	NA	NA	NA	NA	0.0531066169944741	0.87553627631165	0.905209632759755	NS	NA	NA	NA	NA	NA	NA	NA	NA	NA	NA	NA	NA	9.4358476752383	10.2940994799587	10.9236236069036	10.2705124319197	10.0347410374611	10.1503650206254	10.1848648753511	10.8426470472242	10.427484148649	9.70609554303823	NA	NA	9.8110123093266	10.1968097620595
Q61188	Ezh2	Histone-lysine N-methyltransferase EZH2	Nucleus	Nuclear localization signal	-0.389089259746675	0.107372940519844	0.724686194889992	NS	NA	NA	NA	NA	16.4292575096794	16.6106398891837	15.4705369678998	15.1959361248824	16.4515619173946	16.0315864818079	15.5144704100006	15.6776435343563	15.566002108195	15.7315646743149	15.7228053834396	15.6424972220613	NA	NA	NA	NA	NA	NA	NA	NA	NA	NA	NA	NA	NA	NA
P26040	Ezr	Ezrin	Cytoplasm	Nuclear export signal	-0.000182759493277729	0.99928572322316	0.99928572322316	NS	-0.0323801339032457	0.12543674820589	0.20177121811865	NS	5.09780044652498	5.13626425783658	5.88672856012761	5.55622770749418	5.30150053049396	5.39570430049546	5.21020501692075	5.65689938338471	5.51823607888153	5.37410248780991	5.21816473801405	5.39552154100219	10.5739741748632	10.8147011938994	10.9564816689987	10.6085923574546	11.1360520187975	11.1927569455273	10.8804263932568	10.5336087548959	10.5433988849525	11.1863916725167	10.4674545160597	10.5168840061835	11.1822746969228	10.7383354219219
O88792	F11r	Junctional adhesion molecule A	Cell membrane	Signal peptide|Transmembrane domain	NA	NA	NA	NA	0.919274695642605	0.000644697697065322	0.00380032326691137	up	NA	NA	NA	NA	NA	NA	NA	NA	NA	NA	NA	NA	12.2043144630784	11.5619687197057	11.9973089475848	12.3519766064321	12.167841767983	12.058217424555	12.0569379882232	12.4932347773097	12.862722728529	12.9476852419647	13.7766582993982	13.0637639669374	12.6988492925327	12.9738190511119
Q8BH61	F13a1	Coagulation factor XIII A chain	Cytoplasm	NA	NA	NA	NA	NA	0.18082687636888	0.0438866494831931	0.0893691771294114	NS	NA	NA	NA	NA	NA	NA	NA	NA	NA	NA	NA	NA	13.0154304553417	13.3730655044935	13.3785208711964	13.2299759345092	12.9628962880408	13.1682502243253	13.1880232129845	13.4076841153394	13.4803882492798	13.1926549200883	13.4607376023462	13.4046592602433	13.1878309393512	13.355659181108
P30558	F2r	Proteinase-activated receptor 1	Cell membrane	Transmembrane domain	NA	NA	NA	NA	0.576916632906199	0.00423617919484021	0.0156290093588457	up	NA	NA	NA	NA	NA	NA	NA	NA	NA	NA	NA	NA	13.9068309540398	13.666531371346	13.5538228562658	13.1097573503163	13.6736293805861	13.6464280402298	13.592833325464	13.9952204645575	14.1257941020275	14.1417353525849	14.5400853040237	14.2149224724869	13.8718274290174	14.1482641874496
O88634	F2rl3	Proteinase-activated receptor 4	Cell membrane	Transmembrane domain	NA	NA	NA	NA	0.979607587082766	0.000142900452289707	0.00138313524191519	up	NA	NA	NA	NA	NA	NA	NA	NA	NA	NA	NA	NA	12.9291790110761	13.0682574550295	12.858004237096	13.3137072740411	13.240338917689	13.2883581733014	13.1163075113722	13.6485211421891	13.8988508562496	14.1616241167551	15.0111437876869	14.3769702723927	13.8744783988613	14.1619314290225
O88783	F5	Coagulation factor V	Extracellular	Signal peptide	NA	NA	NA	NA	1.42675534443695	0.0000123387014023812	0.000316620796319917	up	NA	NA	NA	NA	NA	NA	NA	NA	NA	NA	NA	NA	10.7030543524869	11.0343135922827	11.3810292541021	11.1102652927489	11.5287216606466	11.1400135696228	11.1495662869817	12.1187783898561	12.2592014169065	12.9167066803929	13.27286967905	12.8161662237835	12.4718467028794	12.6425948488114
Q05816	Fabp5	Fatty acid-binding protein 5	Cytoplasm	Nuclear export signal	0.442362817111654	0.662399847249183	0.918323769535546	NS	-0.0323801339032457	0.0166374875236741	0.0421447179921179	down	11.8229076540362	7.06590933344147	11.8007411100045	11.6990268741002	12.1847760555357	10.9146722054236	9.12614958692398	11.5412049125898	11.515424114833	11.5432628890661	11.9436908914578	11.1339464789741	12.1804313489316	11.9592916806413	11.9768709879303	12.3316125357946	12.2173194495081	12.1927958712671	12.1430536456788	11.880091551503	11.7642255070928	11.9521403359553	12.3302764314757	12.0046744103218	11.9401528904675	11.978593521136
Q61160	Fadd	FAS-associated death domain protein	Cytoplasm|Nucleus	Nuclear export signal	NA	NA	NA	NA	-0.583990861926497	0.0334881537295133	0.0723270317463869	NS	NA	NA	NA	NA	NA	NA	NA	NA	NA	NA	NA	NA	11.3489030913495	11.1934803460063	11.2951167926985	11.3083804990629	11.154252501655	11.2704284726974	11.2617602839116	10.5113725573718	11.1004689319528	11.3024248067849	9.76546472601049	10.1433264257879	11.2284156201917	10.6752455113499
P54731	Faf1	FAS-associated factor 1	Cytoplasm|Nucleus	Nuclear localization signal|Nuclear export signal	NA	NA	NA	NA	0.818085463535735	0.000468736219445987	0.00308814450458532	up	NA	NA	NA	NA	NA	NA	NA	NA	NA	NA	NA	NA	NA	11.82403212123	12.5029744079186	12.2993637471352	12.3737515968037	NA	12.2500304682719	12.957106317734	13.0167150710934	13.0806584360439	13.2467899850486	13.1193169982723	13.2203665801639	13.106825564726
C0HKD1	Fam205a2	Protein FAM205A-2	NA	NA	-7.71194286057401	0.000427800289616309	0.0752072909145471	NS	NA	NA	NA	NA	10.5608134816096	7.12066943023466	11.3217766077784	8.60392336830399	14.209027448592	10.3632420673037	NA	0.00671642071702117	NA	NA	13.2497796129316	6.62824801682431	NA	NA	NA	NA	NA	NA	NA	NA	NA	NA	NA	NA	NA	NA
Q91VU0	Fam3c	Protein FAM3C	Golgi apparatus	Signal peptide|Transmembrane domain	NA	NA	NA	NA	2.51456141539435	1.60827469697367E-06	0.0000833796861257063	up	NA	NA	NA	NA	NA	NA	NA	NA	NA	NA	NA	NA	8.90744611846119	9.47862516367313	9.87240306869093	9.39945573305945	9.94584013514618	9.57565713686463	9.52990455931592	11.8345041102026	11.5357852142113	12.5900993696417	12.4968525087396	12.0188268493711	12.1907048966315	12.1111288247996
A2A4E2	Fam90a1a	Family with sequence similarity 90, member A1A	NA	NA	NA	NA	NA	NA	0.0380948323234816	0.958047319838718	0.968548160868543	NS	NA	NA	NA	NA	NA	NA	NA	NA	NA	NA	NA	NA	11.8806248470418	11.2956205612063	13.254651399025	12.5112202105974	10.3058412569004	9.76847517487028	11.5027389082735	12.6244380610119	12.520227385499	11.3830943330312	9.32402175198033	NA	10.6032693698484	11.2910101802742
F8VPU2	Farp1	FERM, ARHGEF and pleckstrin domain-containing protein 1	Cytoplasm|Cell membrane|Lysosome/Vacuole	NA	NA	NA	NA	NA	0.538338289837493	0.00114522887153501	0.0057740156609868	up	NA	NA	NA	NA	NA	NA	NA	NA	NA	NA	NA	NA	13.2606537470273	13.4761310936541	12.9953687345428	13.4092536925043	13.4561991748481	13.7374953515931	13.3891836323616	13.651613810095	13.6395515111649	14.0254842675128	14.2355506553364	14.4181939027087	14.1502269408652	14.0201035146138
Q8C0C7	Farsa	Phenylalanine--tRNA ligase alpha subunit	Cytoplasm|Nucleus	Nuclear export signal	-1.37045805443117	0.171742926067455	0.724686194889992	NS	-0.0323801339032457	0.000162931014978662	0.00150279900874437	down	NA	2.90550489055435	5.97430698642466	4.36777793207253	6.37108017394916	4.90466749575017	NA	NA	NA	2.88643778652913	3.69771479211617	3.29207628932265	11.192753840544	10.8405880044817	11.5476389378213	10.5237385064414	10.9371602629693	10.5533013977721	10.9325301583383	9.90361520861141	9.54721001764631	9.47344148634084	8.83432920588488	9.17578950384944	9.69897325467054	9.43889311283391
Q9WUA2	Farsb	Phenylalanine--tRNA ligase beta subunit	Cytoplasm|Nucleus	Nuclear localization signal|Nuclear export signal	-0.013313574064432	0.988048768511798	0.995067518603131	NS	-0.0323801339032457	0.00436357906088669	0.0160236345842397	down	4.18722945571534	4.11410374880515	8.13309259959414	7.92757646575113	8.23227263209056	6.51885498039127	1.53348854383347	7.03972378328237	7.38519313956063	7.82703959316417	8.50435185146301	6.45795938226073	12.2194499756366	12.225024541666	12.3092054744917	12.1852722173127	12.0442449268026	12.1899255211992	12.1955204428515	12.1077407687462	12.1754728312287	11.5447207024975	11.2253458858209	11.4306506940389	11.6897784686321	11.6956182251607
P19096	Fasn	Fatty acid synthase	Cytoplasm	NA	0.0760654543476209	0.570399334747092	0.896733595161468	NS	-0.0323801339032457	0.0495026063901352	0.0985026482483908	NS	0.196304787033483	0.596896576153009	0.83860422992649	1.10682329196246	0.195454870114665	0.586816751038021	0.194007550870498	0.520868975295146	1.01122285496482	1.08497073289219	0.503340912905554	0.662882205385642	12.4633584128135	12.4823450388361	12.4250065942876	12.4253993623539	12.3862476042945	12.419109861162	12.4335778122912	12.3467690063531	12.4786915410325	12.2210132493504	12.3067171783905	12.3517062800062	12.2678826653289	12.3287966534103
A0A1L1SQU7	Fat1	FAT atypical cadherin 1	Cell membrane	Signal peptide|Transmembrane domain	-0.490397594749494	0.820472126280634	0.946450129922148	NS	NA	NA	NA	NA	11.4315336820752	NA	10.6648622911202	11.676568818722	NA	11.2576549306391	1.13275334250572	NA	12.5273704160031	12.3889453215529	NA	8.68302302668726	NA	NA	NA	NA	NA	NA	NA	NA	NA	NA	NA	NA	NA	NA
Q9QXD6	Fbp1	Fructose-1,6-bisphosphatase 1	Cytoplasm	Nuclear localization signal|Nuclear export signal	NA	NA	NA	NA	-0.233840998138071	0.642937539582541	0.712456580964964	NS	NA	NA	NA	NA	NA	NA	NA	NA	NA	NA	NA	NA	9.56497680409653	11.257720036521	10.7527287826841	9.79432145237711	8.88416000985772	9.93487498891496	10.0314636790752	9.48364024806789	10.2064545832782	10.5213168667931	NA	NA	9.25175373851683	9.86579135916402
P20491	Fcer1g	High affinity immunoglobulin epsilon receptor subunit gamma	Cell membrane	Signal peptide|Transmembrane domain	NA	NA	NA	NA	0.530314409218488	0.0224359370152145	0.0528221460057903	NS	NA	NA	NA	NA	NA	NA	NA	NA	NA	NA	NA	NA	12.335996992277	12.7024202805925	12.5862017181938	12.7694370333979	12.7246158339668	12.8259003991211	12.6574287095915	12.9717739179193	12.9128264269234	13.203752458704	14.1515828817435	13.385081929906	12.8044445275151	13.2382436904519
Q920E5	Fdps	Farnesyl pyrophosphate synthase	Cytoplasm|Nucleus	NA	0.484184778265622	0.642910971321545	0.909374856977945	NS	-0.0323801339032457	0.229219116092806	0.322925044055273	NS	3.84397819126185	1.86071059641286	4.59461555472365	6.96495550946818	1.0111653077969	3.65508503193269	0.874611334156753	3.71641027171749	4.3018136530347	7.32498242085161	4.47853137123101	4.13926981019831	11.1818301934365	10.6760505383832	10.5850916543764	10.9000907615992	11.0772307746609	10.9306014166732	10.8918158898549	11.0551952345098	11.2790517497955	10.8082784750808	11.2247775392366	11.1031470573094	10.7771820923036	11.041272024706
Q8K1B8	Fermt3	Fermitin family homolog 3	Cytoplasm|Cell membrane|Lysosome/Vacuole	Nuclear localization signal|Nuclear export signal	0.835095520085598	0.301563880628871	0.771076681327887	NS	-0.0323801339032457	0.393243874123604	0.485928270749738	NS	NA	NA	8.09827447499959	7.8402153885908	NA	7.9692449317952	0.097457696815507	NA	7.87523515410484	8.15837610676301	NA	5.37702298589445	14.5505709895164	14.5481446125351	14.355230477264	14.6120035960848	14.381018939678	14.5658701758536	14.5021397984886	14.5615375906833	14.6671814912117	14.4204269276168	15.0336919546997	14.5908817230389	14.2695290330782	14.5905414533881
O88842	Fgd3	FYVE, RhoGEF and PH domain-containing protein 3	Cytoplasm	Nuclear localization signal|Nuclear export signal	-3.00825028592323	0.28641466323496	0.767556368852226	NS	NA	NA	NA	NA	13.3614320095965	NA	10.6824311220113	12.3915531596736	12.6946260357571	12.2825105817596	NA	11.0595288078766	10.2517969989212	11.1112214701915	11.5302042410492	10.9881878795096	NA	NA	NA	NA	NA	NA	NA	NA	NA	NA	NA	NA	NA	NA
P97807	Fh	Fumarate hydratase, mitochondrial	Mitochondrion	Mitochondrial transit peptide	-1.343823930041	0.206269744631678	0.729295668802106	NS	-0.0323801339032457	1.09955538230011E-06	0.0000718062279696596	down	2.9086300227218	3.44118342640388	4.12643277018227	7.50039346133302	4.55349022575423	4.50602598127904	1.53916285099579	3.35824857908667	6.07855824628557	3.15840345453178	4.71591624843319	3.7700578758666	10.7327104538685	10.3571744642726	11.0583287418573	10.3363090516964	10.57582154569	10.7546630939348	10.6358345585533	9.25355131357598	9.28192614339881	9.3111400049411	8.73915467657394	8.9791882563771	9.49442993813733	9.17656505550071
P97447	Fhl1	Four and a half LIM domains protein 1	Cytoplasm	Nuclear export signal	NA	NA	NA	NA	-0.0323801339032457	0.00319244547595288	0.012608953416358	down	NA	NA	NA	NA	NA	NA	NA	NA	NA	NA	NA	NA	10.2284699992133	7.91117803137921	9.47374115039608	9.69048415089607	9.43408600556781	8.83455891225979	9.26208637495204	7.52801656313465	6.8606322716468	8.56036849962166	7.59495452420538	6.82946836461844	8.24503049458181	7.60307845296812
Q9R059	Fhl3	Four and a half LIM domains protein 3	Cytoplasm|Lysosome/Vacuole	Nuclear export signal	NA	NA	NA	NA	-0.0323801339032457	0.000328025654935171	0.00238122327286272	down	NA	NA	NA	NA	NA	NA	NA	NA	NA	NA	NA	NA	11.9433069499609	11.5991597349343	11.501442969688	11.4813185730886	11.6820060039855	11.55310379408	11.6267230042896	11.0037501263547	10.7818994901866	10.8023136917756	10.1373370667886	10.342724669132	11.3631713436724	10.7385327313183
Q6P9Q4	Fhod1	FH1/FH2 domain-containing protein 1	Cytoplasm	Nuclear localization signal	NA	NA	NA	NA	0.093915485719063	0.630955151065744	0.703654108727657	NS	NA	NA	NA	NA	NA	NA	NA	NA	NA	NA	NA	NA	12.3034569612439	11.9251247598711	12.30518577168	11.9837754507579	11.973599078463	11.896376708098	12.064586455019	12.5032941986538	12.4393031069051	12.3695165217399	11.0119587147473	12.0396259070673	12.3936475575373	12.1262243344418
P26883	Fkbp1a	Peptidyl-prolyl cis-trans isomerase FKBP1A	Cytoplasm	NA	-0.111551866143623	0.756436491913086	0.944749538927369	NS	-0.0323801339032457	0.403233439285732	0.495695264824842	NS	11.5000108136494	13.8001948223032	11.5403586733105	11.4141643376805	11.7663739405033	12.0042205174894	12.5109765032927	11.7723721835968	11.7637040221848	11.6312883073175	11.785002240337	11.8926686513458	13.1657550334837	13.0587329938813	12.8837930435135	13.0593844680418	12.9439246705548	13.3066870690811	13.0697128797594	12.9395175460815	12.956044700968	12.6684308341936	13.2035654487148	13.2119414915576	12.9025405882715	12.9803401016312
P45878	Fkbp2	Peptidyl-prolyl cis-trans isomerase FKBP2	Endoplasmic reticulum	Signal peptide	NA	NA	NA	NA	-0.0323801339032457	0.000939117723658622	0.00504434035021171	down	NA	NA	NA	NA	NA	NA	NA	NA	NA	NA	NA	NA	12.4270956612356	12.4918573640463	12.4309552699184	12.2728051326541	12.4441235904001	12.6236381457778	12.4484125273387	12.2418787634554	11.9306817079201	12.0984510157144	11.1945525207767	11.6341651035716	12.2851464994047	11.8974792684738
Q62446	Fkbp3	Peptidyl-prolyl cis-trans isomerase FKBP3	Cytoplasm	Nuclear localization signal	0.428674280777037	0.758421334428801	0.944749538927369	NS	-0.0323801339032457	0.275092677621804	0.368671212402555	NS	0.58623403253725	1.4301669475831	4.290558297941	8.04056304577702	0.494733705952097	2.96845120595809	0.523630970181359	0.474536021961999	7.94476600090118	4.27275942305111	7.49495116505454	4.14212871623004	12.4855313019669	12.4034483465558	12.4442106168101	12.3711124389081	12.4983448412492	12.5776149364946	12.4633770803308	12.228946113147	12.3538273575053	12.6381828719998	12.5349873781119	12.8508736781395	12.933955231576	12.5901287717466
P30416	Fkbp4	Peptidyl-prolyl cis-trans isomerase FKBP4	Cytoplasm|Nucleus	Nuclear export signal	0.252663637739275	0.465416442270421	0.83884816167254	NS	-0.0323801339032457	0.0692240084739904	0.127248822142107	NS	9.31517545212684	7.50563194830982	9.87101095632353	9.98835977171446	9.52767803968238	9.24157123363141	8.73345491427149	9.64996384527477	9.64418464135486	9.80052821684198	9.64304273911032	9.49423487137068	10.9822380765072	10.7187119862889	11.3863515465427	10.5012566914742	10.8246839697333	10.5166406726249	10.8216471571952	10.7547329592797	10.714528513128	10.5879489306003	9.47946357801532	9.16286965233866	10.6253469293337	10.2208150937826
Q9JJ28	Flii	Protein flightless-1 homolog	Cytoplasm	NA	NA	NA	NA	NA	-0.690380034061464	0.209483380229868	0.302737272074132	NS	NA	NA	NA	NA	NA	NA	NA	NA	NA	NA	NA	NA	8.95043127555155	8.77747103376748	8.84093548347908	9.12734054444521	8.94925117397822	9.68284027962568	9.05471163180787	NA	9.11075449227997	7.87552395674361	NA	NA	8.09440451476853	8.36022765459737
Q8BTM8	Flna	Filamin-A	Cytoplasm	Nuclear export signal	-0.362118574144341	0.109250882765562	0.724686194889992	NS	-0.0323801339032457	0.527447162800787	0.611713869283752	NS	6.19183189763817	6.44762133570368	6.93107928197633	7.02503491225131	6.19636521446509	6.55838652840692	6.18276526398432	6.19672414810053	6.19183189763817	6.21329431348932	6.19672414810053	6.19626795426257	13.6831914934107	13.764295303773	13.5447001313152	13.7415207172205	13.5883741642611	13.794744552489	13.6861377270782	13.4828932929956	13.6141138623451	13.4953998033946	14.0120414837374	13.8132196484331	13.4122815356198	13.6383249377542
Q80X90	Flnb	Filamin-B	Cytoplasm	Nuclear localization signal|Nuclear export signal	0.73325079860069	0.550317909898701	0.890274801367874	NS	NA	NA	NA	NA	3.16888228490444	1.00380064311171	7.61389515964795	7.28487728479929	NA	4.76786384311585	-1.38777878078E-17	5.37763076206844	7.25441524935548	5.59542180437714	6.97154770861695	5.0398031048836	NA	NA	NA	NA	NA	NA	NA	NA	NA	NA	NA	NA	NA	NA
Q00342	Flt3	Receptor-type tyrosine-protein kinase FLT3	Cell membrane	Signal peptide|Transmembrane domain	1.2058127343082	0.303493864569754	0.771076681327887	NS	NA	NA	NA	NA	1.40192893111351	4.99265619101502	NA	NA	NA	3.19729256106426	3.48899031004303	NA	5.4147080871763	5.40286267053964	5.64981727842354	4.98909458654563	NA	NA	NA	NA	NA	NA	NA	NA	NA	NA	NA	NA	NA	NA
P11276	Fn1	Fibronectin	Extracellular	Signal peptide	NA	NA	NA	NA	3.10318398163853	2.80630402338389E-06	0.000113285034748145	up	NA	NA	NA	NA	NA	NA	NA	NA	NA	NA	NA	NA	6.35646664095008	6.67878013011918	6.73682916901092	6.71941454576586	7.51086553654532	6.64710276074117	6.77490979718876	9.33474535875408	9.54418985708162	11.1646550515693	10.3637513813336	9.27951484344036	10.1539592416705	9.97346928897492
Q61239	Fnta	Protein farnesyltransferase/geranylgeranyltransferase type-1 subunit alpha	Cytoplasm|Nucleus	Nuclear export signal	NA	NA	NA	NA	0.0626428716521389	0.754790082998937	0.811101377321525	NS	NA	NA	NA	NA	NA	NA	NA	NA	NA	NA	NA	NA	10.1842335095356	10.0756131565677	10.4001697527088	10.3998095647768	9.8914936518184	10.3026100672513	10.2089882837764	10.5359075705933	11.0253435214717	9.47636519314464	10.255323898099	10.2061854708356	9.6170921076429	10.1860362936312
Q61574	Foxs1	Forkhead box protein S1	NA	NA	NA	NA	NA	NA	0.596463607819945	0.0588879722948135	0.112742784564429	NS	NA	NA	NA	NA	NA	NA	NA	NA	NA	NA	NA	NA	10.1025474461372	9.91908073221432	11.0217805223067	10.895267901707	10.2501237870816	9.42318546268215	10.2686643086882	10.4117631251902	11.3088045875889	10.3377494650851	10.5826907144599	10.5825731900725	11.2687201521889	10.7487168724309
Q61553	Fscn1	Fascin	Cytoplasm	Nuclear localization signal	-0.152996035822227	0.865354084391466	0.954708805253488	NS	NA	NA	NA	NA	NA	0.935682591384986	6.72233711465362	6.54583111370706	NA	4.73461693991522	NA	NA	3.70351807150353	5.92527273729852	3.04509965272135	4.22463015384113	NA	NA	NA	NA	NA	NA	NA	NA	NA	NA	NA	NA	NA	NA
P29391	Ftl1	Ferritin light chain 1	Cytoplasm|Nucleus	Nuclear export signal	NA	NA	NA	NA	1.00445623632077	0.100026211311889	0.170850870737518	NS	NA	NA	NA	NA	NA	NA	NA	NA	NA	NA	NA	NA	8.71103477842249	10.5004953607435	9.25807452678556	9.70702858684574	11.1302299659835	10.7347820703979	10.0069408815298	10.9466176002221	10.7837749014176	12.8905220713503	13.3391289747433	9.2545241740289	10.9989545246597	11.3689203744037
Q8BGW1	Fto	Alpha-ketoglutarate-dependent dioxygenase FTO	Cytoplasm|Nucleus	Nuclear localization signal	2.12309174698609	0.1373592989044	0.724686194889992	NS	NA	NA	NA	NA	4.25144679806577	NA	6.26372609026378	8.27206478797812	3.59741826390173	5.59616398505235	1.6504068060211	8.42096198484243	6.28392230826964	6.84721734325154	5.87317370177135	5.81513642883121	NA	NA	NA	NA	NA	NA	NA	NA	NA	NA	NA	NA	NA	NA
Q91WJ8	Fubp1	Far upstream element-binding protein 1	Cytoplasm|Nucleus	Nuclear localization signal	0.903122057883994	0.22880651661932	0.744892326327342	NS	-0.0323801339032457	0.0714353698905499	0.129942761007404	NS	5.24717044702345	8.20235546469302	8.77770342063771	8.97316363773968	8.46802767288903	7.93368412859658	8.77059970732861	8.68736376080203	8.42181359792363	9.16592830670188	9.13832555964671	8.83680618648057	11.8388738936692	11.5571044521151	11.602875088208	11.4213714676612	11.6425134265961	11.6339378261588	11.6161126924014	11.3856985843905	11.6202818969205	11.3774848184839	10.4498407510542	11.2697208526589	11.6567879215059	11.2933024708357
Q99LJ1	Fuca1	Tissue alpha-L-fucosidase	Extracellular|Lysosome/Vacuole	Signal peptide	NA	NA	NA	NA	0.992325794927755	0.0000249100579923223	0.000419405709500983	up	NA	NA	NA	NA	NA	NA	NA	NA	NA	NA	NA	NA	11.2511468520644	11.2952775735366	11.7007908822451	11.6214789601816	11.2898562064942	11.2283893445644	11.397823303181	12.5484447892631	12.4469071767493	12.4939570595346	12.0823256626219	12.3261224490897	12.3848825436238	12.3804399468137
Q99KR8	Fuca2	Plasma alpha-L-fucosidase	Extracellular	Signal peptide	NA	NA	NA	NA	0.356776518193031	0.188264934609693	0.277182551613145	NS	NA	NA	NA	NA	NA	NA	NA	NA	NA	NA	NA	NA	10.3994821940673	9.57200600009743	10.7525311844762	10.2604921940106	10.3061921383882	10.3151091655231	10.2676354794271	10.1884996793336	10.3088732303447	11.014191726206	10.4487902421288	10.4829679992239	11.0789512471667	10.5870456874006
P56959	Fus	RNA-binding protein FUS	Cytoplasm|Nucleus	Nuclear localization signal	NA	NA	NA	NA	-0.0323801339032457	0.00529151726002164	0.0183158919728784	down	NA	NA	NA	NA	NA	NA	NA	NA	NA	NA	NA	NA	12.1884391295935	12.5177317593393	12.3714075746119	12.6045213020491	12.5006625656924	12.2888989292312	12.4119435434196	11.9413454320844	12.249101528536	11.9948839414508	11.081465623706	10.952242181495	12.0878600827156	11.717816464998
O35601	Fyb1	FYN-binding protein 1	Cytoplasm	Nuclear localization signal	NA	NA	NA	NA	-0.0323801339032457	0.00921851711357902	0.0268673509927359	down	NA	NA	NA	NA	NA	NA	NA	NA	NA	NA	NA	NA	12.0620086301217	12.1141124906345	11.8599565652706	12.0225814438057	12.0541327676631	12.0866992929925	12.033248531748	11.8223082391735	11.9352649107985	11.8863417873325	11.7220968337763	11.8213840368388	11.7353574432549	11.8204588751958
P39688	Fyn	Tyrosine-protein kinase Fyn	Cytoplasm|Cell membrane	NA	NA	NA	NA	NA	0.374335787805234	0.00168369445195204	0.007674514246107	up	NA	NA	NA	NA	NA	NA	NA	NA	NA	NA	NA	NA	12.7638004594762	13.2447691271901	13.2926961381129	12.9904215710976	12.9318849737456	12.9469685206459	13.0284234650447	13.3197158817353	13.4494762287672	13.4809118960082	13.6585030719119	13.3728705052613	13.1593850474508	13.4068104385225
P97855	G3bp1	Ras GTPase-activating protein-binding protein 1	Cytoplasm	Nuclear localization signal	-0.0864229372240347	0.908678943172042	0.971689526822658	NS	-0.0323801339032457	0.129119536424198	0.206018752266739	NS	1.83466717525528	0.882640212432016	6.75174074723797	7.43381228525238	0.937646099087073	3.56810130385294	0.949394438859044	0.926273168917529	6.33790441481421	5.43147884138375	3.76334096917	3.48167836662891	10.1498580898067	10.3137196188321	11.0537965014272	10.105355240432	10.3736910510526	10.2174307946346	10.3689752160309	10.3676299831419	10.086787284615	10.6241655533806	8.92246574303772	8.68191733028219	10.0856293615257	9.79476587599719
Q00612	G6pdx	Glucose-6-phosphate 1-dehydrogenase X	Cytoplasm	Peroxisomal targeting signal	-0.0595497285415689	0.967203680973166	0.989722975058688	NS	-0.0323801339032457	1.71028311513055E-07	0.0000268671983989903	down	5.80975963758802	1.79631044894456	8.89444393735632	9.06578134506419	8.36911512123653	6.78708209803793	2.16178850437919	8.68952331990786	5.31583601664649	8.63554856660843	8.83496543993977	6.72753236949635	13.2819070555508	13.341692343783	13.3747008737126	13.3587761610325	13.2395634530526	13.3541654173622	13.3251342174156	12.8201171014352	12.9546047331705	12.7903098330405	12.7059513147797	12.9373756109462	12.7725514165841	12.830151668326
P70699	Gaa	Lysosomal alpha-glucosidase	Cell membrane|Lysosome/Vacuole	Signal peptide|Transmembrane domain	NA	NA	NA	NA	1.73540615981967	1.00061693597553E-07	0.0000268671983989903	up	NA	NA	NA	NA	NA	NA	NA	NA	NA	NA	NA	NA	9.67533240248365	10.7814411654708	10.7395407300552	10.5258144289574	10.8053956367802	10.5628997475864	10.5150706852223	11.8653114215545	12.3878663066643	12.6214850012199	12.8319862060448	12.1709736091591	12.0786251047094	12.326041274892
Q99KY4	Gak	Cyclin-G-associated kinase	Cytoplasm|Lysosome/Vacuole|Golgi apparatus	Nuclear export signal	NA	NA	NA	NA	-0.260494165752243	0.298599976006109	0.39493671923358	NS	NA	NA	NA	NA	NA	NA	NA	NA	NA	NA	NA	NA	10.5198730203336	11.1774537752731	11.585989674571	10.3902455984785	11.7781533854406	10.9678392573927	11.0699257852482	11.0083283522017	11.2703862450592	11.5318716851265	10.2505269092184	9.86749227062718	10.8352290509198	10.7939724188588
Q8R059	Gale	UDP-glucose 4-epimerase	Cytoplasm	Nuclear export signal	NA	NA	NA	NA	NA	NA	NA	NS	NA	NA	NA	NA	NA	NA	NA	NA	NA	NA	NA	NA	NA	9.24495219477796	8.95318285398949	9.78387951781439	9.40979316972816	10.781776072489	9.6347167617598	7.84560466341992	9.16052989726825	NA	NA	NA	NA	8.50306728034408
Q9R0N0	Galk1	Galactokinase	Cytoplasm	Nuclear export signal	0.689095425668921	0.269628204782334	0.764025044884298	NS	-0.0323801339032457	0.212298084604443	0.305024541218551	NS	1.62787903695899	NA	4.48235863061728	3.87597127925079	NA	3.32873631560902	4.20500921126531	2.25736014530202	1.85923601212212	4.47443886400869	4.08111897081812	3.37543264070325	11.9729724751225	11.9213392444928	11.9221051628723	11.842315934399	11.7987234992213	12.1035079563559	11.926827378744	12.022778457386	12.1026358334722	11.6728612731071	11.4663416790702	11.6863078230876	11.8387130592452	11.7982730208947
Q571E4	Galns	N-acetylgalactosamine-6-sulfatase	Extracellular	Signal peptide	NA	NA	NA	NA	0.45351133015148	0.0211026054134138	0.0504581163645627	NS	NA	NA	NA	NA	NA	NA	NA	NA	NA	NA	NA	NA	12.2346279289916	12.8120068845854	13.0779106940346	12.4953343513479	12.6176009199993	12.690053816855	12.6545890993023	12.9807226439797	13.00685497547	13.8151238281218	12.9127291080092	13.2380895550849	13.111908515996	13.1775714377769
O08912	Galnt1	Polypeptide N-acetylgalactosaminyltransferase 1	Golgi apparatus	Signal peptide|Transmembrane domain	NA	NA	NA	NA	1.19545385578303	6.32761411800686E-06	0.000198433978740695	up	NA	NA	NA	NA	NA	NA	NA	NA	NA	NA	NA	NA	11.6193020014042	11.9063010607035	11.9747358046594	11.8602147464502	12.0383710791351	11.9977165797178	11.8994402120117	12.8665383751081	13.010174111658	13.2485702283716	13.6411621185846	13.1438368735667	12.8628134916335	13.1288491998204
Q6PB93	Galnt2	Polypeptide N-acetylgalactosaminyltransferase 2	Golgi apparatus	Signal peptide|Transmembrane domain	NA	NA	NA	NA	0.607639228109193	0.0903159739138624	0.158052954349259	NS	NA	NA	NA	NA	NA	NA	NA	NA	NA	NA	NA	NA	9.01277669561068	9.85562007112086	10.6334582320512	9.2545361961219	9.91482746549527	9.92776510326219	9.76649729394368	9.76445418564055	10.01220759612	10.8800526147675	10.6582392161963	10.5680868273747	10.5592073639625	10.4070413006769
Q8BHN3	Ganab	Neutral alpha-glucosidase AB	Endoplasmic reticulum|Lysosome/Vacuole	Signal peptide	NA	NA	NA	NA	-0.0323801339032457	0.00164266649558664	0.00760756142194766	down	NA	NA	NA	NA	NA	NA	NA	NA	NA	NA	NA	NA	12.3687831648999	12.2893203716066	12.0345408615114	12.3959543522302	12.2909855218561	12.2820705495222	12.2769424702711	12.0914504438816	11.9845376128709	11.6521258877093	11.7707134005881	12.1615683226469	11.9947019986043	11.9425162777169
P16858	Gapdh	Glyceraldehyde-3-phosphate dehydrogenase	Cytoplasm	NA	0.571028791919014	0.241259910514361	0.74671641317649	NS	-0.0323801339032457	0.0337094526604929	0.0726633101483747	NS	10.483754001716	8.31848658277297	10.5625400992005	10.7335026610987	10.9375352239909	10.2071637137558	10.5257554514489	10.9470143783727	10.6154159167092	11.2861357676668	10.5166410141766	10.7781925056748	14.71570422777	14.8153156209762	14.5645994004029	14.5706487001369	14.6669012077086	14.9402715235068	14.7122401134169	15.0899832440778	15.225164232626	14.5672797390234	15.26856476573	14.9796919384096	14.7867937589264	14.9862462797989
Q9CZD3	Gars1	Glycine--tRNA ligase	Mitochondrion	Mitochondrial transit peptide	1.03446867160549	0.215668942066648	0.739343874826913	NS	-0.0323801339032457	0.00132794516933044	0.00644649543501586	down	1.53750167338515	0.273604699420917	2.60799881655122	2.7543693132733	0.206657690088103	1.47602643854374	0.206523964070042	5.2852660747914	2.56756816011436	4.28641508634291	0.206702265427457	2.51049511014923	12.2240283044564	12.2249967591558	12.12878751728	12.1192525835831	12.2907604592419	12.3272363036462	12.2191769878939	11.9325132203946	11.7835362422916	12.0190468799017	11.4706307057674	11.2389284650334	12.015425362158	11.7433468125911
Q64737	Gart	Trifunctional purine biosynthetic protein adenosine-3	Cytoplasm	Nuclear export signal	0.277235365764355	0.799194843043692	0.944749538927369	NS	-0.0323801339032457	0.264053592040332	0.359094564023626	NS	5.696795004073	3.44399944877837	8.41208735644021	8.58145343992241	7.85429909709518	6.79772686926183	1.96099160944585	8.53530063764604	8.28209606328888	8.56675113792727	8.0296717268229	7.07496223502619	11.6826959827486	11.8016569227532	11.7846780052416	11.819842589499	11.6446280806774	11.5651752306377	11.7164461352596	11.9561490107917	11.3729249839424	11.5621974387292	10.8517377675446	11.7829094737487	11.7651344072019	11.5485088469931
Q99JT1	Gatb	Glutamyl-tRNA(Gln) amidotransferase subunit B, mitochondrial	Mitochondrion	Mitochondrial transit peptide	0.842882454983076	0.478488373552776	0.845283790331845	NS	NA	NA	NA	NA	2.31987181113956	NA	11.2319953990098	11.477064693728	11.1475585279208	9.04412260794953	NA	NA	11.0417903640838	11.3199718734546	11.2532068641005	11.2049897005463	NA	NA	NA	NA	NA	NA	NA	NA	NA	NA	NA	NA	NA	NA
Q8BFQ8	Gatd1	Glutamine amidotransferase-like class 1 domain-containing protein 1	Cytoplasm	Nuclear localization signal	NA	NA	NA	NA	-0.685225618318017	0.0623729916151294	0.117699817180317	NS	NA	NA	NA	NA	NA	NA	NA	NA	NA	NA	NA	NA	9.88907276309874	10.2737995708961	10.5531290380867	9.86813605596518	10.3138449689932	9.96718610797044	10.1441947508351	9.62124797020596	9.09438123377604	10.2274152325212	8.35974863916148	9.58196709189013	10.2378705074784	9.52043844583887
P17439	Gba1	Lysosomal acid glucosylceramidase	Extracellular|Lysosome/Vacuole	Signal peptide	NA	NA	NA	NA	2.17386157925349	0.0000245088896930756	0.000418587896430784	up	NA	NA	NA	NA	NA	NA	NA	NA	NA	NA	NA	NA	9.67464589133789	10.082409967982	11.033987720523	9.97584981689365	10.2806635707381	9.78991821537105	10.139579197141	12.0681916590091	11.9663675045329	12.7923731311077	12.6972760888743	12.2702282671704	12.0893303216274	12.3139611620536
Q9Z0E6	Gbp2	Guanylate-binding protein 2	Cytoplasm|Cell membrane	NA	NA	NA	NA	NA	1.41566894158272	0.0171402287508027	0.0430703183994529	up	NA	NA	NA	NA	NA	NA	NA	NA	NA	NA	NA	NA	5.86552270966111	6.88503903364676	7.39909528357756	5.64785616182403	6.04516925524339	6.27549791078526	6.35303005912302	7.36549999904149	7.81132954735683	6.67291812865703	NA	NA	8.36438487584813	7.55353313772587
P52792	Gck	Hexokinase-4	Cytoplasm	Nuclear export signal	NA	NA	NA	NA	-0.929796539967245	0.18709618717267	0.275980076657334	NS	NA	NA	NA	NA	NA	NA	NA	NA	NA	NA	NA	NA	8.22379286815382	9.89482779940746	9.11187015217786	8.85353348270566	7.69048684877969	8.84076993671875	8.76921351465721	7.18961672538302	8.6580825861919	7.7161598869526	NA	7.30706025661679	7.56847638774223	7.68787916857731
P97494	Gclc	Glutamate--cysteine ligase catalytic subunit	Cytoplasm	Nuclear export signal	NA	NA	NA	NA	-0.572791628229091	0.111763266069638	0.185248204225363	NS	NA	NA	NA	NA	NA	NA	NA	NA	NA	NA	NA	NA	8.58209517010393	8.56770583391423	8.3538431953907	7.88390739978169	7.71138607032308	8.23287395540753	8.22196860415353	7.03656514795919	7.16242641055752	7.59310936944906	NA	8.10489348024016	7.97955248717308	7.5753093790758
O09172	Gclm	Glutamate--cysteine ligase regulatory subunit	Cytoplasm	Nuclear export signal	NA	NA	NA	NA	-0.0323801339032457	0.00743402599461129	0.0229753012460024	down	NA	NA	NA	NA	NA	NA	NA	NA	NA	NA	NA	NA	12.4826807657033	12.7955299731298	12.5538657114057	12.5805485988004	12.5320213408694	12.7855728573168	12.6217032078709	12.2456717062242	12.6191617518177	12.1504726667964	12.3478404382059	12.2718348860515	12.2046341084626	12.3066025929264
E9PVA8	Gcn1	eIF-2-alpha kinase activator GCN1	Cytoplasm	Nuclear export signal	NA	NA	NA	NA	-0.395157754911845	0.129911822891153	0.206803795221653	NS	NA	NA	NA	NA	NA	NA	NA	NA	NA	NA	NA	NA	11.1017319543304	11.224419128067	11.7478947155347	10.936072271108	11.4104682557531	11.1513970057854	11.2619972217631	10.7668205435746	10.7839770747114	10.0925177839837	11.3903936789233	NA	11.0448516271299	10.8157121416646
Q09324	Gcnt1	Beta-1,3-galactosyl-O-glycosyl-glycoprotein beta-1,6-N-acetylglucosaminyltransferase	Golgi apparatus	Signal peptide	NA	NA	NA	NA	0.376346758760847	0.318662486493938	0.414396987682402	NS	NA	NA	NA	NA	NA	NA	NA	NA	NA	NA	NA	NA	NA	9.23404227730697	9.53274526545265	9.26128255712639	8.46215978049499	9.72650535449992	9.24334704697618	9.92533282682269	10.1418234742661	8.7849720765241	9.72836778884183	10.4112528618691	8.79302208146998	9.63079518496563
Q9R111	Gda	Guanine deaminase	Cytoplasm	Peroxisomal targeting signal	NA	NA	NA	NA	-0.0323801339032457	0.00001711619198419	0.000368020277478178	down	NA	NA	NA	NA	NA	NA	NA	NA	NA	NA	NA	NA	11.2599485832639	11.3563023072539	11.9647976010241	11.253043657562	11.3004065850806	11.0838789056892	11.3697296066456	9.86608041877014	9.39906831377356	10.3356073025475	8.86085982398941	9.29784263138612	9.90892624288182	9.61139745555809
P50396	Gdi1	Rab GDP dissociation inhibitor alpha	Cytoplasm	Nuclear export signal	NA	NA	NA	NA	-0.0323801339032457	0.0135348063573533	0.0362779083219315	down	NA	NA	NA	NA	NA	NA	NA	NA	NA	NA	NA	NA	12.3912171198589	12.4081716193181	12.5707899087746	12.5245908207234	12.4124918462764	12.4303708691652	12.4562720306861	12.3546770876914	12.4566809532707	12.2269037843526	11.9298445062953	12.1037698615878	12.2865328283816	12.2264015035966
Q61598	Gdi2	Rab GDP dissociation inhibitor beta	Cytoplasm	Nuclear export signal	0.498593437375811	0.191931062278611	0.724686194889992	NS	-0.0323801339032457	0.679996259125998	0.746662559040312	NS	9.86961195189091	8.07800679884007	10.4076781496445	10.4528179233114	10.3015483930843	9.82193264335425	10.4931204603261	10.2760174236162	10.2698831037722	10.3138147219646	10.2497946939712	10.3205260807301	14.1425319433806	14.318887086456	14.3593619726174	14.2551906865079	14.031956205193	14.2200805180093	14.2213347353607	14.1964784166353	14.339153440735	14.0575040952542	14.3697105885823	14.3945615084468	14.0923000605227	14.2416180183627
O54984	Get3	ATPase GET3	Cytoplasm	Nuclear export signal	0.859392265000614	0.540580514635784	0.890274801367874	NS	-0.0323801339032457	0.0805593891161196	0.144197628006936	NS	NA	2.9314074078501	8.58036129499174	9.20976458783337	NA	6.9071777635584	NA	NA	7.75026315752004	8.18158564070302	8.13342890960539	8.02175923594281	10.4238531564011	10.2747521262096	9.93543200709981	10.727478611554	10.4780956298766	10.4595906227835	10.3832003589874	10.8470528050076	11.1737851384761	10.1476262385875	11.037027747726	10.6197371689168	10.5630246331897	10.7313756219839
Q9D1H7	Get4	Golgi to ER traffic protein 4 homolog	Cytoplasm	Nuclear export signal	NA	NA	NA	NA	-0.550226185883734	0.343980602746761	0.438862152243223	NS	NA	NA	NA	NA	NA	NA	NA	NA	NA	NA	NA	NA	8.26677540334262	7.58019051143562	9.16992578649138	7.71864535145014	7.25746126854286	7.35421774335829	7.89120267743682	7.73139907754938	7.52397769272755	7.23538454188881	NA	NA	6.38583888442706	7.2191500491482
Q9Z0L8	Ggh	Gamma-glutamyl hydrolase	Extracellular	Signal peptide	-0.98830299272892	0.343307856908912	0.776421256554466	NS	0.586741152762795	0.000113054508144916	0.00119776668088668	up	6.69675695753324	3.34043304536155	6.37333617601229	7.31164575669611	6.81880833423576	6.10819605396779	0.994839787193701	5.66734483781888	5.82709187528889	6.22076519891452	7.38684350057521	5.21937703995824	12.4286174204169	12.4996834416516	12.6050411169859	12.6361972115962	12.4996701262281	12.6547495766841	12.5539931489271	13.0371380654923	13.0262014195015	13.1723559708091	13.5277951318511	13.117174978177	13.0049352973372	13.1476001438614
Q9D7M1	Gid8	Glucose-induced degradation protein 8 homolog	Cytoplasm|Nucleus	Nuclear export signal	NA	NA	NA	NA	-0.424094589153092	0.0916803072131256	0.159905140945696	NS	NA	NA	NA	NA	NA	NA	NA	NA	NA	NA	NA	NA	11.590731841617	12.0583305662321	12.3268219142171	11.6008885864156	11.9854319344275	12.0029827234076	11.9275312610528	11.48673154852	11.5357508800822	11.8666369580548	10.2746082028732	11.5063757497208	11.9087286182861	11.4298053262562
Q9Z0G0	Gipc1	PDZ domain-containing protein GIPC1	Cytoplasm|Cell membrane	Nuclear localization signal	NA	NA	NA	NA	-0.0323801339032457	0.0113853062590774	0.0316527663372932	down	NA	NA	NA	NA	NA	NA	NA	NA	NA	NA	NA	NA	9.95089190057177	10.0435423362973	10.2799358074111	10.3514056041841	9.53109739227133	9.77572490163016	9.98876632372762	8.95947047392203	9.44742218494004	9.78113503790599	9.30586256224523	8.1082101042272	8.97123585427064	9.09555603625186
P51569	Gla	Alpha-galactosidase A	Extracellular|Lysosome/Vacuole	Signal peptide	NA	NA	NA	NA	0.663856722822379	0.21720168847329	0.310175088821602	NS	NA	NA	NA	NA	NA	NA	NA	NA	NA	NA	NA	NA	8.44020709886714	8.53967441041834	10.0943284153312	8.41730119944487	8.89396081665837	8.12355562774306	8.75150459474383	9.53282900821496	8.9370663261565	10.7403131211995	8.70743865851541	8.61773311721554	9.70468631338128	9.37334442411387
P23780	Glb1	Beta-galactosidase	Extracellular|Lysosome/Vacuole	Signal peptide	NA	NA	NA	NA	0.945505810580821	1.32360492122174E-07	0.0000268671983989903	up	NA	NA	NA	NA	NA	NA	NA	NA	NA	NA	NA	NA	12.719610191528	12.6997493307833	12.8803980758454	12.7939826848046	12.7676083978149	12.6677953787787	12.7548573432592	13.5406513022669	13.7532246306709	13.7732012001129	13.9076080328005	13.7366699382574	13.5002494438487	13.7019340913262
Q9CPU0	Glo1	Lactoylglutathione lyase	Cytoplasm	Peroxisomal targeting signal	1.18126420010176	0.151842503267285	0.724686194889992	NS	-0.0323801339032457	0.0540876569648836	0.10509225045965	NS	9.83299886410843	6.01113944203881	10.5469976497629	9.99272926995079	10.3540466798375	9.34758238113968	10.3480260189047	10.9239489762562	10.0933676052473	10.5387569313526	10.7401333744465	10.5288465812414	11.3688488016523	11.8409146813095	11.5004669495218	11.2900048409176	11.4913467156596	11.2713728922343	11.4604924802158	11.546554930377	11.1352081006345	11.3236026970631	10.1919925028112	10.6356645476606	11.2986153895471	11.0219396946822
Q9CPV4	Glod4	Glyoxalase domain-containing protein 4	Cytoplasm	NA	-0.119765612507591	0.913673291311545	0.974757742624849	NS	-0.0323801339032457	0.00467436391633136	0.0166956779517257	down	3.32509067160644	1.70898189353867	5.02517463508222	6.85364364206342	1.33036529264535	3.64865122698722	1.21702674173812	6.86450656861068	4.02615234677486	4.16263273916038	1.37410967611409	3.52888561447963	12.4190178982509	12.4574892477153	12.5068865935121	12.3617857620105	12.2272794612156	12.25069214256	12.3705251842107	12.3300669893975	12.4321091380488	12.1043813465747	12.1894562031346	12.1887134336892	12.2183753358867	12.2438504077886
Q9CQM9	Glrx3	Glutaredoxin-3	Cytoplasm	NA	0.828521230074654	0.467380455952528	0.83884816167254	NS	0.296016834710392	0.0124298799602176	0.0338957422219499	up	5.12761170283355	4.7217389187253	9.27584543564152	9.28533624018855	8.67875179941899	7.41785681936158	3.23448067226474	9.58027464053351	9.5487802226852	9.5361369509462	9.33221776075153	8.24637804943623	13.0452975368205	12.6350648541475	12.6177614647191	12.4950034356298	12.7761846531225	12.3820488595531	12.6585601339987	12.7821818559465	13.1479403796076	12.8953958164548	12.8120074127553	12.9429398601737	12.938617990151	12.9198472191815
Q571F8	Gls2	Glutaminase liver isoform, mitochondrial	Mitochondrion	Mitochondrial transit peptide	1.78006704685354	0.269626738910095	0.764025044884298	NS	NA	NA	NA	NA	7.78007701251928	2.98587770066083	9.54256832227111	9.22447913899613	5.4469173334229	6.99598390157405	8.0887671357896	9.55074167644898	10.8856809904846	7.22978311514292	10.6767265418364	9.28633989194048	NA	NA	NA	NA	NA	NA	NA	NA	NA	NA	NA	NA	NA	NA
Q9JL62	Gltp	Glycolipid transfer protein	Cytoplasm	Nuclear export signal	-0.159629645502141	0.890856234704524	0.967772732813785	NS	-0.0323801339032457	0.00366675535979466	0.0140918441278383	down	4.22067063333054	3.49547472406803	8.68893211692214	8.64405284731022	7.92873764281783	6.59557359288975	1.40189113596846	8.13376352260626	8.16229093431495	8.44190923351454	6.03986491053384	6.43594394738761	11.8042893132495	11.9824486942941	12.2605250767667	12.0782296324521	11.7988934687511	11.7917262862819	11.9526854119659	11.7312106436995	11.706192566439	11.5285654415063	10.5263621446342	10.7629794019949	11.3133628609899	11.2614455098773
P15105	Glul	Glutamine synthetase	Cytoplasm	Nuclear localization signal|Nuclear export signal	NA	NA	NA	NA	-0.0323801339032457	1.78675170214859E-07	0.0000268671983989903	down	NA	NA	NA	NA	NA	NA	NA	NA	NA	NA	NA	NA	9.94677517086578	10.7402243517408	10.99397128801	10.4459496593169	10.1435952568207	10.3105325612893	10.4301747146739	8.3590995341544	8.01950381109953	8.36496038072075	8.01233440531973	8.11075379588721	8.61252642085687	8.24652972467308
A0A1D5RLM8	Gm11639	Predicted gene 11639	Cytoplasm	NA	NA	NA	NA	NA	1.59453846142155	0.000258300059697625	0.00199751825016782	up	NA	NA	NA	NA	NA	NA	NA	NA	NA	NA	NA	NA	8.61863691197642	9.3746599768073	9.98582312216889	9.61745845809672	9.97846563225091	9.13239617982094	9.45124004685353	11.3961406222841	10.6346624785049	11.7655348735794	11.0919439627821	10.6697783213342	11.0374989101285	11.0992598614355
Q5NCB2	Gm12185	Predicted gene 12185	Endoplasmic reticulum	NA	1.11960818949729	0.282699209778576	0.767556368852226	NS	NA	NA	NA	NA	NA	NA	8.15535960483338	6.73834050051431	NA	7.44685005267385	NA	NA	6.64087108096225	8.61216799837002	8.96291542313265	8.07198483415497	NA	NA	NA	NA	NA	NA	NA	NA	NA	NA	NA	NA	NA	NA
E9Q4G9	Gm21293	Predicted gene, 21293	NA	NA	-0.539649773617588	0.54869200305713	0.890274801367874	NS	NA	NA	NA	NA	0.802019966880675	5.18959172521912	NA	NA	NA	2.9958058460499	2.89235284057153	NA	NA	NA	NA	2.89235284057153	NA	NA	NA	NA	NA	NA	NA	NA	NA	NA	NA	NA	NA	NA
F6R7E8	Gm2663	Predicted gene 2663	NA	NA	NA	NA	NA	NA	0.959117248902717	0.000156989230272631	0.00146729024778954	up	NA	NA	NA	NA	NA	NA	NA	NA	NA	NA	NA	NA	12.2010606471236	12.34382200722	11.5234845630022	11.5551612888008	12.1730331401929	12.079453745604	11.9793358986572	13.3232813569572	12.8868505297926	13.052540931754	13.1629028856622	12.8458660648977	12.9628749652872	13.0390527890585
Q60648	Gm2a	Ganglioside GM2 activator	Extracellular|Lysosome/Vacuole	Signal peptide	-2.1047423188009	0.0604339715951876	0.724686194889992	NS	-0.0323801339032457	0.00684089923158826	0.0218134262565434	down	9.42001531732335	8.60357038603901	8.34771491076585	9.19374755616525	8.88263027301635	8.88953568866196	1.24430438421527	8.09830732204764	7.15668434775225	8.25892936472507	9.16574143056508	6.78479336986106	12.1622339364799	12.6248785572023	12.5493121620639	12.5552908014298	12.4201654635467	12.6222076802076	12.4890147668217	11.9277673699905	12.158318062299	12.5091480535173	11.6095581128112	11.563816435428	12.237993618662	12.0011002754513
A0A3B2WD42	Gm4356	Guanine nucleotide-binding protein subunit gamma	NA	NA	NA	NA	NA	NA	-0.282249981599585	0.315460479959793	0.411515834090645	NS	NA	NA	NA	NA	NA	NA	NA	NA	NA	NA	NA	NA	10.2335796628977	9.86479004848724	10.2892708469394	11.4753845580783	9.96276281747249	9.87118101817027	10.2828281586742	9.86695143365095	9.46803069427846	10.0329594274788	11.379884754224	9.23261641401983	9.75621380848208	9.95610942202235
A0A2I3BRL8	Gm7324	Predicted gene 7324	Nucleus	Nuclear localization signal	-0.0231953583301859	0.920612813437262	0.978491699082436	NS	-0.0323801339032457	0.199642748033451	0.29174261781589	NS	5.02236567934696	5.63695262428615	5.14615980255521	5.22284895421128	4.80453348843295	5.16657210976651	5.93795321383431	4.92516681122932	4.84832104683477	5.04964457059934	4.95579811468389	5.14337675143633	13.2232943748693	13.3040922501153	13.0680369243447	13.1215055220141	13.1541975313575	13.3840175279177	13.2091906884364	13.3634777649401	12.7326750459094	12.5626580441766	12.3761818608755	13.4953280043659	13.3613805683007	12.9819502147614
A0A0A6YW67	Gm8797	Predicted pseudogene 8797	Cytoplasm|Nucleus	NA	NA	NA	NA	NA	0.420421878996461	0.00997868765865939	0.0285001498156246	up	NA	NA	NA	NA	NA	NA	NA	NA	NA	NA	NA	NA	13.3989392234578	13.0884760842479	12.908696460879	13.1751116506291	13.1461703058808	13.1991998901247	13.1527656025366	13.3714045290643	13.6980409295271	13.4318987981076	14.0921746650294	13.6289564122118	13.1728374392527	13.5658854621988
A0A494BBH0	Gm8978	Lipase	Extracellular	Signal peptide	NA	NA	NA	NA	-0.193051227601049	0.649182632070782	0.717349095903443	NS	NA	NA	NA	NA	NA	NA	NA	NA	NA	NA	NA	NA	11.7891051475347	11.833847264821	11.9706725121891	11.0814836955638	10.6840302633035	10.6897621407496	11.3414835040269	11.3637430416745	11.4020881566954	12.025837423437	9.3064061367323	10.0329144421928	12.1021427883775	11.0388553315183
Q8K0C9	Gmds	GDP-mannose 4,6 dehydratase	Cytoplasm	NA	NA	NA	NA	NA	-0.0951775460118085	0.738816692573793	0.798941085486695	NS	NA	NA	NA	NA	NA	NA	NA	NA	NA	NA	NA	NA	9.60209736245976	10.3126688379762	10.4869645327248	9.4594160973673	9.79098908680917	9.59503057803606	9.87452774922888	10.0256181388437	9.86614422071945	9.70480254155035	8.92887897792487	9.02969951868379	10.5388554501169	9.68233314130651
Q9CQI3	Gmfb	Glia maturation factor beta	Cytoplasm|Nucleus	Nuclear localization signal|Nuclear export signal	0.404262992324084	0.441064992396297	0.829821802572348	NS	-0.0323801339032457	0.0272072051572918	0.0618273879516428	NS	0.588794745285695	2.53861743554458	1.4998172959678	1.69724590154622	NA	1.58111884458607	1.49693174816818	3.85816378886157	1.69937573193565	1.81570228445155	NA	2.21754338835424	12.4202126650385	12.2237677047125	12.4072329513954	11.8505927653196	11.9647088427609	12.0912828414639	12.1596329617818	12.0330156996367	11.8933489914261	11.8334205272507	10.878440178152	11.6568468438148	11.9533420742034	11.708069052414
Q9ERL7	Gmfg	Glia maturation factor gamma	Cytoplasm|Nucleus	Nuclear localization signal|Nuclear export signal	0.692634835234961	0.651349868609936	0.909374856977945	NS	-0.0323801339032457	0.00588424281837474	0.0195891565588357	down	6.7766385143205	1.85333725603907	9.34835164452895	8.60331759186645	6.33191741177168	6.58271248370533	1.3405848086563	8.62505364023679	8.44944833093748	9.42092840551072	9.21101381368833	7.40940579980592	10.0229786911407	10.5501182966591	10.4599001531434	10.1244592288926	10.7686955183389	10.2720536522177	10.3663675900654	9.14477499092423	9.63947146520961	10.3795952680251	8.31093198213269	9.02434673085628	10.1184470094665	9.43626124110239
Q922H4	Gmppa	Mannose-1-phosphate guanyltransferase alpha	Cytoplasm	NA	NA	NA	NA	NA	NA	NA	NA	NS	NA	NA	NA	NA	NA	NA	NA	NA	NA	NA	NA	NA	NA	8.91839267136694	9.33461496033098	10.7963527479279	10.8173967777844	11.0360116136182	10.1805537542057	NA	0.614630926278078	NA	NA	NA	NA	0.614630926278078
Q8BTZ7	Gmppb	Mannose-1-phosphate guanyltransferase beta	Cytoplasm	NA	NA	NA	NA	NA	-0.48719124350647	0.298973141409605	0.39493671923358	NS	NA	NA	NA	NA	NA	NA	NA	NA	NA	NA	NA	NA	10.1769155518435	9.45001886127311	10.4429002384308	8.91928575230306	9.715996540702	9.27023716797244	9.66255901875415	9.65310638533773	9.08564987649728	8.85722350514353	7.86315520568837	8.13124217045799	10.1333456945313	8.95395380627602
Q3THK7	Gmps	GMP synthase [glutamine-hydrolyzing]	Cytoplasm	Nuclear export signal	-0.513700590657816	0.242290185784722	0.747273941420249	NS	-0.0323801339032457	0.0345414127204822	0.0738894067472252	NS	1.7927840489546	2.60974584139229	NA	2.62074680522243	NA	2.34109223185644	1.88627078899116	NA	NA	NA	NA	1.88627078899116	7.18441147557357	6.26309035258147	7.34521481660933	6.75830927744059	7.44372478985473	6.15187212628794	6.85777047305794	5.07141324876069	7.18586092567149	6.32918955917891	6.20412445723024	6.08212524509024	6.05216201935225	6.15414590921397
P27601	Gna13	Guanine nucleotide-binding protein subunit alpha-13	Cytoplasm	Nuclear export signal	NA	NA	NA	NA	0.926562939415215	0.000293365821176117	0.00218008344836091	up	NA	NA	NA	NA	NA	NA	NA	NA	NA	NA	NA	NA	13.2204634062008	13.4023716619565	13.1717713852748	13.5930299839285	13.391904427805	13.4645152750263	13.3740093566986	14.1720497556935	14.2353326499899	14.2350266158413	15.1022014918624	14.4775332455403	13.8148896132933	14.3395055620368
P08752	Gnai2	Guanine nucleotide-binding protein G(i) subunit alpha-2	Cytoplasm|Cell membrane	Nuclear export signal	NA	NA	NA	NA	0.724939107327887	0.000194525684298341	0.00167591358780109	up	NA	NA	NA	NA	NA	NA	NA	NA	NA	NA	NA	NA	12.0651734236952	12.1751159350562	12.2060804119864	12.2382387003309	12.1080174861589	12.1456484975881	12.1563790758026	12.6330899471311	12.7781344014434	12.9539788085203	13.5202210103264	12.9207027866174	12.5585569171445	12.8941139785305
Q9DC51	Gnai3	Guanine nucleotide-binding protein G(i) subunit alpha-3	Cytoplasm|Cell membrane	Nuclear export signal	NA	NA	NA	NA	0.879191818359365	0.00247656983806133	0.0102460725754094	up	NA	NA	NA	NA	NA	NA	NA	NA	NA	NA	NA	NA	10.4493485116867	9.78757267860576	10.0784485582192	9.87800408933986	10.3870857980403	9.66710105142143	10.0412601145522	10.6512852462668	10.5766877339804	11.2131493395352	11.3580645580808	10.9930500399518	10.6904840160857	10.9137868223168
P21279	Gnaq	Guanine nucleotide-binding protein G(q) subunit alpha	Cytoplasm	Nuclear export signal	NA	NA	NA	NA	0.116877356394585	0.489935661567065	0.578478251006896	NS	NA	NA	NA	NA	NA	NA	NA	NA	NA	NA	NA	NA	10.2997098291606	10.6726493732572	10.701691045536	10.9986096930251	10.9634355458918	10.8148353209593	10.741821801305	10.2412500294535	10.5459338353619	11.3242698170549	11.9140244895586	10.9036549530453	10.7194464130304	10.9414299229174
Q6R0H7	Gnas	Guanine nucleotide-binding protein G(s) subunit alpha isoforms XLas	Cytoplasm|Cell membrane	Nuclear export signal	NA	NA	NA	NA	0.5912185544495	0.00024222786995387	0.00193782295963096	up	NA	NA	NA	NA	NA	NA	NA	NA	NA	NA	NA	NA	10.6737466596548	11.1373917751348	11.1847102298018	10.9987154974726	11.0209790344983	11.0569770116076	11.0120867013616	11.3971272324283	11.6326962521949	11.7634018402228	12.0853732715052	11.6069034240888	11.299035147405	11.6307561946408
O70443	Gnaz	Guanine nucleotide-binding protein G(z) subunit alpha	Cytoplasm|Cell membrane	NA	NA	NA	NA	NA	-0.417635407336662	0.166241811144507	0.252584457242817	NS	NA	NA	NA	NA	NA	NA	NA	NA	NA	NA	NA	NA	10.9256885947796	11.2081655557838	11.9018830320254	11.7133929430944	11.4850098506814	10.4301867463301	11.2773877871158	10.2434009942473	10.5366137190322	12.1709735455158	11.4130327199096	11.1293205755551	10.3191693788844	10.9687518221907
P62874	Gnb1	Guanine nucleotide-binding protein G(I)/G(S)/G(T) subunit beta-1	Cytoplasm	NA	NA	NA	NA	NA	0.486595617014993	0.0109484215820608	0.0306555804297702	up	NA	NA	NA	NA	NA	NA	NA	NA	NA	NA	NA	NA	11.6886021961287	11.8809702309581	11.5218846570202	12.2035895433028	12.0695340020279	12.1539664443887	11.9197578456377	12.008386139016	12.214958365279	12.4846300518885	13.2455090919548	12.7411056699604	12.2645602751525	12.4931915988752
P62880	Gnb2	Guanine nucleotide-binding protein G(I)/G(S)/G(T) subunit beta-2	Nucleus	NA	0.736359494194104	0.265813582094764	0.764025044884298	NS	0.559695045771173	0.0024217375139175	0.010180387189873	up	4.65247086124485	2.63194306622292	6.86720223965294	7.12600443847744	3.64486461710199	4.98449704454003	5.19033590410358	6.76983099798579	5.81987247391664	6.94646630728358	3.87777701038107	5.72085653873413	12.6911527169863	12.6690038844555	12.5569036584447	12.9416897256509	12.7853141745396	12.8758793519587	12.7533239186726	13.0587037184163	13.1879716175473	13.3417070934513	13.9372897665512	13.6161453743962	13.0314992167374	13.3622194645166
Q9DAS9	Gng12	Guanine nucleotide-binding protein G(I)/G(S)/G(O) subunit gamma-12	Cell membrane	NA	NA	NA	NA	NA	0.750967021022027	0.0419640993351853	0.0864647933739429	NS	NA	NA	NA	NA	NA	NA	NA	NA	NA	NA	NA	NA	8.8440924749023	9.15474092138028	10.319415603713	9.61372600338882	9.16485575674492	9.34405718046476	9.40681465676568	10.1176307669114	9.78310385328588	10.4349996149214	10.4991620362352	10.0530721070296	9.97003648898859	10.1430008112287
Q99LH1	Gnl2	Nucleolar GTP-binding protein 2	Nucleus	Nuclear localization signal	NA	NA	NA	NA	-0.0193724044357197	0.8946742941029	0.919298357243347	NS	NA	NA	NA	NA	NA	NA	NA	NA	NA	NA	NA	NA	11.5026763233583	11.6235608095871	11.6685936903494	11.6926491611429	11.5047632280036	11.4263295816184	11.5697621323433	11.8561352852326	11.6426029276618	11.1578356090296	11.3347340720747	11.561581803307	11.5428947738897	11.5159640785326
Q9CRC9	Gnpda2	Glucosamine-6-phosphate isomerase 2	Cytoplasm	NA	NA	NA	NA	NA	-0.254458051987379	0.21309593352365	0.305703955869243	NS	NA	NA	NA	NA	NA	NA	NA	NA	NA	NA	NA	NA	12.0154920679047	12.2607290167349	12.148620745325	11.6887576277025	11.6855574862227	11.6926540309892	11.9153018291465	11.9234381488097	11.9755600171272	11.9468678019802	10.7923509814835	11.4376547988067	11.7538538605135	11.6382876014534
Q9JK38	Gnpnat1	Glucosamine 6-phosphate N-acetyltransferase	Cytoplasm	Nuclear export signal	NA	NA	NA	NA	0.00515150296442155	0.990509633222334	0.993529373366574	NS	NA	NA	NA	NA	NA	NA	NA	NA	NA	NA	NA	NA	9.18641612177352	9.18889806172025	8.7902480147801	8.01630426729471	9.29723213860361	7.52525740086427	8.66739266750608	8.75156797662251	10.3125738731876	7.68359225279859	8.01457974440327	8.23707874385992	8.0411129583749	8.50675092487447
Q8BFR4	Gns	N-acetylglucosamine-6-sulfatase	Lysosome/Vacuole	Signal peptide	NA	NA	NA	NA	1.24807788036877	0.000786925209828038	0.00442484254279787	up	NA	NA	NA	NA	NA	NA	NA	NA	NA	NA	NA	NA	9.65961583817769	9.84442844918041	10.4319831981373	9.55454978518869	10.1537110965353	9.60619866091747	9.87508117135615	11.0534383302471	11.0075904021654	11.4969705341198	10.7143133928828	11.0156975859078	11.4134007265142	11.1169018286395
Q99JX3	Gorasp2	Golgi reassembly-stacking protein 2	Cytoplasm	Nuclear export signal	NA	NA	NA	NA	-0.0323801339032457	0.00487841031100644	0.0172671498141266	down	NA	NA	NA	NA	NA	NA	NA	NA	NA	NA	NA	NA	10.9126376146505	11.0311549098633	11.3534352726072	11.0240635495254	11.1535824202328	11.0947949864511	11.0949447922217	10.4726458645163	10.3018248766782	10.4844098364242	9.02666103937834	9.96328377741141	10.7643159898984	10.1688568973845
P05202	Got2	Aspartate aminotransferase, mitochondrial	Mitochondrion	Mitochondrial transit peptide	NA	NA	NA	NA	-0.0323801339032457	0.0000606274381997896	0.000768419094285148	down	NA	NA	NA	NA	NA	NA	NA	NA	NA	NA	NA	NA	10.9013379868816	10.3241559687231	10.8124083344006	10.337478310414	10.6678174589943	10.2590120720764	10.5503683552483	9.07324292479234	8.92161816379	8.80220437525225	7.96970673391372	7.80360077950696	9.20978274539987	8.63002595377586
O35930	Gp1ba	Platelet glycoprotein Ib alpha chain	Cell membrane	Signal peptide|Transmembrane domain	NA	NA	NA	NA	0.988201586828279	0.000122792558052254	0.00125842307860087	up	NA	NA	NA	NA	NA	NA	NA	NA	NA	NA	NA	NA	14.0802774045467	14.4433691191284	14.3811449981461	14.5262767848905	14.2333047237103	14.3751690926884	14.3399236871851	14.9051895839579	15.2010865378838	15.4476804888566	16.0868740238054	15.6027688762649	15.0314640276975	15.379177256411
P56400	Gp1bb	Platelet glycoprotein Ib beta chain	Cell membrane	Signal peptide|Transmembrane domain	NA	NA	NA	NA	1.11567099175228	0.000117093939867363	0.00123223689739614	up	NA	NA	NA	NA	NA	NA	NA	NA	NA	NA	NA	NA	13.450364777969	13.6865463661554	13.5897852922608	13.8768157285476	13.5851334421873	13.6091835293766	13.6329715227494	14.3280185320791	14.5440873986145	14.8556996594639	15.7061553973214	15.075109671684	14.3124430665542	14.8035856209529
O08742	Gp5	Platelet glycoprotein V	Cell membrane	Signal peptide|Transmembrane domain	-0.370428849666739	0.781849883494131	0.944749538927369	NS	0.812879496331644	0.00030539764380233	0.00224818547174673	up	NA	NA	NA	9.28864656536148	NA	9.28864656536148	NA	NA	8.04762709039709	6.82537754365849	NA	7.43650231702779	15.4099348655375	15.6223072082672	15.4478061981683	15.7271029989189	15.7228572900136	15.7766488315443	15.617776232075	16.1247127385383	16.3215101220488	16.5078073725532	17.1683806681553	16.6069672365068	16.1701935089826	16.4832619411308
O88186	Gp9	Platelet glycoprotein IX	Cell membrane|Lysosome/Vacuole	Signal peptide|Transmembrane domain	NA	NA	NA	NA	1.30647410350834	0.129155888697835	0.206018752266739	NS	NA	NA	NA	NA	NA	NA	NA	NA	NA	NA	NA	NA	6.6537818333877	9.05804137501707	9.85127774184154	6.36511289816521	8.10180374810056	NA	8.00600351930242	9.78709047712985	8.70061263013035	10.1401323229432	8.66973102106557	NA	9.10375494156366	9.28026427856653
P51655	Gpc4	Glypican-4	Cell membrane	NA	NA	NA	NA	NA	1.3990188026214	0.000139392048724041	0.0013660420774956	up	NA	NA	NA	NA	NA	NA	NA	NA	NA	NA	NA	NA	9.04650472877823	8.23566867594534	8.93586639285597	9.39416407354257	9.38710603842382	9.19920599446306	9.0330859840015	10.1637978386866	10.0446935152915	11.637500957186	10.580744916437	10.3379628883959	10.4254561630928	10.5316927131816
P06745	Gpi	Glucose-6-phosphate isomerase	Cytoplasm	Peroxisomal targeting signal	-0.0431086351084421	0.931967393581624	0.981705619090615	NS	0.153599193499741	0.00934167050997647	0.0271254432585984	up	6.28617420532901	6.8895428688412	8.85856663338837	9.07866992610204	8.58160487695181	7.93891170212249	3.94067921761	8.97248194046867	8.74414039088478	9.34943501528083	8.47227877082599	7.89580306701405	13.4034222865321	13.5908014490467	13.5140663741446	13.4582266264578	13.4215702992262	13.5084638743872	13.4827584849657	13.6799248756589	13.7269457530674	13.5118980722971	13.6785740895378	13.6162806218522	13.5562684816161	13.6283153156716
Q99LD4	Gps1	COP9 signalosome complex subunit 1	Cytoplasm|Nucleus	Nuclear export signal	2.94367005721958	0.163416960680025	0.724686194889992	NS	-0.0323801339032457	0.139578350706356	0.219453942001892	NS	4.90566103512636	NA	7.16926436946766	9.02155792811537	NA	7.03216111090313	NA	9.62560882318342	8.75829716544327	9.48533475965436	8.72192137158484	9.14779052996647	11.6810232402325	11.6770456672976	12.2253867351197	11.5842897417826	11.7155916575951	11.5267453733031	11.7350137358884	11.7799518744843	11.5736381397194	11.5969716101347	10.8336703381404	11.2246095214696	11.5592390251302	11.4280134181798
P11352	Gpx1	Glutathione peroxidase 1	Mitochondrion	Mitochondrial transit peptide	0.520331182961337	0.574047218445889	0.897150013601284	NS	-0.0323801339032457	0.0627329631016069	0.118227507383798	NS	10.3438744808666	5.5005548002278	10.7310159402717	10.8170987392085	10.7854025890857	9.63558930993207	8.35229416120564	10.5476148960788	10.487886769877	10.5747369189516	10.8170697183541	10.1559204928934	13.8962450330588	13.8690846132133	14.0047175096018	13.9068496579105	13.6765508946769	13.7445754202531	13.8496705214524	13.8972809217016	14.0883421605009	13.6846669782229	14.0719087753626	13.8458273958584	13.9669100952058	13.925822721142
O70325	Gpx4	Phospholipid hydroperoxide glutathione peroxidase	Mitochondrion	Mitochondrial transit peptide	NA	NA	NA	NA	0.0102704354963336	0.853954020054814	0.889700932522225	NS	NA	NA	NA	NA	NA	NA	NA	NA	NA	NA	NA	NA	12.0221789799495	12.1794192083372	12.2085941160452	12.1275074533793	12.0485903712125	12.0485432556407	12.105805564094	12.1498822841064	12.2268923498699	12.138268390135	12.2917253276675	11.881984332112	11.8921726912812	12.096820895862
Q60631	Grb2	Growth factor receptor-bound protein 2	Cytoplasm	NA	1.24396855784342	0.405434911934168	0.806302336198053	NS	-0.0323801339032457	0.1081427189705	0.181201609027054	NS	4.64356903555519	1.75214206192354	7.9973209014503	8.18364369088799	4.39664086280677	5.39466331052476	1.22564228419041	8.28544297907586	7.10908988553896	8.17222779923897	8.40075639379672	6.63863186836818	12.0262053418536	12.11402550569	11.9236233972348	12.1446931201314	12.1129737923342	12.3903759618228	12.1186495198445	11.9011027928809	11.8568480505681	11.9904925054549	12.2073156404427	12.2712492301645	12.0141745639615	12.0401971305788
Q91Z53	Grhpr	Glyoxylate reductase/hydroxypyruvate reductase	Cytoplasm	Peroxisomal targeting signal	NA	NA	NA	NA	-0.123551596855003	0.735315675308276	0.795703919174173	NS	NA	NA	NA	NA	NA	NA	NA	NA	NA	NA	NA	NA	7.20526618921488	6.26945881900638	6.4418957648113	5.97326362126802	7.51352940158636	7.25614733278035	6.77659352144455	6.17517404912737	7.09079226884496	7.67162028691478	6.04088999195285	7.01937571570848	6.78964431196825	6.79791610408612
Q925T6	Grip1	Glutamate receptor-interacting protein 1	NA	NA	-0.19464982628214	0.601670201370281	0.899698619126079	NS	NA	NA	NA	NA	0.700489928463523	3.08891956732348	NA	NA	NA	1.8947047478935	1.8429112329656	NA	NA	NA	NA	1.8429112329656	NA	NA	NA	NA	NA	NA	NA	NA	NA	NA	NA	NA	NA	NA
P28798	Grn	Progranulin	Extracellular	Signal peptide	-2.3429708257506	0.181419082961242	0.724686194889992	NS	1.31762430208221	0.000100141894377126	0.00110435002028808	up	9.75148474675603	1.86670703347679	8.25914460848098	9.10158757091748	10.1113172348401	7.81804823889428	NA	6.83100887228085	7.53206360052372	8.36720860274102	8.41113779043469	7.78535471649507	10.5391676085426	10.199557260656	10.8002274393116	10.3727268853695	10.5806442410579	10.2264181460205	10.4531235968263	11.4511548188178	11.7528260942087	11.984807209128	11.8124381542238	12.1151097341062	11.5707880285744	11.7811873398432
Q99LP6	Grpel1	GrpE protein homolog 1, mitochondrial	Mitochondrion	Mitochondrial transit peptide	NA	NA	NA	NA	-0.0323801339032457	0.0000633039646915634	0.000787782671717233	down	NA	NA	NA	NA	NA	NA	NA	NA	NA	NA	NA	NA	9.60687802067845	11.1285936218388	12.1848324423049	9.75923612116969	10.0370876317856	10.8588052391616	10.5959055128232	8.38877716472329	9.27929967472008	7.87569726836197	7.68740379993515	7.58404671450141	9.31772150149576	8.35549102062294
Q32M21	Gsdma2	Gasdermin-A2	Cell membrane	NA	-1.17169216844717	0.102100540548258	0.724686194889992	NS	NA	NA	NA	NA	2.8559048785112	2.80669357088254	5.74246794136756	2.90182354464839	NA	3.57672248385242	NA	4.03044704581889	7.28519124594153	2.7745263237047	NA	4.69672153848837	NA	NA	NA	NA	NA	NA	NA	NA	NA	NA	NA	NA	NA	NA
P13020	Gsn	Gelsolin	Extracellular	Signal peptide	-0.664708582691813	0.673585218324483	0.918323769535546	NS	-0.0323801339032457	0.09470946024011	0.1639121784288	NS	4.87660867856872	1.48544296295566	8.70520217763428	9.13527664683087	8.52017583552924	6.54454126030375	0.691463375304875	8.26225899908958	7.96637424691468	4.92602295862795	7.55304380812261	5.87983267761194	13.9160648570481	13.9433656202658	13.7529553477645	13.875571211472	13.8295830889567	14.0192346738004	13.8894624665512	13.751053204594	13.8651309676575	13.4732974134736	13.9363879437386	13.8634765645387	13.5705884615507	13.7433224259255
Q8R050	Gspt1	Eukaryotic peptide chain release factor GTP-binding subunit ERF3A	Cytoplasm	Nuclear localization signal|Nuclear export signal	-0.496871197003765	0.455574725042797	0.83884816167254	NS	-0.0323801339032457	0.440687542969129	0.533589241216675	NS	0.569324772898675	3.07410082194269	NA	3.86719274629623	NA	2.50353944704587	2.80800359652132	NA	NA	NA	NA	2.80800359652132	11.4096403000502	10.9709049703276	10.9729380693814	11.0394141311023	11.0146009951974	10.7831619401814	11.0317767343734	11.1127042143776	11.2084289840385	10.6015425888817	10.2183174580657	10.9449373544112	10.8904340100114	10.829394101631
Q149F3	Gspt2	Eukaryotic peptide chain release factor GTP-binding subunit ERF3B	Cytoplasm	Nuclear localization signal|Nuclear export signal	NA	NA	NA	NA	-0.0323801339032457	0.0182772274754119	0.0450886138673031	down	NA	NA	NA	NA	NA	NA	NA	NA	NA	NA	NA	NA	10.8286934211598	10.3816396201808	11.2585959802978	10.5775728264097	10.785361456853	9.56194202357596	10.5656342214129	10.0543376114461	9.70930168231294	9.33838711732142	8.28830760223921	7.71271971319565	10.2731415844324	9.22936588515795
P10648	Gsta2	Glutathione S-transferase A2	Cytoplasm	Peroxisomal targeting signal	NA	NA	NA	NA	-0.0323801339032457	0.000180609699418355	0.00162756326832173	down	NA	NA	NA	NA	NA	NA	NA	NA	NA	NA	NA	NA	12.8531900337768	12.967115582299	12.7005148612936	12.8326025369559	12.7370223699575	13.046530406845	12.8561626318546	NA	8.71524412469256	8.66944031904603	NA	NA	9.1176793234038	8.83412125571413
P30115	Gsta3	Glutathione S-transferase A3	Cytoplasm	NA	-1.10320415497578	0.361584453318902	0.783267462299966	NS	NA	NA	NA	NA	9.42876161939817	2.82287235538778	8.47809580790222	6.70220474906232	6.65985035972626	6.81835697829535	NA	NA	6.84651505582945	6.43860448559695	9.16482758777844	7.48331570973495	NA	NA	NA	NA	NA	NA	NA	NA	NA	NA	NA	NA	NA	NA
P10649	Gstm1	Glutathione S-transferase Mu 1	Cytoplasm	Nuclear localization signal	-1.80371926032523	0.218111706285267	0.739343874826913	NS	-0.0323801339032457	0.262916787562886	0.357858960849483	NS	8.48686540439544	3.40259911557859	8.47386003263158	8.4528000193602	8.11809455017022	7.38684382442721	1.07127585354549	8.05191071277418	7.46834952529405	8.19655978593075	7.32632973947632	6.42288512340416	12.8630306757949	12.6528424187965	12.6671918914423	12.910357533964	12.7309312315238	12.5774668492977	12.7336367668032	12.5531536332705	12.6608309618934	12.8938809956383	12.9880061629633	13.032631230627	12.917468300467	12.8409952141432
O35660	Gstm6	Glutathione S-transferase Mu 6	Cytoplasm	Nuclear export signal|Peroxisomal targeting signal	-0.273670657092688	0.832632457676269	0.946922916647208	NS	NA	NA	NA	NA	11.1227866116452	NA	10.5149391752848	10.2323631054005	10.47434108616	10.5861074946226	NA	NA	10.8631465913643	11.1230078352646	13.4285289605758	11.8048944624015	NA	NA	NA	NA	NA	NA	NA	NA	NA	NA	NA	NA	NA	NA
O09131	Gsto1	Glutathione S-transferase omega-1	Cytoplasm	Nuclear export signal	0.817292446653279	0.663096399700476	0.918323769535546	NS	NA	NA	NA	NA	9.93396556714968	NA	10.6566900135917	10.8521354298201	9.96263853054413	10.3513573852764	NA	9.88386006333203	9.41467993648184	10.1959359302375	11.0304330607459	10.1312272476993	NA	NA	NA	NA	NA	NA	NA	NA	NA	NA	NA	NA	NA	NA
P19157	Gstp1	Glutathione S-transferase P 1	Cytoplasm	Peroxisomal targeting signal	-0.735240356314728	0.15579163876157	0.724686194889992	NS	-0.0323801339032457	0.463592629744389	0.554049728231099	NS	1.10947461522905	1.54590301977728	NA	4.69702592814093	NA	2.45080118771575	NA	NA	NA	NA	NA	NA	13.6076641099067	13.7402601465366	13.6311362428603	13.7391489346549	13.5848066307623	13.74180559967	13.6741369440651	13.5400812651603	13.6912933535062	13.539743364136	13.8309368280779	13.7929360781602	13.455273846129	13.6417107891949
Q64471	Gstt1	Glutathione S-transferase theta-1	Cytoplasm	Nuclear export signal	NA	NA	NA	NA	-0.0100758061047486	0.973001420401289	0.981135837420721	NS	NA	NA	NA	NA	NA	NA	NA	NA	NA	NA	NA	NA	11.4123879908626	11.0216478933278	11.5353436861672	11.0414270770323	10.9996990392521	10.7924086208953	11.1338190512562	11.6311877621877	11.3964026146947	11.3570348487088	10.113322001191	9.28841471125627	11.8150322804426	10.9335657030802
Q8R0A0	Gtf2f2	General transcription factor IIF subunit 2	Nucleus	Nuclear localization signal	NA	NA	NA	NA	-0.538883019811142	0.529830687485149	0.613611595311275	NS	NA	NA	NA	NA	NA	NA	NA	NA	NA	NA	NA	NA	8.2122425622729	9.58152545694584	9.85365531804237	7.20862240205035	8.58899737342717	8.73113470848419	8.69602963687047	6.75077266142578	NA	8.50376352536207	NA	NA	8.28841526615889	7.84765048431558
Q9ERL9	Gucy1a1	Guanylate cyclase soluble subunit alpha-1	Cytoplasm	NA	NA	NA	NA	NA	-0.723935916669231	0.0229898794344541	0.0538031805272	NS	NA	NA	NA	NA	NA	NA	NA	NA	NA	NA	NA	NA	10.4832653852841	10.3870797759916	11.4070846951893	10.5591016097449	10.1707974466622	10.3079694759353	10.5525497314679	10.0646071350004	9.93133630677686	10.6493125832265	9.05105140376485	8.57570998903047	10.0909376335539	9.72715917522549
O54865	Gucy1b1	Guanylate cyclase soluble subunit beta-1	Cytoplasm	Nuclear export signal	NA	NA	NA	NA	-0.478730783808297	0.141595962755421	0.2220224696005	NS	NA	NA	NA	NA	NA	NA	NA	NA	NA	NA	NA	NA	11.79564586692	12.0266669568924	12.6703876329196	11.7820417361381	11.7192376417973	11.2648112074956	11.8764651736938	11.8941886502597	11.2128012315066	12.0541296069377	10.3873461728726	11.0601062280531	11.5806664010674	11.3648730484495
P12265	Gusb	Beta-glucuronidase	Extracellular|Lysosome/Vacuole	Signal peptide	NA	NA	NA	NS	0.954585956405475	0.00820958852127385	0.0248506463346668	up	3.55625388832906	1.65233771193199	NA	6.5816450813805	NA	3.93007889388052	NA	NA	NA	NA	NA	NA	10.0328211507924	9.14314832636872	10.2487033008714	9.31821805048475	9.42646354223005	8.90223950064594	9.51193231189888	10.8427872217534	10.5233647418445	10.8779179729284	9.69936777466261	9.21123419966644	10.5936656030308	10.2913895856477
Q80SU7	Gvin1	Interferon-induced very large GTPase 1	Cytoplasm	NA	NA	NA	NA	NA	1.28245396845081	0.0786183696607747	0.141045313075623	NS	NA	NA	NA	NA	NA	NA	NA	NA	NA	NA	NA	NA	NA	7.94129474428987	8.5755653093373	7.08407014299778	NA	7.07137363316601	7.66807595744774	8.14513716174975	10.8305308984828	8.00531681239474	NA	NA	8.15734350150418	8.78458209353287
Q3UHH8	Gxylt1	Glucoside xylosyltransferase 1	Golgi apparatus	Signal peptide|Transmembrane domain	-3.6598094517427	0.0588122702636777	0.724686194889992	NS	NA	NA	NA	NA	13.6285604841983	12.2995313284167	11.7849254699721	10.3863724257705	15.1905932976237	12.6579966011963	NA	9.84642749354825	9.85425467095977	10.0917129305754	15.1985406521842	11.2477339368169	NA	NA	NA	NA	NA	NA	NA	NA	NA	NA	NA	NA	NA	NA
Q9R062	Gyg1	Glycogenin-1	Cytoplasm	Nuclear export signal	NA	NA	NA	NA	-0.560517686887379	0.17508215297083	0.262205172739505	NS	NA	NA	NA	NA	NA	NA	NA	NA	NA	NA	NA	NA	7.38609487060577	7.80815074384116	9.01948610209451	7.53713028377963	8.36597608314161	8.03570741261361	8.02542424934605	7.44786081886296	6.42123056679009	7.73342236894557	7.3594693877287	7.82015194352362	7.63771727153902	7.40330872623166
P08882	Gzmc	Granzyme C	Extracellular	Signal peptide	NA	NA	NA	NA	-1.39121585999527	0.101457010971783	0.172730285780408	NS	NA	NA	NA	NA	NA	NA	NA	NA	NA	NA	NA	NA	6.39237271980178	6.34136983946183	6.48407295830855	6.51758043877525	8.99737051026623	8.72552847507704	7.24304915694845	6.1843522515294	5.57327509462792	5.62977672779281	NA	NA	6.32686783013524	5.92856797602134
P43275	H1-1	Histone H1,1	Nucleus	Nuclear localization signal	0.290817494016879	0.732893901269503	0.94140133344833	NS	-0.0323801339032457	0.607964729287427	0.684531216945703	NS	0.868172144522271	1.46188257841828	NA	6.0999526062038	NA	2.81000244304812	0.530550567614722	NA	6.03091135704022	3.12199336945006	3.11660955362643	3.20001621193286	12.2817770424813	11.7176808693291	12.4034278619055	12.8709166331363	11.6670998798852	10.1429191968613	11.8473035805998	14.135696089969	10.7883273823947	11.9121189565069	11.4861428803384	NA	11.4986449932723	11.9641860604963
P15864	H1-2	Histone H1,2	Nucleus	Nuclear localization signal	3.6371520045338	0.0998614339363619	0.724686194889992	NS	-0.0323801339032457	0.0149823306375545	0.0392191893817787	down	11.8298570920799	3.32261865252755	1.24785752243036	11.0788773330815	11.0288584238431	7.70161380479245	15.9797658646412	11.8950068722483	11.7594478054541	5.65367422488223	11.4059342794055	11.3387658093262	12.85939424619	12.6312605592185	12.2905058047504	12.9380286206439	12.6835640515379	12.73782016817	12.6900955750851	12.9604793675989	12.0779537383551	12.0042802813285	10.8179634236256	11.5495431422278	11.6070977528713	11.8362196176679
P43277	H1-3	Histone H1,3	Nucleus	Nuclear localization signal	NA	NA	NA	NA	-0.326023160552973	0.0922053468145816	0.160286013087876	NS	NA	NA	NA	NA	NA	NA	NA	NA	NA	NA	NA	NA	14.480468751566	14.372420807367	14.0993808811832	14.2711666763311	14.1392402581588	14.4744628381739	14.3061900354634	14.2048265562436	14.3073524291278	13.3225513571657	14.1960221120194	13.8870451847372	13.6041002252983	13.9203163107653
P43274	H1-4	Histone H1,4	Nucleus	Nuclear localization signal	0.448511679884433	0.53393119233836	0.887790127176262	NS	-0.0323801339032457	0.000229157423695447	0.00186175564950498	down	11.936426288283	14.229788746873	11.5869778654213	11.5690582290813	11.601632691463	12.1847767642243	16.0929430312126	11.960024478187	11.6611633474392	11.7213427947448	11.7309685689603	12.6332884441088	12.3067835417014	12.3196959264209	11.8705607166642	12.3811568452796	12.0983233221107	12.3523974604488	12.2214863021043	11.608131002596	11.3438228979842	10.9484996587838	10.8988028013503	11.1118876883383	11.0775801072851	11.1647873593896
P43276	H1-5	Histone H1,5	Nucleus	Nuclear localization signal	0.186324707902233	0.773637955345446	0.944749538927369	NS	-0.0323801339032457	0.000336766578975745	0.00241118719558889	down	10.3062487091848	12.9497291856479	10.1406773221738	10.1863185163652	10.1275025519817	10.7420952570707	13.8973779549442	10.4064779462701	10.1971865033524	9.86274971961645	10.2783077006817	10.9284199649729	12.9562294961474	12.9838310869743	12.6947789439321	12.9250003308181	12.788912851287	13.0711334072829	12.9033143527403	12.3787263288685	12.2234669551691	11.6914095494338	11.7460830815218	12.2199410336645	12.0099972257565	12.0449373624024
P01901	H2-K1	H-2 class I histocompatibility antigen, K-B alpha chain	Cell membrane	Signal peptide	1.76111171628209	0.299178483055294	0.771076681327887	NS	1.62240044103103	3.37855152743316E-07	0.0000353171253001013	up	6.14868961561842	1.32163516375748	8.02660552468869	9.20422529728643	5.31257290060108	6.00274570039042	0.493897613270697	7.74561888783476	9.75482217594521	10.9049462985481	9.92000210776385	7.76385741667251	12.0662421616215	12.3688554347012	12.0873419215501	12.4437614219945	12.6169631486257	12.6003348921555	12.3639164967748	13.7356780940096	13.8594051523364	13.9989599268157	14.6294224476393	14.20978375931	13.8898316071698	14.0538468312135
P01897	H2-L	H-2 class I histocompatibility antigen, L-D alpha chain	Cell membrane	Signal peptide	1.05045178103011	0.462553066305223	0.83884816167254	NS	1.58047205678192	2.63389120069846E-07	0.0000317687800207322	up	4.2824618067804	0.818441509802494	6.57128868060784	7.36676944373634	NA	4.75974036023177	0.420015459591346	NA	8.8222693584738	8.7221759417998	7.13930435634385	6.2759412790522	14.4520211477607	14.7533531125741	14.4523468477842	14.8810360227172	14.9552620006039	15.0379803400523	14.7553332452487	16.1856190557104	16.2431126813104	16.4106522505996	16.8832301342745	16.5083428517382	16.2107163351653	16.4069455514664
Q8HWB2	H2-Q4	Histocompatibility 2, Q region locus 4	Cell membrane	Signal peptide	NA	NA	NA	NA	1.47802592771258	0.0000134509308833408	0.000334778724207594	up	NA	NA	NA	NA	NA	NA	NA	NA	NA	NA	NA	NA	14.2992804685082	14.0453333820839	13.2623160784612	14.6789360160518	14.9285096181971	14.9633314941855	14.3629511762479	15.404777677051	15.4293825745205	16.2186102968829	16.6375361535334	16.4266929500285	15.9926903940053	16.0182816743369
P14429	H2-Q7	H-2 class I histocompatibility antigen, Q7 alpha chain	Cell membrane	Signal peptide	0.601787663671413	0.758959920270881	0.944749538927369	NS	NA	NA	NA	NA	4.61081386924389	4.82967855849862	4.25254780382828	8.02038801662444	7.00815764890315	5.74431717941967	NA	NA	8.85021924746912	9.73248901375014	9.64373712978462	9.40881513033463	NA	NA	NA	NA	NA	NA	NA	NA	NA	NA	NA	NA	NA	NA
P14430	H2-Q8	H-2 class I histocompatibility antigen, Q8 alpha chain	Cell membrane|Endoplasmic reticulum	Signal peptide	NA	NA	NA	NA	1.62555601591265	4.42230299046997E-08	0.0000237137799672382	up	NA	NA	NA	NA	NA	NA	NA	NA	NA	NA	NA	NA	14.2880726313414	14.5998763544311	14.442369894283	14.6914350091704	14.7435919174186	14.7794535137369	14.5907998867302	16.0370897352479	16.2025381066389	16.2779821824973	16.7340863985305	16.323134526792	16.0330855420705	16.2679860819628
P14431	H2-Q9	H-2 class I histocompatibility antigen, Q9 alpha chain (Fragment)	Extracellular	Signal peptide	NA	NA	NA	NA	1.75200424205761	0.000063149126087847	0.000787782671717233	up	NA	NA	NA	NA	NA	NA	NA	NA	NA	NA	NA	NA	8.96323034176588	8.0089129778934	8.07021003410884	9.4247179806484	9.61171904176793	9.02951719903241	8.85138459586947	10.0206934611147	9.53304346117273	11.5425761582861	10.9119607783316	11.2636760681085	11.4827847837513	10.7924557851275
P06339	H2-T23	H-2 class I histocompatibility antigen, D-37 alpha chain	Cell membrane	Signal peptide	NA	NA	NA	NA	1.55931899169421	1.36513857551535E-07	0.0000268671983989903	up	NA	NA	NA	NA	NA	NA	NA	NA	NA	NA	NA	NA	11.9193555832114	12.1333675325039	11.9037338840122	12.2292585551865	12.3034206026755	12.2843922427989	12.1289214000647	13.5697965190338	13.6265761066398	13.6959681144939	14.2898739291785	13.8416936238101	13.4035012012435	13.7379015823999
F8VQG4	H2-T24	Histocompatibility 2, T region locus 24	Cell membrane	Signal peptide	2.15901998389837	0.243998883991764	0.749912653946716	NS	NA	NA	NA	NA	NA	3.73357105255001	NA	NA	NA	3.73357105255001	12.6618854457668	NA	NA	NA	NA	12.6618854457668	NA	NA	NA	NA	NA	NA	NA	NA	NA	NA	NA	NA	NA	NA
Q64522	H2ac21	Histone H2A type 2-B	Cytoplasm|Nucleus	Nuclear localization signal	NA	NA	NA	NA	-0.0323801339032457	0.00125184477226692	0.00613408674396423	down	NA	NA	NA	NA	NA	NA	NA	NA	NA	NA	NA	NA	14.044752501482	14.5549963022552	14.1954550248116	14.5401479458896	14.2234223853975	14.5370840937269	14.3493097089271	13.69045579969	14.0042666305342	13.1534440992099	13.6031649646957	14.2593758009834	13.8476076046733	13.7597191499644
C0HKE1	H2ac4	Histone H2A type 1-B	Nucleus	Nuclear localization signal	0.0492289602235928	0.9038467089612	0.971377528211953	NS	-0.0323801339032457	0.0253009567134541	0.058169941534745	NS	14.2062724740932	15.9365114450391	13.895151322114	14.0527731405417	14.2203050146429	14.4622026792862	15.9078403234154	14.1957902850287	14.277967458341	14.0697915603494	14.1057685704143	14.5114316395098	16.540181187007	16.815758607377	16.4613917827186	16.7966266997778	16.678720466778	16.9327795088892	16.7042430420913	16.1479487254943	16.3533288801227	15.8764360858221	16.7928157084201	16.7772634306302	16.3019022840121	16.3749491857502
P27661	H2ax	Histone H2AX	Nucleus	Nuclear localization signal	1.52372630406405	0.0268964948545094	0.704487161430975	NS	NA	NA	NA	NA	5.45172845057138	5.26956730857701	5.34244030074616	5.31332771333238	5.1718269305141	5.30977814074821	8.19767435975424	7.69503945701248	7.68355908667843	5.29735732328884	5.29389199732728	6.83350444481225	NA	NA	NA	NA	NA	NA	NA	NA	NA	NA	NA	NA	NA	NA
P0C0S6	H2az1	Histone H2A,Z	Cytoplasm|Nucleus	NA	-0.0465434046111739	0.895609238758463	0.968315523823726	NS	-0.0323801339032457	0.0005960452132725	0.00359461113235108	down	12.2299512546206	13.628985058485	11.9348995419398	11.9200021243562	12.2793249887531	12.398632593631	13.6144555890141	12.0002121001932	12.0800467312785	11.9964912060733	12.0692403185397	12.3520891890198	12.8454799200709	13.0475426349499	12.8620935523621	12.9966172904671	12.9126526997411	13.0789764672597	12.9572270941418	12.5647917842337	12.5640812819993	12.2726684502924	12.4497964900958	12.939114158261	12.5631670622217	12.5589365378506
P10853	H2bc15	Histone H2B type 1-F/J/L	Nucleus	Nuclear localization signal	NA	NA	NA	NA	-0.0323801339032457	0.0021692461588696	0.00939607175996555	down	NA	NA	NA	NA	NA	NA	NA	NA	NA	NA	NA	NA	17.1365483119812	17.0785243581771	17.0176625398694	17.1085150412564	16.9516866484088	17.0905353891545	17.0639120481412	16.4683608974285	16.6865401534846	16.3011324179273	16.9347355737645	17.0220608779142	16.5426423699717	16.6592453817485
Q64524	H2bc21	Histone H2B type 2-E	Nucleus	Nuclear localization signal	1.94060574396841	0.251342280809744	0.758088579375344	NS	NA	NA	NA	NA	0.901751970062254	2.49718199909797	NA	NA	NA	1.69946698458011	11.636402171959	2.02936906402426	NA	NA	NA	6.83288561799163	NA	NA	NA	NA	NA	NA	NA	NA	NA	NA	NA	NA	NA	NA
P02301	H3-5	Histone H3,3C	Nucleus	Nuclear localization signal	1.45882534998674	0.265813398329205	0.764025044884298	NS	-0.0323801339032457	0.00486040006993504	0.0172423242299958	down	1.7927840489546	4.93473204981272	NA	6.68955516972955	NA	4.47235708949896	3.05731551711203	6.86375798909772	6.7279305100833	NA	6.36997929567419	5.75474582799181	14.1568061306925	14.1976730214488	14.935539222204	14.0780994882981	13.8496561797498	13.2382690701372	14.0760071854217	13.1461975035349	13.3308639592206	13.0378113640699	12.3316443157157	13.1557050458727	13.2092317496463	13.03524232301
P68433	H3c11	Histone H3,1	Nucleus	Nuclear localization signal	0.381514335862226	0.0648548040913881	0.724686194889992	NS	-0.0323801339032457	0.00718259737026283	0.022615085695928	down	5.17515029819076	5.16939387493523	5.07581867078357	4.9837735324321	4.92469663372783	5.0657666020139	6.51157111866176	5.26487281775582	5.48658198674226	5.07964837481969	4.8937303914011	5.44728093787612	12.1616223423865	11.5679686341693	12.115093019313	12.3770298379326	12.0248118840946	11.5880265580195	11.9724253793192	10.2695496234661	10.5657724160092	11.1274680054211	10.8661177325349	10.9400690561829	11.1706422573469	10.8232698484935
P84228	H3c15	Histone H3,2	Nucleus	Nuclear localization signal	2.04030553395367	0.0486084142920649	0.708009699674122	NS	-0.0323801339032457	0.00550185011955562	0.0187200077391187	down	4.94397179893933	4.55715345748598	7.54139942358093	8.47558479666081	4.20999476581892	5.9456208484972	6.63854865098895	9.66846173104578	8.69237518994187	7.4035389672927	7.52670737298499	7.98592638245086	13.8626808834229	13.626374014482	13.8148037818575	13.7297335585567	13.7554601291694	13.3819412644933	13.6951656053303	12.7259571201057	12.8390833656313	12.918676905277	13.2752405178041	13.0601576833089	13.1285161146997	12.9912719511378
Q8K2C9	Hacd3	Very-long-chain (3R)-3-hydroxyacyl-CoA dehydratase 3	Endoplasmic reticulum	NA	NA	NA	NA	NA	-1.80112350011589	0.104805703009256	0.176894878706689	NS	NA	NA	NA	NA	NA	NA	NA	NA	NA	NA	NA	NA	10.3883774154966	10.2335656650114	11.4002566095453	10.3775854713352	10.1797094654892	10.8289264197712	10.5680701744415	NA	8.16380637700698	NA	9.27120240824424	NA	8.56138126389606	8.66546334971576
Q61035	Hars1	Histidine--tRNA ligase, cytoplasmic	Cytoplasm|Nucleus	Nuclear localization signal|Nuclear export signal	0.518639681922671	0.734176869663742	0.94140133344833	NS	-0.0323801339032457	0.0927262473857509	0.160834906969975	NS	4.82797905377116	2.63699478141103	8.59702315294446	9.06660780164311	5.61070238336884	6.14786143462772	1.11038810262654	8.37439220664314	5.76243302615294	9.20722307039372	8.8780691769356	6.66650111655039	12.5423061705023	12.5610599001332	12.5953483879409	12.6089817398742	12.5908690238358	12.5450639942141	12.5739382027501	12.5529088386585	12.4783187863337	12.4976844698946	11.7770837155346	12.5217830020945	12.5755396046564	12.4005530695287
Q8BY71	Hat1	Histone acetyltransferase type B catalytic subunit	Cytoplasm|Nucleus	Nuclear export signal	0.023845456609337	0.984704621806251	0.993748981133978	NS	NA	NA	NA	NA	3.53059139828097	7.57292766153071	NA	NA	NA	5.55175952990584	3.41144603817315	5.99571771169826	5.46540127431462	NA	NA	4.95752167472868	NA	NA	NA	NA	NA	NA	NA	NA	NA	NA	NA	NA	NA	NA
Q8VIM0	Havcr2	Hepatitis A virus cellular receptor 2 homolog	Cell membrane	Signal peptide|Transmembrane domain	NA	NA	NA	NA	0.0899969312972815	0.633034472344769	0.704970207838492	NS	NA	NA	NA	NA	NA	NA	NA	NA	NA	NA	NA	NA	11.8718180488454	11.4211309465592	11.9175853290722	11.7603643574877	12.0073612598737	11.8847033666523	11.8104938847484	11.558021300987	11.6123195339868	12.3660908043517	11.9192649463302	11.8563996834485	12.2173952508141	11.9215819199864
Q61191	Hcfc1	Host cell factor 1	Cytoplasm|Nucleus	Nuclear localization signal	0.190163515314117	0.193644522971558	0.724686194889992	NS	-0.0323801339032457	0.0150521806075417	0.0392656479576231	down	NA	NA	NA	NA	NA	NA	0.950817576570584	NA	NA	NA	NA	0.950817576570584	8.42480060298637	9.00894332910955	9.77907623954385	8.24497225572488	8.67686281747194	8.63575356849424	8.79506813555514	8.38713654467741	7.8700481792747	7.47081652231673	6.73869476521851	7.62999154476282	8.1425023751246	7.70653165522913
P49710	Hcls1	Hematopoietic lineage cell-specific protein	Cytoplasm	Nuclear export signal	1.47907813519525	0.326118755401752	0.776421256554466	NS	-0.0323801339032457	0.1271402370079	0.204049019066927	NS	3.69521614622149	1.37453497856472	7.37132379996989	7.86118720272101	NA	5.07556553186928	4.88399011483842	7.2480259533014	8.15395007911704	7.46827787762942	7.69287383360609	7.08942357169847	11.3579831193849	11.4201608644725	11.3332496610043	10.9824288742181	11.4164831177838	11.2857829703389	11.2993481012004	11.1977399975709	10.8906812842582	11.3215007610664	10.5955054608866	10.9966391090225	11.4392194189281	11.0735476719555
O09106	Hdac1	Histone deacetylase 1	Cytoplasm|Nucleus	Nuclear localization signal	2.37524393398073	0.0664483580641839	0.724686194889992	NS	NA	NA	NA	NA	5.99218179385385	3.31696377666475	9.700758014546	10.1656749904128	5.43979215386406	6.92307414586829	6.65330393712799	9.84797894140479	9.95263136531161	9.80248334704989	10.2351928083509	9.29831807984903	NA	NA	NA	NA	NA	NA	NA	NA	NA	NA	NA	NA	NA	NA
P70288	Hdac2	Histone deacetylase 2	Cytoplasm|Nucleus	Nuclear localization signal|Nuclear export signal	NA	NA	NA	NA	-0.0559918307374233	0.662724084577523	0.731182212265103	NS	NA	NA	NA	NA	NA	NA	NA	NA	NA	NA	NA	NA	12.5631825700112	12.5122972963185	12.3485343502421	12.6061445204359	12.4361955242324	12.3608345605397	12.4711981369633	12.2778305148975	12.6607665063337	12.3572371360226	12.0737951491869	12.5539970393967	12.6233619498382	12.4244980492793
P51859	Hdgf	Hepatoma-derived growth factor	Nucleus	Nuclear localization signal	0.597934489650892	0.683500226059456	0.919326789942571	NS	-0.0323801339032457	0.000685527072384673	0.00396644446309656	down	4.78752064323602	2.43395406608757	8.65916237482172	9.29513844427538	6.95242430980863	6.42563996764586	0.937224983525241	9.02492767310564	6.90041183256842	9.23476503724636	9.0205427600381	7.02357445729676	12.0143645695812	11.9915250246879	11.843259777182	12.0077853921291	12.0047760261997	11.9476723716645	11.9682305269074	11.7344311185113	11.4394106688193	11.4923637595645	10.9642350116594	11.4253976867108	11.6767512702119	11.4554315859129
Q6PAV2	Herc4	Probable E3 ubiquitin-protein ligase HERC4	Cytoplasm	Nuclear export signal	NA	NA	NA	NA	0.178898157419618	0.235161896980514	0.328932965624841	NS	NA	NA	NA	NA	NA	NA	NA	NA	NA	NA	NA	NA	12.5007715143793	11.9508015831384	11.8835747172505	12.4337102608146	12.2893841965708	12.5121947224568	12.2617394991017	12.6980968546881	12.3026544439922	12.6721996476778	12.5083932333065	12.1462818712727	12.3812905244954	12.4514860959055
P29416	Hexa	Beta-hexosaminidase subunit alpha	Extracellular|Lysosome/Vacuole	Signal peptide	NA	NA	NA	NA	1.08114123655744	0.0000102873052796326	0.000293320140284756	up	NA	NA	NA	NA	NA	NA	NA	NA	NA	NA	NA	NA	11.9321774093125	12.2314559946857	12.342987752612	12.3536297136044	12.3065822525505	12.3379378919119	12.2507951691128	13.026713786748	13.1789389245403	13.5767909947938	13.95924957614	13.3930538583233	13.1230699025151	13.3763028405101
P20060	Hexb	Beta-hexosaminidase subunit beta	Extracellular	Signal peptide	-1.59357634882578	0.145286351475528	0.724686194889992	NS	0.912758322099958	0.0189724858184122	0.046337784677991	up	4.32452433616408	NA	3.43366594131642	6.77620868261196	NA	4.84479965336415	NA	NA	NA	NA	2.92315980799875	2.92315980799875	8.49752947671179	9.18866681154732	10.0384145351138	8.76276386807607	9.46812741137813	8.9249203699157	9.14673707879047	9.82627952793626	10.0052109504088	11.0050611466787	9.32487092815227	9.83039747227842	10.6021513613539	10.0989952311347
Q99LI8	Hgs	Hepatocyte growth factor-regulated tyrosine kinase substrate	Cytoplasm|Lysosome/Vacuole	Nuclear export signal	NA	NA	NA	NA	0.943314725123287	0.336595951225929	0.431704607425895	NS	NA	NA	NA	NA	NA	NA	NA	NA	NA	NA	NA	NA	3.2878776528831	8.3726541557065	9.62667514614501	7.13876841697641	7.80041467245927	6.72576688672265	7.15869282181549	8.65245360871258	8.07952505110451	7.56489164403388	5.42505835027509	8.93752483108477	9.39459266878178	8.0090076923321
Q99L13	Hibadh	3-hydroxyisobutyrate dehydrogenase, mitochondrial	Mitochondrion	Mitochondrial transit peptide	NA	NA	NA	NA	NA	NA	NA	NS	NA	NA	NA	NA	NA	NA	NA	NA	NA	NA	NA	NA	NA	9.16071585151705	9.00605130660365	8.09451376810894	7.13422807137065	7.51523104816306	8.18214800915267	NA	NA	NA	NA	NA	NA	NA
Q8QZS1	Hibch	3-hydroxyisobutyryl-CoA hydrolase, mitochondrial	Mitochondrion	Mitochondrial transit peptide	NA	NA	NA	NA	-0.0323801339032457	0.0180951054971501	0.0448652371940874	down	NA	NA	NA	NA	NA	NA	NA	NA	NA	NA	NA	NA	11.1628330510803	11.1263612021077	11.3156591304281	10.9632050359153	10.9738561463727	10.9400873784822	11.0803336573977	10.7526555075688	10.8886635124191	10.3795743847967	9.11261379785735	10.2183092029004	10.8406722929319	10.3654147830791
P70349	Hint1	Adenosine 5'-monophosphoramidase HINT1	Cytoplasm	Nuclear export signal|Peroxisomal targeting signal	-0.318974874331408	0.152943597921351	0.724686194889992	NS	-0.0323801339032457	0.138548914012796	0.218336379067401	NS	2.59905266178165	3.2188473396717	2.51320817251597	2.46455826102059	2.48023834415529	2.65518095582904	1.58334835327511	2.45766796734131	2.45766796734131	2.5367343107979	2.64561180873254	2.33620608149763	13.3198195179913	13.3201965785048	13.1741235691015	13.3615680860814	13.1737553565954	13.4634074194088	13.3021450879472	13.142756510239	13.2449144800498	13.0916492170259	13.2819654395967	13.1618337085245	13.2048686274305	13.1879979971444
P17710	Hk1	Hexokinase-1	Cytoplasm	Nuclear export signal	NA	NA	NA	NA	-0.423940870637779	0.0301209932923721	0.066309827344843	NS	NA	NA	NA	NA	NA	NA	NA	NA	NA	NA	NA	NA	11.6656706992478	11.7237897142799	11.5943704365523	11.5893931240627	11.6998831628377	11.6509581010558	11.6540108730061	11.6774080970959	11.3591917245015	11.2497199863609	10.4531390665247	11.3638817511998	11.3778005600449	11.246856864288
O08528	Hk2	Hexokinase-2	Cytoplasm	NA	NA	NA	NA	NA	0.290210912436157	0.240561431623784	0.334694165737438	NS	NA	NA	NA	NA	NA	NA	NA	NA	NA	NA	NA	NA	10.5093095857082	10.4143478247207	10.7298494565411	10.5884821971033	10.5289004500936	9.42269025304103	10.365596627868	11.0067974390616	10.7140325443708	10.1048640891182	10.8843047052974	NA	10.6011227087157	10.6622242973127
Q3TRM8	Hk3	Hexokinase-3	Cytoplasm	Nuclear export signal	NA	NA	NA	NA	-0.963027596465747	0.0655615337139301	0.12213857219249	NS	NA	NA	NA	NA	NA	NA	NA	NA	NA	NA	NA	NA	10.4188269368142	9.56467524341397	11.099537115589	10.0368694820216	10.237646852322	9.38563284469275	10.1238647458089	9.0037287117434	9.09810998499066	10.6362689816029	8.06386346946719	8.91903470878439	9.22551445492821	9.15775338525279
P22907	Hmbs	Porphobilinogen deaminase	Cytoplasm	Nuclear export signal	NA	NA	NA	NA	-0.0323801339032457	0.0177896007312581	0.0443590566191949	down	NA	NA	NA	NA	NA	NA	NA	NA	NA	NA	NA	NA	11.1450590525625	10.5672727006016	11.1848335025905	10.5230078973715	11.1930433281124	11.0600432914468	10.9455432954476	10.6700136896426	10.1149357539049	10.3113776133201	9.61859213842762	10.143496134044	10.7818695401937	10.2733808115888
P17095	Hmga1	High mobility group protein HMG-I/HMG-Y	Nucleus	Nuclear localization signal	0.885925998801548	0.362804656369025	0.783267462299966	NS	NA	NA	NA	NA	3.09066194244504	NA	NA	5.22042748453443	NA	4.15554471348973	3.16055016691114	NA	5.93721330522623	3.70929383619976	3.21158471214056	4.00466050511942	NA	NA	NA	NA	NA	NA	NA	NA	NA	NA	NA	NA	NA	NA
P63158	Hmgb1	High mobility group protein B1	Cytoplasm|Nucleus	Nuclear localization signal	2.94355478393708	0.0217665992787248	0.704487161430975	NS	NA	NA	NA	NA	8.89602552058326	3.02064335118375	9.0708257917401	9.02252270473055	4.2726931116803	6.85654209598359	11.5355908002627	9.01791427132304	8.69898978728879	8.91265319759992	8.69898978728879	9.37282756875265	NA	NA	NA	NA	NA	NA	NA	NA	NA	NA	NA	NA	NA	NA
P38060	Hmgcl	Hydroxymethylglutaryl-CoA lyase, mitochondrial	Mitochondrion	Peroxisomal targeting signal	NA	NA	NA	NA	-1.29872774649161	0.0334457063542006	0.0723270317463869	NS	NA	NA	NA	NA	NA	NA	NA	NA	NA	NA	NA	NA	10.4868584119538	10.1571943304887	11.1336440776359	9.91738118245155	9.94226535587427	8.7289113986464	10.0610424595084	8.61939840256502	9.13092661735051	8.27060091826194	NA	NA	8.43375085526964	8.61366919836178
Q8JZK9	Hmgcs1	Hydroxymethylglutaryl-CoA synthase, cytoplasmic	Cytoplasm|Nucleus	Nuclear localization signal	-1.21162562587808	0.38116218075902	0.800937351355666	NS	-0.0323801339032457	0.485580478626273	0.575695804264134	NS	4.75811171722918	4.98405587032599	7.24421733254827	7.71279516976308	0.422665954653342	5.02436920890397	3.41855318389544	4.41320796405578	7.27236750130385	7.38444003919967	NA	5.62214217211369	11.6681266703419	10.4405571854489	11.3617305518374	11.0033457547014	10.7616417362334	10.1178986775989	10.8922167626937	11.4827183261891	11.5030972890731	11.2042585635529	NA	9.17957996177413	10.9621898316479	10.8663687944474
P09602	Hmgn2	Non-histone chromosomal protein HMG-17	Cytoplasm|Nucleus	Nuclear localization signal	-1.08629561963922	0.0676807707861882	0.724686194889992	NS	NA	NA	NA	NA	8.53273389389732	9.37633066153729	9.25545573679277	9.02470461037119	8.7714433615354	8.99213365282679	4.88772380975917	7.90350300119868	8.93039652184135	9.0161059460165	8.79146088712218	7.90583803318758	NA	NA	NA	NA	NA	NA	NA	NA	NA	NA	NA	NA	NA	NA
O70252	Hmox2	Heme oxygenase 2	Endoplasmic reticulum	Signal peptide|Transmembrane domain	NA	NA	NA	NA	NA	NA	NA	NS	NA	NA	NA	NA	NA	NA	NA	NA	NA	NA	NA	NA	9.23800615897038	8.68774152184152	NA	8.74267915176933	8.29839592187635	9.47490927313008	8.88834640551753	NA	NA	NA	NA	9.64925964919488	8.61837889907174	9.13381927413331
Q9CX86	Hnrnpa0	Heterogeneous nuclear ribonucleoprotein A0	Nucleus	Nuclear localization signal	2.00100107333833	0.256465891423165	0.761599724868114	NS	NA	NA	NA	NA	NA	4.0164081595213	NA	NA	NA	4.0164081595213	12.0132094464523	NA	NA	NA	NA	12.0132094464523	NA	NA	NA	NA	NA	NA	NA	NA	NA	NA	NA	NA	NA	NA
P49312	Hnrnpa1	Heterogeneous nuclear ribonucleoprotein A1	Cytoplasm|Nucleus	Nuclear localization signal	0.294119603255186	0.33356372731054	0.776421256554466	NS	-0.0323801339032457	0.0461857936301637	0.0929644729295208	NS	12.0725981514366	10.9951285643774	11.742034399986	11.7720965074377	12.0210677016681	11.7205850649812	13.4377592617982	11.8206438070397	11.5857844793859	11.6016547633136	11.6276810296445	12.0147046682364	15.0881392526154	14.909045417048	14.7110088797601	14.8630105687246	14.8026763899388	14.9693518439869	14.8905387253456	14.6776740170974	14.8138478153991	14.4223926692882	14.7905110989097	14.8045763485487	14.5783731821999	14.6812291885738
O88569	Hnrnpa2b1	Heterogeneous nuclear ribonucleoproteins A2/B1	Cytoplasm|Nucleus	Nuclear localization signal	0.384145663017193	0.116002532444462	0.724686194889992	NS	-0.0323801339032457	0.647645809648492	0.716155592051365	NS	10.6631791173329	10.1007775656443	10.9454001213424	10.9326476552319	11.1007082264407	10.7485425371985	11.8345692389635	11.0865361074397	10.873694636184	10.9701451972196	10.8984958212716	11.1326882002157	14.7417434712143	14.729569977013	14.4919013444819	14.6118443509648	14.6097633245092	14.8021294301052	14.6644919830481	14.5454717585023	14.7260122795742	14.2763837530143	14.8476595420662	14.8094371031905	14.4889607477671	14.6156541973524
Q8BG05	Hnrnpa3	Heterogeneous nuclear ribonucleoprotein A3	Cytoplasm|Nucleus	Nuclear localization signal	0.893676046639251	0.181219423464915	0.724686194889992	NS	-0.0323801339032457	0.393267203814679	0.485928270749738	NS	7.82038789060213	3.75667996092029	8.3497725428465	8.53255600658729	7.91539128827812	7.27495753784687	9.08402712530642	8.08371964643506	7.87318383045476	7.97586868439029	7.82636863584406	8.16863358448612	13.8654695486819	13.7270787441239	13.4265890744077	13.5241679129735	13.6348666403427	13.8942290914499	13.6787335019966	13.6123410563791	13.6546589801655	13.2287102173285	13.8345575823139	13.6288206046132	13.4352180237649	13.5657177440942
Q99020	Hnrnpab	Heterogeneous nuclear ribonucleoprotein A/B	Cytoplasm|Nucleus	Nuclear localization signal	0.284170785404487	0.741069392130196	0.942305049759549	NS	-0.0323801339032457	0.0564580941558042	0.108754658029854	NS	9.30672833166283	5.68302299907839	10.1799446860323	10.040401153895	10.0128563977126	9.04459071367622	7.00877070938317	9.88321069179023	9.61635973039672	9.66594888917175	10.4695174746617	9.3287614990807	13.1801405672173	12.6911442958076	12.4597599513937	13.0798867793092	12.9511992643083	12.9503625571627	12.8854155691998	12.7665750847029	12.7654001818499	12.5589090942219	12.7513310717774	12.4881598652321	12.5566554137141	12.6478384519164
Q9Z204	Hnrnpc	Heterogeneous nuclear ribonucleoproteins C1/C2	Nucleus	Nuclear localization signal	-0.223032808120267	0.348712891111278	0.776421256554466	NS	-0.0323801339032457	0.271803686810354	0.366869125245492	NS	0.611375760049168	1.30694506005857	NA	NA	NA	0.95916041005387	0.497468899481822	NA	NA	NA	NA	0.497468899481822	12.4952272398245	11.9524270479118	11.7516641621187	12.83356493271	13.0572190113871	13.1317162905258	12.5369697807463	12.3604554634128	11.3395409802151	12.1533623481439	13.0310379210717	13.2294754587683	12.8904269626727	12.5007165223807
Q60668	Hnrnpd	Heterogeneous nuclear ribonucleoprotein D0	Cytoplasm|Nucleus	Nuclear localization signal	0.658862309018406	0.601242068501111	0.899698619126079	NS	-0.0323801339032457	0.000720895442874792	0.00411041474337336	down	7.25448280034046	3.22487849174941	8.98190230430305	9.04114110798701	8.35137863747397	7.37075666837078	10.5446084548093	8.77710503622708	4.27767941144525	8.04741233996113	8.50128964450307	8.02961897738918	13.1082963816705	12.9618168932051	12.6179377413683	13.0983842910212	12.9752871979439	13.0592511088183	12.9701622690045	12.5484132611566	12.6625034552021	12.371272099179	12.6513573205605	12.5749680791628	12.6315822242263	12.5733494065812
Q9Z130	Hnrnpdl	Heterogeneous nuclear ribonucleoprotein D-like	Cytoplasm|Nucleus	Nuclear localization signal	1.53610598738983	0.285095321098329	0.767556368852226	NS	NA	NA	NA	NA	4.51814297228276	4.16915726239888	8.5924296156928	8.83354758654329	8.49152697121288	6.92096088162612	6.74434609310554	8.43660569612712	4.72091876148409	8.86719835708593	9.27050195167068	7.60791417189467	NA	NA	NA	NA	NA	NA	NA	NA	NA	NA	NA	NA	NA	NA
Q9Z2X1	Hnrnpf	Heterogeneous nuclear ribonucleoprotein F	Cytoplasm|Nucleus	Nuclear localization signal	0.326210976578338	0.190113658368142	0.724686194889992	NS	-0.0323801339032457	0.269711075793592	0.364574971417545	NS	10.0024959227635	8.72233920784047	10.0597251458656	10.0390823017881	10.0559253143755	9.77591357852665	10.1943888550061	10.09823503167	10.0401130990007	10.0401041150774	10.1377816747707	10.102124555105	13.1843732518821	13.0123045511094	12.7922595153487	13.1783954082124	13.1813386174532	13.1274446952198	13.0793526732042	12.8604386052043	12.8732339391197	12.6236096900602	13.2023034545061	13.278642262827	13.1390775403426	12.99621758201
O35737	Hnrnph1	Heterogeneous nuclear ribonucleoprotein H	Cytoplasm|Nucleus	Nuclear localization signal	-0.081552842365781	0.839022527401556	0.946922916647208	NS	-0.0323801339032457	0.0000369550323355838	0.000546655572662221	down	9.82924028650428	11.7054396258593	9.90254573382611	10.0125065269831	9.97749728067829	10.2854458907702	11.807386567324	9.83429734866341	9.68669985869654	9.74661325620874	9.94446821112954	10.2038930484044	12.5425523840396	12.4509395481709	12.543648309872	12.3014464472782	12.1198655635982	12.2602742170472	12.369787745001	12.0621138092595	12.1710157698591	11.6611557222245	12.0381917676034	11.5844108243208	11.8767869861481	11.8989458132359
P70333	Hnrnph2	Heterogeneous nuclear ribonucleoprotein H2	Cytoplasm|Nucleus	Nuclear localization signal	NA	NA	NA	NA	-0.483644811189808	0.154874284416117	0.23785775093254	NS	NA	NA	NA	NA	NA	NA	NA	NA	NA	NA	NA	NA	11.6548722309224	11.592312308798	11.28019947475	11.6731052387099	11.4753956260431	11.0506530726796	11.4544229919838	11.4118244874439	11.2472229819792	11.1805894974031	9.88839971053036	11.2488451435955	11.078613542665	11.0092492272695
P61979	Hnrnpk	Heterogeneous nuclear ribonucleoprotein K	Cytoplasm|Nucleus	Nuclear localization signal	0.453568085507681	0.203161004031912	0.726576344717692	NS	-0.0323801339032457	0.914975670048121	0.933728237013322	NS	8.32394791567704	9.967299886863	9.22092603460873	9.26417792838727	9.28704475141718	9.21267930339065	11.0337171251238	9.44582029081234	9.16221631270038	9.3641723813224	9.32531083453273	9.66624738889832	13.1106572185848	12.9516749899113	12.625781364134	12.9947887214359	13.0760609619115	13.2095395507083	12.994750467781	13.0116454326571	13.0710318755115	12.7779687431394	13.1528846027152	13.1550969073348	12.9462732834478	13.019150140801
Q8R081	Hnrnpl	Heterogeneous nuclear ribonucleoprotein L	Nucleus	Nuclear localization signal	-0.288271954528997	0.412794841637263	0.810130510360014	NS	-0.0323801339032457	0.0902155098497295	0.158052954349259	NS	0.483784949876413	0.960304056665681	2.59321015112272	NA	NA	1.34576638588827	1.05744183452026	NA	NA	NA	NA	1.05744183452026	12.1020403136383	11.9814915658876	11.5132023027576	11.6990012457369	12.2576832971611	12.0562166602112	11.9349392308988	11.7625660000494	11.483882948991	11.5047631535565	11.876875007005	11.3685908842455	11.8915509419544	11.648038155967
Q9D0E1	Hnrnpm	Heterogeneous nuclear ribonucleoprotein M	Nucleus	Nuclear localization signal	0.573323665237544	0.265934618296598	0.764025044884298	NS	-0.0323801339032457	0.000913801441750905	0.00500993237994902	down	6.41442297880964	7.04882500225182	6.2031084765569	6.36655455417666	6.30650871277975	6.46788394491495	9.86482737045188	6.34097545818736	6.3379452601449	6.2701739189359	6.39211604304245	7.0412076101525	11.089822367268	10.6095600310796	11.0704005792146	10.6832711874407	10.7851427699224	10.3475411112161	10.7642896743569	9.91275818614018	9.57785202951939	9.64423417308202	8.20335640465383	8.74254038973914	9.57045813631361	9.2751998865747
Q8VEK3	Hnrnpu	Heterogeneous nuclear ribonucleoprotein U	Nucleus	Nuclear localization signal	-0.0929059103540169	0.679775768602531	0.919326789942571	NS	-0.0323801339032457	0.00371374237915845	0.0141651783543598	down	1.74546605636702	2.53902541265234	1.46118707178907	1.57454893376315	1.44413341556351	1.75287217802702	2.34908657457393	1.57318607301021	1.46036371136991	1.46109862586318	1.45609635354775	1.659966267673	11.6519485093816	11.4169500118924	11.5742054253104	11.4545080294762	11.4588061451875	11.3216236984747	11.4796736366205	11.2806564780864	11.0408089895089	10.9031475918703	10.1488996878575	10.8916056733105	11.0022981854305	10.8779027676773
Q00PI9	Hnrnpul2	Heterogeneous nuclear ribonucleoprotein U-like protein 2	Cytoplasm|Nucleus	Nuclear localization signal	1.62132489541148	0.267005600325141	0.764025044884298	NS	-0.0323801339032457	0.0000837807950333502	0.000980360347852934	down	0.595106775214582	1.94472920739129	7.86664687549177	7.92037739854716	3.93871727728861	4.45311550678668	2.0190409781174	8.05177182754826	4.30941445843829	7.62746625848425	8.3645084884026	6.07444040219816	12.6651415427924	12.9109762413495	12.8415916215418	12.7575167004649	12.6800842202235	12.5936281826198	12.7414897514986	11.8324403189447	11.8418834021699	11.601963409731	10.5191012621175	10.9660430751799	11.7518643371825	11.4188826342209
Q8BUK6	Hook3	Protein Hook homolog 3	Cytoplasm	Nuclear localization signal	NA	NA	NA	NA	-0.721304399717849	0.0279342884360652	0.0629870622718239	NS	NA	NA	NA	NA	NA	NA	NA	NA	NA	NA	NA	NA	10.1117216387634	10.1145297029253	9.880294708509	9.78008536295933	10.154116704125	9.63936767988953	9.94668596619526	9.24432008523132	9.06724520160768	9.80705484607699	8.55427805467683	9.15883560853705	9.72879705612329	9.26008847537553
Q61646	Hp	Haptoglobin	Extracellular	Signal peptide	-1.51174070244921	0.346045211996552	0.776421256554466	NS	NA	NA	NA	NA	11.1340588863349	6.69672477117842	10.548394576024	10.6961593378554	10.6260500012186	9.94027751452225	0.334409621417531	10.4452158707568	10.3376063971287	10.4841142642844	10.5413379067778	8.42853681207305	NA	NA	NA	NA	NA	NA	NA	NA	NA	NA	NA	NA	NA	NA
P62748	Hpcal1	Hippocalcin-like protein 1	Cytoplasm|Cell membrane	Nuclear export signal	NA	NA	NA	NA	-0.0323801339032457	0.0000125194447524457	0.000316620796319917	down	NA	NA	NA	NA	NA	NA	NA	NA	NA	NA	NA	NA	11.8678174984536	11.9166216347045	12.0827874982748	11.4567342399334	11.5439217087418	11.6649475832392	11.7554716938912	11.2245762400113	11.2444213464549	10.9435230754489	10.4074468067755	10.3755891273159	11.0314726892468	10.8711715475422
P49429	Hpd	4-hydroxyphenylpyruvate dioxygenase	Cytoplasm	Peroxisomal targeting signal	0.183683994871558	0.808065171908091	0.944749538927369	NS	NA	NA	NA	NA	5.66948744551882	3.32657285264316	5.10058694623891	4.70059848583074	5.08848150507877	4.77714544706208	3.83811220575613	5.19719886719361	4.16308303030407	3.96615846984168	5.28929539365734	4.49076959335057	NA	NA	NA	NA	NA	NA	NA	NA	NA	NA	NA	NA	NA	NA
P00493	Hprt1	Hypoxanthine-guanine phosphoribosyltransferase	Cytoplasm|Nucleus	Nuclear export signal	1.03251565549818	0.463080141855122	0.83884816167254	NS	0.282652744351202	0.000483320858794878	0.0030992095773247	up	6.14298889556498	3.28928290871052	10.2374266145574	10.4149313439188	10.4297126116922	8.10286847488877	3.81841402210985	10.7355581552152	10.0950250818559	10.6128734995939	10.4150498931598	9.13538413038694	13.6108332868304	13.3881008111744	13.3485417380785	13.4253796227393	13.3416707839169	13.4430428327779	13.4262615125862	13.7413691626181	13.7474566078398	13.3956781501502	13.6122946242245	13.8749472106765	13.7547122097233	13.6877429942054
Q6YGZ1	Hpse	Heparanase	Extracellular	Signal peptide	NA	NA	NA	NA	0.861519232485509	0.00094233657881615	0.00504434035021171	up	NA	NA	NA	NA	NA	NA	NA	NA	NA	NA	NA	NA	10.3328950107399	10.4193282920079	10.8895271522917	10.5133333167667	11.0931397641966	10.7420262291909	10.6650416275323	11.1383936809964	11.2613088775922	12.4628459001307	11.925657312778	11.3567725229478	11.4514657631996	11.5994073429408
P51660	Hsd17b4	Peroxisomal multifunctional enzyme type 2	Peroxisome	Peroxisomal targeting signal	NA	NA	NA	NA	-0.0323801339032457	0.0104372674140614	0.029381750996855	down	NA	NA	NA	NA	NA	NA	NA	NA	NA	NA	NA	NA	10.1781646346477	10.0822842106204	11.5219960821719	10.0678056717229	10.0238556228027	9.73362954581189	10.2679559612963	9.14598289104975	9.51574383827806	8.38901158931586	8.43423048015008	8.58947367043145	9.53564193204495	8.93501406687836
P07901	Hsp90aa1	Heat shock protein HSP 90-alpha	Cytoplasm	NA	NA	NA	NA	NA	0.231210585425276	0.0119444129061104	0.0330314628514657	up	NA	NA	NA	NA	NA	NA	NA	NA	NA	NA	NA	NA	13.5240105333597	13.6001518363587	13.4555376171318	13.5729985000683	13.5100733922003	13.5914424241071	13.5423690505376	13.7108591823319	13.8632429370683	13.4763584312557	13.9941043738029	13.9122891532374	13.6579628696568	13.7691361578922
P08113	Hsp90b1	Endoplasmin	Endoplasmic reticulum|Lysosome/Vacuole	Signal peptide	-0.195423495685955	0.810117971479627	0.944749538927369	NS	-0.0323801339032457	0.0265321388082718	0.0604685954235031	NS	9.82475416998001	13.6992589732834	8.62485588084794	9.05062678089224	9.50622558470184	10.1411442779411	12.4421326594888	9.19891066483613	9.2443290416587	10.1686723943663	8.67455915092584	9.94572078225515	13.7692135663506	13.8156360989412	13.6487378529256	13.871731305113	13.7924932035592	13.9562079172985	13.8090033240314	13.5885134249975	13.7401084372793	13.1201928342588	13.585712991766	13.8230490769431	13.4711899489076	13.5547944523587
Q8BM72	Hspa13	Heat shock 70 kDa protein 13	Endoplasmic reticulum	Signal peptide|Transmembrane domain	NA	NA	NA	NA	-0.118616587185517	0.799565214806706	0.845963736043802	NS	NA	NA	NA	NA	NA	NA	NA	NA	NA	NA	NA	NA	10.1517294872147	9.71071484676676	10.7703278110344	9.60606046817782	10.1122545413675	10.0430617875601	10.0656914903535	9.63589989741539	9.23927290962621	11.7872954989179	9.19413903061112	9.55164622123678	10.601254659339	10.0015847028577
P17879	Hspa1b	Heat shock 70 kDa protein 1B	Cytoplasm	Nuclear export signal	-0.758915329097309	0.342322569975835	0.776421256554466	NS	NA	NA	NA	NA	3.20558760531631	4.65009683745543	4.87307528019936	2.52497963124679	2.8209810982372	3.61494409049102	2.27075501115462	2.67540030968471	2.63024672552094	3.12997395599733	3.57376780461092	2.8560287613937	NA	NA	NA	NA	NA	NA	NA	NA	NA	NA	NA	NA	NA	NA
P16627	Hspa1l	Heat shock 70 kDa protein 1-like	Cytoplasm	Nuclear export signal	NA	NA	NA	NA	0.222286879136396	0.137088123092607	0.216499552368369	NS	NA	NA	NA	NA	NA	NA	NA	NA	NA	NA	NA	NA	14.3629100017608	14.5224056051329	14.3310867539229	14.1008087768864	14.442774844189	14.4592273293435	14.3698688852059	14.4973442659267	14.5980052264274	14.4148318871845	14.9114537270047	14.7664551938677	14.3862025691907	14.5957154782669
P17156	Hspa2	Heat shock-related 70 kDa protein 2	Cytoplasm	NA	NA	NA	NA	NA	0.158561829843444	0.254314163746256	0.348570462197666	NS	NA	NA	NA	NA	NA	NA	NA	NA	NA	NA	NA	NA	14.096070529595	14.0589547091873	13.8507309725043	13.9113976622259	13.9842623381044	14.1343676579787	14.0059639782659	14.0270535531079	14.1957144247046	13.8832962275141	14.6199778416538	14.3271019394316	13.907247364824	14.160065225206
Q61316	Hspa4	Heat shock 70 kDa protein 4	Cytoplasm|Nucleus	Nuclear export signal	0.34089243226135	0.550671992187484	0.890274801367874	NS	-0.0323801339032457	0.220029573694314	0.313357285697261	NS	8.60423048336241	5.85045848874175	8.81036380248374	8.96170054118981	8.76105601293256	8.19756186574205	7.39257131173655	8.79937300894922	8.79457245485172	8.9339215240507	8.77183319042883	8.5384542980034	11.9815305955855	12.0468818637033	12.0431679086972	11.9183402398388	11.8818766833711	11.9908379595696	11.9771058751276	12.1860253506659	12.0986114512041	11.9688602752578	11.8406524740721	12.1091069333866	12.036196933431	12.0399089030029
P20029	Hspa5	Endoplasmic reticulum chaperone BiP	Endoplasmic reticulum	Signal peptide	-0.273377690907543	0.610454888693997	0.899698619126079	NS	-0.0323801339032457	0.0844222068714067	0.149955082239603	NS	7.87596716770527	10.9361960496558	7.52221555789944	7.52870564402217	7.70425471139341	8.31346782613523	9.47024537257028	7.58124313611532	7.53089553474529	7.99767464433374	7.62039198837378	8.04009013522768	13.698020087418	13.8179848614934	13.5500551491478	13.7337595303791	13.7494312536022	13.9120964914544	13.7435578955825	13.5403296549875	13.6595459038908	13.1397618543764	13.6769085938897	13.9584861700613	13.4319036725599	13.5678226416276
P38647	Hspa9	Stress-70 protein, mitochondrial	Mitochondrion	Mitochondrial transit peptide	-0.246308291822497	0.561562378292766	0.895849964644902	NS	-0.0323801339032457	0.0000411696854192289	0.000586855152157736	down	0.878838704632805	2.43689243424165	NA	NA	NA	1.65786556943723	1.64477032744556	NA	NA	NA	NA	1.64477032744556	7.56014394844511	7.70966546209753	8.56283489091366	7.10604405823082	7.24225872491995	7.07615233647754	7.5428499035141	5.22193531964281	5.70144383731801	5.94842042450877	5.26235037939585	6.07108592379302	4.49791558633731	5.45052524516596
Q99P31	Hspbp1	Hsp70-binding protein 1	Cytoplasm|Nucleus	Nuclear export signal	0.86133308032568	0.651450654180407	0.909374856977945	NS	NA	NA	NA	NA	7.03651818341763	2.16524885289874	9.00564825746897	9.33326468626949	7.12685018311436	6.93350603263384	NA	8.9870212060283	9.30766042357151	8.91418767590616	8.25484786136202	8.865929291717	NA	NA	NA	NA	NA	NA	NA	NA	NA	NA	NA	NA	NA	NA
P63038	Hspd1	60 kDa heat shock protein, mitochondrial	Mitochondrion	Mitochondrial transit peptide	0.160851514151358	0.80713667682508	0.944749538927369	NS	-0.0323801339032457	0.0186834805156078	0.0459180210791112	down	8.46157884615999	10.544275633955	7.93373423638702	8.03239283964368	8.08452642462612	8.61130159615436	11.956220449227	7.95990715928711	7.80934883117867	8.05994271856427	8.0753463932715	8.77215311030571	11.3616230828286	11.2834770390619	11.8710183767558	11.0721851523319	11.3147604421286	10.5875586613423	11.2484371257415	11.0723660851401	10.3835227645802	8.72241260555963	8.53772454358164	9.35461392363068	9.88808561004653	9.65978758875646
Q64433	Hspe1	10 kDa heat shock protein, mitochondrial	Mitochondrion	Mitochondrial transit peptide	-0.0825954651594258	0.776820210767908	0.944749538927369	NS	-0.0323801339032457	0.00387027921663607	0.0145181765829793	down	11.1310970998872	12.4824376458945	10.7063083150594	10.940127810417	11.1735858379814	11.2867113418479	11.9584458784339	11.1023637039672	11.0509944613953	10.9418597954202	10.9669155442259	11.2041158766885	13.7304460674539	13.6428190279417	13.1975747224907	13.4557555034957	13.607193519672	13.8478826816704	13.5802785871207	13.166271341947	13.3433806955179	12.6315157660483	12.8639478137489	13.49351523219	13.2444384299619	13.1238448799023
Q05793	Hspg2	Basement membrane-specific heparan sulfate proteoglycan core protein	Extracellular	Signal peptide	NA	NA	NA	NA	0.653633256502231	0.225943732511391	0.319732113129767	NS	NA	NA	NA	NA	NA	NA	NA	NA	NA	NA	NA	NA	11.6155275605088	12.2388998646636	12.3944812139152	11.2981263891552	11.3254430039464	9.97469749904286	11.4745292552053	12.2095397986884	12.0465243681628	11.9895464956566	10.3246215781872	12.0452804380568	12.2282824431467	11.8072991869831
Q61699	Hsph1	Heat shock protein 105 kDa	Cytoplasm|Nucleus	Nuclear export signal	0.604548051636125	0.3039654532128	0.771076681327887	NS	-0.0323801339032457	0.756325907086107	0.811717332177286	NS	5.07485196888096	4.15365983221561	5.18723978955885	6.52683543524122	4.907655107019	5.17004842658313	5.37169538268317	6.87732620120191	5.15139143228316	5.08445128199628	6.38811809293172	5.77459647821925	10.2232280322556	10.6538133680404	11.0679469201053	10.4504259697222	10.7820616920044	10.6737809927871	10.6418761624858	10.6608426908845	10.0455648075634	11.0008853055904	10.1439904469037	10.6343620389764	11.1907456961021	10.6127318310034
P42859	Htt	Huntingtin	Cytoplasm	Nuclear export signal	NA	NA	NA	NA	-0.416669135678742	0.175926052534239	0.262966682911046	NS	NA	NA	NA	NA	NA	NA	NA	NA	NA	NA	NA	NA	8.22558280091244	9.19894504506836	9.7561808962335	8.03909563201944	8.87537015618483	8.80554817462368	8.81678711750704	7.90827796284601	8.80102631431787	7.75514338945244	8.41909173910426	9.02866847609621	8.4193903378249	8.38859970327361
Q9JKR6	Hyou1	Hypoxia up-regulated protein 1	Endoplasmic reticulum	Signal peptide	NA	NA	NA	NA	-0.0323801339032457	0.0000914372108087314	0.00103901545603521	down	NA	NA	NA	NA	NA	NA	NA	NA	NA	NA	NA	NA	11.9460812416614	11.8152892633906	11.8834393950826	11.7412060582267	11.7657524204309	12.017658248419	11.8615711045352	11.3585009857579	11.3505986025668	11.1598253037424	10.5374267703058	11.0371842661167	11.3267553009321	11.1283818715703
Q9CR41	Hypk	Huntingtin-interacting protein K	Cytoplasm|Nucleus	Nuclear export signal	NA	NA	NA	NA	0.0897460371259494	0.663100195051643	0.731182212265103	NS	NA	NA	NA	NA	NA	NA	NA	NA	NA	NA	NA	NA	11.9610263823915	11.7500560044232	11.7060230756911	11.23804867475	11.6643923553208	10.8559962855359	11.5292571296854	11.8519490621126	11.861281257064	11.1108500007592	NA	11.017955781311	11.4733424774255	11.4630757157345
Q9DB29	Iah1	Isoamyl acetate-hydrolyzing esterase 1 homolog	Cytoplasm|Nucleus	Nuclear export signal	NA	NA	NA	NA	-0.307986256078482	0.140604071006112	0.220687871208792	NS	NA	NA	NA	NA	NA	NA	NA	NA	NA	NA	NA	NA	10.4833386246305	10.7115997089562	11.1025671821797	10.7391181705161	10.4164463247145	10.4048376445303	10.6429846092545	10.2978105311854	10.1786533692663	10.6135239017277	10.522133801856	9.47235622762384	10.4834857047463	10.2613272560676
Q8BU30	Iars1	Isoleucine--tRNA ligase, cytoplasmic	Cytoplasm	Nuclear export signal	NA	NA	NA	NA	-0.0323801339032457	0.00870959133017646	0.0259631924063055	down	NA	NA	NA	NA	NA	NA	NA	NA	NA	NA	NA	NA	10.4222695668893	10.3318559718774	11.1153157557421	10.2032112123599	10.240231535256	9.57896565263928	10.3153082824607	10.0290330393129	9.74729033078358	9.41940059483179	8.14462639561713	8.43817035841248	9.38706349715839	9.19426403601939
Q9DBD0	Ica	Inhibitor of carbonic anhydrase	Extracellular	Signal peptide	1.31162749751525	0.401993905171025	0.806302336198053	NS	NA	NA	NA	NA	15.1149180987838	15.1611795865651	14.1596253603386	14.3442535650734	14.9888380784484	14.7537629378419	13.6734535670317	14.9090483615676	14.9194523220962	14.5580410282066	14.6863671046011	14.5492724767006	NA	NA	NA	NA	NA	NA	NA	NA	NA	NA	NA	NA	NA	NA
P35330	Icam2	Intercellular adhesion molecule 2	Cell membrane	Signal peptide|Transmembrane domain	2.74126282284663	0.144291160891894	0.724686194889992	NS	1.0471543135712	0.0000321655629851314	0.00048495771885275	up	4.55014103898151	NA	7.80053345931672	8.03777680163774	8.47914707361402	7.2168995933875	1.1925624726813	9.13020228950476	9.53679240181518	9.49560145451033	9.57546156880523	7.78612403746336	11.7665650822958	11.5414745375737	11.2975773154533	11.7547425365872	11.587565415121	11.8017477348551	11.624945436981	12.4214395039089	12.5785445309911	12.8489788773205	13.168830052035	12.8262848426527	12.4469270439461	12.7151674751424
Q9JHJ8	Icoslg	ICOS ligand	Cell membrane	Signal peptide|Transmembrane domain	NA	NA	NA	NA	1.0781179908755	8.35246631547548E-06	0.00025185898428203	up	NA	NA	NA	NA	NA	NA	NA	NA	NA	NA	NA	NA	12.4449945032982	12.2143029042732	12.0919065774155	12.0630644264118	12.0751164164382	12.1911336051397	12.1800864054961	13.5233459096729	13.4657105831045	13.2187502786007	13.05592210799	12.921570938573	13.087518637643	13.212136409264
Q9JHR7	Ide	Insulin-degrading enzyme	Mitochondrion	NA	NA	NA	NA	NA	-0.0323801339032457	0.0196238722830033	0.0476521672821871	down	NA	NA	NA	NA	NA	NA	NA	NA	NA	NA	NA	NA	8.92110775589458	9.06448509534862	9.794780245562	8.97240386799437	8.98555084860647	8.63421245090138	9.06209004405124	8.40077157889018	8.10730639142462	8.68914457325835	7.22529723801597	7.98714546417829	8.61658380940252	8.17104150919499
O88844	Idh1	Isocitrate dehydrogenase [NADP] cytoplasmic	Peroxisome	Peroxisomal targeting signal	0.421164199042179	0.666928135397152	0.918323769535546	NS	-0.0323801339032457	0.000517706038744681	0.00325808716528411	down	3.33994853573128	1.73731952863179	3.78464063477962	3.7637189775025	1.68269491141519	2.86166451761208	0.456778770040433	5.37258247201266	3.52913766869783	3.20744542865064	3.84819924386972	3.28282871665425	13.2550424942837	13.4681562478562	13.392998659073	13.357236853919	13.2492336697462	13.3762164157519	13.3498140567717	13.0300516817923	13.1006665522162	13.0417699831829	13.1865378027851	13.2593649308986	12.9661159702523	13.0974178201879
Q9D6R2	Idh3a	Isocitrate dehydrogenase [NAD] subunit alpha, mitochondrial	Mitochondrion	Mitochondrial transit peptide	NA	NA	NA	NA	-0.0323801339032457	0.000473191441918264	0.00309151742053266	down	NA	NA	NA	NA	NA	NA	NA	NA	NA	NA	NA	NA	11.4527121317455	11.4006313635496	11.3992251793215	11.0245733046021	11.1564197681083	11.1328511844812	11.261068821968	10.3998357571075	10.1572772593159	10.1156322867209	9.53581032306442	9.86639273670396	9.88420638614714	9.99319245817662
P58044	Idi1	Isopentenyl-diphosphate Delta-isomerase 1	Cytoplasm|Nucleus	Peroxisomal targeting signal	0.985763841257078	0.39904487063059	0.806302336198053	NS	-0.0323801339032457	0.125298143597078	0.20177121811865	NS	4.80777304848993	2.67565673480432	8.30495562240711	8.49195063028752	7.85922553554148	6.42791231430607	3.27405296582726	8.87919478329707	8.48934484133617	8.38827501994706	8.0375131674082	7.41367615556315	12.7966701465157	12.7031369366753	12.3731261367143	12.628244334352	12.8608019882984	12.8370812753736	12.6998434696549	12.9302626822361	12.9194640386984	12.7480424890335	12.9982078354377	12.8530043585577	12.7445173123578	12.8655831193868
P48441	Idua	Alpha-L-iduronidase	Extracellular	Signal peptide	NA	NA	NA	NA	1.17251951041981	0.0000665438393252504	0.000821580630409391	up	NA	NA	NA	NA	NA	NA	NA	NA	NA	NA	NA	NA	10.5039630531304	10.4400831145717	11.0366617630713	10.8628137302216	10.9194435340493	10.7372164998577	10.7500302824837	11.7438978875058	11.4836887826134	12.3065159646275	12.3251741543429	12.0049017507432	11.8839971567527	11.9580292827643
Q9ESY9	Ifi30	Gamma-interferon-inducible lysosomal thiol reductase	Extracellular|Lysosome/Vacuole	Signal peptide	NA	NA	NA	NA	0.392452288255274	0.0242196381419948	0.0561780955719643	NS	NA	NA	NA	NA	NA	NA	NA	NA	NA	NA	NA	NA	10.7899386981213	10.9467905508033	10.7428310903379	11.0354085971759	11.5358045596816	10.9668287295509	11.0029337042785	11.6801394421657	10.9981812124187	12.1457271386957	11.7932336516092	11.0315230548619	11.1532993697452	11.4670173115828
Q61635	Ifi47	GTP-binding protein	Mitochondrion	NA	NA	NA	NA	NA	0.0648219297614446	0.419815933472859	0.512273450338866	NS	NA	NA	NA	NA	NA	NA	NA	NA	NA	NA	NA	NA	12.1111384834748	12.3153318630467	12.2371875695322	12.1871263433556	12.1156280376252	12.3035563127431	12.2116614349629	12.4909109118065	12.2924668279536	12.415552973239	11.9785526349867	12.0695802967791	12.4154182223254	12.2770803111817
Q9CQW9	Ifitm3	Interferon-induced transmembrane protein 3	Cell membrane	Transmembrane domain	NA	NA	NA	NA	1.40543409485778	0.0000004831808648742	0.0000398751366380392	up	NA	NA	NA	NA	NA	NA	NA	NA	NA	NA	NA	NA	12.2977476056598	12.3265213058675	12.7030605548787	12.4656629877213	12.1499814613128	12.0941424723375	12.3395193979629	13.7664036638608	13.8753998524721	13.7561648560659	14.0755271446407	13.3088663498216	13.3140365178798	13.6827330641235
P09535	Igf2	Insulin-like growth factor II	Extracellular	Signal peptide	NA	NA	NA	NA	NA	NA	NA	NS	NA	NA	NA	NA	NA	NA	NA	NA	NA	NA	NA	NA	NA	6.6183015198038	6.74142419094193	NA	6.93456424855762	NA	6.76476331976778	8.65849089072386	9.6064554020881	7.63043464576731	NA	NA	7.0659764015205	8.24033933502494
P47879	Igfbp4	Insulin-like growth factor-binding protein 4	Extracellular	Signal peptide	-0.0202330157740334	0.984230281403283	0.993748981133978	NS	-0.0323801339032457	0.00339796203588216	0.0131881298818397	down	5.9360924701201	5.60934818688739	8.83781271963859	8.99304030239187	8.66798194901351	7.60885512561029	1.3501725311969	8.95209348646375	9.37008909418731	8.84000334646718	9.43075209086613	7.58862210983625	11.2502568294786	11.5419926050448	11.3906823522116	11.5847103928272	11.4306527528854	11.4159780799327	11.43571216873	10.5555130279275	10.7283060133665	10.4488588075695	11.0481075087119	11.5166166595329	10.8081979412274	10.8509333263893
P01872	Ighm	Immunoglobulin heavy constant mu	Extracellular	NA	NA	NA	NA	NA	-0.522319520078176	0.251243205190739	0.345266735967642	NS	NA	NA	NA	NA	NA	NA	NA	NA	NA	NA	NA	NA	5.55281081701137	9.88009930683474	9.78781406941225	7.23353970259263	7.7467825673715	8.42349311508916	8.10408992971861	8.7018497092251	8.911486526911	7.55159358452337	7.09428795256854	NA	6.81881695771256	7.81560694618811
A0A075B5R5	Ighv4-1	Immunoglobulin heavy variable 4-1 (Fragment)	Extracellular	Signal peptide	NA	NA	NA	NA	-2.65985162203416	0.210695709165695	0.303671695494804	NS	NA	NA	NA	NA	NA	NA	NA	NA	NA	NA	NA	NA	5.80377224174344	8.4218044748455	10.9981793838774	5.92149681264969	6.42558273685189	5.76357391581876	7.22240159429778	NA	4.27411137668586	NA	NA	5.81072877623743	3.75377877253076	4.61287297515135
A0A0B4J1H7	Igkv1-135	Immunoglobulin kappa variable 1-135 (Fragment)	Extracellular	Signal peptide	NA	NA	NA	NA	NA	NA	NA	NS	NA	NA	NA	NA	NA	NA	NA	NA	NA	NA	NA	NA	NA	9.75914197346403	9.1207016076137	5.75635287923804	9.0554308358206	7.71304451919068	8.28093436306541	NA	NA	6.39770066178323	NA	NA	NA	6.39770066178323
A0A075B5K8	Igkv1-99	Immunoglobulin kappa variable 1-99	Extracellular	Signal peptide	2.17326539734372	0.11925710751829	0.724686194889992	NS	-0.0323801339032457	0.8795046102217	0.908473800281704	NS	10.8333753987619	1.70687172466465	11.3246222522734	10.1547206523167	10.6458750504427	8.93309301569187	9.37208331014152	11.6714658806836	11.4719369322318	11.8814484464869	11.1348574956341	11.1063584130356	9.65549627719263	10.2352157086111	11.8211079176078	9.56447075774101	8.91901713356537	10.0064431167282	10.0336251519077	9.3321260837856	10.7529292390693	10.7518496256887	8.94445964187294	10.1282382875906	9.60879391042564	9.91973279807213
A0A075B5N4	Igkv8-27	Immunoglobulin kappa chain variable 8-27	Extracellular	Signal peptide	NA	NA	NA	NA	0.717298080206919	0.00238959302002595	0.0100994120091663	up	NA	NA	NA	NA	NA	NA	NA	NA	NA	NA	NA	NA	13.4803997784768	13.2243883329584	12.658075105588	13.8608411864253	13.4901521190114	13.6563476345228	13.3950340261638	13.9447270433577	14.193223434419	14.2141492454517	14.5971335753555	14.0435803824799	14.0235082488869	14.1693869883251
A0A075B5N3	Igkv8-28	Immunoglobulin kappa variable 8-28	Extracellular	Signal peptide	NA	NA	NA	NA	0.732242708652046	0.000570976332365358	0.00347011972538326	up	NA	NA	NA	NA	NA	NA	NA	NA	NA	NA	NA	NA	12.6394377418016	13.3251136700048	13.3157180312754	13.090916925708	12.9742957123241	13.0008561717682	13.057723042147	13.60252808877	13.6569890685725	13.6647562470322	14.4190829894367	13.8730839889003	13.5824536448583	13.7998156712617
A0A0G2JE99	Iglc1	Immunoglobulin lambda constant 1 (Fragment)	Cytoplasm|Extracellular	NA	NA	NA	NA	NA	-0.283290232527932	0.78898432920868	0.839869265579912	NS	NA	NA	NA	NA	NA	NA	NA	NA	NA	NA	NA	NA	8.461642367233	11.5685270590438	11.4697374692338	9.28414039263954	7.98462955174197	6.81060688218463	9.26321395367946	9.48212660566118	8.29184714746424	NA	NA	NA	8.03487145280419	8.60294840197654
Q8R366	Igsf8	Immunoglobulin superfamily member 8	Cell membrane	Signal peptide|Transmembrane domain	3.30721261692778	0.0313332243770588	0.704487161430975	NS	-0.0323801339032457	0.329973465331989	0.425842299292641	NS	0.264685857119859	2.14833938227363	6.75392094853495	7.70480022289447	NA	4.21793660270573	NA	3.44387942096414	8.00297457521754	5.41577268294071	8.24165253948788	6.27606980465257	8.34381135111703	7.84765077974996	8.76203903075457	7.779511027806	8.48241579126753	8.35315285369997	8.26143013906585	9.80309485716132	8.11200271232505	9.95093923186021	8.33971939489139	8.68048429086179	8.69334413785635	8.92993077082602
Q9Z1X4	Ilf3	Interleukin enhancer-binding factor 3	Cytoplasm|Nucleus	Nuclear localization signal	1.69065129374121	0.236939240221487	0.74671641317649	NS	NA	NA	NA	NA	3.55872027332771	7.03602804833627	7.51398169754571	7.40118466168542	6.61862532382341	6.4257080009437	7.91677560075037	5.80692647443656	7.57986088681086	7.75420101835686	7.60016904420834	7.3315866049126	NA	NA	NA	NA	NA	NA	NA	NA	NA	NA	NA	NA	NA	NA
O55222	Ilk	Integrin-linked protein kinase	Cytoplasm|Cell membrane	Nuclear localization signal|Nuclear export signal	NA	NA	NA	NA	0.0908049265910649	0.274648172969943	0.368671212402555	NS	NA	NA	NA	NA	NA	NA	NA	NA	NA	NA	NA	NA	12.7946762488144	12.7269258163847	12.6738683541972	12.8339152468142	12.6084449963605	12.7283419755626	12.7276954396889	12.784426304117	12.8050869444971	12.8757258664006	13.1217489119745	12.709809570188	12.5818950907001	12.8131154479795
O55023	Impa1	Inositol monophosphatase 1	Cytoplasm	Nuclear export signal	0.0465469133145767	0.966612528170055	0.989722975058688	NS	-0.0323801339032457	0.187492869826763	0.276305281849967	NS	4.70635065465376	3.02996892289553	4.08622279529462	5.15565086684729	3.58746547325229	4.1131317425887	0.717820379092538	7.36786903654199	4.12686418226208	6.70949673319931	2.23525313796674	4.23146069381253	12.6023582464766	12.3807037912655	12.1906568540066	12.472024074042	12.4856628499168	12.3399595297729	12.4118942242468	12.2217006211718	12.2580732905244	12.0621085871307	12.4225609806001	12.4773803746336	12.3955025606898	12.3062210691251
P24547	Impdh2	Inosine-5'-monophosphate dehydrogenase 2	Cytoplasm	Nuclear localization signal|Nuclear export signal	0.685175522660299	0.645665742332667	0.909374856977945	NS	-0.0323801339032457	0.0354115824051571	0.0751358067811723	NS	4.72859222957577	2.23986742184007	7.37829588243738	8.07145947271393	7.62096943159118	6.00783688763167	10.2753049845181	7.61401237828056	NA	7.22153874494722	8.35420594371392	8.36626551286495	11.0228788566216	10.6539154556701	11.2946337229061	10.8966519649428	10.8944639065107	11.0723755773366	10.9724865806647	10.5448570644277	10.6341390822394	10.441534302357	10.4165872003108	10.4111878675652	10.8041063927129	10.5420686516022
A0A1L1STD6	Inafm2	InaF motif-containing 2	Cell membrane|Golgi apparatus	Signal peptide|Transmembrane domain	NA	NA	NA	NA	-0.00596620837087585	0.97531063696255	0.981570653887855	NS	NA	NA	NA	NA	NA	NA	NA	NA	NA	NA	NA	NA	11.0693174348018	11.1153720518408	11.1175719795276	11.0900623987018	11.2509043268411	10.9864369750019	11.1049441944525	10.9047667305065	10.7978825679	11.6421855549503	11.5176469268738	10.2881901557142	11.3209053370833	11.0785962121714
Q0GNC1	Inf2	Inverted formin-2	Cytoplasm	NA	NA	NA	NA	NA	-0.540989394231855	0.0321070299137856	0.0702145368268002	NS	NA	NA	NA	NA	NA	NA	NA	NA	NA	NA	NA	NA	11.0359806397345	11.0282481600098	11.2144845231387	10.5466000677028	11.1615369328087	10.8197221709331	10.9677620823879	11.0031789497971	10.3916658518778	10.8138956564437	9.53321502733817	9.99675442213674	10.6430080734284	10.396952996837
P49442	Inpp1	Inositol polyphosphate 1-phosphatase	Cytoplasm	Nuclear export signal	NA	NA	NA	NA	-0.0323801339032457	0.00900791218591568	0.0264949826500689	down	NA	NA	NA	NA	NA	NA	NA	NA	NA	NA	NA	NA	12.5149103448491	12.9402632213019	13.0260586108595	12.5133596039983	12.5289683195034	12.6167314985038	12.690048599836	12.4084653585093	12.3177383602676	12.3513770583339	11.3852395484796	12.4338802396032	12.2804645079177	12.1961941788519
Q8K337	Inpp5b	Type II inositol 1,4,5-trisphosphate 5-phosphatase	Cytoplasm|Lysosome/Vacuole	Nuclear export signal	NA	NA	NA	NA	-0.448465996904167	0.104194822555627	0.176479732503389	NS	NA	NA	NA	NA	NA	NA	NA	NA	NA	NA	NA	NA	9.62935311933736	9.08067315452032	9.82900667781302	9.34751537138008	9.27207437735013	9.20689189546872	9.39425243264494	9.40123758406723	9.001797334747	9.08659242991151	8.18996928971723	8.05651092181211	9.22944882838036	8.82759273143924
Q9ES52	Inpp5d	Phosphatidylinositol 3,4,5-trisphosphate 5-phosphatase 1	Cytoplasm	Nuclear localization signal	NA	NA	NA	NA	-0.499472982295345	0.042350809236313	0.0870328556782945	NS	NA	NA	NA	NA	NA	NA	NA	NA	NA	NA	NA	NA	11.087237933016	10.9074502408187	11.2204486222147	11.1509852897961	11.0280913889828	10.8630032464341	11.0428694535437	11.1340938465989	10.9155191053274	10.8861469018076	9.84386229354245	9.84666901857073	10.3461253265123	10.4954027487266
P01325	Ins1	Insulin-1	Extracellular	Signal peptide	-0.492568582039559	0.024911223832615	0.704487161430975	NS	NA	NA	NA	NA	19.9540647191426	19.8970723119282	18.8644999129355	18.4300693236103	19.379103840336	19.3049620215905	19.4522647518472	18.9621046184609	18.5681250084856	18.4628771648461	18.6165956541148	18.8123934395509	NA	NA	NA	NA	NA	NA	NA	NA	NA	NA	NA	NA	NA	NA
Q7TPD0	Ints3	Integrator complex subunit 3	Nucleus	Nuclear localization signal	NA	NA	NA	NA	-0.618376032238384	0.169198144935525	0.256195167327565	NS	NA	NA	NA	NA	NA	NA	NA	NA	NA	NA	NA	NA	7.99153379402085	8.49244874786182	8.49180488473434	NA	9.40355018979896	9.11974787632817	8.69981709854883	7.76112750640363	8.24585494795928	8.2194705098921	6.82632384623973	8.40785356858138	8.96629520202628	8.07115426351707
Q8BKC5	Ipo5	Importin-5	Cytoplasm|Nucleus	Nuclear export signal	-0.233076321349152	0.500044274893338	0.861841014963223	NS	-0.0323801339032457	0.146995364209201	0.228050354224933	NS	0.748506918242712	1.59679368300301	NA	0.0631319173564662	NA	0.802810839534064	0.837231494056848	NA	NA	NA	NA	0.837231494056848	12.4086137207376	12.5634859094748	12.6834851261206	12.4407702440596	12.4227295772901	12.4859337825753	12.5008363933763	12.5236382297792	12.5436095708817	12.3141626418203	12.1516335197595	12.4980115144791	12.3567500621061	12.3979675898043
Q9EPL8	Ipo7	Importin-7	Cytoplasm|Nucleus	Nuclear export signal	0.656773065828163	0.737276541269937	0.94140133344833	NS	-0.0323801339032457	0.61763034397062	0.69224044270617	NS	4.31695268575909	NA	8.0246687736273	8.94797649625364	8.61095526581916	7.4751383053648	0.103583446690243	8.0922720645439	8.93778531432266	8.44541347612731	8.03094334776278	6.72199952988938	10.1990902652298	10.03042478133	10.4622105820329	10.0491949252878	10.0294834648005	10.0795797145963	10.1416639555462	9.92092532904483	10.0906698034766	10.43640915977	9.57556681269939	9.1925893831031	10.6239552271186	9.97335261920209
Q91YE6	Ipo9	Importin-9	Cytoplasm|Nucleus	Nuclear export signal	0.750728366472741	0.333761467483472	0.776421256554466	NS	-0.0323801339032457	0.318451778739674	0.414396987682402	NS	1.12525220174452	2.39624182773187	7.00581552022687	7.48066557782333	6.52681005719812	4.90695703694494	NA	6.1369244309168	7.32268865383412	7.90195491510372	4.54357641868068	6.47628610463383	8.52367422220533	8.25267742049864	8.36580357133089	8.88053184923995	8.21572946222592	8.01636676834254	8.37579721564055	9.03966759760683	9.519011829978	NA	8.32498974455524	8.32782210227379	7.93282308687507	8.62886287225779
Q9JKF1	Iqgap1	Ras GTPase-activating-like protein IQGAP1	Cytoplasm	Nuclear export signal	-0.886909616945163	0.325305869410847	0.776421256554466	NS	-0.0323801339032457	0.00550377778554445	0.0187200077391187	down	3.39330077151827	3.86965533795028	7.22815970620412	7.99063363684876	7.30255926533503	5.95686174357129	1.23636792813366	6.05189371596484	3.88482350305406	6.61961729755549	7.55705818842261	5.06995212662613	12.4217536984152	12.3090150645968	12.5029764353744	12.2943510814228	12.2273846610095	12.2175728193352	12.328842293359	12.0781326152004	12.3118439150373	12.123144744466	11.9262800849956	12.071604576042	12.0942487107144	12.1008757744093
Q3UQ44	Iqgap2	Ras GTPase-activating-like protein IQGAP2	Cytoplasm	Nuclear export signal	NA	NA	NA	NA	-0.319276690314734	0.254715102722133	0.348815092636073	NS	NA	NA	NA	NA	NA	NA	NA	NA	NA	NA	NA	NA	9.49559772294365	10.307682546218	10.6264804646428	9.38510259438807	10.1259689630407	9.95426676741711	9.98251650977505	10.4896462937733	10.2038049174547	9.38974631858256	9.20080959291209	9.26779555075644	9.01464477447374	9.59440790799215
Q3TES0	Iqsec3	IQ motif and SEC7 domain-containing protein 3	NA	NA	NA	NA	NA	NA	0.379335039603781	0.552074079593211	0.631862888176756	NS	NA	NA	NA	NA	NA	NA	NA	NA	NA	NA	NA	NA	12.9233854134684	10.9712214801594	7.9223691170846	11.9756100775312	13.8444823689388	14.0555008256938	11.948761547146	11.7700865815704	9.79989727640271	13.8130718196305	14.8885603888015	14.7940756245118	14.0750621831796	13.1901256456828
P70671	Irf3	Interferon regulatory factor 3	Cytoplasm|Nucleus	Nuclear export signal	NA	NA	NA	NA	-0.00237781315454413	0.992460869696415	0.994078641767003	NS	NA	NA	NA	NA	NA	NA	NA	NA	NA	NA	NA	NA	10.7158888774667	10.6543273332507	11.1223150685331	10.5445682366704	10.4241713761642	10.2614244367863	10.6204492214786	10.8097450678925	10.861475380475	10.1981962758041	9.8015144458955	10.9767191355744	10.7315116901467	10.5631936659647
Q91V64	Isoc1	Isochorismatase domain-containing protein 1	Cytoplasm|Peroxisome	Peroxisomal targeting signal	1.0728108848913	0.400828925526311	0.806302336198053	NS	-0.0323801339032457	0.118361076414611	0.192921172368097	NS	6.38893148872974	NA	7.83017876112337	7.57873965569236	NA	7.26594996851516	0.904849091130685	NA	7.94881432225728	7.53548834262262	7.6964695646946	6.0214053301763	11.4361041614475	11.4067746317721	11.3583653172605	11.3278814985093	11.426104636823	11.1384403166318	11.3489450937407	11.1310092122336	11.0311675409169	11.4174020620927	10.2665685973742	11.0228632566727	11.6264769345977	11.0825812673146
Q9CX00	Ist1	IST1 homolog	Cytoplasm	NA	NA	NA	NA	NA	0.207463332778059	0.176546554959057	0.263642855405526	NS	NA	NA	NA	NA	NA	NA	NA	NA	NA	NA	NA	NA	10.745485581085	11.1713716244658	10.916447507671	10.7017529089878	11.2181899609143	11.0758583718657	10.971517659165	10.6507429718979	11.1150640550407	11.5326438667061	11.5429267461294	11.236546048368	11.3421273438969	11.2366751720065
Q9JHU9	Isyna1	Inositol-3-phosphate synthase 1	Cytoplasm	NA	-0.774435527250817	0.531248821037196	0.887790127176262	NS	-0.0323801339032457	0.515476157244356	0.600941720861821	NS	3.79585418082562	0.186624490366406	3.7842521353531	7.07504924273963	3.5422718126053	3.67681037237801	0.20398536627535	3.43431622689307	3.51217002712227	7.04674411797779	0.221346242184294	2.88371239609055	10.6148205234228	10.3203902332211	10.796210638953	10.3604204428808	10.6490921381157	10.2918868096092	10.5054701310338	10.5154422614866	10.7756303837408	10.3911316109903	10.0557963454047	9.50278501987394	10.5117175663402	10.2920838646394
Q62469	Itga2	Integrin alpha-2	Cell membrane	Signal peptide|Transmembrane domain	NA	NA	NA	NA	-0.0937947816483586	0.516075100510577	0.601192984844417	NS	NA	NA	NA	NA	NA	NA	NA	NA	NA	NA	NA	NA	13.3334782561978	13.4978384353535	13.3324263847468	13.5576758422854	13.4747159600228	13.4620626188789	13.4430329162475	13.0701615200095	13.1269720818519	13.7054486355407	14.0351265117394	13.3999173465136	13.0713281641432	13.401492376633
Q9QUM0	Itga2b	Integrin alpha-IIb	Cell membrane	Signal peptide|Transmembrane domain	NA	NA	NA	NA	0.485655069983875	0.00634530278268608	0.0207279890901079	up	NA	NA	NA	NA	NA	NA	NA	NA	NA	NA	NA	NA	14.2591861753436	14.5404171696509	14.3845501096845	14.6544741206949	14.5378764014007	14.6191482339875	14.4992753684604	14.6875364913538	14.8184932802872	15.1186371020625	15.7335454898135	15.1881982805299	14.7090664654167	15.0425795182439
Q00651	Itga4	Integrin alpha-4	Cell membrane	Signal peptide|Transmembrane domain	2.46590776807178	0.0416263169102729	0.704487161430975	NS	0.428124366199842	0.0055813748910436	0.0189428481150571	up	2.64522891092927	0.170019753072589	3.3446690996128	3.79423240699114	0.482186532260381	2.08726734057324	0.923784697415645	4.85667573248243	6.09239705773128	6.57130560181966	4.08061918764585	4.50495645541897	12.4110093781663	12.4051272094957	12.3956932774707	12.4904312007861	12.2511436289641	12.2053705193466	12.3597958690383	12.5500874445781	12.7395665875021	12.8044974200196	13.1504631018628	12.8996382131297	12.6038607668928	12.7913522556642
P11688	Itga5	Integrin alpha-5	Cell membrane	Signal peptide|Transmembrane domain	NA	NA	NA	NA	0.867469490750469	0.00347049052889914	0.0134363682699107	up	NA	NA	NA	NA	NA	NA	NA	NA	NA	NA	NA	NA	10.4573225233179	10.8950669525613	11.2588201597684	10.5727811582603	11.0657095841641	10.8017880294923	10.841914734594	11.1360160884464	11.4756923568526	12.2488002119461	12.0222796947857	12.0041726045844	11.7702899714235	11.7762084880064
Q61739	Itga6	Integrin alpha-6	Cell membrane	Signal peptide|Transmembrane domain	NA	NA	NA	NA	0.957266143182798	0.0000254104224506335	0.000419405709500983	up	NA	NA	NA	NA	NA	NA	NA	NA	NA	NA	NA	NA	12.0630735588929	12.437269761608	12.3161039327164	12.5941006985012	12.6143054400581	12.5975862379008	12.4370732716129	13.114206209344	13.2591764383284	13.5551396605975	14.1451955480294	13.5036076228708	13.171229762351	13.4580925402535
B8JK39	Itga9	Integrin alpha-9	Cell membrane	Signal peptide|Transmembrane domain	-0.0486810044128696	0.958564823814856	0.989722975058688	NS	NA	NA	NA	NA	2.86990172387101	1.91177069936581	3.45598724336014	3.23087622681304	1.74973401176614	2.64365398103523	6.55493150758066	NA	3.35112916520211	3.77327036982205	3.56387589871996	4.31080173533119	NA	NA	NA	NA	NA	NA	NA	NA	NA	NA	NA	NA	NA	NA
P24063	Itgal	Integrin alpha-L	Cell membrane	Signal peptide|Transmembrane domain	NA	NA	NA	NA	0.294596905304567	0.0853640102393287	0.151073101642514	NS	NA	NA	NA	NA	NA	NA	NA	NA	NA	NA	NA	NA	12.2289421779064	12.5446351548068	12.4549092057982	12.1714645930484	12.4300909422591	12.3314562615906	12.3602497225683	12.2746451487036	12.8778313607209	12.7857186440351	12.3799260385768	12.7062869414181	13.0141518293523	12.6730933271344
P09055	Itgb1	Integrin beta-1	Cell membrane	Signal peptide|Transmembrane domain	0.673824729383077	0.182601954578292	0.724686194889992	NS	0.589408516741298	0.00174377847604767	0.00787966758052667	up	0.642526765312007	0.0774640366869345	5.55111512313E-17	0.256329557988286	NA	0.244080089996807	0.0227990012674639	0.558893716082343	4.24309964491837	2.61401251168702	0.353226816549728	1.55840633810098	12.8196703652123	13.1632505988356	13.1281859521782	13.2372595850591	13.1215512556022	13.2760141088685	13.124321977626	13.4531031009204	13.5757345750078	13.8785163958913	14.3727387224586	13.8799861470974	13.438218620886	13.7663829270436
P11835	Itgb2	Integrin beta-2	Cell membrane|Lysosome/Vacuole	Signal peptide|Transmembrane domain	NA	NA	NA	NA	-0.211571745064203	0.272866060026477	0.367256637014176	NS	NA	NA	NA	NA	NA	NA	NA	NA	NA	NA	NA	NA	12.0984777862342	12.0390557049971	12.4445587488279	12.3200923678882	11.9254732258652	12.1690816910867	12.1661232541499	12.1308658670036	12.0362966656968	12.0278457842514	11.9360458431474	10.950856823917	12.0760895204841	11.8596667507501
O54890	Itgb3	Integrin beta-3	Cell membrane	Signal peptide|Transmembrane domain	NA	NA	NA	NA	0.569457229426624	0.00738560315324976	0.022931932166922	up	NA	NA	NA	NA	NA	NA	NA	NA	NA	NA	NA	NA	13.5221036847743	13.7422735477501	13.5398580556188	13.8596995198491	13.7472539902754	13.8744774724071	13.7142777117791	13.9389961587659	14.117193872759	14.3639940865637	15.1219120199622	14.5701001534777	13.9568223761033	14.3448364446053
Q8BJD1	Itih5	Inter-alpha-trypsin inhibitor heavy chain H5	Extracellular	Signal peptide	NA	NA	NA	NA	1.13772383263532	0.00145213435768254	0.00692185165130288	up	NA	NA	NA	NA	NA	NA	NA	NA	NA	NA	NA	NA	9.94579845136533	10.3906744082877	11.2662261123127	10.0160051224953	10.4009044855227	9.91564809703362	10.3225427795029	11.3558367478213	11.3209771309211	12.1811400382149	11.2367287355344	11.1564698018421	11.4355160240497	11.4477780797306
O89051	Itm2b	Integral membrane protein 2B	Cell membrane	Signal peptide|Transmembrane domain	1.03783697203021	0.325990894481784	0.776421256554466	NS	0.719348691512997	0.000637393963331956	0.0037857338428201	up	0.585167159344196	2.56696502713698	NA	4.62482538978845	NA	2.59231919208988	0.913997335861517	NA	6.86449433854899	6.19281702834002	5.83698628509669	4.9520737469618	13.1508270949724	13.5495162267239	13.3548719581283	13.4024917218473	13.4448124911716	13.5391625956785	13.4069470147537	13.871748645568	14.0315379115373	14.2479317247151	14.6634828140084	14.3286834173816	13.9304990773746	14.1789805984308
Q9D892	Itpa	Inosine triphosphate pyrophosphatase	Cytoplasm|Nucleus	NA	-0.672096631578957	0.227640084789628	0.744892326327342	NS	-0.0323801339032457	0.00591595086445817	0.0196114396521573	down	2.25108566784909	2.98075145195423	3.97244627252945	5.97616613304893	2.94256095499119	3.62460209607458	2.2489466201692	2.87044979316068	2.8799237260281	3.16852089138041	3.59468629173971	2.95250546449562	11.8686545339691	11.9833953169666	12.0247272534212	11.6856649553505	11.721231833963	11.7449224263786	11.8380993866748	11.4544759396495	11.415130650458	11.5552324260779	11.6118168531235	11.6967910815475	11.4825939682021	11.5360068198431
P97825	Jpt1	Jupiter microtubule associated homolog 1	Cytoplasm	Nuclear export signal	0.506562248023373	0.583803401680252	0.899698619126079	NS	-0.0323801339032457	0.00191314182952729	0.00854645694785979	down	3.90254143278552	1.55513138918389	3.81972048923005	3.73326927948135	3.67135902267419	3.336404322671	NA	4.15048240202365	7.18414581401007	5.2050329018689	3.78842526463847	5.08202159563527	10.2751648292905	9.52166073825978	9.47954773762861	9.55778268988809	10.1280665646279	9.71339004663046	9.7792687677209	9.3311686397884	8.12195076640005	9.02526605440162	7.9737043196479	7.4639976858112	9.18571874162547	8.51696770127911
Q6PGH2	Jpt2	Jupiter microtubule associated homolog 2	Cytoplasm	Nuclear localization signal|Nuclear export signal	NA	NA	NA	NA	-0.139517620095054	0.580784727397635	0.65990612504311	NS	NA	NA	NA	NA	NA	NA	NA	NA	NA	NA	NA	NA	10.6787241016181	10.2619071490307	10.4238853485626	10.4433166269606	11.1093118711465	10.4040510715909	10.5535326948182	9.80461962589856	10.4136278982637	10.4594318034781	10.6228293539498	10.3038309655603	10.8495950807125	10.4089891213105
Q02257	Jup	Junction plakoglobin	Cytoplasm|Nucleus	Nuclear localization signal|Nuclear export signal	-0.162959110729231	0.812034304277611	0.944749538927369	NS	-0.0323801339032457	0.111913646996527	0.18530158235539	NS	NA	3.36710676053154	6.06076171082679	NA	NA	4.71393423567916	NA	NA	8.23211767531942	NA	2.93326644927812	5.58269206229877	7.36732189311164	6.7700933356457	7.45721501939765	7.17168685964487	8.74712734217889	7.03497614783646	7.42473676630253	7.89874123932588	7.2991817220781	NA	11.9407460438144	6.96838189838207	9.11388755675362	8.64418769207081
A2CG49	Kalrn	Kalirin	Cytoplasm	Nuclear export signal	NA	NA	NA	NA	-0.0323801339032457	0.000189780934308326	0.00167177811795199	down	NA	NA	NA	NA	NA	NA	NA	NA	NA	NA	NA	NA	12.0620952183242	12.2111470659786	12.2297193371521	12.1143659850581	11.9584403852707	12.0777356563996	12.1089172746972	11.5188582046694	11.5481241412632	11.7790437129768	11.8346972883742	11.7746253421885	11.5303481153313	11.6642828008006
Q99MN1	Kars1	Lysine--tRNA ligase	Cytoplasm	Nuclear localization signal	-0.607220230605107	0.394490616106696	0.806302336198053	NS	-0.0323801339032457	0.273758477375061	0.367826300363407	NS	NA	NA	6.70591306832481	7.01436959840933	NA	6.86014133336707	0.223797914209704	NA	NA	7.42428244647336	NA	3.82404018034153	7.45540032245434	8.6369609240003	10.1359090334565	9.06270695142534	9.30598638527712	9.01664250103527	8.93560101960814	8.08709368168729	8.62681700690221	9.42878418270539	7.35488929545518	6.82067103640221	9.32745877898144	8.27428566368896
Q8BZ21	Kat6a	Histone acetyltransferase KAT6A	Nucleus	Nuclear localization signal	NA	NA	NA	NA	0.283631998708525	0.150292153895332	0.23263385716474	NS	NA	NA	NA	NA	NA	NA	NA	NA	NA	NA	NA	NA	15.8601226313522	16.2399412869756	16.195533068596	16.1264438183536	16.1964130271836	15.8892772576979	16.0846218483598	16.932844890235	15.6120807054422	16.7006820473593	NA	16.4583620990134	16.269241224476	16.3946421933052
Q6WVG3	Kctd12	BTB/POZ domain-containing protein KCTD12	Cytoplasm	Nuclear export signal	NA	NA	NA	NA	-0.0323801339032457	2.14749036731021E-06	0.0000990372028218357	down	NA	NA	NA	NA	NA	NA	NA	NA	NA	NA	NA	NA	12.7096482573312	12.9414696052588	12.9691815815124	12.8531835174369	12.9530741272361	13.0359437310787	12.910416803309	9.75713842890593	9.45401370043042	10.9135728711985	10.0077323267707	11.2241980790224	10.8861969309042	10.373808722872
Q5DTY9	Kctd16	BTB/POZ domain-containing protein KCTD16	NA	NA	0.159098686619436	0.924631293675864	0.978491699082436	NS	NA	NA	NA	NA	4.86266298544114	1.41740405149797	7.59269088198086	9.41670193192459	7.00436157735798	6.05876428564051	NA	8.45736590646426	6.1411795354239	6.98936632684953	8.79270106681306	7.59515320888769	NA	NA	NA	NA	NA	NA	NA	NA	NA	NA	NA	NA	NA	NA
Q6ZQ88	Kdm1a	Lysine-specific histone demethylase 1A	Nucleus	Nuclear localization signal	NA	NA	NA	NA	-0.314481278077425	0.336013504966227	0.431658694229942	NS	NA	NA	NA	NA	NA	NA	NA	NA	NA	NA	NA	NA	10.6014172980175	10.2310501947992	11.1434850916285	10.2726340563574	10.6204924585351	9.61256184794455	10.413606824547	10.1361507797792	10.7427052331496	9.54829158888322	9.62258415874994	9.06179523032113	10.0564129089669	9.86132331664168
Q3U0V1	Khsrp	Far upstream element-binding protein 2	Cytoplasm|Nucleus	Nuclear localization signal	0.409276523337994	0.216552015797363	0.739343874826913	NS	-0.0323801339032457	0.00100883115859896	0.00534620403866688	down	4.81398892847792	3.37133817210639	5.10298284560606	5.39157028512635	4.56701101497859	4.64937824925906	4.13575747009966	5.39811058670833	5.14835261640689	5.33596923975509	5.2750839500153	5.05865477259705	11.4012227640359	11.1591077182853	11.2985977098729	11.1685283509902	11.3059205608671	11.1621178546393	11.2492491597818	10.5540089189547	10.379554434396	10.748272603974	9.79758319871102	10.3206506194854	10.9180385430388	10.4530180530933
E9Q9B7	Kidins220	Kinase D-interacting substrate 220	Cytoplasm|Endoplasmic reticulum|Lysosome/Vacuole|Golgi apparatus	Signal peptide	NA	NA	NA	NA	-0.565112185112848	0.280819206151155	0.375383218452695	NS	NA	NA	NA	NA	NA	NA	NA	NA	NA	NA	NA	NA	NA	9.51811083495934	10.6049168231122	9.31647202622514	9.80968777917302	9.13383390091646	9.67660427287723	9.62626356111073	8.59123352313711	10.4666936049487	7.73206399212828	8.08678820008756	9.1772881369922	8.94672183640076
L0N7N1	Kif14	Kinesin-like protein KIF14	Cytoplasm|Nucleus	Nuclear localization signal|Nuclear export signal	NA	NA	NA	NA	0.00233594134390624	0.993736236028396	0.99437040082484	NS	NA	NA	NA	NA	NA	NA	NA	NA	NA	NA	NA	NA	11.5231785277147	10.6218938154795	11.6090205644121	11.3778203343278	10.6102073240589	10.8589412966379	11.1001769771051	11.038834486275	10.9799663633669	11.1876187034895	10.5642635458716	11.3248967330834	10.9847874800939	11.0133945520301
E9Q5G3	Kif23	Kinesin-like protein KIF23	Cytoplasm|Nucleus	Nuclear localization signal	3.01032481836251	0.101095300462642	0.724686194889992	NS	0.300092875841023	0.0429629491839123	0.0879450448046664	NS	4.37499197182053	0.178853231646725	4.17624883022407	7.40672152043642	3.48162703713562	3.92368851825267	0.178853231646725	8.38064668485896	8.57275703509279	8.38900440464068	9.14880532683674	6.93401333661518	12.1714676695369	12.5024574185119	12.3390539054869	12.5664759718668	12.2742946884265	12.2379517765663	12.3486169050659	12.3949532283951	12.6392847035216	12.8516416850047	13.035366188744	12.851871441905	12.415544337973	12.6981102642572
P28740	Kif2a	Kinesin-like protein KIF2A	Cytoplasm|Nucleus	Nuclear localization signal|Nuclear export signal	1.96715421961232	0.0805446648441728	0.724686194889992	NS	-0.0323801339032457	0.000101151409100275	0.00110435002028808	down	NA	NA	NA	7.0542766999989	NA	7.0542766999989	1.18913300334438	6.57952158471519	6.29587844897502	6.08176427437231	NA	5.03657432785173	12.6289216308557	12.848230808515	12.8657565927635	12.5907319894573	12.6027586489129	12.6373378765263	12.6956229245051	12.2433773493955	12.2525657489901	11.937319376254	11.4122566120908	11.9486995756047	11.845765952666	11.9399974358335
Q61768	Kif5b	Kinesin-1 heavy chain	Cytoplasm	Nuclear export signal	NA	NA	NA	NA	-0.0323801339032457	0.0010749153519245	0.00556259825682381	down	NA	NA	NA	NA	NA	NA	NA	NA	NA	NA	NA	NA	11.0746278388129	10.9091529096109	11.3724718630494	11.0263390371782	10.8141299184893	10.5193908338381	10.9526854001631	10.4219804632263	9.79396186310682	9.92937723688708	8.77251903785551	9.54624751090325	10.1636625149611	9.77129143782333
P05532	Kit	Mast/stem cell growth factor receptor Kit	Cell membrane	Signal peptide|Transmembrane domain	0.397512726929535	0.674288137928688	0.918323769535546	NS	0.246930347786076	0.318584155814649	0.414396987682402	NS	4.26467522304887	2.72440432553815	5.30199568142245	NA	NA	4.09702507666982	NA	NA	6.23287433015728	4.72970571192634	5.3036224572212	5.42206749976827	10.8024993170681	11.4865484610335	11.8161509515734	11.2956756179994	11.1119632170568	10.6891528783576	11.2003317405148	11.459148565305	11.358866211243	11.9294611556602	11.0466936939574	11.20434034289	11.695707827918	11.4490362994956
O88447	Klc1	Kinesin light chain 1	Cytoplasm|Nucleus	Nuclear export signal	NA	NA	NA	NA	-0.538026974380564	0.403384667038583	0.495695264824842	NS	NA	NA	NA	NA	NA	NA	NA	NA	NA	NA	NA	NA	8.17268284139739	9.04467575466824	10.1578026421446	7.43315570443261	9.01416393183642	8.57871987722583	8.73353345861752	7.8568978754789	9.19478992874759	7.76189523371072	NA	7.04835499070593	8.84552025352938	8.14149165643451
Q8VD98	Klrb1f	Killer cell lectin-like receptor subfamily B member 1F	NA	NA	0.207558600670356	0.674135730421355	0.918323769535546	NS	NA	NA	NA	NA	0.790859145460943	2.8853040435116	NA	NA	NA	1.83808159448627	2.87587459783806	NA	NA	NA	NA	2.87587459783806	NA	NA	NA	NA	NA	NA	NA	NA	NA	NA	NA	NA	NA	NA
Q60960	Kpna1	Importin subunit alpha-5	Cytoplasm|Nucleus	Nuclear localization signal	NA	NA	NA	NA	-0.0323801339032457	0.00030826328935829	0.00225867681174673	down	NA	NA	NA	NA	NA	NA	NA	NA	NA	NA	NA	NA	8.88347062174307	8.43311036974094	9.33020202323069	8.7860083929646	8.41210414423498	8.4260401917199	8.71182262393903	6.81865624904269	6.7084159223815	7.56024286707798	6.76537422519499	8.58698291227712	6.89195230820786	7.22193741403036
O35344	Kpna3	Importin subunit alpha-4	Cytoplasm|Nucleus	Nuclear localization signal|Nuclear export signal	1.57025180971131	0.391519272367364	0.806302336198053	NS	-0.755565753620815	0.0493390639791484	0.0983646164956354	NS	7.39487579253092	0.020211785171071	8.58756981305057	8.45893657113587	3.79105136452549	5.65052906528278	0.020211785171071	9.06301017886791	9.44223519467759	8.4496732946857	9.12877392156818	7.22078087499409	11.059209644026	10.1046594103174	11.3584948811813	10.6964915818631	10.7036659052012	10.2063384288263	10.6881433085692	9.94033060103503	9.32929950623639	10.0018814003096	9.94265021991151	9.65763356057574	10.100141013082	9.82865605019172
O35343	Kpna4	Importin subunit alpha-3	Cytoplasm|Nucleus	Nuclear localization signal	0.584251603558033	0.6307910853971	0.907471954278316	NS	0.0266721535411733	0.812392015588672	0.857221184685759	NS	4.91497485333903	4.01044984027467	8.68953879975114	8.46432655034163	5.98745051551228	6.41334811184375	1.09273948810686	8.20157139822508	8.7629834854295	8.42678124226168	8.50392296298577	6.99759971540178	12.2001544066981	11.8029419580192	12.2163668869865	11.9859352176059	11.8967915274699	11.887177844853	11.9982279736054	12.0429618500731	12.1040619861934	12.1142650139164	11.6295625075903	11.9872299210896	12.0871341511365	11.9942025716665
P70168	Kpnb1	Importin subunit beta-1	Cytoplasm|Nucleus	Nuclear export signal	0.269314463778969	0.275584200736463	0.764025044884298	NS	-0.0073827156130875	0.892368931722784	0.917890445189971	NS	6.84739245900538	6.30355833456256	7.47956396037659	7.62030067583107	7.23101270714811	7.09636562738474	6.71964112904538	7.71983798218504	7.53674160197704	7.82997675610472	7.02220298650639	7.36568009116371	12.7408645751741	12.7602073076496	12.8086862969434	12.8430522389141	12.6823389602372	12.7470333578228	12.7636971227902	12.7994576339489	12.7867030067471	12.6060519998176	12.665823677684	12.939244657836	12.7458610754101	12.7571903419073
Q8CCX5	Krt222	Keratin-like protein KRT222	Cytoplasm	Nuclear export signal	NA	NA	NA	NA	0.253079308261381	0.108392147767031	0.181201609027054	NS	NA	NA	NA	NA	NA	NA	NA	NA	NA	NA	NA	NA	12.3139225736965	12.7026545522672	12.148028302281	13.0768944472221	13.1446017240699	12.8526552528158	12.7064594753921	12.5269461904031	12.5156688281669	13.3073378731805	13.228906585225	13.9046631198418	13.3956558553644	13.1465297420303
Q3TRJ4	Krt26	Keratin, type I cytoskeletal 26	Cytoplasm	Nuclear localization signal	NA	NA	NA	NA	0.508012835193807	0.298766360127182	0.39493671923358	NS	NA	NA	NA	NA	NA	NA	NA	NA	NA	NA	NA	NA	14.4508575287738	14.1418514010306	14.0446540842898	15.6355447021587	15.0509591127958	14.4191505558809	14.6238362308216	14.8830109520282	14.9563516487694	13.3195244385023	15.6790349690588	15.8324628130713	15.9409345587237	15.101886563359
P11438	Lamp1	Lysosome-associated membrane glycoprotein 1	Cell membrane|Lysosome/Vacuole	Signal peptide	NA	NA	NA	NA	0.691672211806513	0.00297077079935737	0.0119747265125767	up	NA	NA	NA	NA	NA	NA	NA	NA	NA	NA	NA	NA	8.72468679337087	9.0639075698195	9.88633862920345	9.1753616020218	9.55438427374859	9.15716750032412	9.26030772808139	9.76440524430136	9.992491179055	10.7631123332076	9.94160427172315	10.2484050828952	9.51043531310282	10.0367422373809
P17047	Lamp2	Lysosome-associated membrane glycoprotein 2	Cell membrane|Lysosome/Vacuole	Signal peptide	NA	NA	NA	NA	0.427635868276246	0.000335498814834301	0.00241118719558889	up	NA	NA	NA	NA	NA	NA	NA	NA	NA	NA	NA	NA	12.8418375994055	13.0972977472607	12.9892304426594	13.2019373173836	13.0103057106871	13.1584180455754	13.0498378104953	13.4169018617576	13.4037988411889	13.5842535275607	13.805483093692	13.5605981560625	13.3230625448705	13.5156830041887
Q9JHS3	Lamtor2	Ragulator complex protein LAMTOR2	Lysosome/Vacuole	NA	NA	NA	NA	NA	3.11265001736419	0.033924429934455	0.0729464735754764	NS	NA	NA	NA	NA	NA	NA	NA	NA	NA	NA	NA	NA	9.61760233253998	9.93648376670446	9.76655859922994	9.3970079878235	8.90232798583943	13.2271437756157	10.1411874079588	14.3293590700794	13.6825111530183	10.8243531414825	NA	NA	13.8072930960504	13.1608791151577
O88653	Lamtor3	Ragulator complex protein LAMTOR3	Cytoplasm|Lysosome/Vacuole	Peroxisomal targeting signal	NA	NA	NA	NA	-0.0323801339032457	0.00166224230381262	0.00762104073794793	down	NA	NA	NA	NA	NA	NA	NA	NA	NA	NA	NA	NA	12.9539210756222	12.9457258617127	13.4053825412088	13.2137163400302	12.8122712243409	12.728412602395	13.009904940885	12.4970476678712	12.6644652880017	12.3911482022169	12.0057073460226	12.5406670646296	12.3925910404544	12.4152711015327
[truncated: 978 more rows]

## Sheet: Secretome_Fbln1 Fn1
Table S6: Differential expression of proteins in secretome of fetal and adult LMPPs treated with Fbln1 and/or Fn1. Related to Figures 7 and S9.
[truncated: 1,923 more rows]
[truncated: 34 more columns]
