# Supplementary material for: A complex interplay of intra- and extracellular factors regulates the outcome of fetal- and adult-derived MLL-rearranged leukemia
Source: Leukemia. 2024 Mar 30;38(5):1115–30. doi: 10.1038/s41375-024-02235-5 (PMC11073998; doi:10.1038/s41375-024-02235-5)
Supplement: Supplementary file 8 — Table S7 [file 41375_2024_2235_MOESM8_ESM.xlsx]

## Sheet: Secretome THP-1
Table S7: Differential protein expression of proteins in secretome of IGF2 treated and untreated THP-1 leukemic cell line. Related to Figure 8, and S11.
Protein ID	Gene Symbol	Description	Localizations	Signals	log2FC IGF2/Ctrl	pvalue IGF2/Ctrl	adj. pvalue IGF2/Ctrl	Differential IGF2/Ctrl	Log2 Ctrl 1	Log2 Ctrl 2	Log2 Ctrl 3	Log2 Ctrl 4	Average Log2 Ctrl	Log2 IGFII 1	Log2 IGFII 2	Log2 IGFII 3	Log2 IGFII 4	Average Log2 IGF2
Q86TX2	ACOT1	Acyl-coenzyme A thioesterase 1	Peroxisome	Peroxisomal targeting signal	-0.272981797397669	0.00481978880366807	0.0236607813998251	down	16.5068197411173	16.5009897028496	16.5282737648923	16.0355024736418	16.3928964206252	16.0229146119262	16.0185565074815	16.2225992165969	16.2155881569057	16.1199146232276
P27540	ARNT	Aryl hydrocarbon receptor nuclear translocator	Nucleus	Nuclear export signal	-0.346276475134078	0.0116364616560176	0.0442829129567985	down	14.8829921848181	14.8211254220799	14.8351385661861	14.7648783288956	14.8260336254949	14.0680035793132	14.487783098505	14.6566598466977	14.7065820769273	14.4797571503608
P54132	BLM	RecQ-like DNA helicase BLM	Nucleus	Nuclear localization signal	-0.286792100985304	0.000329141791613363	0.0036862436526289	down	15.2532173269582	15.1284108304087	15.3365200889599	15.24413231575	15.2405701405192	14.9150958792425	15.059731693352	14.9351796858766	14.9051048996645	14.9537780395339
Q86WR0	CCDC25	Coiled-coil domain-containing protein 25	Nucleus	Nuclear localization signal	-0.303582858212465	0.00623082562082256	0.028367878440159	down	16.3974144850611	16.0236889100681	16.3130000943546	16.5884764785241	16.330644992002	16.0550927924597	16.0938604673919	16.1219573858661	15.8373378894404	16.0270621337895
O60508	CDC40	Pre-mRNA-processing factor 17	Nucleus	Nuclear localization signal	-0.117100774155958	0.010738717240145	0.0419518019656213	down	16.1779238592425	16.1025303091284	16.0177318099745	16.151134885191	16.1123302158841	16.0293689665845	15.9431278269932	16.0330677478937	15.9753532254411	15.9952294417281
Q86X83	COMMD2	COMM domain-containing protein 2	Nucleus	Nuclear export signal	-0.703111910471501	0.0119227205085022	0.0448126217526611	down	13.573476877507	13.8418814310488	13.7676662479885	13.4715049476977	13.6636323760605	13.7185225156778	13.1854872741334	12.4361496974254	12.5019223751193	12.960520465589
Q9BTE7	DCUN1D5	DCN1-like protein 5	Nucleus	Nuclear localization signal	-1.47247023605683	0.00980656047434181	0.0392814901253917	down	13.2922452619862	12.4440081045027	12.9106409179271	11.0892405075911	12.4340336980018	9.99177634331035	10.2824101104122	12.0795973409758	11.4938606353265	10.9619111075062
P0CG12	DERPC	Decreased expression in renal and prostate cancer protein	Nucleus	Nuclear localization signal	-0.348232803240359	0.00287228210060331	0.0164692949478141	down	16.8757009621372	16.6943619423798	16.8844864138284	17.1912176653882	16.9114417459334	16.7779472858226	16.6445619228729	16.3390916559552	16.4912349061214	16.563208942693
O75530	EED	Polycomb protein EED	Nucleus	Nuclear localization signal	-0.659936089643727	0.000692615699276811	0.00596993164488235	down	14.1303118422216	13.4698657128824	13.5740154972144	13.6931012224432	13.7168235686904	12.9295950993825	12.5834753183147	13.3471718736221	13.3673076248674	13.0568874790467
Q92979	EMG1	Ribosomal RNA small subunit methyltransferase NEP1	Nucleus	Nuclear localization signal	-0.216902121257398	0.00369634771314997	0.0198347413135821	down	16.6116015703644	16.5230660464412	16.4628476037889	16.261020137115	16.4646338394274	16.2237341982381	16.1139644778069	16.2691282218317	16.3840999748033	16.24773171817
Q9NPD3	EXOSC4	Exosome complex component RRP41	Nucleus	Nuclear export signal	-0.198860534298241	0.00320491616915897	0.0178755548510315	down	17.509977545948	17.4589312038774	17.4807878967176	17.1828545388291	17.408137796343	17.2193183589155	17.1161275262714	17.2648582247657	17.2368049382266	17.2092772620448
Q00403	GTF2B	Transcription initiation factor IIB	Nucleus	Nuclear export signal	-0.183249294470265	0.0138734120297239	0.0493199797656685	down	17.474193673459	17.28885296147	17.2460295893088	17.4371016053842	17.3615444574055	17.2145286940365	17.2891114328365	17.1848719888197	17.0246685360486	17.1782951629353
P78347	GTF2I	General transcription factor II-I	Nucleus	Nuclear localization signal|Nuclear export signal	-0.111708695078878	0.00135060931266695	0.00947647915762699	down	16.0406121821392	15.9096105275941	16.0383689626579	16.0032810578346	15.9979681825565	15.8761561253907	15.9633489698364	15.8462131319012	15.8593197227822	15.8862594874776
Q9Y5Q8	GTF3C5	General transcription factor 3C polypeptide 5	Nucleus	Nuclear localization signal|Nuclear export signal	-0.254019739519379	0.00589783855488557	0.0273921137977382	down	15.7750891264618	15.7718461084969	15.684476019721	15.4861743488499	15.6793964008824	15.2071006412472	15.3330048198321	15.6801562257958	15.4812449585769	15.425376661363
P84243	H3-3B	Histone H3.3	Nucleus	Nuclear localization signal	-1.23760547280756	0.00088508643354368	0.00704782297053734	down	15.435185965806	14.3773235841906	16.1888607141289	14.4564648597682	15.1144587809734	13.5999957978824	13.8774640422372	14.025536901394	14.00441649115	13.8768533081659
P68431	H3C12	Histone H3.1	Nucleus	Nuclear localization signal	-1.21350110227299	0.00220296530579178	0.0135220863230327	down	13.5857973212408	12.943730018973	14.6358096402786	13.1478948009467	13.5783079453598	12.253160606801	12.2663268177881	12.0123144279759	12.9274255197822	12.3648068430868
Q71DI3	H3C13	Histone H3.2	Nucleus	Nuclear localization signal	-0.665028593254865	0.00677485974187997	0.0302634048783874	down	15.9519747692301	14.9783774712102	16.6024647652344	15.0773902336882	15.6525518098407	14.8964255555431	14.897835867669	15.1976101770306	14.9582212661007	14.9875232165858
Q9H0C8	ILKAP	Integrin-linked kinase-associated serine/threonine phosphatase 2C	Nucleus	Nuclear localization signal	-0.148465636299973	0.000611396624049299	0.00549430872604514	down	15.9062262887898	15.8989129700032	15.6989787202972	15.8242714303277	15.8320973523545	15.7078003125241	15.6484324068719	15.6858015464235	15.6924925983987	15.6836317160545
Q9NR56	MBNL1	Muscleblind-like protein 1	Nucleus	Nuclear localization signal	-0.30753314957278	0.0000221899249706059	0.000547180461991935	down	15.5868296436952	15.6197218637544	15.6583487300977	15.8433136075153	15.6770534612656	15.4650417385051	15.4240597385487	15.2633829246342	15.3255968450835	15.3695203116929
Q6P2C8	MED27	Mediator of RNA polymerase II transcription subunit 27	Nucleus	Nuclear export signal	-0.463356824010763	0.0000251891499734036	0.000590422603222746	down	14.2001639553671	13.9478721614745	13.5936649993967	13.6716204363961	13.8533303881586	13.6698884941539	13.4844613866744	13.2280365174219	13.1775078583411	13.3899735641478
Q96HR3	MED30	Mediator of RNA polymerase II transcription subunit 30	Nucleus	Nuclear export signal	-1.39248850132963	0.0103048977618465	0.0407043461592937	down	13.6179692057636	13.4257394462003	14.019460034647	12.4295243193964	13.3731732515018	10.4791636096276	11.7411949129412	13.0640093509852	11.8892546762083	11.7934056374406
P43246	MSH2	DNA mismatch repair protein Msh2	Nucleus	Nuclear localization signal	-0.179029691722464	0.00596617932631149	0.0275746786015979	down	15.3838630215562	15.1661328057085	15.2534748370208	14.9624343102459	15.1914762436329	15.0039423507472	14.9800399524019	14.9755966316505	15.090207272842	15.0124465519104
Q6P4R8	NFRKB	Nuclear factor related to kappa-B-binding protein	Nucleus	Nuclear localization signal	-0.83112380950382	0.00486878569797167	0.023791798152975	down	11.7479186098348	11.9145902580419	11.7790984683478	12.7764820465513	12.0545223456939	10.8723220937468	11.3849789514902	11.1466090696848	11.4896840298387	11.2233985361901
Q9Y221	NIP7	60S ribosome subunit biogenesis protein NIP7 homolog	Nucleus	Nuclear export signal	-0.326058761142395	0.00294897098703939	0.0168185965651204	down	14.996438014255	14.6495996150242	14.7813949192482	14.5476568457336	14.7437723485652	14.3947541683998	14.3217548588922	14.5223992102448	14.4319461121544	14.4177135874228
O15522	NKX2-8	Homeobox protein Nkx-2,8	Nucleus	Nuclear export signal	-0.311875979112328	0.0140883952204767	0.0496996829726171	down	14.5169536593304	14.6413995493944	14.4283159474705	15.0404486560704	14.6567794530664	14.3668783727307	14.3501275003375	14.2683683074657	14.3942397152823	14.3449034739541
Q9NPE3	NOP10	H/ACA ribonucleoprotein complex subunit 3	Nucleus	NA	-0.184069119825981	0.00380899515814881	0.0203225271762365	down	15.1826692146127	14.8919751591094	14.9919147806376	14.8258760007435	14.9731087887758	14.7451655492176	14.7829399007326	14.7376723873863	14.8903808384627	14.7890396689498
Q7Z3B4	NUP54	Nucleoporin p54	Nucleus	Nuclear export signal	-0.231834873374554	0.00402236538306733	0.0209261106392259	down	15.7788031898134	15.5443369401706	15.6551782443631	15.281272931784	15.5648978265327	15.2454877598127	15.2847825731477	15.3410681773363	15.4609133023361	15.3330629531582
P51003	PAPOLA	Poly(A) polymerase alpha	Nucleus	Nuclear localization signal	-0.274370593732455	0.00458853038528106	0.0229469844084783	down	15.4486760436397	15.4529057503579	15.4604643765131	14.9578437377576	15.3299724770671	14.9186504860611	14.9813744776664	15.1436670139637	15.1787155556474	15.0556018833346
P26599	PTBP1	Polypyrimidine tract-binding protein 1	Nucleus	Nuclear localization signal	-0.229391099931213	0.000655267591393116	0.00575179330222846	down	18.2349130484817	18.160575882884	18.3845440687243	18.4705838427331	18.3126542107058	18.0069732425765	18.1480489497438	18.0287240054629	18.1493062453149	18.0832631107745
Q9NTZ6	RBM12	RNA-binding protein 12	Nucleus	Nuclear localization signal	-0.141510855915129	0.000465926065562616	0.00464402008338813	down	16.8695948283404	16.7391221443315	16.8126512817236	16.8765400562264	16.8244770776555	16.6994841728195	16.7391997047816	16.6145518641139	16.6786291452465	16.6829662217404
Q9Y5S9	RBM8A	RNA-binding protein 8A	Nucleus	Nuclear localization signal	-0.185937149877155	0.0100511531834573	0.0400739335114061	down	17.7974855432109	17.7048887443678	18.0112699729824	18.0882767322784	17.9004802482099	17.8362171642767	17.7408665470221	17.6232661473208	17.6578225347112	17.7145430983327
P22670	RFX1	MHC class II regulatory factor RFX1	Nucleus	Nuclear localization signal|Nuclear export signal	-0.234243324576204	0.00122503421314857	0.00883651013783494	down	14.2201669959175	14.2956938622082	14.4935524415048	14.5773940133606	14.3967018282478	14.0091248939139	14.2392254873603	14.2694810872022	14.13200254621	14.1624585036716
Q9H7B2	RPF2	Ribosome production factor 2 homolog	Nucleus	Nuclear localization signal	-0.886570108320468	0.00163954860406812	0.0108932621398577	down	14.0242328344355	13.47485859412	14.0844211903479	13.4632448789375	13.7616893744602	12.3046483807035	12.6969516314248	13.7222810871226	12.7765959653083	12.8751192661398
P62829	RPL23	60S ribosomal protein L23	Nucleus	NA	-0.426544573087971	0.000094953880179105	0.001575511026866	down	17.0042607590095	16.8683063970917	16.5275293151109	16.8448346593776	16.8112327826474	16.7054472414789	16.334652269896	15.9854144285375	16.5132388983255	16.3846882095595
Q8WVM7	STAG1	Cohesin subunit SA-1	Nucleus	Nuclear localization signal	-0.258209262111842	0.0079554633454717	0.0340060186691205	down	14.8136616835181	14.8647824904357	14.5977227297711	14.3250854376163	14.6503130853353	14.3725073905829	14.4811774055967	14.2427857745962	14.4719447221181	14.3921038232235
Q8N3U4	STAG2	Cohesin subunit SA-2	Nucleus	Nuclear localization signal	-0.217382093841831	0.00393144317482119	0.0207227276005122	down	15.3590791669806	15.5160713728895	15.4534456252941	15.050891026686	15.3448717979626	14.9750679367874	15.1043494012243	15.2303755856859	15.2001658927853	15.1274897041207
P26368	U2AF2	Splicing factor U2AF 65 kDa subunit	Nucleus	Nuclear localization signal	-0.185764637146299	0.00238081231740228	0.0143824541089161	down	16.8066425844411	16.832879685945	17.1199057067921	17.0104513286096	16.942469826447	16.6571921475437	16.8655480684073	16.7071959404353	16.7968846008164	16.7567051893007
Q9NPD8	UBE2T	Ubiquitin-conjugating enzyme E2 T	Nucleus	Nuclear localization signal	-0.407151228749218	0.000317587913226891	0.00359371362818546	down	16.9821142065333	16.7274981898502	17.0440430091933	16.4061914291742	16.7899617086878	16.2893201338009	16.3448069239774	16.4171750857075	16.4799397762683	16.3828104799385
P57081	WDR4	tRNA (guanine-N(7)-)-methyltransferase non-catalytic subunit WDR4	Nucleus	Nuclear localization signal	-0.54396239717599	0.0119384224998178	0.0448321394227313	down	15.4875232798157	15.308619178699	15.1249040190384	14.3498829694204	15.0677323617434	14.0948879079515	14.5455661543113	14.8606940948512	14.5939317011556	14.5237699645674
Q13426	XRCC4	DNA repair protein XRCC4	Nucleus	Nuclear localization signal|Nuclear export signal	-0.208608964506412	0.0072003904134843	0.0315320111725886	down	16.4223915511763	16.3289773802864	16.3630049030555	16.0189283394159	16.2833255434835	15.9871322384216	16.070067637042	16.1657621440729	16.075904296372	16.0747165789771
O43670	ZNF207	BUB3-interacting and GLEBS motif-containing protein ZNF207	Nucleus	Nuclear localization signal	-0.30463654152584	0.0000327825194319509	0.000709899633993413	down	17.5182743044212	17.5538958201507	17.2858616109816	17.6534798243982	17.5028778899879	17.113012573545	17.2948161326517	17.0893897646706	17.2957469229807	17.198241348462
Q9BXK5	BCL2L13	Bcl-2-like protein 13	Mitochondrion|Peroxisome	Peroxisomal targeting signal	-0.314050767801801	0.000266832426184749	0.00312721739039598	down	16.3265655439063	16.0891006517015	16.3794137733234	16.0342271999108	16.2073267922105	15.7418718723587	15.9153950573201	15.966677643958	15.9491595239981	15.8932760244087
P24752	ACAT1	Acetyl-CoA acetyltransferase, mitochondrial	Mitochondrion	Mitochondrial transit peptide	-0.232271645090297	0.000600305981885096	0.00545221388671248	down	15.8900096336605	15.8370590236087	15.7615270205297	15.7226814898243	15.8028192919058	15.43749216891	15.5407311911987	15.6360391714727	15.6679280556806	15.5705476468155
Q99798	ACO2	Aconitate hydratase, mitochondrial	Mitochondrion	Mitochondrial transit peptide	-0.244678349756521	0.000687162930834706	0.00594611980312547	down	16.8321930662337	16.7743275387663	16.7767510808335	16.455107768582	16.7095948636039	16.3856389855454	16.4115917820276	16.569734050851	16.4927012369652	16.4649165138473
Q9UIJ7	AK3	GTP:AMP phosphotransferase AK3, mitochondrial	Mitochondrion	Mitochondrial transit peptide	-0.408145164792023	0.00053396001848971	0.0050449510471452	down	17.1760384393926	17.1716484949414	17.273914855954	16.5858242920119	17.051856520575	16.5772951088854	16.5845208633731	16.730556069677	16.6824733811964	16.643711355783
Q9UII2	ATP5IF1	ATPase inhibitor, mitochondrial	Mitochondrion	Mitochondrial transit peptide	-0.704557846646733	2.18360609149926E-06	0.000122569257714945	down	14.7140052769753	15.3802184562897	15.1851728972873	14.8294390715383	15.0272089255227	14.1489151079496	14.2577278143361	14.6124713970839	14.2714899961341	14.3226510788759
Q5TC12	ATPAF1	ATP synthase mitochondrial F1 complex assembly factor 1	Mitochondrion	Mitochondrial transit peptide	-0.586968836658468	0.0000770548037789531	0.00136387539575969	down	15.8194449764336	15.7361354794227	15.7658772556448	15.2187751239519	15.6350582088633	14.9759868927481	14.8499934402853	15.2883008189744	15.0780763368113	15.0480893722048
P20674	COX5A	Cytochrome c oxidase subunit 5A, mitochondrial	Mitochondrion	Mitochondrial transit peptide	-0.196216064623521	0.0139874463827172	0.0495800989114199	down	17.5783734754421	17.3287407164817	17.3057886627608	17.8118099836204	17.5061782095762	17.3457200775701	17.3441391115915	17.2893282313276	17.2606611593217	17.3099621449527
P42126	ECI1	Enoyl-CoA delta isomerase 1, mitochondrial	Mitochondrion	Mitochondrial transit peptide	-0.192805409282224	0.000713770931034308	0.00605781198598707	down	16.0474525160721	16.0816163211108	15.8374619503701	15.9024197213377	15.9672376272226	15.6484493283822	15.7771444334579	15.8260936855466	15.8460414243749	15.7744322179404
O43414	ERI3	ERI1 exoribonuclease 3	Mitochondrion	Mitochondrial transit peptide	-0.337805974564059	0.0141258300048368	0.0496996829726171	down	15.3037477807324	15.57644984469	15.5590024020978	15.376861785075	15.4540154531488	15.07010933094	15.301871904085	14.9083979777827	15.1844587015314	15.1162094785848
P13804	ETFA	Electron transfer flavoprotein subunit alpha, mitochondrial	Mitochondrion	Mitochondrial transit peptide	-0.263940435042294	0.00729365406409377	0.0318146505495133	down	14.81376314815	14.6965733666545	14.4851373493427	14.4214887316964	14.6042406489609	14.2726211330658	14.1837967320337	14.5579330333915	14.3468499571834	14.3403002139186
O95571	ETHE1	Persulfide dioxygenase ETHE1, mitochondrial	Mitochondrion	Mitochondrial transit peptide	-0.335681482265308	0.000823186478295046	0.00668897812648889	down	17.2295189827596	17.4411185825676	17.2877089029182	17.6034018517017	17.3904370799868	17.174180778609	17.012339300832	17.158317634984	16.8741846764611	17.0547555977215
P07954	FH	Fumarate hydratase, mitochondrial	Mitochondrion	Mitochondrial transit peptide	-0.164048198990852	0.000568709216803631	0.0052991085836329	down	16.9678202529701	17.0502476345318	16.9462712784938	16.9421718099254	16.9766277439803	16.7651991633853	16.7141559463237	16.9279527259798	16.8430103442688	16.8125795449894
A0A0B4J2D5	GATD3B	Putative glutamine amidotransferase-like class 1 domain-containing protein 3B, mitochondrial	Mitochondrion	Mitochondrial transit peptide	-0.235252397069985	0.0126507501854984	0.0462451587757809	down	16.4086650125013	16.4533533675052	16.3242636086034	16.8318240199258	16.5045265021339	16.2782226465735	16.2525049133252	16.3418970535878	16.2044718067693	16.2692741050639
Q86SX6	GLRX5	Glutaredoxin-related protein 5, mitochondrial	Mitochondrion	Mitochondrial transit peptide	-0.47973697635854	0.0013993164713435	0.00965935933131292	down	15.8430819848031	15.8388287759052	15.9156503823857	16.6213760142478	16.0547342893354	15.5120340809225	15.7463284960095	15.524991429718	15.5166352452577	15.5749973129769
P07203	GPX1	Glutathione peroxidase 1	Mitochondrion	Mitochondrial transit peptide	-0.336787247184727	0.00381535602959704	0.0203225271762365	down	17.1516712024663	17.5625047181434	16.8795485715717	17.3897742965697	17.2458746971878	16.9350094993515	16.7909065548767	17.0855464751045	16.8248872706796	16.9090874500031
P36969	GPX4	Phospholipid hydroperoxide glutathione peroxidase	Mitochondrion	Mitochondrial transit peptide	-0.427984361513978	1.89999705746402E-07	0.0000268232963733794	down	16.5707994205349	16.4770519533994	16.5638196435248	16.5916219953557	16.5508232532037	16.1670552204108	16.0630690404022	16.1520669659658	16.1091643399801	16.1228388916897
Q16836	HADH	Hydroxyacyl-coenzyme A dehydrogenase, mitochondrial	Mitochondrion	Mitochondrial transit peptide	-0.336623908549813	2.13378472668779E-07	0.0000268232963733794	down	16.3329143630385	16.2124121659288	16.2290975686413	16.2031257215472	16.244387454789	16.0219103562278	15.8309859496895	15.9237284393545	15.8544294396848	15.9077635462392
Q9BSH5	HDHD3	Haloacid dehalogenase-like hydrolase domain-containing protein 3	Mitochondrion	Mitochondrial transit peptide	-0.849096482099389	0.00612934653952424	0.0279954950081482	down	14.3516911648084	14.5215236796659	14.3050378247147	14.0639352510261	14.3105469800538	12.3769283706258	13.5277106894386	14.148123447264	13.7930394844891	13.4614504979544
Q9BX68	HINT2	Adenosine 5'-monophosphoramidase HINT2	Mitochondrion	Mitochondrial transit peptide	-0.337934824011249	0.0000499772489304107	0.00100095278843724	down	16.5358852022719	16.377214649397	16.2150542158694	16.4582538116483	16.3966019697967	16.1306773555081	15.8949286846403	16.1184449767878	16.0906175662054	16.0586671457854
Q86U28	ISCA2	Iron-sulfur cluster assembly 2 homolog, mitochondrial	Mitochondrion	Mitochondrial transit peptide	-0.317057081626761	0.00186235113783884	0.0119528155039509	down	15.6268750605783	15.5877904120091	15.7616081166383	16.0163305415443	15.7481510326925	15.3927580161381	15.5061049287817	15.5039672321117	15.3215456272315	15.4310939510657
Q9UJ68	MSRA	Mitochondrial peptide methionine sulfoxide reductase	Mitochondrion	Mitochondrial transit peptide	-0.20642268246332	0.00209495543079585	0.0130088498803131	down	16.1243797663367	16.2105575646641	16.3200708613104	16.5462309114148	16.3003097759315	16.118376865688	16.1275417051765	16.0463548896463	16.083274913362	16.0938870934682
O14561	NDUFAB1	Acyl carrier protein, mitochondrial	Mitochondrion	Mitochondrial transit peptide	-0.371628892789822	0.00185502392480741	0.0119528155039509	down	16.6824308920247	16.6843693312026	16.7351810361316	17.3419935826849	16.860993710511	16.6016291294476	16.5176165633507	16.5091141504434	16.329099427643	16.4893648177212
Q9UMS0	NFU1	NFU1 iron-sulfur cluster scaffold homolog, mitochondrial	Mitochondrion	Mitochondrial transit peptide	-0.360351377395475	0.000857698648050853	0.0068648075658254	down	15.8552577125597	15.9336924614935	15.8281803934014	16.3888358761322	16.0014916108967	15.7572035909501	15.651889584368	15.6831570164015	15.4723107422854	15.6411402335012
P55809	OXCT1	Succinyl-CoA:3-ketoacid coenzyme A transferase 1, mitochondrial	Mitochondrion	Mitochondrial transit peptide	-0.255432858287332	0.000477203561731976	0.00471238517210326	down	15.5364203625084	15.5062438862848	15.2813503956245	15.4010120959914	15.4312566851023	15.1389609864396	15.0933083602021	15.3161739697779	15.1548519908403	15.175823826815
Q16822	PCK2	Phosphoenolpyruvate carboxykinase [GTP], mitochondrial	Mitochondrion	Mitochondrial transit peptide	-0.473764938482473	0.000996289967863273	0.00761679749624502	down	16.15523202481	15.9219507305295	16.0195113828169	15.4430704591281	15.8849411493211	15.207017981032	15.3534813725797	15.5798666018692	15.5043388878738	15.4111762108387
O75439	PMPCB	Mitochondrial-processing peptidase subunit beta	Mitochondrion	Mitochondrial transit peptide	-0.32440238005737	0.00345035112242753	0.0188707665234306	down	16.0959443951257	15.9932111846721	15.8557920645669	15.5748811669309	15.8799572028239	15.4744039751436	15.4957002175133	15.6544137186425	15.5977013797667	15.5555548227665
Q9H2U2	PPA2	Inorganic pyrophosphatase 2, mitochondrial	Mitochondrion	Mitochondrial transit peptide	-0.192073032345121	9.15745360474673E-06	0.000302834861068601	down	17.1461912843736	17.1978764650192	17.0740119209628	17.0928268111652	17.1277266203802	16.9356931155597	16.9277248763331	16.9966401435615	16.8825562166862	16.9356535880351
P30405	PPIF	Peptidyl-prolyl cis-trans isomerase F, mitochondrial	Mitochondrion	Mitochondrial transit peptide	-0.514702337256662	0.0000310475080800288	0.000693448531253417	down	17.9648025212329	17.9335585372359	17.9541401778667	18.3062858929986	18.0396967823335	17.7616316222809	17.6203408163608	17.4237058744536	17.2942994672124	17.5249944450769
P30044	PRDX5	Peroxiredoxin-5, mitochondrial	Mitochondrion	Peroxisomal targeting signal	-0.35763437155628	2.17665876434125E-07	0.0000268232963733794	down	18.9842772713258	18.8702033463589	18.9991864809423	18.9315531808065	18.9463050698584	18.5365195312409	18.640407339806	18.5984393683449	18.5793165538166	18.5886706983021
P18031	PTPN1	Tyrosine-protein phosphatase non-receptor type 1	Mitochondrion	Transmembrane domain	-0.176037550520543	0.000338439039722527	0.00373079642093405	down	16.196065494619	16.1061438194413	16.0643857874358	15.8957736529401	16.065592188609	15.9078848401169	15.8463253343823	15.8748556185962	15.9291527592585	15.8895546380885
Q96DB5	RMDN1	Regulator of microtubule dynamics protein 1	Mitochondrion	Mitochondrial transit peptide	-0.286521613769498	0.00532852092299363	0.025455173860572	down	16.8968189018293	16.7487277222837	16.7760415867936	16.2720643858356	16.6734131491856	16.2884573753689	16.3289854417987	16.4345331641982	16.4955901602985	16.3868915354161
P34897	SHMT2	Serine hydroxymethyltransferase, mitochondrial	Mitochondrion	Mitochondrial transit peptide	-0.37215618381503	0.000102144976942053	0.00164434140239547	down	17.157525731174	16.9414942025952	16.8272332134216	16.7651249457188	16.9228445232274	16.4793548669971	16.3768712748044	16.7212118862604	16.6253153295876	16.5506883394123
Q9NXA8	SIRT5	NAD-dependent protein deacylase sirtuin-5, mitochondrial	Mitochondrion	Mitochondrial transit peptide	-0.469777767016691	0.00833099292385642	0.0351533291920588	down	14.8752335796135	14.7498381059067	14.7262227312289	13.957169411891	14.57711595716	13.9496165212941	14.2078524086421	14.0806431549785	14.1912406756588	14.1073381901434
Q8WW59	SPRYD4	SPRY domain-containing protein 4	Mitochondrion	Mitochondrial transit peptide	-0.487782713724781	0.000166226296840044	0.00226556352178795	down	15.6147137925288	15.5046146723749	15.7079292442873	15.2949808229247	15.5305596330289	15.0759522520701	14.8714589577698	15.1372557239134	15.0864407434632	15.0427769193041
Q04837	SSBP1	Single-stranded DNA-binding protein, mitochondrial	Mitochondrion	Mitochondrial transit peptide	-0.305855247412823	0.000355674796338246	0.00382193622463213	down	15.8317917362595	15.5077638065437	15.442813954225	15.886103553304	15.667118262583	15.3525525199108	15.4124859781301	15.2853353762665	15.3946781863735	15.3612630151702
Q9BSH4	TACO1	Translational activator of cytochrome c oxidase 1	Mitochondrion	Mitochondrial transit peptide	-0.914867798890656	5.22918966971986E-06	0.000207553623041479	down	13.7272207657592	13.4334401192444	13.4128847717607	13.8981817393052	13.6179318490173	12.4769580247366	12.3637238485893	13.0060844279022	12.9654898992786	12.7030640501267
Q12931	TRAP1	Heat shock protein 75 kDa, mitochondrial	Mitochondrion	Mitochondrial transit peptide	-0.269567550058128	0.00824229635290719	0.0349172157313824	down	16.6179420029649	16.4415274535278	16.4147670352044	15.9468580445559	16.3552736340633	15.9710372779426	16.0467943531865	16.1763255182544	16.148667186637	16.0857060840051
Q16762	TST	Thiosulfate sulfurtransferase	Mitochondrion	Mitochondrial transit peptide	-0.840228336170585	0.00555006870606478	0.0261205051348738	down	16.8644463990351	16.584260747206	16.671144684528	16.1152515888802	16.5587758549123	16.1064072366083	15.8586623315734	16.2730734050494	14.6360471017358	15.7185475187417
P62820	RAB1A	Ras-related protein Rab-1A	Lysosome/Vacuole|Golgi apparatus	NA	-0.351121200774945	0.000732254553856837	0.0061735136892357	down	14.9867415198835	14.9287944458864	14.5469825043715	14.6615423901835	14.7810152150812	14.3127288464189	14.4015342554199	14.4106951326378	14.5946178227486	14.4298940143063
P61019	RAB2A	Ras-related protein Rab-2A	Lysosome/Vacuole|Golgi apparatus	NA	-0.299521094710652	0.0034292541651304	0.0187794586244497	down	17.0427512313437	16.871601720776	16.9876949310917	16.4709385746313	16.8432466144607	16.4387085884389	16.4675996586921	16.5917283249556	16.6768655069136	16.54372551975
P20340	RAB6A	Ras-related protein Rab-6A	Lysosome/Vacuole|Golgi apparatus	Nuclear export signal	-0.270116111808069	4.42397821620588E-06	0.000183230010391595	down	17.754834363052	17.7472182349617	17.6190665407665	17.5865565403185	17.6769189197747	17.3763786657355	17.3302446773639	17.4666307548636	17.4539571339035	17.4068028079666
Q0VGL1	LAMTOR4	Ragulator complex protein LAMTOR4	Lysosome/Vacuole	NA	-0.169367347850379	0.00284170692597452	0.0163599483754484	down	16.9223599603605	16.6237231285512	16.6867183356538	16.676709946968	16.7273778428834	16.6084083904143	16.5019331697042	16.5691742228612	16.5525261971524	16.558010495033
P61106	RAB14	Ras-related protein Rab-14	Lysosome/Vacuole	NA	-0.335300415246239	0.0000244691252089257	0.00057991826745154	down	15.5253097034594	15.560619455066	15.4032678071911	15.2151370773358	15.4260835107631	15.0106303998029	15.0589397762557	15.1419404952747	15.151621710734	15.0907830955168
P20338	RAB4A	Ras-related protein Rab-4A	Lysosome/Vacuole	Nuclear export signal	-0.115241293285655	0.0057426120019739	0.0269208602202425	down	16.6693176430752	16.7315162407571	16.6144270192482	16.6592543220992	16.6686288062949	16.5596148066247	16.5117889866527	16.6742899076343	16.4678563511254	16.5533875130093
P61020	RAB5B	Ras-related protein Rab-5B	Lysosome/Vacuole	NA	-0.159503593922645	0.00247064271647046	0.0146879965743146	down	16.078669109398	16.0590223731745	15.7821996191871	15.943499670369	15.9658476930322	15.9043602495172	15.6953639721745	15.8260071237179	15.7996450510285	15.8063440991095
P51149	RAB7A	Ras-related protein Rab-7a	Lysosome/Vacuole	NA	-0.449621575321912	4.51909398790917E-10	1.54840060173633E-06	down	18.344652711929	18.2467183219215	18.2831288254131	18.458668303133	18.3332920405992	17.7869864482518	17.8948318990042	17.8737780223446	17.9790854915084	17.8836704652773
P51809	VAMP7	Vesicle-associated membrane protein 7	Lysosome/Vacuole	Transmembrane domain	-0.556965046784441	0.000953220116235443	0.00742183743803796	down	17.9914000320448	17.7040645403678	17.9403572748674	17.079464091689	17.6788214847423	16.8986423085688	17.0887938728386	17.2486675210034	17.2513220494205	17.1218564379578
P18510	IL1RN	Interleukin-1 receptor antagonist protein	Extracellular	Signal peptide	-0.619976404844222	0.00093532841230326	0.0073482707309129	down	13.846410145429	13.9981669115737	14.2531308116431	14.2840896632794	14.0954493829813	13.356097768695	13.510370235883	13.5642656155574	13.4711582924129	13.4754729781371
O14653	GOSR2	Golgi SNAP receptor complex member 2	Endoplasmic reticulum|Lysosome/Vacuole|Golgi apparatus	Transmembrane domain	-0.359919548084271	0.00736664336676762	0.0320347610628243	down	16.128868860439	15.9502784291531	16.314723019006	16.7111070366689	16.2762443363168	15.9975229173494	16.0507840917414	15.6053499780783	16.0116421657609	15.9163247882325
O75396	SEC22B	Vesicle-trafficking protein SEC22b	Endoplasmic reticulum|Golgi apparatus	Signal peptide|Transmembrane domain	-0.50719225770752	0.0000227930833041068	0.000550703445886909	down	17.6802439992798	17.4121278970282	17.6113427198081	17.0788556405807	17.4456425641742	16.8691902716089	16.8958267011093	16.8924635100504	17.0963207430982	16.9384503064667
O95159	ZFPL1	Zinc finger protein-like 1	Endoplasmic reticulum|Golgi apparatus	Signal peptide|Transmembrane domain	-0.362596181076835	0.000245408908795097	0.00295633235368472	down	15.99439881315	15.7050522754788	16.0299658306207	15.6664538232352	15.8489676856212	15.4987407586597	15.5715822284753	15.3892263664042	15.4859366646382	15.4863715045444
Q9HDC9	APMAP	Adipocyte plasma membrane-associated protein	Endoplasmic reticulum	Signal peptide|Transmembrane domain	-0.997954753031379	0.0059725745494319	0.0275746786015979	down	14.3345027448249	14.0219223079957	14.1732705694881	13.55322603724	14.0207304148872	12.1324995369761	12.8003191055339	14.0541198615474	13.1041641433658	13.0227756618558
Q8IXL7	MSRB3	Methionine-R-sulfoxide reductase B3	Endoplasmic reticulum	Signal peptide	-0.447825188138244	0.000704180907808771	0.00603220030665104	down	18.1077216347209	18.0090104541803	18.0557921350287	18.3519808450668	18.1311262672492	17.9796246850673	17.607077708595	17.6345224530629	17.5119794697184	17.6833010791109
Q9Y228	TRAF3IP3	TRAF3-interacting JNK-activating modulator	Endoplasmic reticulum	Transmembrane domain	-0.168403173281748	0.00108031064997527	0.00805700215523514	down	15.8742734857361	15.9252598930669	15.8640326556453	16.0115708160932	15.9187842126354	15.852992578383	15.7779629645769	15.7156593133834	15.6549093010712	15.7503810393536
O76094	SRP72	Signal recognition particle subunit SRP72	Cytoplasm|Nucleus|Endoplasmic reticulum	Nuclear localization signal	-0.175755200448315	0.007026234598424	0.0310932746855568	down	15.711422696707	15.8452620561113	15.4861573963716	15.460758968587	15.6259002794442	15.4815701822014	15.3935189087988	15.45477364024	15.4707175847435	15.4501450789959
Q9NRN7	AASDHPPT	L-aminoadipate-semialdehyde dehydrogenase-phosphopantetheinyl transferase	Cytoplasm|Nucleus	NA	-0.401123274683181	0.000535509522898714	0.0050449510471452	down	16.6986292245615	16.4692217629813	16.7987215285258	16.1113692857235	16.5194854504481	16.0612526499095	16.0982054604546	16.2089106364218	16.1050799562734	16.1183621757648
Q9BV57	ADI1	Acireductone dioxygenase	Cytoplasm|Nucleus	Nuclear localization signal|Nuclear export signal	-0.40369203983367	5.93031519402487E-06	0.000223882518740797	down	16.2600762340964	16.1045829550272	16.3500617125848	16.0580936877718	16.19320364737	15.7110799901878	15.8386137289001	15.9176054654924	15.6907472455652	15.7895116075364
P55263	ADK	Adenosine kinase	Cytoplasm|Nucleus	Nuclear localization signal	-0.325299701948705	0.000010051159170299	0.000324835189549208	down	16.2794954956131	16.2360609165236	16.2554772148167	16.4915802254615	16.3156534631037	15.9824650312282	16.0077375991935	16.0491701151245	15.9220422990741	15.9903537611551
Q92688	ANP32B	Acidic leucine-rich nuclear phosphoprotein 32 family member B	Cytoplasm|Nucleus	Nuclear localization signal	-0.222262292556511	6.23974814484285E-06	0.00023146752683391	down	18.854156427735	18.8491964204478	19.0120664488397	18.7707030643392	18.8715305903404	18.576973979485	18.7023364870631	18.7187038673287	18.5990588572588	18.6492682977839
O15143	ARPC1B	Actin-related protein 2/3 complex subunit 1B	Cytoplasm|Nucleus	Nuclear export signal	-0.259695989509954	0.0138635311464672	0.0493199797656685	down	17.7399037103816	17.704190748191	17.7054305061458	17.1229288936452	17.5681134645909	17.1816344352407	17.2495232965273	17.4202448396852	17.3822673288707	17.308417475081
Q9BPX5	ARPC5L	Actin-related protein 2/3 complex subunit 5-like protein	Cytoplasm|Nucleus	Nuclear export signal	-0.226807824037433	0.0135202803696211	0.048550097690912	down	17.7528166557183	17.5425187388621	17.3794843031203	17.2888614521844	17.4909202874713	17.2634860963691	17.1803025211029	17.3887985778768	17.2238626583866	17.2641124634339
Q9NVP2	ASF1B	Histone chaperone ASF1B	Cytoplasm|Nucleus	Nuclear export signal	-0.172035812228555	0.00107320958461687	0.00803212647013261	down	14.9294147382905	14.7214386082926	14.7796893937695	14.9201112079004	14.8376634870632	14.593651957782	14.666027137619	14.65823881983	14.7445927841078	14.6656276748347
Q8TDH9	BLOC1S5	Biogenesis of lysosome-related organelles complex 1 subunit 5	Cytoplasm|Nucleus	Nuclear export signal	-0.407768465521439	0.00591169621401155	0.0274007482849283	down	13.5319553027919	13.1720934255218	13.1916919827702	13.4134588535429	13.3272998911567	12.911762932404	13.1797506148738	12.7865326616621	12.8000794936015	12.9195314256353
Q96B45	BORCS7	BLOC-1-related complex subunit 7	Cytoplasm|Nucleus	NA	-0.538743875675545	0.000484243443065413	0.00473803332136939	down	13.8373759311435	13.7995400416202	14.251115874293	13.8599349646956	13.9369917029381	13.3269083206399	13.4145537267731	13.5694172628538	13.2821119987834	13.3982478272625
O95861	BPNT1	3'(2'),5'-bisphosphate nucleotidase 1	Cytoplasm|Nucleus	Nuclear export signal	-0.349003667994524	0.00392118802492769	0.0207227276005122	down	17.8071891841106	17.7083217213934	17.9067064959235	17.1769141324378	17.6497828834663	17.1320721624296	17.234759380004	17.4446268527304	17.3916584667232	17.3007792154718
Q9H3H3	C11orf68	UPF0696 protein C11orf68	Cytoplasm|Nucleus	NA	-0.169961478967881	0.0117442347946728	0.0445527376981904	down	15.5040081562153	15.5417626552386	15.5349092249064	15.2048997956051	15.4463949579914	15.170106525916	15.2800374352575	15.384608177679	15.2709817772415	15.2764334790235
Q5T6V5	C9orf64	Queuosine salvage protein	Cytoplasm|Nucleus	Nuclear export signal	-0.358777692966891	0.00608896473338749	0.0279306704867	down	17.3951726433742	17.3284678755157	17.5186717468512	16.8070184402018	17.2623326764857	16.7220573783884	16.8899286799425	17.0356852233384	16.9665486524061	16.9035549835188
Q13951	CBFB	Core-binding factor subunit beta	Cytoplasm|Nucleus	Nuclear export signal	-0.207038975071932	0.000434304759899584	0.00442182364136426	down	16.9063208889621	16.7468808824461	16.8575898593696	16.9341197731265	16.8612278509761	16.542840130812	16.7210235577545	16.7344810669351	16.6184107481149	16.6541888759041
Q96NT0	CCDC115	Coiled-coil domain-containing protein 115	Cytoplasm|Nucleus	Nuclear localization signal	-0.641848585674905	0.0142284211235149	0.0498790743621258	down	13.9190269381438	13.4909134537961	13.344841153311	13.389184312888	13.5359914645347	12.4020795713479	13.332552825911	13.0508173849893	12.5408554712192	12.8315763133669
O95319	CELF2	CUGBP Elav-like family member 2	Cytoplasm|Nucleus	Nuclear localization signal	-0.150040958581155	0.0142294499528146	0.0498790743621258	down	16.2846695039732	16.2693188658051	16.36059507445	16.6412304966702	16.3889534852246	16.2160162204954	16.3357894516717	16.2066341971266	16.1972102372802	16.2389125266435
P49454	CENPF	Centromere protein F	Cytoplasm|Nucleus	Nuclear localization signal|Nuclear export signal	-1.0735377466884	0.0012262573843409	0.00883651013783494	down	17.2598623005047	17.8873862449973	16.9419333466923	17.1122932052055	17.30036877435	16.5798318059553	16.1081786909561	15.6373600688371	16.5819535448978	16.2268310276616
O15182	CETN3	Centrin-3	Cytoplasm|Nucleus	Nuclear export signal	-1.30014626951264	0.00203668444618521	0.0128034255331232	down	14.4608813493012	14.0370055493117	14.2290643211503	14.0838439079997	14.2026987819407	12.4146522090909	13.5624198911808	12.695929073386	12.9372088760545	12.902552512428
Q9Y6A4	CFAP20	Cilia- and flagella-associated protein 20	Cytoplasm|Nucleus	Nuclear localization signal	-0.292295993516339	0.000358859181051052	0.00384646549337635	down	16.6486694833991	16.665706760041	16.7254350397605	16.2487669579812	16.5721445602955	16.2212481513833	16.3082222784145	16.3163433544862	16.2735804828327	16.2798485667791
P04080	CSTB	Cystatin-B	Cytoplasm|Nucleus	NA	-0.58055395276389	0.000618120307651848	0.00552809482692408	down	17.9549205101454	18.2108785774432	18.31541478248	18.7868685324908	18.3170206006399	17.4165622696868	18.0946376570101	17.7321904511507	17.7024762136564	17.736466647876
Q9NWV4	CZIB	CXXC motif containing zinc binding protein	Cytoplasm|Nucleus	Nuclear export signal	-0.235702363841323	0.00847249067826583	0.0354669621716381	down	16.8601638992806	16.6978984562872	16.936702029147	17.0579241116889	16.8881721241009	16.7234960913277	16.7273691810907	16.645329220422	16.5136845481981	16.6524697602596
O95865	DDAH2	N(G),N(G)-dimethylarginine dimethylaminohydrolase 2	Cytoplasm|Nucleus	Nuclear export signal	-0.371250751478503	0.000257065626743103	0.00303778937309162	down	18.7101560207377	18.6230939107173	18.8061244186066	18.3024945755482	18.6104672314024	18.0560675705501	18.2703012897845	18.3202712695311	18.31022578983	18.239216479924
Q92499	DDX1	ATP-dependent RNA helicase DDX1	Cytoplasm|Nucleus	Nuclear localization signal	-0.17599148716343	0.00421295611792027	0.0215239171246083	down	16.4763954357518	16.2934682995755	16.4783492333272	16.1200190560194	16.3420580061685	16.1256780836221	16.1562728141315	16.1399857706751	16.2423294075913	16.166066519005
Q8WVE0	EEF1AKMT1	EEF1A lysine methyltransferase 1	Cytoplasm|Nucleus	Nuclear export signal	-0.437811891296435	0.00280327215984744	0.0162042805337523	down	15.5572415510582	15.4678144030491	15.6112531011631	14.8475684920102	15.3709693868201	14.6618383241326	14.951289060128	15.1599325501536	14.9595700476806	14.9331574955237
P47813	EIF1AX	Eukaryotic translation initiation factor 1A, X-chromosomal	Cytoplasm|Nucleus	Nuclear export signal	-1.57733606398162	0.000900684686395259	0.00712861015243446	down	14.3110494459408	15.295519752867	13.357723142587	13.2175612734362	14.0454634037078	12.363292983239	12.1390254326265	12.9452641158699	12.4249268271692	12.4681273397261
O15371	EIF3D	Eukaryotic translation initiation factor 3 subunit D	Cytoplasm|Nucleus	Nuclear export signal	-0.3577374686434	0.000973356158945116	0.00750874751186232	down	16.7355735910651	16.8442267962049	16.6577012737839	16.225482840139	16.6157461252983	16.2457847422795	16.1626530074801	16.2468176793212	16.3767791975386	16.2580086566549
P56537	EIF6	Eukaryotic translation initiation factor 6	Cytoplasm|Nucleus	Nuclear export signal|Peroxisomal targeting signal	-0.0850164653715453	0.00298713928458705	0.0169682239521283	down	17.2135222640018	17.2920732501533	17.3083929573076	17.3236075851313	17.2843990141485	17.2034604403148	17.1505152895762	17.2562926024172	17.1872618627995	17.1993825487769
Q15717	ELAVL1	ELAV-like protein 1	Cytoplasm|Nucleus	Nuclear localization signal	-0.129919670776523	0.0055535157424591	0.0261205051348738	down	19.0196852710734	18.9842851358497	19.116031357866	19.2216808150641	19.0854206449633	18.9532557068515	19.0461235877966	18.8632682980054	18.9593563040938	18.9555009741868
Q15370	ELOB	Elongin-B	Cytoplasm|Nucleus	Nuclear export signal	-0.20760087209484	0.000113659920248477	0.0017737955849634	down	17.8769918357905	17.7862110499984	17.8921856469551	18.0293228147416	17.8961778368714	17.6348141615524	17.7847936695608	17.6246799180227	17.7100201099704	17.6885769647766
Q9NQT5	EXOSC3	Exosome complex component RRP40	Cytoplasm|Nucleus	Nuclear export signal	-1.36474226568325	0.0107921397377633	0.0420066314975348	down	14.4374048500822	14.1893554342156	14.160456492983	12.9692396801566	13.9391141143594	NA	11.9351955630652	13.1605612548653	13.043019199899	12.7129253392765
Q06265	EXOSC9	Exosome complex component RRP45	Cytoplasm|Nucleus	Nuclear localization signal	-0.25017092016907	0.00158493694107076	0.0106645756949651	down	16.7866113298383	16.7641065411861	16.6198967046966	16.5784540173107	16.6872671482579	16.2167916773647	16.4179119092307	16.5660180538907	16.5476632718694	16.4370962280888
Q9NSD9	FARSB	Phenylalanine--tRNA ligase beta subunit	Cytoplasm|Nucleus	Nuclear localization signal|Nuclear export signal	-0.287957448906347	0.0129534406944782	0.0469599653547115	down	16.7004549296822	16.7849453068483	16.3963537004944	16.092594603397	16.4935871351055	16.0643749406226	16.1203744677086	16.3766520008235	16.2611173356417	16.2056296861991
Q14353	GAMT	Guanidinoacetate N-methyltransferase	Cytoplasm|Nucleus	Nuclear localization signal	-0.304906940702118	0.0041353883933799	0.0212548998628418	down	16.6615074326326	16.4742384999394	16.8090383132917	16.2371916943749	16.5454939850596	16.1457421136322	16.1608336282282	16.2766454440529	16.3791269915167	16.2405870443575
P60983	GMFB	Glia maturation factor beta	Cytoplasm|Nucleus	Nuclear localization signal|Nuclear export signal	-0.260346375749877	0.00131446933151302	0.00928398372224265	down	18.7066305804008	18.6358866760349	18.6491374716904	18.2510402364728	18.5606737411497	18.1414615323371	18.3316098052351	18.5276293663067	18.2006087577206	18.3003273653999
Q9UHW5	GPN3	GPN-loop GTPase 3	Cytoplasm|Nucleus	Nuclear export signal	-0.414589679703022	0.00697485198701631	0.0308979424471563	down	14.2213540075777	14.6913206541356	14.2952851866504	14.3364898517412	14.3861124250262	13.5604543496836	13.8493431133612	14.2462566422931	14.2300368759549	13.9715227453232
P51610	HCFC1	Host cell factor 1	Cytoplasm|Nucleus	Nuclear localization signal	-0.125931169315759	0.00855318530023963	0.0356675351816444	down	16.5516321042342	16.582104812596	16.5856453574176	16.298368717638	16.5044377479714	16.3589991125709	16.349985896931	16.3615213462229	16.4435199588979	16.3785065786557
Q9UI26	IPO11	Importin-11	Cytoplasm|Nucleus	Nuclear localization signal|Nuclear export signal	-0.283881916506234	0.00708608587854442	0.0312608504217896	down	15.221113919638	15.1242840843824	15.1469972556371	14.6527433086131	15.0362846420676	14.5646610097356	14.7402065202829	14.8942026804197	14.8105406918075	14.7524027255614
Q14653	IRF3	Interferon regulatory factor 3	Cytoplasm|Nucleus	Nuclear export signal	-0.321439727131093	0.00484977003169007	0.0237778686197501	down	15.8803064787781	15.7830834069746	15.9484645587819	15.234101808438	15.7114890632431	15.3490021844383	15.4689587119839	15.4215633343203	15.3206731137056	15.390049336112
P05161	ISG15	Ubiquitin-like protein ISG15	Cytoplasm|Nucleus	Nuclear localization signal	-0.607387521182554	0.00352867260970546	0.019176200449686	down	14.8397051612111	14.7508461582382	14.8705765239506	14.1439162625747	14.6512610264936	13.5182757855612	13.9736702310987	14.2602916970272	14.4232563075572	14.0438735053111
Q9BY32	ITPA	Inosine triphosphate pyrophosphatase	Cytoplasm|Nucleus	Nuclear export signal	-0.100306752006345	0.0129143263397853	0.0469271858309404	down	15.9946548129185	16.0803684671	16.0003473092417	15.8301836641388	15.9763885633497	15.8843174176149	15.9486697929915	15.8146730048067	15.8566670299604	15.8760818113434
Q14145	KEAP1	Kelch-like ECH-associated protein 1	Cytoplasm|Nucleus	Nuclear export signal	-1.61050851941394	0.00721244432782919	0.0315320111725886	down	12.9554715092297	11.9248010403247	13.3636196543188	11.1256726466386	12.3423912126279	NA	10.7987754464687	10.6012640537303	10.795608579443	10.731882693214
Q14657	LAGE3	EKC/KEOPS complex subunit LAGE3	Cytoplasm|Nucleus	Nuclear export signal	-0.234303950172739	0.013839694223146	0.0493199797656685	down	17.0830743176602	17.3348663758306	17.0322675834089	16.7599215711114	17.0525324620028	16.5143097129624	16.8947102056282	17.0438156747169	16.8200784540127	16.81822851183
Q9Y6X3	MAU2	MAU2 chromatid cohesion factor homolog	Cytoplasm|Nucleus	Nuclear export signal	-0.578435858210234	0.0103919800467778	0.0409724462842458	down	14.3983611463033	14.2128090077846	14.294213620945	14.1222914793873	14.2569188136051	13.1463082159842	13.7209692832353	13.8472886893771	13.9993656329827	13.6784829553948
Q9ULC4	MCTS1	Malignant T-cell-amplified sequence 1	Cytoplasm|Nucleus	Nuclear localization signal	-0.191374151581041	0.0024513476362189	0.0146276514379879	down	17.4582760736416	17.5584758811887	17.2777712412161	17.260813500032	17.3888341740196	17.1987507912771	17.0863238847092	17.1960164389419	17.3087489748262	17.1974600224386
P41218	MNDA	Myeloid cell nuclear differentiation antigen	Cytoplasm|Nucleus	Nuclear localization signal	-0.254686246481164	0.000827874998065248	0.00670154599951869	down	17.5505861279125	17.3978311954791	17.3612526869955	17.0940618126243	17.3509329557529	17.0998677413593	17.0629242530103	17.0426254984447	17.1795693442725	17.0962467092717
P58546	MTPN	Myotrophin	Cytoplasm|Nucleus	Nuclear localization signal	-0.298865078617298	0.0000176274566805468	0.000464429071132718	down	19.0013086280583	19.0014939851476	19.0590801311427	19.2084416780421	19.0675811055977	18.6616324076439	18.895561538772	18.7416246483657	18.7760455131398	18.7687160269804
Q8TD19	NEK9	Serine/threonine-protein kinase Nek9	Cytoplasm|Nucleus	Nuclear export signal	-0.146237751804604	0.000962132741585631	0.0074520333157967	down	15.6170468146604	15.6883207089204	15.6243458210466	15.7538376750464	15.6708877549184	15.4270913815399	15.5169496115258	15.6138387035116	15.5407203158781	15.5246500031138
P19838	NFKB1	Nuclear factor NF-kappa-B p105 subunit	Cytoplasm|Nucleus	Nuclear localization signal|Nuclear export signal	-0.245796160489192	0.00878499696517521	0.036174514530345	down	13.2450916835776	13.2699718396429	13.2680422503469	12.9231871138334	13.1765732218502	12.7164042436153	12.913344016583	12.9807658114126	13.1125941738333	12.930777061361
Q8WVJ2	NUDCD2	NudC domain-containing protein 2	Cytoplasm|Nucleus	Nuclear export signal	-0.248356680294261	0.0000010818914077948	0.0000762076773739732	down	16.8656139510339	16.6746797483645	16.829233420608	16.8324254959401	16.8004881539866	16.5149460508146	16.5609880928817	16.5735886259158	16.5590031251573	16.5521314736923
P36639	NUDT1	Oxidized purine nucleoside triphosphate hydrolase	Cytoplasm|Nucleus	Peroxisomal targeting signal	-0.273208357913029	0.00380808915687325	0.0203225271762365	down	18.2878982677493	18.0598311282333	18.3914054469798	17.6919414577934	18.107769075189	17.720474380915	17.8789747493382	18.0401484299116	17.6986453089389	17.8345607172759
Q96DE0	NUDT16	U8 snoRNA-decapping enzyme	Cytoplasm|Nucleus	Nuclear export signal|Peroxisomal targeting signal	-0.13180642952286	0.00774273634749467	0.0333666827442853	down	15.6923716595068	15.6022524311366	15.5164163287254	15.4399500457117	15.5627476162701	15.3894312598018	15.4485842595081	15.4575165990183	15.428232628661	15.4309411867473
O95989	NUDT3	Diphosphoinositol polyphosphate phosphohydrolase 1	Cytoplasm|Nucleus	NA	-0.372875058428617	0.000738440484890024	0.00618998649611195	down	18.138483322448	18.0332772338128	18.1245704381943	17.5350135450104	17.9578361348664	17.4677201793206	17.5998919942381	17.7250636223836	17.5471685098088	17.5849610764378
Q15102	PAFAH1B3	Platelet-activating factor acetylhydrolase IB subunit alpha1	Cytoplasm|Nucleus	Nuclear localization signal|Nuclear export signal	-0.431075216864082	7.4290829044088E-08	0.0000186426280412988	down	17.649617380821	17.693595110059	17.5707852806944	17.7769908362488	17.6727471519558	17.3439943192474	17.162156848898	17.2142048906846	17.2463316815369	17.2416719350917
Q15365	PCBP1	Poly(rC)-binding protein 1	Cytoplasm|Nucleus	Nuclear export signal	-0.284577893288528	4.56836557471973E-07	0.0000414652075356476	down	19.0494164483753	18.8783727735857	19.027129377304	19.0266749506727	18.9953983874844	18.6592471820818	18.7649879562013	18.6970467435638	18.7220000949367	18.7108204941959
Q15366	PCBP2	Poly(rC)-binding protein 2	Cytoplasm|Nucleus	Nuclear export signal	-0.265452686323283	7.91627915508464E-06	0.000272345539319283	down	18.9276914131881	18.7997023778508	18.9766691383758	18.7411949249242	18.8613144635847	18.5275676212738	18.6536017087033	18.606153577338	18.5961242017307	18.5958617772614
P22061	PCMT1	Protein-L-isoaspartate(D-aspartate) O-methyltransferase	Cytoplasm|Nucleus	Nuclear localization signal|Nuclear export signal	-0.304137870089218	0.000250316256977356	0.00298281886107654	down	17.6428395813634	17.7271116629058	17.7350997433961	18.0884750741408	17.7983815154515	17.4425102354603	17.5546019920345	17.5110183994496	17.468843954505	17.4942436453623
O75340	PDCD6	Programmed cell death protein 6	Cytoplasm|Nucleus	Nuclear export signal	-0.165101260337366	0.012348792613976	0.0454921841893107	down	17.166322921856	16.9295298554346	17.0611434318215	16.8772124184331	17.0085521568863	16.8057778757994	16.8003727979368	16.9029946970063	16.8646582154532	16.8434508965489
Q9NXJ5	PGPEP1	Pyroglutamyl-peptidase 1	Cytoplasm|Nucleus	Nuclear localization signal	-0.436147671753222	0.00716538501551822	0.0314157579405969	down	13.3199049660785	12.9912011993572	13.096008266277	12.3950239087953	12.950534585127	12.5281358877566	12.251948181765	13.0750482405588	12.2024153434146	12.5143869133737
Q9Y3C6	PPIL1	Peptidyl-prolyl cis-trans isomerase-like 1	Cytoplasm|Nucleus	Nuclear localization signal	-0.1990447251268	1.20817504756232E-06	0.0000818107103635057	down	16.5566869768617	16.63336519405	16.6784453514027	16.4831663769295	16.587915974811	16.3932618665561	16.3719788651646	16.4325514941826	16.3576927728335	16.3888712496842
Q9H2H8	PPIL3	Peptidyl-prolyl cis-trans isomerase-like 3	Cytoplasm|Nucleus	Nuclear localization signal	-0.3660349289464	1.67975150855426E-06	0.000100927041344964	down	17.3969784369347	17.3183966381353	17.5721355585587	17.2834793301872	17.392747490954	16.935236186482	17.0795736374754	17.0531719601072	17.0388684639659	17.0267125620076
P62136	PPP1CA	Serine/threonine-protein phosphatase PP1-alpha catalytic subunit	Cytoplasm|Nucleus	Nuclear localization signal|Nuclear export signal	-0.155303679775107	0.000245402313145515	0.00295633235368472	down	17.3711521547554	17.4305324822679	17.3482225660351	17.2916057424609	17.3603782363798	17.2762760143622	17.1615839887078	17.2460789059833	17.1363593173655	17.2050745566047
P62140	PPP1CB	Serine/threonine-protein phosphatase PP1-beta catalytic subunit	Cytoplasm|Nucleus	Nuclear export signal	-0.0925419790513891	0.00411222316796822	0.0212125079015144	down	17.3896738935963	17.3970304969452	17.3379725030762	17.230152799284	17.3387074232254	17.3273410064921	17.1696171608361	17.2538411129835	17.2338624963844	17.246165444174
Q6IN85	PPP4R3A	Serine/threonine-protein phosphatase 4 regulatory subunit 3A	Cytoplasm|Nucleus	Nuclear localization signal	-0.163999983273397	0.00943790114041487	0.0381269756297442	down	14.519520166679	14.4391223141176	14.4828064611262	14.4984178800017	14.4849667054811	14.1197298104736	14.348425068667	14.4141063958366	14.4016056138538	14.3209667222077
P43686	PSMC4	26S proteasome regulatory subunit 6B	Cytoplasm|Nucleus	Nuclear export signal	-0.111493910405088	0.0000669906142793941	0.00125355126100893	down	16.2424317085782	16.1640378631354	16.209356374909	16.1657022524599	16.1953820497706	16.0571625615457	16.0894092189165	16.078719842439	16.1102609345611	16.0838881393656
O75832	PSMD10	26S proteasome non-ATPase regulatory subunit 10	Cytoplasm|Nucleus	Nuclear export signal	-0.169376181977528	0.00200593476232314	0.01265875398827	down	15.3784542979399	15.3655913912245	15.5438874730851	15.5281508853019	15.4540210118879	15.2459156266764	15.3127041414165	15.2548786496481	15.3250809019003	15.2846448299103
Q9UHX1	PUF60	Poly(U)-binding-splicing factor PUF60	Cytoplasm|Nucleus	Nuclear localization signal	-0.204660271851488	0.012360607147208	0.04549641940465	down	17.7667816786722	17.6787481233254	17.7407431243584	17.311432079916	17.624426251568	17.3076482850016	17.4036864548546	17.469074041187	17.498655137823	17.4197659797166
P63244	RACK1	Receptor of activated protein C kinase 1	Cytoplasm|Nucleus	Nuclear export signal	-0.527723589121884	0.000118964194766757	0.00181250448169638	down	18.8608205861802	19.1265506329525	18.6509236830748	18.3738276058229	18.7530306270076	18.2159156748041	18.0207703989173	18.3472229383505	18.3173191394709	18.2253070378857
P62913	RPL11	60S ribosomal protein L11	Cytoplasm|Nucleus	Nuclear localization signal	-0.305974216026964	0.012241045222589	0.0453979926589533	down	18.1487677231051	18.180583404614	17.6356465660794	17.589464912935	17.8886156516834	17.7157446838687	17.3767232736863	17.6120428748313	17.6260549102393	17.5826414356564
P62888	RPL30	60S ribosomal protein L30	Cytoplasm|Nucleus	Nuclear localization signal	-0.37309448761215	0.00291315271479209	0.0166588598945081	down	17.5369271895271	17.4137372299111	17.249440533097	16.7876003221527	17.246926318672	16.8657820360577	16.7226010614199	16.883542438861	17.0234017879009	16.8738318310599
P62899	RPL31	60S ribosomal protein L31	Cytoplasm|Nucleus	Nuclear localization signal	-0.779645138477832	0.00436101804500999	0.022042776042669	down	18.3429404762934	18.8730077494071	17.1919907900212	17.8977921043459	18.0764327800169	17.5851804305533	16.811826657767	17.6954630974176	17.0946803804184	17.2967876415391
P83881	RPL36A	60S ribosomal protein L36a	Cytoplasm|Nucleus	Nuclear localization signal	-0.796672610530861	1.19307649582012E-06	0.0000818107103635057	down	18.0554700070682	17.7520080665746	17.5262381640386	17.7980436877948	17.782939981369	17.3867472027849	16.6461843571089	16.9235568401264	16.9885810833326	16.9862673708382
P62263	RPS14	40S ribosomal protein S14	Cytoplasm|Nucleus	Nuclear localization signal	-0.413201590659163	0.0063139215188226	0.0285936191075342	down	18.786813966458	19.0130490914897	18.3593181819677	18.2823877084868	18.6103922371005	18.2926098088698	18.0204701195671	18.2306140043547	18.245068652974	18.1971906464414
P62249	RPS16	40S ribosomal protein S16	Cytoplasm|Nucleus	Nuclear localization signal	-0.64040813453595	0.000847035951833774	0.00681784032174129	down	18.5506074837289	19.0869809920079	18.10665897291	18.0690016394252	18.453312272018	17.9188096618562	17.5185201873761	17.9820536433801	17.8322330573157	17.8129041374821
P15880	RPS2	40S ribosomal protein S2	Cytoplasm|Nucleus	Nuclear localization signal	-0.821184892889527	0.000545182260715205	0.00510032351800672	down	17.67860849241	17.9585836654669	17.1933260274259	16.5595466386264	17.3475162059823	16.4743324302752	16.2068716458308	16.819216334056	16.6049048422093	16.5263313130928
P62266	RPS23	40S ribosomal protein S23	Cytoplasm|Nucleus	Nuclear localization signal	-0.574867055986699	0.000188147773831693	0.00244706830233537	down	15.3275608234875	15.6209409639166	15.0707493280915	15.2908330305173	15.3275210365032	14.791533669405	14.6221786186	14.83910280333	14.7578008307312	14.7526539805165
P62851	RPS25	40S ribosomal protein S25	Cytoplasm|Nucleus	Nuclear localization signal	-0.64714358387726	0.00139384778050444	0.00965935933131292	down	19.8235625039596	20.1701090454646	19.1915562141239	19.3153000621443	19.6251319564231	19.1691514585982	18.654946236424	19.1687518938228	18.9191039013387	18.9779883725459
P62273	RPS29	40S ribosomal protein S29	Cytoplasm|Nucleus	Nuclear export signal	-0.932692060342373	0.000140139106567183	0.00204737475553289	down	15.8500756384366	16.3040428486433	15.9195663700271	15.8791259244803	15.9882026953968	14.8757826098105	14.9098837711682	15.7105715278917	14.7258046313476	15.0555106350545
Q9Y3I0	RTCB	RNA-splicing ligase RtcB homolog	Cytoplasm|Nucleus	NA	-0.210364246799607	0.000463744613622419	0.00463310192438698	down	16.9993943753623	17.0286074703646	16.8790503191615	16.7087226324658	16.9039436993385	16.7049273586304	16.6246926426309	16.753712935615	16.6909848732794	16.6935794525389
Q9Y224	RTRAF	RNA transcription, translation and transport factor protein	Cytoplasm|Nucleus	Nuclear export signal	-0.175062854999226	0.000184751500654778	0.0024102443479917	down	15.6012539714821	15.5387514669949	15.5830249353787	15.4584300019998	15.5453650939639	15.2736586339664	15.4391839986575	15.4189613305021	15.3494049927326	15.3703022389646
Q96FV2	SCRN2	Secernin-2	Cytoplasm|Nucleus	NA	-0.188497050810158	0.00320048207945067	0.0178755548510315	down	15.8633418979515	15.8134786635713	15.8382327129995	15.7597511097861	15.8187010960771	15.5293817601724	15.5864775457978	15.7448288369716	15.6601280381262	15.630204045267
Q96EE3	SEH1L	Nucleoporin SEH1	Cytoplasm|Nucleus	Nuclear export signal	-0.195104248139352	0.00712618535128984	0.0313416619212754	down	14.9518933080641	14.8405780562826	15.0094454873881	14.6833495225663	14.8713165935753	14.5729844164666	14.69899458058	14.6809946936215	14.7518756910757	14.6762123454359
Q15477	SKIV2L	Helicase SKI2W	Cytoplasm|Nucleus	Nuclear export signal	-0.166642581269713	0.00423158118568479	0.0215674137851031	down	15.06500950408	15.1871719660575	15.2850433034749	15.0729651344153	15.1525474770069	14.9868794449796	15.029997397313	15.077131478666	14.8496112619904	14.9859048957372
O43815	STRN	Striatin	Cytoplasm|Nucleus	Nuclear export signal	-0.199730437565486	0.0112951079685728	0.043367333138618	down	15.9391811498399	15.9938769102185	15.7469240330989	15.492823461377	15.7932013886336	15.5575018135794	15.5635570258823	15.7620852677421	15.4907396970684	15.5934709510681
Q13033	STRN3	Striatin-3	Cytoplasm|Nucleus	Nuclear export signal	-0.305678429564024	0.00170835843804573	0.011196582964094	down	15.7661852791603	15.8319720586864	15.716591500975	15.3893531570993	15.6760254989802	15.2772147337799	15.2613022905314	15.4731889633374	15.4696822900162	15.3703470694162
P61956	SUMO2	Small ubiquitin-related modifier 2	Cytoplasm|Nucleus	NA	-0.36700261752662	0.000885645077987274	0.00704782297053734	down	16.8903656181117	17.4386049312699	17.2819824410251	17.4133429150164	17.2560739763558	16.9668294673514	16.9112468011359	16.9870130101844	16.6911961566448	16.8890713588291
P55854	SUMO3	Small ubiquitin-related modifier 3	Cytoplasm|Nucleus	Nuclear localization signal	-0.461244744957382	5.45456902800723E-06	0.000213478820857604	down	14.1415332839008	14.5749895198826	14.3695769145396	14.4463105423825	14.3831025651764	13.9408335657571	13.8760760592134	14.0908063833601	13.7797152725455	13.921857820219
Q86VP1	TAX1BP1	Tax1-binding protein 1	Cytoplasm|Nucleus	Nuclear localization signal|Nuclear export signal	-2.65364898772874	0.0000896959812277665	0.00150646872408524	down	16.2023461061689	16.0755189589936	15.6447972444438	15.988533438805	15.9777989371028	11.9525061880469	13.5081929722748	13.9662368237902	13.8696638133843	13.324149949374
Q99426	TBCB	Tubulin-folding cofactor B	Cytoplasm|Nucleus	Nuclear localization signal|Nuclear export signal	-0.223789103364833	0.000476222669033577	0.00471238517210326	down	17.8963277559095	17.7646134516266	17.8205195871734	17.5881446946997	17.7674013723523	17.4784679750589	17.5746541325219	17.5529698473156	17.5683571210533	17.5436122689874
Q96J01	THOC3	THO complex subunit 3	Cytoplasm|Nucleus	Nuclear export signal	-0.382786268353552	0.0000171782025910616	0.000460894416688483	down	14.6850588018957	14.6332231733314	14.6314941832752	14.579692047183	14.6323670514213	14.1489402645348	14.2871913373199	14.3159083229276	14.2462832074888	14.2495807830678
P31483	TIA1	Cytotoxic granule associated RNA binding protein TIA1	Cytoplasm|Nucleus	Nuclear localization signal|Nuclear export signal	-0.170178701171437	0.000444665678754452	0.00449053888367348	down	15.60661316883	15.4946748169763	15.6443848201395	15.5795775119505	15.5813125794741	15.297115168117	15.5188638634209	15.3631056118888	15.4654508697839	15.4111338783027
Q86UE8	TLK2	Serine/threonine-protein kinase tousled-like 2	Cytoplasm|Nucleus	Nuclear localization signal|Nuclear export signal	-0.656626767855238	0.013144109766142	0.0474790620341759	down	13.2620100872165	12.5265036932932	13.1437427698568	12.7963289915111	12.9321463854694	12.2101715447549	12.4066857606604	12.7505335213324	11.7346876437089	12.2755196176142
P51580	TPMT	Thiopurine S-methyltransferase	Cytoplasm|Nucleus	NA	-0.436891524260039	0.00112400962646797	0.00831026874612194	down	16.4883822981713	16.4609663633039	16.4321968677043	15.828948912525	16.3026236104261	15.7529191737675	15.7125671236839	16.0732001832321	15.9242418639808	15.8657320861661
P13693	TPT1	Translationally-controlled tumor protein	Cytoplasm|Nucleus	Nuclear export signal	-0.357735267329527	0.0000358882665971727	0.000757917551007618	down	17.0959077037301	17.0412361536468	17.2709036180943	16.8189135016832	17.0567402442886	16.6298631891366	16.7722949483281	16.7903934738303	16.6034682965413	16.6990049769591
Q9GZZ9	UBA5	Ubiquitin-like modifier-activating enzyme 5	Cytoplasm|Nucleus	Nuclear export signal	-0.361462409701906	0.00211991726247995	0.0131256415700138	down	15.6138642693684	15.5386686484911	15.6442057806721	15.1417154476188	15.4846135365376	15.0088372610038	15.1494717251518	15.294257962544	15.040037558643	15.1231511268357
P51668	UBE2D1	Ubiquitin-conjugating enzyme E2 D1	Cytoplasm|Nucleus	Nuclear export signal	-0.692700828053736	0.00122379992773247	0.00883651013783494	down	16.494987149838	16.1590748264055	16.3937311725366	15.4820492293215	16.1324605945254	15.1161952707977	15.389820386594	15.6561598324995	15.5968635759954	15.4397597664716
O14933	UBE2L6	Ubiquitin/ISG15-conjugating enzyme E2 L6	Cytoplasm|Nucleus	Nuclear export signal	-0.410232772255724	0.000612977201798204	0.00549430872604514	down	14.230021798826	14.0545447371481	14.3234501496454	14.1470166912416	14.1887583442153	13.5256567172744	13.6647518751216	14.0119943859497	13.9116993094924	13.7785255719596
Q13404	UBE2V1	Ubiquitin-conjugating enzyme E2 variant 1	Cytoplasm|Nucleus	Nuclear localization signal|Nuclear export signal	-0.21533392924358	0.0000181008851103392	0.000473732367366302	down	19.2584125503665	19.1819068741325	19.3152528205657	18.8981154702546	19.1634219288298	18.9121312842879	19.0118834930962	19.030230937159	18.8381062838017	18.9480879995862
Q15819	UBE2V2	Ubiquitin-conjugating enzyme E2 variant 2	Cytoplasm|Nucleus	Nuclear localization signal|Nuclear export signal	-0.233030095614758	0.000202178973797817	0.00260572659281417	down	17.1785007914003	17.0046356147437	17.1523879864584	17.0077636741786	17.0858220166953	16.7299905362668	16.9461435458981	16.8020949622732	16.932938639884	16.8527919210805
Q9Y5K5	UCHL5	Ubiquitin carboxyl-terminal hydrolase isozyme L5	Cytoplasm|Nucleus	Nuclear export signal	-0.282504722184084	0.000649115437730163	0.00573318107113225	down	16.1633041509405	16.1752223553538	16.0745245313143	15.7261300554126	16.0347952732553	15.6988190674121	15.7599037852375	15.752185328736	15.7982540228993	15.7522905510712
Q9Y3C8	UFC1	Ubiquitin-fold modifier-conjugating enzyme 1	Cytoplasm|Nucleus	Nuclear export signal	-0.519557365006735	0.00154083510875891	0.0104171197685666	down	17.5826298708575	17.2488446027186	17.7141718843882	16.755572445498	17.3253047008656	16.606297652294	16.7862783605751	16.9679287339092	16.8624845966571	16.8057473358589
Q9UPU5	USP24	Ubiquitin carboxyl-terminal hydrolase 24	Cytoplasm|Nucleus	Nuclear export signal	-0.291993643468084	0.00359795195076651	0.0194289405341392	down	14.9579056461154	15.0033026171714	14.9316146375674	14.4698451627455	14.8406670159	14.3937683910803	14.5523271887101	14.5780604958454	14.6705374140917	14.5486733724319
Q9Y6I4	USP3	Ubiquitin carboxyl-terminal hydrolase 3	Cytoplasm|Nucleus	Nuclear export signal	-1.92805996251311	0.012239126125513	0.0453979926589533	down	8.75185130843498	6.69989199368258	10.0805665219679	10.6489835508611	9.04532334373666	6.43420098537645	8.60771569104278	7.83924750058701	7.49969182286492	7.59521399996779
Q9UBQ0	VPS29	Vacuolar protein sorting-associated protein 29	Cytoplasm|Nucleus	Nuclear localization signal|Nuclear export signal	-0.331104278194985	0.000150903017940074	0.00216024253198777	down	17.175334155662	17.5853804588673	17.188668156572	17.3208891886425	17.317567989936	17.0255668030799	16.8945669876911	17.0561854996683	16.9695355565246	16.986463711741
Q6P4I2	WDR73	WD repeat-containing protein 73	Cytoplasm|Nucleus	Nuclear export signal	-0.352257082255106	0.00126288425186338	0.00900913748904547	down	15.0937956417974	14.7356273879362	14.9915524630423	14.8425223354385	14.9158744570536	14.2188942558062	14.6243917364275	14.7138125396109	14.6973709673493	14.5636173747985
Q9BQA1	WDR77	Methylosome protein 50	Cytoplasm|Nucleus	Nuclear export signal	-0.104648979976501	0.0071526146345593	0.0313920308961214	down	15.9862946369936	16.0927664339055	16.0033362427951	15.9349403055238	16.0043344048045	15.8370287977828	15.8767548019836	15.9614908336362	15.9234672659094	15.899685424828
Q6UXN9	WDR82	WD repeat-containing protein 82	Cytoplasm|Nucleus	Nuclear localization signal|Nuclear export signal	-0.339640361725236	0.0111770110601439	0.0430723840854326	down	16.3886480073326	16.3159872561901	16.4467027581764	15.697444378602	16.2121956000753	15.6098569055865	15.8623959531814	16.0419984675718	15.9759696270607	15.8725552383501
P62072	TIMM10	Mitochondrial import inner membrane translocase subunit Tim10	Cytoplasm|Mitochondrion|Golgi apparatus	Mitochondrial transit peptide|Peroxisomal targeting signal	-0.263671720771503	0.00342470735274869	0.0187786652529896	down	14.9594577614971	15.2930466373926	14.9590641498024	15.3667451878475	15.1445784341349	14.9579248732511	14.7928620858608	14.8246225579672	14.9482173363744	14.8809067133634
O43488	AKR7A2	Aflatoxin B1 aldehyde reductase member 2	Cytoplasm|Mitochondrion	Mitochondrial transit peptide	-0.306765415320822	0.00604102898782077	0.0278144270558727	down	17.8358425731693	17.8010155683498	17.7826024953788	17.2012583648419	17.655179750435	17.1489534583948	17.2995804972876	17.4708924541915	17.4742309305828	17.3484143351142
Q9NT62	ATG3	Ubiquitin-like-conjugating enzyme ATG3	Cytoplasm|Mitochondrion	Nuclear export signal	-0.263042110764715	0.0073148879623468	0.0318746803343937	down	17.151671928489	16.9772605461939	17.1253345150364	16.5649622949691	16.9548073211721	16.5084227120559	16.7445310602279	16.77284147376	16.7412655955858	16.6917652104074
Q5VWZ2	LYPLAL1	Lysophospholipase-like protein 1	Cytoplasm|Mitochondrion	NA	-0.426548235333339	0.00857573309671489	0.0356917828200836	down	17.410373248259	17.1919653404544	17.4931575769518	16.4956229074337	17.1477797682747	16.5958763149605	16.6815744302446	16.8601114376464	16.747363948914	16.7212315329414
P25325	MPST	3-mercaptopyruvate sulfurtransferase	Cytoplasm|Mitochondrion	NA	-0.27657535043765	0.000206290783623775	0.00265071229800911	down	16.4713842823837	16.5421404374782	16.5161451351048	16.4603098270426	16.4974949205023	16.061164866961	16.2147901195997	16.3537060348198	16.2540172588783	16.2209195700647
Q86X76	NIT1	Deaminated glutathione amidase	Cytoplasm|Mitochondrion	Mitochondrial transit peptide	-0.363647133672156	0.0000697140630852022	0.00129869079965709	down	16.7933786072082	16.9566576102496	16.5870935618253	16.8076480222263	16.7861944503774	16.428748274894	16.3583947272626	16.4254707268928	16.4775755377714	16.4225473167052
P18669	PGAM1	Phosphoglycerate mutase 1	Cytoplasm|Mitochondrion	Nuclear localization signal	-0.290358360569496	0.0000107450078443705	0.000339542247882108	down	18.4782218514128	18.7033867758522	18.7536364394685	18.7206507066617	18.6639739433488	18.3288896672142	18.3479761803845	18.4968950489957	18.3207014345228	18.3736155827793
Q96CW1	AP2M1	AP-2 complex subunit mu	Cytoplasm|Lysosome/Vacuole|Golgi apparatus	Nuclear export signal	-0.409523829842369	0.00257861891436262	0.015172949363684	down	16.2432470870909	16.1400581787723	15.9099201695488	15.4030730432173	15.9240746196573	15.4497777800549	15.4162217673562	15.4885541457859	15.7036494660627	15.5145507898149
P53680	AP2S1	AP-2 complex subunit sigma	Cytoplasm|Lysosome/Vacuole|Golgi apparatus	NA	-0.53226388263019	0.0039571422343665	0.0207227276005122	down	17.7089445644061	17.6609593722025	17.4252380935619	16.6250405143575	17.355045636132	16.6861568709188	16.6277300077662	17.0024763787084	16.9747637566139	16.8227817535018
Q9UL25	RAB21	Ras-related protein Rab-21	Cytoplasm|Lysosome/Vacuole|Golgi apparatus	Nuclear export signal	-0.372097946737661	0.0000151759123068196	0.000415002832698028	down	17.1337368304783	16.9854927961342	17.083640422433	16.7654610764669	16.9920827813781	16.6348726241536	16.5491677830505	16.649527617689	16.6463713136687	16.6199848346405
P63010	AP2B1	AP-2 complex subunit beta	Cytoplasm|Lysosome/Vacuole	Nuclear export signal	-0.468327395436292	0.0051984629660653	0.0251721260082118	down	16.6908229915881	16.6749182558707	16.6680910709277	15.7497185218754	16.4458877100655	15.7584272319767	15.8868695933738	16.1225133194349	16.1424311137314	15.9775603146292
O14964	HGS	Hepatocyte growth factor-regulated tyrosine kinase substrate	Cytoplasm|Lysosome/Vacuole	Nuclear export signal	-0.330603778226518	0.0000762336620467874	0.00136254279450444	down	16.0186857852683	16.0105078428138	16.0456046537687	15.7645482252771	15.959836626782	15.5607964125991	15.6046427475613	15.6481432684604	15.7033489656009	15.6292328485554
Q9UHA4	LAMTOR3	Ragulator complex protein LAMTOR3	Cytoplasm|Lysosome/Vacuole	Peroxisomal targeting signal	-0.409176188958028	0.0027087287146581	0.0157861157059173	down	13.3306780187303	13.6469863481268	14.0706846159819	13.724693360515	13.6932605858385	12.5562644629185	13.4373420438717	13.6815981852985	13.248101151984	13.2308264610182
Q8NFH3	NUP43	Nucleoporin Nup43	Cytoplasm|Lysosome/Vacuole	Nuclear export signal	-0.12784194494518	0.00437509746912301	0.0220629413505689	down	16.2525907455876	16.187978039637	16.1522300984503	16.2600524422281	16.2132128314757	15.9728648812388	16.0630689899147	16.1362265896597	16.169323085309	16.0853708865306
P60673	PFN3	Profilin-3	Cytoplasm|Lysosome/Vacuole	Nuclear export signal	-0.951609959540872	0.0000743462477561518	0.00135205665735598	down	15.7141522512593	16.078976111612	15.930946531641	14.9854463792748	15.6773803184468	14.103230476338	14.9384919454992	14.9468117328053	14.9145472809812	14.7257703589059
Q8N122	RPTOR	Regulatory-associated protein of mTOR	Cytoplasm|Lysosome/Vacuole	Nuclear export signal	-0.657294872977703	0.0104551602909377	0.0411454924364764	down	14.0289506313801	13.8786895737659	13.9507147059037	13.1846046197132	13.7607398826907	12.5253083364633	13.0725258767874	13.6052695119165	13.2106763136851	13.103445009713
Q96RF0	SNX18	Sorting nexin-18	Cytoplasm|Lysosome/Vacuole	Nuclear export signal	-0.275289757881224	0.00681016324573136	0.030389284943818	down	15.5829211470858	15.5779650348464	15.7879835654972	16.1615661208724	15.7776089670754	15.5156319343339	15.5672310282437	15.5261538153444	15.4002600588551	15.5023192091943
Q5VWJ9	SNX30	Sorting nexin-30	Cytoplasm|Lysosome/Vacuole	Nuclear export signal	-1.1948152998519	0.0015234151640362	0.0103816119645023	down	13.4692763838539	13.1584607072049	13.5320713063428	13.9058318010653	13.5164100496167	11.7798769009611	12.8868423513748	12.3572033852969	12.2624563614263	12.3215947497648
Q96AX1	VPS33A	Vacuolar protein sorting-associated protein 33A	Cytoplasm|Lysosome/Vacuole	Nuclear export signal	-0.687499881185362	0.00866187851081612	0.0358405176790898	down	13.3270420314491	12.9272993780973	13.1447923716357	11.8122941434766	12.8028569811647	11.6938096125344	12.0339765426736	12.5189484630037	12.2146937817058	12.1153570999794
Q8N1B4	VPS52	Vacuolar protein sorting-associated protein 52 homolog	Cytoplasm|Lysosome/Vacuole	Nuclear export signal	-0.585910718957461	0.00378572017680989	0.0202633403692233	down	18.7064474963845	18.8676557765374	18.3454003815785	17.6226991712223	18.3855507064307	17.752542365794	17.514951816477	17.9193774043034	18.0116883633184	17.7996399874732
P84085	ARF5	ADP-ribosylation factor 5	Cytoplasm|Golgi apparatus	NA	-0.264178754976785	0.000219605199903938	0.00277170349937929	down	15.8338532194343	15.569063931507	15.6908356275468	15.5942148591874	15.6719919094189	15.6675555272933	15.4084789468843	15.2261271227525	15.3290910208384	15.4078131544421
Q9NP61	ARFGAP3	ADP-ribosylation factor GTPase-activating protein 3	Cytoplasm|Golgi apparatus	Nuclear export signal	-0.305424540812801	0.0117649866402889	0.0445732087100111	down	14.2112873609577	14.3451094532309	14.1803570143987	14.4252861328767	14.290509990366	13.6037879067873	14.3234862382268	13.9988589248052	14.0142087283937	13.9850854495532
Q969T9	WBP2	WW domain-binding protein 2	Cytoplasm|Endoplasmic reticulum	Nuclear localization signal	-0.404152727826963	0.0000121098370902128	0.000369004035906057	down	16.3366425894675	16.2760324905093	16.4055325404549	16.0987639907251	16.2792429027892	15.7754954779191	15.9129648630637	15.8905143943018	15.9213859645642	15.8750901749622
Q12974	PTP4A2	Protein tyrosine phosphatase type IVA 2	Cytoplasm|Cell membrane|Lysosome/Vacuole	NA	-0.416733137638451	0.00389880580390312	0.0206612491421748	down	16.528888758388	16.2317818922148	16.4122619702496	15.7017144707918	16.2186617729111	15.8479858229163	15.6444505610992	15.8022271138009	15.9130510432741	15.8019286352726
Q96L92	SNX27	Sorting nexin-27	Cytoplasm|Cell membrane|Lysosome/Vacuole	NA	-0.13503939407045	0.00113497697589393	0.00837683698817216	down	16.0513786127525	16.1165576581993	16.0653476699298	16.211605219473	16.1112222900886	16.0070414888445	16.0112234938481	15.980939329643	15.9055272717372	15.9761828960182
Q96P47	AGAP3	Arf-GAP with GTPase, ANK repeat and PH domain-containing protein 3	Cytoplasm|Cell membrane	Nuclear localization signal|Nuclear export signal	-0.457752615640119	0.000703787726553884	0.00603220030665104	down	15.7922858830187	15.7509539727895	15.689340369109	15.6908155285933	15.7308489383776	14.8435220778265	15.4819935544175	15.3912808879486	15.3755887707574	15.2730963227375
P60953	CDC42	Cell division control protein 42 homolog	Cytoplasm|Cell membrane	NA	-0.296777561536725	0.000209219552036899	0.00267224733230363	down	17.161354974296	17.4219106850844	17.2059141935759	17.350280565874	17.2848651047076	17.0681834739836	16.9027643338553	16.9723393961798	17.0090629686649	16.9880875431709
Q6DN90	IQSEC1	IQ motif and SEC7 domain-containing protein 1	Cytoplasm|Cell membrane	Nuclear localization signal	-0.529651011804669	0.00034800552076053	0.00377758664520209	down	15.0633505881237	15.3849932957066	15.3948188413688	15.7163510911743	15.3898784540934	14.8529964372009	14.7578823767827	15.0610798035567	14.7689511516145	14.8602274422887
Q9H7P6	MVB12B	Multivesicular body subunit 12B	Cytoplasm|Cell membrane	NA	-0.325929086218793	0.0102074327263595	0.0404490799214286	down	12.4648783812165	12.7309224524145	13.0896902602191	13.0958981883465	12.8453473205491	12.5107878215264	12.4662290130147	12.3658918835087	12.7347642192715	12.5194182343303
Q9UNF0	PACSIN2	Protein kinase C and casein kinase substrate in neurons protein 2	Cytoplasm|Cell membrane	Nuclear localization signal|Nuclear export signal	-0.27007987106455	0.0120259576605763	0.0450299392900663	down	17.0127404949248	16.956120417268	16.8772938209709	16.3223457931917	16.7921251315889	16.4420570195586	16.4701812716799	16.5896173546318	16.5863253962267	16.5220452605243
Q14289	PTK2B	Protein-tyrosine kinase 2-beta	Cytoplasm|Cell membrane	Nuclear localization signal|Nuclear export signal	-0.276570937408026	0.00157095558425668	0.010587198297692	down	14.4672718941223	14.3478756416864	14.4514728784876	14.2533516532758	14.379993016893	14.1888522092224	14.1342325645928	13.9799979497979	14.1106055943271	14.103422079485
P29350	PTPN6	Tyrosine-protein phosphatase non-receptor type 6	Cytoplasm|Cell membrane	Nuclear localization signal	-0.295972393904336	0.00690581495699294	0.0306557821087741	down	17.5685259567896	17.2390206969231	17.4597777261632	16.8705041786296	17.2844571396264	16.8723538174076	16.9196160683485	17.0469067865492	17.1150623105829	16.9884847457221
P63000	RAC1	Ras-related C3 botulinum toxin substrate 1	Cytoplasm|Cell membrane	Nuclear localization signal	-0.274270097051817	0.0000206447679258481	0.000524229642688501	down	19.01747695696	19.1139881303866	18.9277956733923	18.8059390067349	18.9662999418684	18.6906811286934	18.6304963143965	18.8077992905787	18.6391426455978	18.6920298448166
Q8IZD0	SAMD14	Sterile alpha motif domain-containing protein 14	Cytoplasm|Cell membrane	Nuclear localization signal	-0.324031101939245	0.00139763320393071	0.00965935933131292	down	17.5335304351028	17.2585139057438	17.4106704015497	17.1720139970667	17.3436821848657	16.8917343891264	17.0303953083601	16.9638256938948	17.1926489403246	17.0196510829265
Q13884	SNTB1	Beta-1-syntrophin	Cytoplasm|Cell membrane	Nuclear export signal	-0.495424400419684	0.00828576174138895	0.0350317736261301	down	15.0169453052236	14.9768058122645	15.0460273369964	14.3658854848154	14.851415984825	13.6602225556178	14.5481491996638	14.6746597060988	14.5409348762408	14.3559915844053
P07947	YES1	Tyrosine-protein kinase Yes	Cytoplasm|Cell membrane	Nuclear localization signal	-0.353096916923158	0.00164445870090679	0.0108932621398577	down	16.1091777184244	15.9395943438374	16.2281387115045	15.6967736731792	15.9934211117364	15.8655027575543	15.5461260869959	15.6432822153488	15.3921883758111	15.6117748589275
Q9H7C9	AAMDC	Mth938 domain-containing protein	Cytoplasm	Peroxisomal targeting signal	-0.420943578386865	2.45369179197041E-06	0.000127651819323729	down	16.5651038970396	16.2925521163477	16.6052137146868	16.6372738129114	16.5250358852464	16.0578932014919	16.1778391130482	16.1467527846391	16.0338841282588	16.1040923068595
Q96IU4	ABHD14B	Putative protein-lysine deacylase ABHD14B	Cytoplasm	Nuclear export signal	-0.468114141032278	0.00193899811220843	0.0122908855076986	down	17.8190208007985	17.6085851015886	17.944506959964	17.0618605593358	17.6084933554217	16.9456747583995	17.1447183672761	17.3131105325886	17.1580131992937	17.1403792143895
P52594	AGFG1	Arf-GAP domain and FG repeat-containing protein 1	Cytoplasm	Nuclear export signal	-0.252337014460522	0.0000466839972161903	0.000948352057734609	down	16.4205848707801	16.2129729949243	16.4644115960174	16.5860652399976	16.4210086754299	16.1973829686204	16.1890359264821	16.1336581393343	16.1546096094405	16.1686716609693
Q13155	AIMP2	Aminoacyl tRNA synthase complex-interacting multifunctional protein 2	Cytoplasm	Nuclear export signal	-0.408457208291306	0.00614802929996006	0.0280507946455932	down	16.7714028598958	16.7621007373017	16.6352358664586	15.9981022205747	16.5417104210577	15.8310589152554	16.0567656483788	16.3179679774297	16.3272203100017	16.1332532127664
P00568	AK1	Adenylate kinase isoenzyme 1	Cytoplasm	Nuclear localization signal	-0.276912052482249	0.0000266172233507334	0.000620486747618735	down	17.1208567658629	16.9398396396754	17.075258716555	16.8636956415072	16.9999126909001	16.7143097121267	16.7177119879112	16.6687266162382	16.7912542373954	16.7230006384179
P54819	AK2	Adenylate kinase 2, mitochondrial	Cytoplasm	NA	-0.266817612499647	0.0000776862400182488	0.00136387539575969	down	19.7426666524679	19.7108137714877	19.8829536632078	19.5665627869596	19.7257492185308	19.3084669985058	19.5493181931826	19.4683002870879	19.5096409453481	19.4589316060311
P14550	AKR1A1	Aldo-keto reductase family 1 member A1	Cytoplasm	Nuclear export signal	-0.362790455862843	0.00662353904325919	0.0296954025870128	down	16.9027398719542	16.7184176417797	17.0075735211356	16.2687578266907	16.7243722153901	16.1219200313726	16.2826891598258	16.5510727057971	16.4906451411135	16.3615817595272
P15121	AKR1B1	Aldo-keto reductase family 1 member B1	Cytoplasm	NA	-0.32864580417951	0.0125607368565912	0.046043977000546	down	18.0421857959946	18.0471460165216	18.2047060460859	17.3578959711528	17.9129834574387	17.4508463399834	17.5136010890998	17.718625568577	17.6542776153766	17.5843376532592
O94973	AP2A2	AP-2 complex subunit alpha-2	Cytoplasm	Nuclear export signal	-0.113082536988202	0.00230998525806392	0.0140576278329539	down	15.9753111876982	16.0914772834316	15.9400591009502	15.9713514307363	15.9945497507041	15.935505929892	15.9055472900221	15.812194478849	15.8726211561002	15.8814672137158
O00203	AP3B1	AP-3 complex subunit beta-1	Cytoplasm	Nuclear export signal	-0.349962162072014	0.0065381965506166	0.0294840871933725	down	16.4056345912593	16.3813875541634	16.2817480349066	15.6363047027242	16.1762687207634	15.6669378261427	15.7538567224739	15.9213179777513	15.9631137083977	15.8263065586914
Q92572	AP3S1	AP-3 complex subunit sigma-1	Cytoplasm	NA	-0.584749560155951	0.000475055231303756	0.00471238517210326	down	15.1281472529359	14.9944539150714	14.712032293238	14.5982529232812	14.8582215961316	13.8437269303754	14.2967239113686	14.3740998073455	14.5793374948134	14.2734720359757
P84077	ARF1	ADP-ribosylation factor 1	Cytoplasm	NA	-0.490198102927769	3.44019591036471E-07	0.0000333542630763996	down	18.0057068261371	17.7953782726551	17.8696145150262	17.9090413254253	17.894935234811	17.3237872416832	17.4819130128478	17.3123874203622	17.5008608526397	17.4047371318832
P42331	ARHGAP25	Rho GTPase-activating protein 25	Cytoplasm	Nuclear localization signal	-0.301422576659688	0.00535345254490327	0.0255456695263505	down	14.6359872692352	14.4929486403323	14.8572493013248	14.550116561378	14.6340754430676	14.4527999029839	14.2986999677181	14.2673112893011	14.3118003056285	14.3326528664079
P36405	ARL3	ADP-ribosylation factor-like protein 3	Cytoplasm	Nuclear export signal	-0.372124904677274	1.35407819001898E-06	0.0000889802569885271	down	15.889605026864	15.598425148284	15.7666198831705	15.6771841424972	15.7329585502039	15.2851302110973	15.3306141832064	15.5337952682294	15.2937949195736	15.3608336455267
Q676U5	ATG16L1	Autophagy-related protein 16-1	Cytoplasm	Nuclear export signal	-0.341726514732617	0.0000146085693080167	0.000410860264842364	down	15.2754044932357	15.364436452514	15.612886338913	15.2313715698153	15.3710247136195	14.99609807482	15.0958189734082	15.0936804669956	14.9315952803236	15.0292981988869
Q9NXR7	BABAM2	BRISC and BRCA1-A complex member 2	Cytoplasm	Nuclear export signal	-0.532409039194176	0.0117929887141905	0.0445836054005165	down	17.2969027734733	17.4295957132636	17.1750073578939	16.5352135499387	17.1091798486424	15.9222944325715	16.6260389469391	16.9862707834298	16.7724790748525	16.5767708094482
P30043	BLVRB	Flavin reductase (NADPH)	Cytoplasm	Peroxisomal targeting signal	-0.48631617604482	0.0108332613752149	0.0421282525311456	down	15.1917996423826	14.9013513877943	15.2234713519691	14.3346240704107	14.9128116131392	14.1298881606049	14.2700001913979	14.7020257497377	14.6040676466371	14.4264954370944
P40121	CAPG	Macrophage-capping protein	Cytoplasm	NA	-0.199419804715662	8.81635269278647E-06	0.000293832504589274	down	19.7336713010757	19.6527226058114	19.6826314586252	19.6620820185053	19.6827768460044	19.4069277469073	19.5719572559927	19.4960476659587	19.4584954962962	19.4833570412887
P07384	CAPN1	Calpain-1 catalytic subunit	Cytoplasm	Nuclear export signal	-0.114012869588403	0.00275192602349827	0.0159724032874063	down	16.8390768590256	16.9788600521247	16.745386105471	16.7668649992152	16.8325470039591	16.7480309820663	16.7449503357625	16.6913013183953	16.6898539012588	16.7185341343707
Q5EG05	CARD16	Caspase recruitment domain-containing protein 16	Cytoplasm	NA	-0.265702582470082	0.000169787099305596	0.00227770995483545	down	14.5929552618113	14.3953575060439	14.5714900143602	14.6885142785793	14.5620792651987	14.2669495989867	14.350976136817	14.3158568354717	14.2517241596391	14.2963766827286
Q9Y2G2	CARD8	Caspase recruitment domain-containing protein 8	Cytoplasm	NA	-0.319835777130384	0.0000318509982759618	0.000700393601264192	down	14.6975136460049	14.5720793094121	14.865605360139	14.6482087589386	14.6958517686237	14.2935930531804	14.4090858835662	14.5334886212774	14.2678964079491	14.3760159914933
P22681	CBL	E3 ubiquitin-protein ligase CBL	Cytoplasm	Nuclear export signal	-0.213442815542882	0.0000114458096840409	0.000353824812406654	down	16.9051329270975	16.8512004535061	17.0152995299003	16.9061625939264	16.9194488761076	16.7572717461032	16.6963754921482	16.6810348534082	16.6893421505992	16.7060060605647
P16152	CBR1	Carbonyl reductase [NADPH] 1	Cytoplasm	NA	-0.546128829800473	0.000954950734564086	0.00742183743803796	down	17.4055656392433	17.2419482587552	17.3957775786078	16.5200567628523	17.1408370598647	16.364406302404	16.5332310801823	16.7607655515088	16.7204299861619	16.5947082300642
O75828	CBR3	Carbonyl reductase [NADPH] 3	Cytoplasm	NA	-0.480832955168836	0.00144924543468394	0.0099396801034754	down	18.2075915614681	18.1197448132238	18.1874750899484	17.4809394391952	17.9989377259589	17.3376303700202	17.3577365995987	17.7741239977711	17.6029281157701	17.51810477079
P48643	CCT5	T-complex protein 1 subunit epsilon	Cytoplasm	NA	-0.329967369512108	0.0105920743010839	0.0416075404865781	down	18.0959470506465	18.2420156289444	17.8694800993548	17.3843684640406	17.8979528107466	17.4256104849311	17.4772034599951	17.6515649447751	17.7175628752364	17.5679854412344
Q8IW35	CEP97	Centrosomal protein of 97 kDa	Cytoplasm	Nuclear export signal	-0.686807151099555	0.00852662329269083	0.0356264201436034	down	14.8493328535905	14.7955485145855	14.9619274509545	14.1860615962206	14.6982176038378	13.6765712356351	13.7252556208985	14.3406409109181	14.3031740435011	14.0114104527382
P23528	CFL1	Cofilin-1	Cytoplasm	Nuclear export signal	-0.232812451670274	0.000118275196223872	0.0018084659035521	down	19.1064380248159	19.0170283316836	19.2187110091902	19.2419729062407	19.1460375679826	18.8666676349947	19.0640860715765	18.8976902461407	18.8244565125373	18.9132251163123
Q9UHD1	CHORDC1	Cysteine and histidine-rich domain-containing protein 1	Cytoplasm	Nuclear localization signal	-0.209694908298303	0.00285160385285765	0.0163948005879929	down	15.1552809237519	15.1545363107931	15.5305055927025	15.2992368106498	15.2848899094743	15.0176048412343	15.0432380170695	15.0734175413755	15.1665196050248	15.075195001176
O00299	CLIC1	Chloride intracellular channel protein 1	Cytoplasm	NA	-0.410889759375575	0.00529063103494987	0.0254164774719551	down	20.4854982978013	20.3342604525611	20.5853591782689	19.6714689086183	20.2691467093124	19.7414426407745	19.8452113826026	19.910276072335	19.9360977040351	19.8582569499368
Q99439	CNN2	Calponin-2	Cytoplasm	Nuclear localization signal|Nuclear export signal	-0.15081865619268	0.0026450758055625	0.0154785917510695	down	17.537951729843	17.4087585479041	17.5910103084657	17.474973551474	17.5031735344217	17.2495113933216	17.3672084930171	17.3095275143804	17.4831721121971	17.352354878229
Q15417	CNN3	Calponin-3	Cytoplasm	Nuclear localization signal|Nuclear export signal	-0.21230402395194	0.0000747973209413999	0.00135205665735598	down	17.7763404283873	17.5452596492227	17.7453081945107	17.5673562260487	17.6585661245423	17.3854383585323	17.5055198336479	17.5053821004573	17.3887081097241	17.4462621005904
Q14019	COTL1	Coactosin-like protein	Cytoplasm	Nuclear export signal	-0.510702488220865	0.0000376070219880731	0.000786429195103528	down	19.5571089905355	19.2329331338602	19.5456092016272	19.1951698309741	19.3827052892492	18.6413611473497	19.0225392129967	18.9524509804703	18.8716598632968	18.8720028010284
Q14061	COX17	Cytochrome c oxidase copper chaperone	Cytoplasm	Peroxisomal targeting signal	-0.357477046825554	0.00736121219833752	0.0320347610628243	down	16.2342560320511	16.0425118040417	16.0257261964428	16.6659088679078	16.2421007251108	15.9610316899558	15.9404148562622	15.8769148288725	15.7601333380506	15.8846236782853
P29762	CRABP1	Cellular retinoic acid-binding protein 1	Cytoplasm	Nuclear export signal	-0.543171265337854	0.0000812293223311222	0.00140033892942159	down	18.9127588070776	18.6701159391465	18.946423572168	18.2746903153238	18.700997158429	17.9528714109291	18.1854903506641	18.3222927799266	18.1706490308443	18.157825893091
P46108	CRK	Adapter molecule crk	Cytoplasm	Nuclear export signal	-0.260426909125913	0.000212129701381958	0.00270132927192666	down	15.0816302513496	14.9850551034245	15.0137337731157	15.1357081140205	15.0540318104776	14.6388593449456	14.8412465432213	14.9014900388744	14.7928236783653	14.7936049013517
P17812	CTPS1	CTP synthase 1	Cytoplasm	Nuclear localization signal|Nuclear export signal	-0.252301354289518	0.000747917720736568	0.00622324782266901	down	17.9157342927844	18.0515280323236	17.8322542222484	17.5865780088908	17.8465236390618	17.5839664367063	17.5241978180822	17.652208627936	17.6165162563644	17.5942222847722
P99999	CYCS	Cytochrome c	Cytoplasm	NA	-0.246179574503891	0.00221789074281453	0.0135746368850026	down	16.9108836738874	16.5731318606015	16.9121675552197	16.6756437487556	16.7679567096161	16.4146677635286	16.561226533595	16.65096152497	16.4602527183552	16.5217771351122
Q7L576	CYFIP1	Cytoplasmic FMR1-interacting protein 1	Cytoplasm	Nuclear export signal	-0.237487645287313	0.0116474945932508	0.0442853938812903	down	15.470909671555	15.4056635961054	15.248596904349	14.8676419409895	15.2482030282497	14.9522602176747	14.8992661548527	15.0357521631627	15.1555829961598	15.0107153829625
Q9H0Q0	CYRIA	CYFIP-related Rac1 interactor A	Cytoplasm	NA	-0.604171907068931	0.00182718829368156	0.0118461782079719	down	13.9336725663989	14.1607084360854	14.1600093625468	13.4248643032481	13.9198136670698	13.2132114045395	12.9502580626784	13.5808334347884	13.5182641379972	13.3156417600009
Q7Z4W1	DCXR	L-xylulose reductase	Cytoplasm	NA	-0.252485555069701	0.00413338210296033	0.0212548998628418	down	17.4115897745452	17.3284209066393	17.2227128943422	16.9202878679849	17.2207528608779	16.8855508071758	16.8724315298487	17.0515751106546	17.0635117755537	16.9682673058082
Q9UNI6	DUSP12	Dual specificity protein phosphatase 12	Cytoplasm	Nuclear export signal	-0.322318152221091	0.00403937305915303	0.0209889957007878	down	16.8454537668153	16.6933269873064	16.7837178190706	16.1780819367002	16.6251451274731	16.3003368593129	16.2097153686071	16.3928137865759	16.3084418865122	16.302826975252
Q9BVJ7	DUSP23	Dual specificity protein phosphatase 23	Cytoplasm	Nuclear export signal	-0.353825378379949	2.58115495643807E-08	8.47015926474216E-06	down	17.5495499486354	17.3516085021102	17.5664914693412	17.3560388456776	17.4559221914411	17.1777852254349	17.0130228227728	17.1519093824742	17.0656698215628	17.1020968130611
P51452	DUSP3	Dual specificity protein phosphatase 3	Cytoplasm	Nuclear export signal	-0.258230737925278	0.000322933485921384	0.00363491886791721	down	17.2649384087643	17.2116223121782	17.3076807127606	16.9649854575711	17.1873067228186	16.8312667576098	17.0041450335956	16.9500518421435	16.9308403062242	16.9290759848933
Q9Y6G9	DYNC1LI1	Cytoplasmic dynein 1 light intermediate chain 1	Cytoplasm	Nuclear export signal	-0.155187169180088	0.01133604048781	0.0434107259613981	down	15.8828412597996	16.1979662438299	16.1412326233216	15.9462955519015	16.0420839197131	15.8453843693329	15.8440289158166	15.8948618760304	15.9633118409525	15.8868967505331
Q13347	EIF3I	Eukaryotic translation initiation factor 3 subunit I	Cytoplasm	Nuclear export signal	-0.159953281337362	0.0131715369603556	0.0475378821259533	down	16.7832796376471	17.0009730319738	16.6709603061873	16.5871059782399	16.760579738512	16.4938308947053	16.6079492071739	16.6465985569968	16.6541271698227	16.6006264571747
P06730	EIF4E	Eukaryotic translation initiation factor 4E	Cytoplasm	Nuclear export signal	-0.412734385673886	0.000596072628767708	0.00545221388671248	down	17.8811992399632	17.826951663083	17.9098584418359	17.2826333610544	17.7251606764841	17.1700033919778	17.2472003148364	17.4026246504756	17.429876805951	17.3124262908102
P63241	EIF5A	Eukaryotic translation initiation factor 5A-1	Cytoplasm	Nuclear export signal	-0.236245073494985	0.00247837940165097	0.0146955163906855	down	17.6227550218168	17.5740231438301	17.7987085692577	18.0056386990541	17.7502813584897	17.5886842126203	17.5587865597956	17.4681247788794	17.4405495886835	17.5140362849947
Q9H777	ELAC1	Zinc phosphodiesterase ELAC protein 1	Cytoplasm	NA	-0.895449821525636	0.000524614613694574	0.00501913391437509	down	13.9348240564322	14.2341590726654	13.8474741553594	14.0859579379851	14.0256038056105	12.7271570096819	13.1224910421075	13.7540687564836	12.8397446375573	13.1108653614576
Q96JJ3	ELMO2	Engulfment and cell motility protein 2	Cytoplasm	Nuclear export signal	-0.264924975861233	0.0125534256003292	0.046043977000546	down	14.8634577933001	14.7453599881219	14.7601849795847	14.254080976004	14.6557709342527	14.3792549762219	14.3718160155085	14.3138943568197	14.4984184850157	14.3908459583915
Q32P44	EML3	Echinoderm microtubule-associated protein-like 3	Cytoplasm	NA	-1.40862731226749	0.00607220879748738	0.0278837919591832	down	14.4746875593957	14.3531508772951	14.070665828802	13.095391099769	13.9984738413155	11.7320214701756	11.8905934181358	13.8357730609984	13.4170454477657	12.7188583492689
Q9Y6I3	EPN1	Epsin-1	Cytoplasm	Nuclear export signal	-0.198072536601595	0.000889527009457325	0.00705338703038094	down	15.2700734094101	15.1626917722058	15.3295212232544	15.3422123699821	15.2761246937131	15.0728156935552	15.1419462657866	15.0657004207442	15.0317462483601	15.0780521571115
Q9UI08	EVL	Ena/VASP-like protein	Cytoplasm	Nuclear export signal	-0.121240829290917	0.00398760309484958	0.0208214379469135	down	15.8898407837177	15.905369928714	15.9419278429944	16.0357979564738	15.943234127975	15.7886989060472	15.9339252633557	15.8278233458734	15.73752567946	15.8219932986841
P05413	FABP3	Fatty acid-binding protein, heart	Cytoplasm	Nuclear export signal	-0.215289362648328	0.000147041559541705	0.00213420641972548	down	17.8442436872057	17.6858093009289	17.8908398971328	17.9670390064985	17.8469829729415	17.6338224199719	17.7068134010598	17.6801098155941	17.5060288045469	17.6316936102932
Q9UKT5	FBXO4	F-box only protein 4	Cytoplasm	Nuclear export signal	-0.255493104140398	0.00215221981413949	0.0132678753282067	down	14.0645873100139	14.3494718408943	14.3127952698598	14.1755336970291	14.2255970294493	13.7281490899517	13.8534154145062	14.0916651817235	14.028356752517	13.9253966096746
O75369	FLNB	Filamin-B	Cytoplasm	Nuclear localization signal|Nuclear export signal	-0.101532218627069	0.000123853337401947	0.00185875037796146	down	17.1164242232854	17.2615415390131	17.109664042273	17.0647567188992	17.1380966308677	17.0045902921228	17.062951276145	17.0681381503626	17.0105779303321	17.0365644122406
Q9HA64	FN3KRP	Ketosamine-3-kinase	Cytoplasm	Nuclear export signal	-0.408160760088453	0.0111918462333045	0.0430822792727999	down	16.6850122507971	16.5942554742306	16.6006402974269	15.6625412060781	16.3856123071332	15.8357434453081	15.9807918208625	16.1014362934515	15.9918346285566	15.9774515470447
Q16658	FSCN1	Fascin	Cytoplasm	Nuclear localization signal	-0.387903868427248	0.0107248566409486	0.0419518019656213	down	17.7179576859267	17.7495510311213	17.73690543707	16.9068103317009	17.5278061214547	16.9174137325177	17.0875081666212	17.2948071571974	17.2598799557737	17.1399022530275
Q13630	GFUS	GDP-L-fucose synthase	Cytoplasm	Nuclear export signal	-0.163329804769598	0.0127054578377894	0.0464053793972686	down	16.2492838965087	16.0719782907316	16.1651729973805	16.0358633832828	16.1305746419759	16.0399462750249	15.9090723665861	15.8190746509593	16.1008860562548	15.9672448372063
Q9BVM4	GGACT	Gamma-glutamylaminecyclotransferase	Cytoplasm	NA	-0.346440430547887	0.00600598186027002	0.0276989390442291	down	17.6897046344553	17.4269916560161	17.8276037023802	17.192071345394	17.5340928345614	16.9749819500843	17.2022852074192	17.3579613950735	17.2153810634772	17.1876524040135
O75223	GGCT	Gamma-glutamylcyclotransferase	Cytoplasm	Nuclear export signal	-0.105932470541768	0.00312808543007259	0.0175815710733724	down	17.5864283711371	17.6462484623162	17.7425108471929	17.6040695767283	17.6448143143436	17.4338503832256	17.5841349869959	17.6122291010166	17.5253129039694	17.5388818438019
Q86VQ1	GLCCI1	Glucocorticoid-induced transcript 1 protein	Cytoplasm	Nuclear localization signal	-0.351640530433748	0.00577955449804968	0.0270132247232292	down	13.5092826531579	13.2431751772306	13.6600794875054	13.8977738052973	13.5775777807978	13.248670043666	13.3470495877505	13.0369534952076	13.2710758748321	13.225937250364
O76003	GLRX3	Glutaredoxin-3	Cytoplasm	NA	-0.20297201758958	0.000668139870016571	0.00581690752140957	down	17.7336665242525	17.6966799611025	17.8377393778193	17.5388153640434	17.7017253068044	17.3378776473429	17.5314521361962	17.57342333665	17.5522600366701	17.4987532892148
Q9H8Y8	GORASP2	Golgi reassembly-stacking protein 2	Cytoplasm	Nuclear export signal	-0.179977523809613	0.000712336844407524	0.00605781198598707	down	15.5156185191132	15.355289354001	15.3000656432186	15.2870364889507	15.3645025013209	15.2316963905892	15.2508474053993	15.1612479876687	15.0943081263876	15.1845249775112
Q9UBQ7	GRHPR	Glyoxylate reductase/hydroxypyruvate reductase	Cytoplasm	Peroxisomal targeting signal	-0.391103509839477	0.00318008880140441	0.0178268841350739	down	16.3399396628873	16.4189096149641	16.4584220160618	15.6880599063751	16.2263328000721	15.6244843148468	15.8368560335946	16.0212293219427	15.8583474905462	15.8352292902326
Q8IYD1	GSPT2	Eukaryotic peptide chain release factor GTP-binding subunit ERF3B	Cytoplasm	Nuclear localization signal|Nuclear export signal	-0.620112607351846	0.00127907742641686	0.0090640270782298	down	15.7671426392185	15.4209203379738	15.9886205482767	16.3112705083764	15.8719885084614	15.1774117793834	15.5372883555829	15.0383545614935	15.2544489079782	15.2518759011095
P09488	GSTM1	Glutathione S-transferase Mu 1	Cytoplasm	Nuclear localization signal	-0.330775694622895	0.0134598069430072	0.0484104674724081	down	16.5855670200434	16.4238843384275	16.6417854258807	15.758633348554	16.3524675332264	15.8492532966447	16.0303240447058	16.2599551132171	15.9472348998464	16.0216918386035
P28161	GSTM2	Glutathione S-transferase Mu 2	Cytoplasm	Nuclear localization signal	-0.518734601255404	0.0000953408814801104	0.001575511026866	down	15.3408855158925	15.475253987282	15.4961773524042	15.2695838643421	15.3954751799802	14.5629737881249	14.8397346928039	15.2838960932229	14.8203577407476	14.8767405787248
Q9NRV9	HEBP1	Heme-binding protein 1	Cytoplasm	NA	-0.398164324240999	0.0000786925841376185	0.00137583018004541	down	16.0500635319958	15.8423648092799	16.1870283561415	15.7120860381009	15.9478856838795	15.4884358667291	15.59944190837	15.5530680353269	15.5579396281281	15.5497213596385
Q9P2P5	HECW2	E3 ubiquitin-protein ligase HECW2	Cytoplasm	Nuclear export signal	-0.461838806408865	0.0000388309819538968	0.000808063263489384	down	14.7122764672718	14.7652814271698	14.5293905188304	14.9176044267244	14.7311382099991	14.2756054293814	14.2909169555587	14.3761543572631	14.1345208721579	14.2692994035903
P49773	HINT1	Adenosine 5'-monophosphoramidase HINT1	Cytoplasm	Nuclear export signal	-0.351489574618686	0.00024334152964256	0.00295633235368472	down	16.916389561152	16.8998913686371	16.9871139635368	17.2503903821515	17.0134463188693	16.8913868126724	16.6250619117347	16.5362704020304	16.5951078505652	16.6619567442507
O00291	HIP1	Huntingtin-interacting protein 1	Cytoplasm	NA	-0.1960338351925	0.0123098689818384	0.0454921841893107	down	15.3440768658295	15.3834021464658	15.1153347849446	14.9965435223339	15.2098393298934	14.9257045439138	14.9971642724359	15.0669769036477	15.0653762588062	15.0138054947009
P50135	HNMT	Histamine N-methyltransferase	Cytoplasm	Nuclear localization signal|Nuclear export signal	-0.447096011352608	0.00116462076221224	0.00852680893610261	down	16.7519768464225	16.6518444768804	16.7780249134781	16.0055659386604	16.5468530438604	15.9368180586979	16.1082965500948	16.2329273341169	16.1209861871214	16.0997570325078
Q58FF7	HSP90AB3P	Putative heat shock protein HSP 90-beta-3	Cytoplasm	Nuclear export signal	-0.46763660694039	0.00882803433155699	0.0362816902296938	down	17.6258874851836	17.6206793203811	18.2473912648496	17.1087889807532	17.6506867627919	16.7046055437869	17.3222517831155	17.5792335146987	17.1261097818047	17.1830501558515
P04792	HSPB1	Heat shock protein beta-1	Cytoplasm	NA	-0.123249993630132	0.00117128692840041	0.00852680893610261	down	18.1051684942213	18.0521572501272	17.9576999703979	18.0916514844524	18.0516692997997	17.8568270231643	17.9449038675748	17.8950829744509	18.0168633594884	17.9284193061696
P49441	INPP1	Inositol polyphosphate 1-phosphatase	Cytoplasm	Nuclear export signal	-0.39531413936108	0.0100338110572857	0.0400739335114061	down	16.1390750274873	16.0196908993818	16.119552909025	15.3452080941148	15.9058817325022	15.2375178011078	15.4649376221331	15.7505684311881	15.5892465181355	15.5105675931412
O15357	INPPL1	Phosphatidylinositol 3,4,5-trisphosphate 5-phosphatase 2	Cytoplasm	Nuclear localization signal|Nuclear export signal	-0.16837068058792	0.0102755096945915	0.040625879849052	down	15.3570010313613	15.466432798524	15.3094089455776	15.1978646934863	15.3326768672373	15.084889729188	15.1513400014634	15.426060882844	14.9949341331021	15.1643061866494
P53990	IST1	IST1 homolog	Cytoplasm	NA	-0.331765993388032	0.012462660843773	0.0458325096202894	down	16.8659960323452	16.6557367007325	16.6936232371687	16.0334370905295	16.562198265194	16.0125969085191	16.1960101027522	16.3066312047636	16.4064908711887	16.2304322718059
O94819	KBTBD11	Kelch repeat and BTB domain-containing protein 11	Cytoplasm	Nuclear export signal	-0.262804025481731	0.00588338980394898	0.0273702736135729	down	15.9710437389151	16.0705221235056	15.9288187445558	15.374442881137	15.8362068720284	15.5703962097424	15.4616199758939	15.7443096115446	15.5172855890055	15.5734028465466
Q96CX2	KCTD12	BTB/POZ domain-containing protein KCTD12	Cytoplasm	Nuclear export signal	-0.303132504096652	0.00539031117892308	0.0256644914954915	down	16.5503891224839	16.4624520701975	16.4954834140429	16.1247092247906	16.4082584578787	15.8498803419984	15.9970662553188	16.2659766405753	16.3075805772361	16.1051259537821
Q8IVT5	KSR1	Kinase suppressor of Ras 1	Cytoplasm	Nuclear export signal	-0.994259238853326	0.000342204343885211	0.00374318905388284	down	11.2079909995921	11.334345954288	11.2872267190587	11.2967986119927	11.2815905712329	10.571268011339	10.1324532366615	10.2972371131478	10.5131358856375	10.3785235616965
Q9P2J5	LARS1	Leucine--tRNA ligase, cytoplasmic	Cytoplasm	Nuclear localization signal	-0.158440875099206	0.00974925636455515	0.0390886538075115	down	15.5433759058055	15.6378356194064	15.3415147413258	15.3330812914985	15.4639518895091	15.3495240359427	15.1897611232316	15.3403296341297	15.3424292643353	15.3055110144098
P17931	LGALS3	Galectin-3	Cytoplasm	Nuclear localization signal	-0.349850732818833	2.57113529578135E-07	0.0000278002232156682	down	17.7967834511332	17.7290972550479	17.8971217488405	17.798388905119	17.8053478400351	17.3763796691296	17.5797980240515	17.4704772217551	17.395333513929	17.4554971072163
O00214	LGALS8	Galectin-8	Cytoplasm	NA	-0.199876698322401	0.00557959826023469	0.0262142799318956	down	15.841202647691	15.8147051949502	15.8879645175143	15.6468679200135	15.7976850700423	15.6976699536621	15.5033038139855	15.676655378284	15.5136043409479	15.5978083717199
Q9BT23	LIMD2	LIM domain-containing protein 2	Cytoplasm	Nuclear export signal	-0.305756122107956	0.0139154303475488	0.0493870431469578	down	15.8479880549932	15.4348738266539	15.5293728408176	16.4042180303679	15.8041131882081	15.6864880905469	15.3242618704003	15.5034105937295	15.4792677097241	15.4983570661002
P48059	LIMS1	LIM and senescent cell antigen-like-containing domain protein 1	Cytoplasm	Nuclear localization signal	-0.289507005488421	0.0000893078322579122	0.00150587830992985	down	16.1114348695675	16.1712907154886	16.2275347145971	16.3555762491431	16.2164591371991	15.8518894403387	15.8452200364725	15.9398728131589	16.0708262368727	15.9269521317107
Q8N1G4	LRRC47	Leucine-rich repeat-containing protein 47	Cytoplasm	Nuclear localization signal	-0.162995606525206	0.0000578356591374174	0.00114225426796399	down	16.5432733841647	16.6248598682704	16.5121435664281	16.6238594659863	16.5760340712124	16.4495581907204	16.4134355003457	16.3684460623175	16.4207141053651	16.4130384646872
O75608	LYPLA1	Acyl-protein thioesterase 1	Cytoplasm	NA	-0.347727964445738	4.30711276910856E-06	0.000183230010391595	down	18.5675156917496	18.5454939380986	18.6282269104124	18.7810508077353	18.630571836999	18.2660243420022	18.2938254194426	18.3446656735822	18.226860055186	18.2828438725533
O95372	LYPLA2	Acyl-protein thioesterase 2	Cytoplasm	Nuclear export signal	-0.43246788039021	0.0000607478346195123	0.00118333453190338	down	16.3439778449137	16.1107991812108	16.3461855432958	15.962404770408	16.1908418349571	15.5216110865037	15.7321948694834	15.8650998713116	15.9145899909688	15.7583739545669
Q96A72	MAGOHB	Protein mago nashi homolog 2	Cytoplasm	Nuclear export signal	-0.145974840752231	0.0122545534956231	0.0453979926589533	down	18.5314234526824	18.5229314694666	18.4724841213611	18.5203494643391	18.5117971269623	18.4153320726425	18.2052263567187	18.48226046995	18.3604702455292	18.3658222862101
Q16644	MAPKAPK3	MAP kinase-activated protein kinase 3	Cytoplasm	Nuclear localization signal|Nuclear export signal	-0.28369582478447	0.00183931570832607	0.0119026590180589	down	16.329905410477	16.2671020914489	16.2100737344222	15.7873607564842	16.1486104982081	15.8379018514776	15.820300123143	15.8762248843559	15.925231834718	15.8649146734236
Q15691	MAPRE1	Microtubule-associated protein RP/EB family member 1	Cytoplasm	Nuclear export signal	-0.199311450888676	0.0101310468498073	0.0403162741243263	down	17.9699675024537	17.8651095550502	18.1797892614779	17.6456917980925	17.9151395292686	17.6337661677866	17.6777385574648	17.762204002714	17.7896035855543	17.7158280783799
Q9H944	MED20	Mediator of RNA polymerase II transcription subunit 20	Cytoplasm	Nuclear export signal	-0.285982936456398	0.00242341187514761	0.0145404712508856	down	16.1487503010583	16.1153088368489	16.1929978078299	15.8046643444641	16.0654303225503	15.5489667491449	15.8346696855378	15.8734603507082	15.8606927589846	15.7794473860939
Q8WXB1	METTL21A	Protein N-lysine methyltransferase METTL21A	Cytoplasm	Nuclear export signal	-0.30149383536665	0.00710670054766727	0.0313194055127568	down	14.7589678914886	14.5392201402111	14.9392805173952	14.79905920153	14.7591319376562	14.2388272193833	14.2686518453213	14.7195891736588	14.5543814973818	14.4453624339363
P14174	MIF	Macrophage migration inhibitory factor	Cytoplasm	Peroxisomal targeting signal	-0.265726442099284	0.00762569942691482	0.0329931376827775	down	20.277487721868	20.0492203723851	20.0155993958326	20.5284711086437	20.2176946496824	20.0563455359043	20.1765470444487	19.7423909892532	19.8325892607259	19.9519682075831
Q96BX8	MOB3A	MOB kinase activator 3A	Cytoplasm	NA	-0.407916832924391	0.000246014530135508	0.00295633235368472	down	15.6398311655992	15.2191801019561	15.6684330987224	15.3131902416544	15.460158651983	14.8967702231172	14.9873187914304	15.0591163292626	15.2657619324245	15.0522418190586
Q99836	MYD88	Myeloid differentiation primary response protein MyD88	Cytoplasm	Nuclear localization signal|Nuclear export signal	-0.448111961334787	0.00863731252248834	0.0357735681756653	down	14.719317913412	14.1193485682954	14.3537353744836	13.7723322551609	14.241183527838	13.7457532942505	13.5812455077407	13.99337890495	13.8519085590714	13.7930715665032
P35749	MYH11	Myosin-11	Cytoplasm	Nuclear localization signal	-0.538604207613242	0.00630488455186229	0.0285830366612588	down	18.7375910160067	19.0278521966553	18.4254912944296	17.7977381015405	18.497168152158	17.752940966109	17.8685795741408	18.2539602645286	17.9587749734007	17.9585639445448
Q9BXJ9	NAA15	N-alpha-acetyltransferase 15, NatA auxiliary subunit	Cytoplasm	Nuclear localization signal	-0.335053176656498	0.0142772207632333	0.0499644165512333	down	16.9135562941114	17.1463286950178	16.7303147461868	16.1638556496644	16.7385138462451	16.3382568949742	16.280428189099	16.5374497261143	16.4577078681669	16.4034606695886
Q9NR45	NANS	Sialic acid synthase	Cytoplasm	Peroxisomal targeting signal	-0.27570603222427	0.0000023669996778164	0.000126256995936658	down	17.0642466123974	17.3270190944607	17.132471633556	17.1129406437503	17.1591694960411	16.8370750119557	16.8774114920117	16.9806690674085	16.8386982838914	16.8834634638169
O43776	NARS1	Asparagine--tRNA ligase, cytoplasmic	Cytoplasm	Nuclear localization signal|Nuclear export signal	-0.194451893780219	0.0111585302998862	0.0430400454424183	down	16.5969604564472	16.76461560243	16.5731497862656	16.2572129699514	16.5479847037736	16.3577492384328	16.3254694005388	16.352663430578	16.3782491704237	16.3535328099933
A6NI72	NCF1B	Putative neutrophil cytosol factor 1B	Cytoplasm	Nuclear localization signal	-0.172433291936598	0.0000097617263983274	0.000320334806271267	down	15.5536411430498	15.3394947387598	15.4306641481082	15.4605667091993	15.4460916847793	15.3637401061525	15.186432726611	15.2416882436545	15.3027724949525	15.2736583928426
P55160	NCKAP1L	Nck-associated protein 1-like	Cytoplasm	Nuclear export signal	-0.276087847097865	0.0107257597658208	0.0419518019656213	down	14.9148196368873	14.9728192698938	14.8684929906997	14.4418094557713	14.799485338313	14.2074513411133	14.6419437250521	14.7206694234957	14.5235254751996	14.5233974912152
Q8NBF2	NHLRC2	NHL repeat-containing protein 2	Cytoplasm	Nuclear export signal	-0.25004447807858	0.0000588078345309384	0.00115610240603218	down	16.3606239426084	16.3960715860274	16.2750954317724	16.3076773570606	16.3348670793672	16.0472327920213	16.0758143063881	16.1250733666108	16.0911699401343	16.0848226012886
Q9NQR4	NIT2	Omega-amidase NIT2	Cytoplasm	NA	-0.14884737880389	0.011809534482556	0.0445836054005165	down	16.0139420529149	16.1524540845127	16.120245614885	16.2504897127916	16.1342828662761	15.9734104636402	15.9967655544957	16.0385035786178	15.933062353135	15.9854354874722
Q8TCD5	NT5C	5'(3')-deoxyribonucleotidase, cytosolic type	Cytoplasm	NA	-0.443267931921899	0.0097007481404463	0.0389307540612831	down	14.910019714642	14.7833797853619	15.1559007911819	14.3460213076765	14.7988303997156	13.954005586589	14.4368400291598	14.4902484415368	14.5411558138893	14.3555624677937
Q9BV86	NTMT1	N-terminal Xaa-Pro-Lys N-methyltransferase 1	Cytoplasm	NA	-0.364391816910682	0.0141844659373511	0.0498032359578106	down	15.0644346791041	15.0486244330665	15.077896305964	14.7322494946563	14.9808012281977	14.2771654435744	14.4438138781465	15.0710972646726	14.6049105799695	14.5992467915908
Q8IVD9	NUDCD3	NudC domain-containing protein 3	Cytoplasm	Nuclear export signal	-0.119407091241343	0.0129785926009944	0.0469607091058883	down	15.9715326911543	15.8566931925039	15.878812255728	15.8743564239662	15.8953486408381	15.6380242552061	15.7848021193491	15.824461712905	15.8564781109267	15.7759415495967
Q92882	OSTF1	Osteoclast-stimulating factor 1	Cytoplasm	Nuclear localization signal|Nuclear export signal	-0.153908450611398	0.00476643869605109	0.0234739323979908	down	16.8268760138945	16.7027149277695	16.7672270629584	17.0380632112402	16.8337203039656	16.7278334078239	16.7384826306588	16.5881518577209	16.6647795172135	16.6798118533542
P68402	PAFAH1B2	Platelet-activating factor acetylhydrolase IB subunit alpha2	Cytoplasm	Nuclear export signal	-0.263615463131626	0.000937417355500347	0.00735114418853765	down	14.5311214881174	14.4933349806548	14.6834362500136	14.6437735024064	14.587916555298	14.272645424116	14.3177037577197	14.5893023096176	14.1175528772122	14.3243010921664
P22234	PAICS	Bifunctional phosphoribosylaminoimidazole carboxylase/phosphoribosylaminoimidazole succinocarboxamide synthetase	Cytoplasm	Nuclear export signal	-0.0897617511507374	0.0101470438919009	0.0403423012514905	down	18.4356638495303	18.5360981151988	18.3185296042775	18.451936026667	18.4355568989184	18.3124839513343	18.373136488462	18.3931329860116	18.3044271652628	18.3457951477676
Q9BUL8	PDCD10	Programmed cell death protein 10	Cytoplasm	Nuclear export signal	-0.304991289692392	0.0121694202833826	0.0453800235392573	down	17.7192579163241	17.601996661287	17.6823956425378	17.0280307076126	17.5079202319404	16.9808658905344	17.1679948588739	17.35350286236	17.3093521572238	17.202928942248
O00764	PDXK	Pyridoxal kinase	Cytoplasm	Nuclear export signal|Peroxisomal targeting signal	-0.226536868053156	0.0000132415504956462	0.000387447147632734	down	15.93238377918	15.9896430577866	15.9963189262882	15.9839410296795	15.9755716982336	15.8884228730691	15.6937234409173	15.711539392844	15.7024536138912	15.7490348301804
P07737	PFN1	Profilin-1	Cytoplasm	Nuclear export signal	-0.416832985028052	0.000422363887657484	0.0043733115163758	down	21.081044364638	20.8879794461955	21.2284476497085	20.6163976267149	20.9534672718142	20.3930249062328	20.5542663978837	20.5505199163469	20.6487259266813	20.5366342867862
Q13492	PICALM	Phosphatidylinositol-binding clathrin assembly protein	Cytoplasm	NA	-0.156054744965427	0.00336723453930055	0.0185829528391412	down	16.3853652506209	16.3747683337805	16.3701460581636	16.2234750579407	16.3384386751264	16.1909222118792	16.1370195943724	16.1819133193639	16.2196805950285	16.182383930161
Q00169	PITPNA	Phosphatidylinositol transfer protein alpha isoform	Cytoplasm	NA	-0.0958855485496191	0.0136174501284336	0.0488577600720994	down	16.2818414207322	16.287820611285	16.2488906102681	16.0999393702396	16.2296230031312	16.1010014719851	16.1360802279768	16.1542490257119	16.1436190926527	16.1337374545816
P48739	PITPNB	Phosphatidylinositol transfer protein beta isoform	Cytoplasm	NA	-0.34695957736605	0.0000184282680812942	0.000479359705090249	down	17.6513763632861	17.5735982011704	17.6930129776059	17.4865518902654	17.6011348580819	17.1343131942182	17.2231130509374	17.4020377983885	17.2572370793194	17.2541752807159
P14618	PKM	Pyruvate kinase PKM	Cytoplasm	Nuclear localization signal|Nuclear export signal	-0.202642872405491	0.0128710448542844	0.0468097846107222	down	20.1358260863177	20.3498277373285	20.0035883127272	19.7942296241892	20.0708679401407	19.825098929368	19.7957557194967	19.9432135772917	19.9088320447844	19.8682250677352
Q15149	PLEC	Plectin	Cytoplasm	Nuclear localization signal	-0.0715088781022537	0.00347895710043078	0.0190028565818665	down	15.8731184551549	15.9557046900598	15.8330751835081	15.7925033061669	15.8636004087224	15.76472102003	15.7909386451605	15.819528616	15.7931778412902	15.7920915306202
O60664	PLIN3	Perilipin-3	Cytoplasm	Nuclear export signal	-0.259249942658336	9.04204644491813E-08	0.0000187760516277637	down	18.0183215625124	17.9966819741121	18.0285997130395	18.0544464709306	18.0245124301487	17.7110498608613	17.7942991655878	17.800805999963	17.7548949235494	17.7652624874904
O15305	PMM2	Phosphomannomutase 2	Cytoplasm	Nuclear localization signal|Nuclear export signal	-0.25288021111869	0.000031016143432705	0.000693448531253417	down	15.7469460132283	15.7887238335394	15.6308290653237	15.4906099096708	15.6642772054406	15.4632637858832	15.3893770538648	15.3989897298895	15.3939574076502	15.4113969943219
Q9HAB8	PPCS	Phosphopantothenate--cysteine ligase	Cytoplasm	Nuclear export signal	-0.355359314078101	0.00459370011365223	0.0229469844084783	down	17.6735941067172	17.6294550951169	17.6545128702777	17.0453169682969	17.5007197601022	16.968839015892	17.0305896096118	17.2415064508872	17.3405067077054	17.1453604460241
O43447	PPIH	Peptidyl-prolyl cis-trans isomerase H	Cytoplasm	NA	-0.154224340715213	0.00547642903045054	0.0259007164566541	down	18.1614848877218	17.9573720768278	18.2342908970464	18.3125042433181	18.1664130262285	18.0439765883293	18.0358227864216	18.0205060662741	17.9484493010281	18.0121886855133
O75864	PPP1R37	Protein phosphatase 1 regulatory subunit 37	Cytoplasm	Nuclear localization signal|Nuclear export signal	-0.785595654235635	0.0134004633570743	0.0482824127375668	down	16.9391377855492	15.7251070474104	16.3926274503058	15.8090484410339	16.2164801810748	14.6578976068901	15.5909406903831	16.1399155427595	15.5499297749509	15.4846709037459
P16298	PPP3CB	Serine/threonine-protein phosphatase 2B catalytic subunit beta isoform	Cytoplasm	Nuclear export signal	-0.647206189176139	0.00759227187044376	0.0329152762188141	down	15.3961753363698	15.3260425446447	15.2034820669199	15.2644562723011	15.2975390550589	14.0356805649671	14.2619720443601	15.1440533670116	15.1596254871921	14.6503328658827
Q5H9R7	PPP6R3	Serine/threonine-protein phosphatase 6 regulatory subunit 3	Cytoplasm	Nuclear export signal	-0.213825940464385	0.00246179459462015	0.0146676197495105	down	14.3683740528482	14.542512846372	14.5528822074728	14.3146951025019	14.4446160522987	13.9533081008942	14.2364134452659	14.3893850955505	14.3440538056268	14.2307901118344
P30041	PRDX6	Peroxiredoxin-6	Cytoplasm	NA	-0.290230745206948	0.00324657923927063	0.0180572451560998	down	20.0660119290179	19.9591213760628	20.0407236182375	19.5208402597749	19.8966742957733	19.4663242425736	19.5435129008983	19.709920100501	19.7060169582927	19.6064435505664
P10644	PRKAR1A	cAMP-dependent protein kinase type I-alpha regulatory subunit	Cytoplasm	Nuclear export signal	-0.182788218957029	0.00065842665789484	0.00576765528250387	down	16.0632836968127	15.8303819118854	15.9186394888	15.9793393475627	15.9479111112652	15.8018310950521	15.7686448972904	15.7590881861847	15.7309273907054	15.7651228923081
P11908	PRPS2	Ribose-phosphate pyrophosphokinase 2	Cytoplasm	Nuclear export signal	-0.182420298963729	0.0116044503514763	0.0442005224994623	down	15.8816211870096	15.9018163265833	15.6567304490318	15.4944173426329	15.7336463263144	15.4609399582097	15.4703215795962	15.6216229675802	15.6520196040163	15.5512260273506
Q9H939	PSTPIP2	Proline-serine-threonine phosphatase-interacting protein 2	Cytoplasm	Nuclear export signal	-0.338488286497873	0.00225076862205453	0.0137561302889465	down	14.5266580987855	14.3738729723326	14.3110478102249	13.9933822044752	14.3012402714545	13.9386242771181	13.8886867570538	13.8875424681712	14.1361544374837	13.9627519849567
Q14914	PTGR1	Prostaglandin reductase 1	Cytoplasm	NA	-0.15857205010308	0.00545781905205645	0.0258700623067476	down	16.235727109996	16.243006909649	16.2371068625489	15.9508375951628	16.1666696193392	15.9181902027515	16.0274686025363	16.1013112865421	15.9854201851146	16.0080975692361
P35236	PTPN7	Tyrosine-protein phosphatase non-receptor type 7	Cytoplasm	NA	-0.317297576036214	0.000378885854002142	0.00401073710464799	down	17.0315237655086	16.8927532198951	16.9888674959662	16.5718060598916	16.8712376353154	16.4783438836103	16.4730985085663	16.6495337416101	16.6147841033302	16.5539400592792
Q08623	PUDP	Pseudouridine-5'-phosphatase	Cytoplasm	Nuclear export signal	-0.138689121997387	0.00145496045279225	0.00995393259854952	down	15.3864473829753	15.3868610859459	15.3763155459216	15.3034398890553	15.3632659759745	15.2893302833325	15.2432126110811	15.1239298176308	15.2418347038641	15.2245768539771
Q9ULZ3	PYCARD	Apoptosis-associated speck-like protein containing a CARD	Cytoplasm	Nuclear localization signal|Nuclear export signal	-0.22657273392209	0.00457331992965093	0.0228988061266325	down	17.2176320041491	17.1299321591199	17.4400262271392	17.6106367763741	17.3495567916956	17.1801467048343	17.1367253164691	17.1210489105781	17.0540152992125	17.1229840577735
P11216	PYGB	Glycogen phosphorylase, brain form	Cytoplasm	NA	-0.286649957683704	0.0100513616636673	0.0400739335114061	down	15.6468735566127	15.6483242293807	15.5418378311389	14.9845345519616	15.4553925422735	15.1173582371074	15.0655781660647	15.2735595989798	15.2184743362073	15.1687425845898
P09417	QDPR	Dihydropteridine reductase	Cytoplasm	NA	-0.256035697825166	0.00061948873877471	0.00552874259333245	down	17.1618968244669	17.2612708540392	17.164242262199	16.8955706754101	17.1207451540288	16.8024066271089	16.7632488221604	17.0004433162531	16.8927390592922	16.8647094562036
P62826	RAN	GTP-binding nuclear protein Ran	Cytoplasm	Nuclear export signal	-0.588057812479768	9.24278209524232E-08	0.0000187760516277637	down	20.3249310810325	20.5020958584587	20.3913831780099	20.4482221789756	20.4166580741192	19.8804903721483	19.7348590123085	19.9366216893198	19.7624299727811	19.8286002616394
A6NED2	RCCD1	RCC1 domain-containing protein 1	Cytoplasm	Nuclear export signal	-3.39420368516861	0.0000176365470050399	0.000464429071132718	down	12.5108978434677	11.9863530522356	12.4150160921018	12.2927879299017	12.3012637294267	9.32002277841202	9.0592727658303	8.61515351825951	8.63379111453057	8.9070600442581
O43665	RGS10	Regulator of G-protein signaling 10	Cytoplasm	Nuclear localization signal	-0.337041447569986	0.0000528447527146092	0.00105343792093702	down	15.9539096276816	15.7993172208947	15.9160597199756	15.9322941816969	15.9003951875622	15.4853637600457	15.6328598203284	15.7308062691014	15.4043851104934	15.5633537399922
P13489	RNH1	Ribonuclease inhibitor	Cytoplasm	Nuclear export signal	-0.281809333914435	0.0095212091050334	0.0383183755113891	down	19.4833143471019	19.4693119247351	19.4524009370501	18.8592684135665	19.3160739056134	18.8985990774572	18.9745824656558	19.1093827644514	19.1544939792314	19.0342645716989
P10155	RO60	RNA-binding protein RO60	Cytoplasm	Nuclear export signal	-0.353471041859903	0.0017280675734106	0.0112993941825694	down	15.6031196311228	15.5946003227439	15.5183635177597	15.2605024302065	15.4941464754582	14.9335230506983	14.9926740366554	15.3562348608303	15.2802697862093	15.1406754335983
P61313	RPL15	60S ribosomal protein L15	Cytoplasm	Nuclear localization signal	-0.526389755831879	0.000818434805402113	0.00666745532411167	down	17.7945843895718	17.9340604513062	17.1339025787826	17.2597175389308	17.5305662396478	17.0140488295315	16.8209627814053	17.2391542899932	16.9425400343339	17.004176483816
Q02543	RPL18A	60S ribosomal protein L18a	Cytoplasm	Nuclear localization signal	-0.609754628869045	0.00648952163180594	0.0293265882216993	down	17.0315703097969	17.2769292322401	16.125347053567	15.9805387100714	16.6035963264189	16.0140822961003	15.6614825622145	16.2225572124713	16.0772447194131	15.9938416975498
P83731	RPL24	60S ribosomal protein L24	Cytoplasm	Nuclear localization signal	-1.04873895312064	0.0026657968292203	0.015578478456786	down	16.803398830494	16.9428811909801	15.4936595819993	15.4769609530412	16.1792251391287	15.0250790405743	14.5879541408008	15.6853599753361	15.223551587321	15.130486186008
P61353	RPL27	60S ribosomal protein L27	Cytoplasm	NA	-0.434655104990096	0.0101694730692765	0.0403562531288685	down	16.765513595391	17.175676794049	16.2518815283878	16.4450475077294	16.6595298563893	16.3860720711904	15.8605662592111	16.5000727105776	16.1527879646178	16.2248747513992
P62910	RPL32	60S ribosomal protein L32	Cytoplasm	Nuclear localization signal	-0.377867822353494	0.00429188364033628	0.0217448641445066	down	16.1091422545716	16.456529870889	15.6727609657156	15.7863242161037	16.00618932682	15.6927929982118	15.4780918431867	15.7611418215981	15.5812593548694	15.6283215044665
P42766	RPL35	60S ribosomal protein L35	Cytoplasm	NA	-0.778503939327316	0.00465707894694134	0.0231791030697018	down	17.9971887783161	18.2873287988873	16.9615927310259	16.9646390513615	17.5526873398977	16.9052153399016	16.0923509170964	17.1399800915384	16.9591872537452	16.7741834005704
P18077	RPL35A	60S ribosomal protein L35a	Cytoplasm	NA	-0.563122066568756	0.0110588099245779	0.0427326840020373	down	18.6932798832175	18.8877485146498	17.9473453201817	17.7631392379606	18.3228782390024	17.8821715877907	17.2180496453306	18.0191102206022	17.9196932360113	17.7597561724337
Q9Y3U8	RPL36	60S ribosomal protein L36	Cytoplasm	Nuclear localization signal	-0.442617582023598	0.0118713346559378	0.0447377328994971	down	16.4990694301449	16.9919803303316	16.0963884885236	16.756161902017	16.5859000377543	16.4990595403217	15.8583727261186	16.2184959532487	15.9972016032337	16.1432824557307
P62280	RPS11	40S ribosomal protein S11	Cytoplasm	NA	-0.778569473621286	0.000236147360217487	0.00292001344547188	down	18.4774314381109	18.781326650472	17.8742760036981	17.7447190489377	18.2194382853047	17.5852770479372	17.059101758001	17.5893279981689	17.5297684426265	17.4408688116834
P62277	RPS13	40S ribosomal protein S13	Cytoplasm	NA	-1.09746629083696	0.000275110100379283	0.00319602708443197	down	18.1126637864866	18.7011501377173	17.3759213580932	17.2594747156979	17.8623024994987	16.9326139689036	16.2253157119669	17.2165281375642	16.6848870162125	16.7648362086618
P62244	RPS15A	40S ribosomal protein S15a	Cytoplasm	NA	-0.777847620665739	0.000492089412054586	0.00479281605439467	down	18.7223589206012	19.0094370230947	18.2902386604559	17.7003701775186	18.4306011954176	17.674589398162	17.3050024563041	17.9409012555554	17.6905211889861	17.6527535747519
P62847	RPS24	40S ribosomal protein S24	Cytoplasm	Nuclear localization signal	-0.842854140673174	0.000270781351157989	0.00315615640448083	down	16.4505511288995	17.0598311879887	15.7487861466891	15.9839136134236	16.3107705192502	15.410634154278	15.3517671001884	15.7062889658507	15.4029752939914	15.4679163785771
P23396	RPS3	40S ribosomal protein S3	Cytoplasm	NA	-0.487075993569391	0.000429794295926378	0.00440995732284354	down	19.1098948989731	19.1698192530487	18.7520892130871	18.4615103229904	18.8733284220248	18.4042051081356	18.1693070068687	18.5350278886307	18.4364697101869	18.3862524284555
P62701	RPS4X	40S ribosomal protein S4, X isoform	Cytoplasm	Nuclear localization signal	-0.573451605492047	0.00262044052623489	0.0153554935232391	down	18.1541994230339	18.5525409391321	17.5164644513621	17.482405962629	17.9264026940392	17.4262602253003	17.0876741035357	17.5126245040672	17.3852455212857	17.3529510885472
P22090	RPS4Y1	40S ribosomal protein S4, Y isoform 1	Cytoplasm	NA	-0.796979460731093	0.00101707966968378	0.00772221244544524	down	16.2766865461312	16.6963023601558	15.5699833187828	15.2331295041986	15.9440254323171	15.2351701520303	14.8708880149422	15.4327637690506	15.0493619503209	15.147045971586
P62081	RPS7	40S ribosomal protein S7	Cytoplasm	NA	-0.340786369105434	0.00547029917301778	0.0259004398136447	down	16.6886308709788	16.7898667631227	16.4953753199836	16.7127028417686	16.6716439489634	16.6015257175479	16.3522040064436	16.4499805233183	15.9197200721221	16.330857579858
P46781	RPS9	40S ribosomal protein S9	Cytoplasm	Nuclear localization signal	-0.959865731786164	0.000783289553086597	0.00645079774800661	down	19.3670588168746	19.7274328002249	18.665236707441	18.0781370483317	18.9594663432181	17.9968737141969	17.5438291892475	18.3971554829575	18.0605440593257	17.9996006114319
P08865	RPSA	40S ribosomal protein SA	Cytoplasm	Nuclear localization signal	-0.482062431835242	0.0000751703496029155	0.00135306629285248	down	18.2092911715285	18.5282297665903	18.0529336765625	18.1948377741107	18.246323097198	17.8578409556884	17.6081293712214	17.8583197723647	17.7327525621766	17.7642606653628
Q9Y3A5	SBDS	Ribosome maturation protein SBDS	Cytoplasm	Nuclear export signal	-0.188078719710564	0.00421182728996472	0.0215239171246083	down	15.9317630763976	15.8504560122298	15.9163145819472	15.4866045862414	15.796284564204	15.5280127718683	15.6258171181554	15.6959132264351	15.5830802615149	15.6082058444934
Q96GA7	SDSL	Serine dehydratase-like	Cytoplasm	Nuclear export signal	-0.1799378621605	0.0084551329127942	0.0354669621716381	down	15.5930319281802	15.508853869549	15.5012224414423	15.2959047963694	15.4747532588852	15.1532655707359	15.233686355462	15.3806446310663	15.4116650296348	15.2948153967248
Q14141	SEPTIN6	Septin-6	Cytoplasm	Nuclear export signal	-0.224440344149002	0.0140086630428939	0.0495941548057971	down	15.4449186567442	15.600238228957	15.5549513134373	15.1701533546432	15.4425653884454	15.0041862929649	15.14393248691	15.3284685072176	15.3959128900931	15.2181250442964
Q16181	SEPTIN7	Septin-7	Cytoplasm	Nuclear localization signal|Nuclear export signal	-0.194416668805237	0.00521239117490091	0.0251872032320376	down	16.8845398403259	16.860261294635	16.7285517882271	16.4185353817731	16.7229720762403	16.5291395592547	16.504238629307	16.5577996480316	16.5230437931467	16.528555407435
P50452	SERPINB8	Serpin B8	Cytoplasm	Nuclear localization signal	-0.386992711115278	0.00474671123545067	0.0234640441835835	down	16.8532366837863	16.8058055293852	16.8230619285901	16.0181695805595	16.6250684305803	16.1071679471935	16.2206550802669	16.385019474227	16.2394603761727	16.238075719465
P50453	SERPINB9	Serpin B9	Cytoplasm	Nuclear localization signal	-0.772242245799327	0.0134499925400191	0.0484104674724081	down	18.1072160256446	18.0826984894895	18.1066186007703	16.7216008526724	17.7545334921442	16.4166640155606	16.8800448459286	17.2720033268827	17.3604527970075	16.9822912463448
Q86TU7	SETD3	Actin-histidine N-methyltransferase	Cytoplasm	NA	-0.461560529260517	0.000420963937906471	0.00436942131170074	down	15.9213171114114	15.9033057914463	15.8753980466027	15.4170428476296	15.7792659492725	15.0815522004463	15.2887895711419	15.4381854165784	15.4622944918814	15.317705420012
Q9BWJ5	SF3B5	Splicing factor 3B subunit 5	Cytoplasm	NA	-0.259712998428147	0.00279055307740617	0.016152645085773	down	15.4347064257373	15.1032423929763	15.3909780473581	15.0782277975822	15.2517886659135	14.9879655324838	15.0342479782957	15.0706343326493	14.8754548265123	14.9920756674853
Q9H299	SH3BGRL3	SH3 domain-binding glutamic acid-rich-like protein 3	Cytoplasm	NA	-0.496588390394401	0.0000349673615984702	0.000742143107358578	down	20.262202499565	19.9173484353555	20.4690026991882	20.3856261498187	20.2585449459819	19.7545390970195	19.8217029274958	19.6501896197194	19.821394578115	19.7619565555874
P34896	SHMT1	Serine hydroxymethyltransferase, cytosolic	Cytoplasm	Nuclear export signal	-0.341043542628461	0.000157700702517749	0.00219137197700559	down	16.1186752619709	16.25485973898	16.0655409119204	15.8146276112086	16.06342588102	15.637922213379	15.6152286333328	15.8032887927284	15.8330897141259	15.7223823383915
P52788	SMS	Spermine synthase	Cytoplasm	Nuclear export signal	-0.330103589892628	0.000818974821808371	0.00666745532411167	down	15.3768672245536	15.5324923058241	15.3933076779422	14.8487265722503	15.2878484451426	14.9189393235263	14.8978227713488	15.0965269611573	14.9176903649673	14.9577448552499
Q13813	SPTAN1	Spectrin alpha chain, non-erythrocytic 1	Cytoplasm	Nuclear export signal	-0.159499470159602	5.87900924742257E-06	0.000223882518740797	down	16.3928429816426	16.4908878323509	16.3423409201406	16.3456977935294	16.3929423819159	16.1702011503776	16.2796102275655	16.2859133203678	16.1980469487141	16.2334429117563
Q9HD15	SRA1	Steroid receptor RNA activator 1	Cytoplasm	NA	-0.219369123749494	0.000243480874452695	0.00295633235368472	down	16.9278888801107	16.7505772604811	16.8609276126124	17.0997639972711	16.9097894376188	16.7482740356189	16.6736624659532	16.6921947085477	16.6475500453573	16.6904203138693
P19623	SRM	Spermidine synthase	Cytoplasm	Nuclear export signal	-0.297254231891728	0.00395896505146198	0.0207227276005122	down	17.1522717669217	17.2752479098074	17.1638395207836	16.6762701907329	17.0669073470614	16.6528545936446	16.676753306914	16.9096713813625	16.8393331787575	16.7696531151697
P61011	SRP54	Signal recognition particle 54 kDa protein	Cytoplasm	Nuclear export signal	-0.097729712388146	0.0104781341157121	0.0411978987443574	down	16.1400518911748	16.1396736369469	15.9628222806721	16.0309851005106	16.0683832273261	15.9303002663402	15.9885424434882	15.9282134696385	16.0355578802849	15.970653514938
Q9UEW8	STK39	STE20/SPS1-related proline-alanine-rich protein kinase	Cytoplasm	Nuclear export signal	-0.678149531238713	0.0062103596224321	0.0283049082791617	down	14.9086354764388	14.4747663682818	15.0639930927842	14.5159797356721	14.7408436682942	13.4634326322991	14.2709262702096	14.5518792315673	13.964538414146	14.0626941370555
Q9Y3F4	STRAP	Serine-threonine kinase receptor-associated protein	Cytoplasm	Nuclear export signal	-0.149043668823016	0.00101731912666203	0.00772221244544524	down	17.3107483373678	17.3959325416007	17.3050141160098	17.190347844755	17.3005107099333	17.1180157467582	17.1415562377479	17.1798702335632	17.166425946372	17.1514670411103
Q9Y2Z0	SUGT1	Protein SGT1 homolog	Cytoplasm	Nuclear export signal	-0.172845469981629	0.00159881595689604	0.0107241334467272	down	17.073901010346	16.9513552571929	17.0613862904814	16.7351056088016	16.9554370417055	16.7531903176532	16.8127275164921	16.8144496542297	16.7499987985203	16.7825915717238
P37802	TAGLN2	Transgelin-2	Cytoplasm	Nuclear export signal	-0.363774669045015	3.69580981685047E-06	0.000164232548736293	down	19.3438044409965	19.1391226553883	19.373344134057	19.1779252685764	19.2585491247546	18.785434265909	18.9967249233102	18.9165341473353	18.8804044862839	18.8947744557096
Q9UGI8	TES	Testin	Cytoplasm	Nuclear localization signal|Nuclear export signal	-0.120610660751986	0.000301826290672658	0.00346485351152314	down	16.6060129670111	16.4702985524868	16.6415086981178	16.4493031092288	16.5417808317111	16.4291707332955	16.438929417535	16.4235296366145	16.3930508963915	16.4211701709591
Q9NWX6	THG1L	Probable tRNA(His) guanylyltransferase	Cytoplasm	Mitochondrial transit peptide	-2.34553825404367	0.000728465585313698	0.00615373106326383	down	14.8541233273145	14.736407791322	14.7271509628969	14.1130499908	14.6076830180833	NA	NA	12.3130963367649	12.3525169133954	12.3328066250801
O43617	TRAPPC3	Trafficking protein particle complex subunit 3	Cytoplasm	Nuclear export signal	-0.393908683771162	0.0127394086228723	0.0464498437480112	down	17.3656487684132	17.3270683447568	17.3639316123731	16.5041044499783	17.1401882938803	16.5032506669715	16.6646154419061	16.9522007066649	16.8650516248942	16.7462796101092
P19474	TRIM21	E3 ubiquitin-protein ligase TRIM21	Cytoplasm	NA	-0.183707993681972	0.00856897170803395	0.0356917828200836	down	15.5647685739671	15.6826992310317	15.4096138926069	15.2963746250052	15.4883640806527	15.2152702541703	15.2777317583873	15.4502635010499	15.2753588342757	15.3046560869708
Q6ZMU5	TRIM72	Tripartite motif-containing protein 72	Cytoplasm	Nuclear export signal	-0.540636857822823	0.00110001603267551	0.00817538047978001	down	15.2045600173454	15.1469946887351	14.8344536971696	14.6306093639074	14.9541544417894	14.0993446202011	14.4641815682049	14.7149797477785	14.3755643996816	14.4135175839665
Q9Y4A5	TRRAP	Transformation/transcription domain-associated protein	Cytoplasm	Nuclear export signal	-1.10487810632507	0.00154018562743441	0.0104171197685666	down	12.5863864749817	12.4390666498055	12.9342536024955	12.7521993029345	12.6779765075543	10.6594040229949	11.8300591276268	11.9125460193854	11.7917693705167	11.548444635131
P68363	TUBA1B	Tubulin alpha-1B chain	Cytoplasm	Nuclear export signal	-0.380115848672912	0.0106400532108695	0.0417575593353902	down	18.8462795001448	18.9295271866396	18.51202044037	17.9509046942873	18.5596829553604	18.1080907463258	17.9846049024317	18.3236628311908	18.3019099468018	18.1795671066875
Q13509	TUBB3	Tubulin beta-3 chain	Cytoplasm	Nuclear export signal	-0.437416833576672	0.00869381618066467	0.035937809909608	down	18.218664678423	18.3458862591544	17.9522926924261	17.8108516254207	18.0819238138561	17.6396047455407	17.3576947728999	18.1942415877011	17.3864868149759	17.6445069802794
P68371	TUBB4B	Tubulin beta-4B chain	Cytoplasm	Nuclear export signal	-0.353779401312167	0.00818875543330888	0.034759433510941	down	19.5168727467608	19.5504662054406	19.1267097399321	18.7261549951714	19.2300509218263	18.8391518024942	18.6860006450316	19.0322759066448	18.9476577278858	18.8762715205141
P23258	TUBG1	Tubulin gamma-1 chain	Cytoplasm	Nuclear export signal	-0.211763049615476	0.00906555425626787	0.0368671634482734	down	15.232614915343	15.2168649125237	15.151230350648	15.0444805465138	15.1612976812571	14.8343567265029	14.9666521498655	14.9906357235208	15.0064939266772	14.9495346316416
Q96CW5	TUBGCP3	Gamma-tubulin complex component 3	Cytoplasm	NA	-0.245785647821291	0.000223395158025497	0.00280295218863756	down	15.3641340840504	15.4197073469744	15.2620900341134	15.141010558741	15.2967355059698	14.8781855901938	15.1064968072837	15.1362514341407	15.082865600976	15.0509498581486
Q9BRA2	TXNDC17	Thioredoxin domain-containing protein 17	Cytoplasm	Nuclear export signal	-0.520783466291188	6.88534226900295E-06	0.00024892262813192	down	18.3561295277052	18.2370404263358	18.5320551539878	18.1900107221944	18.3288089575558	17.6673287835425	17.8607168371543	17.9193372869642	17.7847190573974	17.8080254912646
P61077	UBE2D3	Ubiquitin-conjugating enzyme E2 D3	Cytoplasm	Nuclear export signal	-0.456732912752132	0.0109294090402257	0.0423862354232751	down	18.5846599731272	18.4726612647951	18.7505039500785	17.7197170339731	18.3818855554935	17.5894509521971	17.9556137181212	18.0800128218055	18.0755330788416	17.9251526427413
P68036	UBE2L3	Ubiquitin-conjugating enzyme E2 L3	Cytoplasm	Nuclear export signal	-0.294084166355941	0.000445264404077328	0.00449053888367348	down	19.0548143694262	18.8588449463327	19.220073453392	19.2565128102872	19.0975613948595	18.7330429925017	18.9202650088428	18.8624767596734	18.6981241529966	18.8034772285036
P61081	UBE2M	NEDD8-conjugating enzyme Ubc12	Cytoplasm	Nuclear export signal	-0.375457987994775	0.0109861304511265	0.0425675136280706	down	18.7255689693897	18.5550656113574	18.8223920982594	17.8963970739134	18.49985593823	17.9144003349904	18.1080919985847	18.2468470419429	18.2282524254229	18.1243979502352
P61088	UBE2N	Ubiquitin-conjugating enzyme E2 N	Cytoplasm	Nuclear export signal	-0.309741236085511	0.0088965056045085	0.0364577261372077	down	19.6365352980379	19.4133656515575	19.6377263947741	18.957697635204	19.4113312448934	18.9889677544049	19.0267915817591	19.2109537462696	19.1796469527979	19.1015900088079
P15374	UCHL3	Ubiquitin carboxyl-terminal hydrolase isozyme L3	Cytoplasm	Nuclear export signal	-0.283719557180824	0.00066638774733363	0.00581351764851792	down	17.1177637415819	17.0844411566662	17.2278336288834	16.7724762581092	17.0506286963102	16.6801734044569	16.7805439901893	16.779237931366	16.8276812305052	16.7669091391293
Q9BTM9	URM1	Ubiquitin-related modifier 1	Cytoplasm	NA	-0.466530279907355	3.17350724587939E-06	0.000147154151205668	down	16.7388789595154	16.3999686203632	16.6780592622924	16.4817623760045	16.5746673045439	16.0544836699917	16.2012712455941	16.1757580806916	16.0010351022689	16.1081370246366
A4D1P6	WDR91	WD repeat-containing protein 91	Cytoplasm	Nuclear export signal	-0.252655218437148	0.00446233689586162	0.0224750049560161	down	15.0615226681172	14.9812014532228	14.9015707448349	14.5808056587578	14.8812751312332	14.5041570970594	14.598636842596	14.7966901560936	14.6149955554352	14.628619912796
P62258	YWHAE	14-3-3 protein epsilon	Cytoplasm	Nuclear export signal	-0.201202019494097	0.0089188861387619	0.0364793559616091	down	19.7829023563761	19.7836813342833	19.781559055286	19.4630218105132	19.7027911391146	19.3658935700291	19.5148213932507	19.591083794275	19.5345577209273	19.5015891196205
Q9H900	ZWILCH	Protein zwilch homolog	Cytoplasm	Nuclear export signal	-2.07772568052557	0.000757961591876466	0.00629078628588522	down	10.3516288038181	10.7341159515	10.1394055985632	7.75420205947581	9.74483810333924	6.72681659033818	7.32389933617544	8.37401123695088	8.24372252779017	7.66711242281367
P21439	ABCB4	Phosphatidylcholine translocator ABCB4	Cell membrane|Lysosome/Vacuole	Transmembrane domain	-0.565122749646365	0.00236502972918906	0.0143312738987508	down	15.0853562076129	14.6165577955219	14.7600888726662	14.6590650692895	14.7802669862726	13.9297270205725	14.4223758044687	14.5837039374585	13.9247701840054	14.2151442366263
Q93050	ATP6V0A1	V-type proton ATPase 116 kDa subunit a 1	Cell membrane|Lysosome/Vacuole	Transmembrane domain	-2.29925960387907	0.000581082906107033	0.00536558371742988	down	14.9522909239003	14.8269673319787	14.4661620438406	14.3581591358241	14.6508948588859	13.6804159063907	10.9848813285448	13.2162579886175	11.5050540546092	12.3466523195405
Q8NCG7	DAGLB	Diacylglycerol lipase-beta	Cell membrane|Lysosome/Vacuole	Transmembrane domain	-0.372858847004416	0.0140406567493288	0.0496662037252375	down	14.0652215135824	13.98548157352	13.7112516098311	13.4280354587671	13.7974975389251	13.3551877566419	13.1404530193513	13.6984267609317	13.5044872307581	13.4246386919207
P20339	RAB5A	Ras-related protein Rab-5A	Cell membrane|Lysosome/Vacuole	NA	-0.48376349673531	0.0000324398933702064	0.000706064209782145	down	18.3621633289087	18.3867061494406	18.2047823651589	17.8820582881739	18.2089275329205	17.6240909718517	17.6138232399898	17.9074136353033	17.7553282975961	17.7251640361852
O15498	YKT6	Synaptobrevin homolog YKT6	Cell membrane|Lysosome/Vacuole	NA	-0.303887696091987	0.00422899652688713	0.0215674137851031	down	17.6764074279918	17.4203423488762	17.6420742974428	17.069765842303	17.4521474791535	17.0248984049924	17.1195905363976	17.1960323519986	17.2525178388574	17.1482597830615
Q92930	RAB8B	Ras-related protein Rab-8B	Cell membrane|Golgi apparatus	NA	-0.261977833318856	0.00400353126251218	0.0208535584442942	down	16.4084544306451	16.4383797328073	16.1147669898425	16.1761590255031	16.2844400446995	15.9762094218825	15.8541838060152	16.1972925480513	16.0621630695737	16.0224622113806
Q9BSJ8	ESYT1	Extended synaptotagmin-1	Cell membrane|Endoplasmic reticulum	Signal peptide|Transmembrane domain	-0.166251251645494	6.78194304715163E-07	0.0000535773500724979	down	16.1219961074871	15.9747532099535	16.0692650043766	15.9832751560971	16.0373223694786	15.9491793099007	15.8293566734548	15.8065472819182	15.8992012060586	15.8710711178331
A0A140TA64	LOC100996750	Keratin-associated protein 4-6-like	Cell membrane	Nuclear localization signal	-2.45694846495205	0.00553860388169669	0.026107938297589	down	14.1943310191627	9.62065481254258	9.59067951018628	9.88193974151406	10.8219012708514	8.0584901553784	8.5716488171195	8.78383128233326	7.89260964350578	8.32664497458423
P42858	HTT	Huntingtin	NA	NA	-0.257342219812513	0.0873149459817764	0.177205309019152	NS	15.0060456552361	15.2728369823319	14.9493309071867	14.6099851525143	14.9595496743173	14.2375921407672	14.8248988694692	14.8893142652221	14.8570245425605	14.7022074545048
O00453	LST1	Leukocyte-specific transcript 1 protein	NA	NA	-0.168058698363165	0.215511570608023	0.334926178584272	NS	15.2375354885353	15.2503201575112	15.0812485227337	14.3599749261824	14.9822697737406	14.6474337333925	14.7497821697974	14.9036407319513	14.9559876663686	14.8142110753775
Q8IWV7	UBR1	E3 ubiquitin-protein ligase UBR1	NA	NA	-0.314215744516211	0.174452088336466	0.287451760851049	NS	14.1905349118157	14.257453125226	14.2647415744994	13.1015599417252	13.9535723883166	13.3228503802709	13.4290189741807	13.9764392947608	13.8291179259892	13.6393566438004
Q15067	ACOX1	Peroxisomal acyl-coenzyme A oxidase 1	Peroxisome	Peroxisomal targeting signal	-0.177752992726292	0.0585331594974279	0.133816965924988	NS	14.5255521443363	14.4894982423178	14.5547727034453	14.3797587960537	14.4873954715383	14.2904346264092	14.1049037930292	14.573016584507	14.2702149113028	14.309642478812
P04040	CAT	Catalase	Peroxisome	Peroxisomal targeting signal	0.248725277667305	0.0363760352309463	0.0962059307471898	NS	18.8554114796563	19.168513085539	18.905462279497	19.57839526603	19.1269455276806	19.5082953435674	19.3877118460512	19.3507143405762	19.2559616911969	19.3756708053479
Q13011	ECH1	Delta(3,5)-Delta(2,4)-dienoyl-CoA isomerase, mitochondrial	Peroxisome	Peroxisomal targeting signal	0.151251182763335	0.291370762566549	0.415437056520354	NS	16.8716771369062	16.8467079892311	16.6620013300086	17.5245429773945	16.9762323583851	17.464803917664	17.0715246362436	17.0623419847372	16.9112636259491	17.1274835411485
Q9Y2Q3	GSTK1	Glutathione S-transferase kappa 1	Peroxisome	Peroxisomal targeting signal	-0.39929150571108	0.0228045172480664	0.0688493068508502	NS	15.7403767718403	15.4063090689418	15.7578917714923	14.7505197874946	15.4137743499423	14.7008145549012	14.9081715966452	15.3081978505545	15.1407473748237	15.0144828442312
P51659	HSD17B4	Peroxisomal multifunctional enzyme type 2	Peroxisome	Peroxisomal targeting signal	-0.00992564435779286	0.882107355914959	0.914920977469782	NS	15.9859158194894	15.682536045685	15.7650782074123	15.5668565287019	15.7500966503222	15.5753077834924	15.7292138888992	15.8549112298759	15.8012511215899	15.7401710059644
O75874	IDH1	Isocitrate dehydrogenase [NADP] cytoplasmic	Peroxisome	Peroxisomal targeting signal	0.205795122893672	0.0770516616415664	0.162785280636283	NS	18.704028148542	19.0597999348015	18.7083559658212	19.1915127432198	18.9159241980961	19.2520074444216	19.0769630825995	19.2122737077865	18.9456330491518	19.1217193209898
A8MXV4	NUDT19	Acyl-coenzyme A diphosphatase NUDT19	Peroxisome	Peroxisomal targeting signal	-0.973760133428063	0.0866098860197788	0.176361705852208	NS	13.7567531530314	13.49759820229	13.8712472680409	12.1548220770367	13.3201051750997	11.6923709623625	11.6443298792391	13.3962499697362	12.6524293553489	12.3463450416717
P52758	RIDA	2-iminobutanoate/2-iminopropanoate deaminase	Peroxisome	Peroxisomal targeting signal	0.0480779096353029	0.373459832658552	0.497402324733495	NS	17.5345033419358	17.5884749572581	17.6747165112491	17.429273453973	17.556742066104	17.4552721921063	17.5381711814437	17.6368859031966	17.7237377877485	17.5885167661238
Q9BQ52	ELAC2	Zinc phosphodiesterase ELAC protein 2	Nucleus|Mitochondrion	Mitochondrial transit peptide	-0.158731331334666	0.0317596053872706	0.0875259749740244	NS	15.7046483564706	15.707359153271	15.6094888772106	15.4005278980622	15.6055060712536	15.304494473039	15.3357720929646	15.5673963884924	15.5794360051796	15.4467747399189
Q9Y606	PUS1	Pseudouridylate synthase 1 homolog	Nucleus|Mitochondrion	Mitochondrial transit peptide	-0.0492372425970773	0.611264453593546	0.707256349072435	NS	14.1994010676338	14.3552102295175	14.1053739332908	14.0814026502963	14.1853469701846	14.0647868285943	14.0205468941937	14.423047534378	14.0360576531841	14.1361097275876
Q32P41	TRMT5	tRNA (guanine(37)-N1)-methyltransferase	Nucleus|Mitochondrion	Mitochondrial transit peptide	0.0650052118830509	0.126935645184082	0.230428707385231	NS	16.2584810653724	16.1685181725554	16.1047385664795	16.0603766835249	16.1480286219831	16.1659011578657	16.2015333181262	16.3025788197874	16.182122039685	16.2130338338661
P50402	EMD	Emerin	Nucleus|Endoplasmic reticulum	Transmembrane domain	0.00798368786446345	0.893698721211654	0.922681206362274	NS	16.6724355680066	16.4873919038097	16.7936645368342	16.8139497650882	16.6918604434347	16.7944366847078	16.7579852436133	16.6217136709126	16.6252409259628	16.6998441312991
Q8NC56	LEMD2	LEM domain-containing protein 2	Nucleus|Endoplasmic reticulum	Signal peptide|Transmembrane domain	0.22315880422202	0.201725027728168	0.320396496429317	NS	16.6026536216586	16.3142854008938	16.5904790041648	17.5608102672349	16.767057073488	17.1990356540015	17.0348097688412	16.7876869279297	16.9393311600677	16.99021587771
Q9Y2U8	LEMD3	Inner nuclear membrane protein Man1	Nucleus|Endoplasmic reticulum	Signal peptide|Transmembrane domain	0.0755128677364016	0.630787955876135	0.721819050366844	NS	14.9313728455377	14.9553238336158	15.1234438290672	15.9359553793022	15.2365239718807	15.4417520384849	15.4327155177854	15.1097766250577	15.2639031771406	15.3120368396171
Q15018	ABRAXAS2	BRISC complex subunit Abraxas 2	Nucleus	Nuclear export signal	0.0100496794504199	0.75892857789203	0.827393128874879	NS	15.2947500739884	15.4519929455351	15.3713067915635	15.3052894971811	15.355834827067	15.3866422745688	15.3176167469188	15.4356226096128	15.3236563949692	15.3658845065174
Q9UKV3	ACIN1	Apoptotic chromatin condensation inducer in the nucleus	Nucleus	Nuclear localization signal	0.191622660633396	0.019922408949488	0.0628152228961685	NS	16.3795850916483	16.4583483744277	16.4411526642711	16.8599841233768	16.534767563431	16.8438388278621	16.7533728014484	16.6659739118474	16.6423753550997	16.7263902240644
Q9H2P0	ADNP	Activity-dependent neuroprotector homeobox protein	Nucleus	Nuclear localization signal	0.105680320374555	0.0799293990900871	0.166656313058803	NS	15.2889736548642	15.2394870226757	15.3314876005682	15.5978733827138	15.3644554152054	15.581014311369	15.5058707279772	15.3958741206214	15.3977837823523	15.47013573558
Q6ZN18	AEBP2	Zinc finger protein AEBP2	Nucleus	Nuclear localization signal	0.5888520351519	0.0159895627720354	0.0539298898946592	NS	10.5985506322534	11.5753629135959	11.8090311177834	12.1641045412421	11.5367623012187	12.1846971617999	12.0632565191032	12.3173320028169	11.9371716617625	12.1256143363706
P51825	AFF1	AF4/FMR2 family member 1	Nucleus	Nuclear localization signal	0.178869847061936	0.143122986976302	0.250435874668131	NS	15.9548242248656	16.1511601564102	16.0193951002307	16.5178655631149	16.1608112611554	16.5181690526653	16.329723334606	16.492639237714	16.0181928078838	16.3396811082173
Q9UHB7	AFF4	AF4/FMR2 family member 4	Nucleus	Nuclear localization signal	0.0206589024728707	0.859838525805152	0.899014978779305	NS	14.0880724807339	13.7571360143674	14.1089980807798	14.5721219078473	14.1315821209321	14.2929486039325	14.1845331059988	13.9384389559708	14.1930434277178	14.152241023405
Q8WYP5	AHCTF1	Protein ELYS	Nucleus	Nuclear localization signal	0.265406790556085	0.0549918140513141	0.128194032099949	NS	14.21122343172	14.2193321525262	14.3561264863705	15.0820048119954	14.467171720653	14.8917530152563	14.8594704147218	14.5795471034771	14.5995435113813	14.7325785112091
O43823	AKAP8	A-kinase anchor protein 8	Nucleus	Nuclear localization signal	0.304042126035098	0.0612123047308726	0.137727685644463	NS	14.4844427525643	14.6528701908945	14.6497662328701	15.5462622654117	14.8333353604352	15.1164382478676	15.3335376050954	15.0912064619713	15.0083276309468	15.1373774864703
Q15699	ALX1	ALX homeobox protein 1	Nucleus	Nuclear export signal	-0.302030258680299	0.0183145881917144	0.0591894191104951	NS	13.4827689571167	13.4267961349335	13.7947191500766	14.1890938712513	13.7233445283445	13.5406045462996	13.4777454326116	13.2856977336108	13.381209366135	13.4213142696643
Q9UJX5	ANAPC4	Anaphase-promoting complex subunit 4	Nucleus	Nuclear export signal	-0.217262729909592	0.202630478108097	0.321226911783404	NS	15.2785396925229	15.0368041743923	15.0356891396234	14.1441313747722	14.8737910953277	14.5122894284001	14.6186359782868	14.8576227424701	14.6375653125155	14.6565283654181
P39687	ANP32A	Acidic leucine-rich nuclear phosphoprotein 32 family member A	Nucleus	Nuclear localization signal	-0.133270731149722	0.124020358337245	0.227264110252014	NS	18.6469824782872	18.7445321910026	18.7439810792989	18.2461704460395	18.595416548657	18.3459757820015	18.4338097411466	18.5232273937333	18.5455703531478	18.4621458175073
O14617	AP3D1	AP-3 complex subunit delta-1	Nucleus	Nuclear localization signal	-0.258919692074111	0.0174615755443261	0.0573891227057745	NS	15.7968405479974	15.7831542986337	15.6159223565058	15.1354181196221	15.5828338306898	15.2384168182211	15.2043997263851	15.3913757674761	15.4614642423803	15.3239141386157
P27695	APEX1	DNA-(apurinic or apyrimidinic site) endonuclease	Nucleus	Nuclear localization signal	-0.0754276023629021	0.121290417495027	0.223124157409997	NS	17.318302107838	17.5215555939619	17.5093452275649	17.2171856993907	17.3915971571889	17.1955238665929	17.3051794583023	17.3809432096898	17.3830316847189	17.316169554826
Q9BZZ5	API5	Apoptosis inhibitor 5	Nucleus	Nuclear localization signal	-0.0757863835379613	0.451143836204885	0.571430999183504	NS	17.6909033127259	17.6744578141231	17.6992763083645	17.003019397607	17.5169142082051	17.3093767793183	17.4143959792433	17.5357897945598	17.5049487455474	17.4411278246672
Q9NWB6	ARGLU1	Arginine and glutamate-rich protein 1	Nucleus	Nuclear localization signal	0.0900920593670165	0.206395194575325	0.325021004082073	NS	17.2857910502489	17.5056711373937	17.3346033895805	17.7029057951237	17.4572428430867	17.5881517643904	17.4980398696033	17.6358847246821	17.4672632511391	17.5473349024537
Q68CP9	ARID2	AT-rich interactive domain-containing protein 2	Nucleus	Nuclear localization signal|Nuclear export signal	-0.0143777212970644	0.827081531775046	0.87691002287063	NS	15.2867822647294	15.2485774642316	15.3116893199403	15.6921577206461	15.3848016923869	15.3835397044432	15.4485013309542	15.3297427252109	15.3199121237509	15.3704239710898
Q8IVW6	ARID3B	AT-rich interactive domain-containing protein 3B	Nucleus	NA	-1.60122165158875	0.0233058488170381	0.0697214243011814	NS	12.2638396283091	12.8008405507948	12.0530352124755	13.735016663884	12.7131830138659	11.3648554400402	11.4333244245018	10.5377042222892	NA	11.1119613622771
P29374	ARID4A	AT-rich interactive domain-containing protein 4A	Nucleus	Nuclear localization signal	0.0898983640567977	0.464511191585525	0.583683282269175	NS	12.456778363398	12.628345630825	12.720689618705	13.3026158703575	12.7771073708214	12.8118933927451	12.9787206015043	12.9529009527497	12.7245079925136	12.8670057348782
Q8N3C0	ASCC3	Activating signal cointegrator 1 complex subunit 3	Nucleus	Nuclear localization signal	-0.258090047415736	0.46033433164264	0.58031508829418	NS	12.5147475190429	12.1943455823119	12.2947606303437	11.258048972711	12.0654756761024	11.2741584231976	11.5122725216949	12.2202899752644	12.2228215945897	11.8073856286867
Q76L83	ASXL2	Putative Polycomb group protein ASXL2	Nucleus	Nuclear localization signal	0.245932742712295	0.355004869842896	0.480320575562891	NS	12.7962215413104	13.7921474020401	13.6370835605987	14.3399380242452	13.6413476320486	14.2645988184306	13.9569336953454	13.9275955079643	13.3999934773032	13.8872803747609
Q6PL18	ATAD2	ATPase family AAA domain-containing protein 2	Nucleus	Nuclear localization signal	0.337258268780813	0.0510527362403492	0.121928010066156	NS	12.8974617349005	13.0227524002278	13.3357655594056	13.9914343518536	13.3118535115969	13.9007182739785	13.8053779805726	13.4406679241117	13.449682942848	13.6491117803777
P15336	ATF2	Cyclic AMP-dependent transcription factor ATF-2	Nucleus	Nuclear localization signal	0.882799897635239	0.0229121828874583	0.0690278052245037	NS	8.1769304061932	8.79111418186259	9.16015654721604	10.368438816596	9.12415998796695	9.82342084987748	9.87936633261832	9.74673310149624	10.5783192584167	10.0069598856022
Q6VMQ6	ATF7IP	Activating transcription factor 7-interacting protein 1	Nucleus	Nuclear localization signal	-0.0151853250543716	0.862367418745801	0.899967931476885	NS	14.5679547992085	14.6444963622178	14.6393253079197	15.0940354029781	14.736452968081	14.5664578278792	14.8183156315126	14.8241619976124	14.6761351151022	14.7212676430266
P46100	ATRX	Transcriptional regulator ATRX	Nucleus	Nuclear localization signal	0.262549139472866	0.0621647013602882	0.13935607777351	NS	12.8426170394058	12.9681735338847	13.3292244946744	13.6110820096441	13.1877742694022	13.2374523483016	13.6565486755413	13.4249760942557	13.4823165174019	13.4503234088751
Q92560	BAP1	Ubiquitin carboxyl-terminal hydrolase BAP1	Nucleus	Nuclear localization signal	0.119862591756852	0.697071401033489	0.77825349301462	NS	13.7801982886668	13.6261301934218	13.7778379587232	14.473817505831	13.9144959866607	14.5788701452272	14.0536114102578	14.1076739229487	12.7862760085315	13.8816078717413
Q8IXM2	BAP18	Chromatin complexes subunit BAP18	Nucleus	Nuclear localization signal	0.113038344750866	0.0750127386289754	0.159603163586638	NS	16.2306987498654	16.2534593634998	16.1986011746386	16.6005437810611	16.3208257672662	16.4115542968772	16.4966891382273	16.4496357736586	16.3775772393053	16.4338641120171
Q99728	BARD1	BRCA1-associated RING domain protein 1	Nucleus	Nuclear localization signal	0.157770908215713	0.136495665171448	0.242217349260149	NS	15.898859306229	16.3164917436041	15.6654750430737	16.1163827572093	15.999302212529	16.0943780094645	16.2674880471802	16.366062912774	15.9003635135603	16.1570731207447
Q9P287	BCCIP	BRCA2 and CDKN1A-interacting protein	Nucleus	Nuclear localization signal	-0.0188059426446827	0.720239286111254	0.796614154666997	NS	16.2571955479504	16.1994043261622	16.1724657804751	15.945450363048	16.1436290044089	16.1222386882013	16.0713804360215	16.1403488706818	16.1653242521523	16.1248230617642
Q4VC05	BCL7A	B-cell CLL/lymphoma 7 protein family member A	Nucleus	Nuclear localization signal	0.310844202160467	0.199574045038986	0.318036188321372	NS	7.73625619279844	7.69782977421158	7.85619260840226	8.42829212658111	7.92964267549835	8.2948716131999	8.22845616951555	8.12988224421554	8.39062603943831	8.26095901659232
Q9NYF8	BCLAF1	Bcl-2-associated transcription factor 1	Nucleus	Nuclear localization signal	0.309778529480685	0.0178086235721264	0.0582604203670946	NS	15.7587910156109	15.8923924609235	16.0390893554123	16.619435918381	16.0774271875819	16.5173610241118	16.4101520837854	16.2892092338124	16.3321005265409	16.3872057170626
Q5T5X7	BEND3	BEN domain-containing protein 3	Nucleus	Nuclear localization signal	0.513280862632798	0.0212487395941103	0.0654019647247292	NS	12.8604519054058	11.8733762697314	13.4050198434647	13.4077817345811	12.8866574382958	13.5174436918658	13.3877425141218	13.504641196843	13.1899258008836	13.3999383009285
Q8NFC6	BOD1L1	Biorientation of chromosomes in cell division protein 1-like 1	Nucleus	Nuclear localization signal	0.125371419860688	0.208486890074125	0.327107419292468	NS	14.478179621728	14.4696201321372	14.5592109225448	15.1461108209181	14.663280374332	14.8373423051876	14.8586906664992	14.7777768733273	14.6807973317568	14.7886517941927
Q12830	BPTF	Nucleosome-remodeling factor subunit BPTF	Nucleus	Nuclear localization signal	0.135627743036301	0.0905375500529457	0.18141530696377	NS	15.1805357276341	15.1458093644561	15.2327495579826	15.6739327506687	15.3082568501854	15.5059008414772	15.4711661366867	15.4399111101715	15.3585602845513	15.4438845932217
P38398	BRCA1	Breast cancer type 1 susceptibility protein	Nucleus	Nuclear localization signal	0.291255031702406	0.055148821056997	0.128489825575723	NS	13.8887200232484	13.8708363241306	14.1357214454798	14.8253891642985	14.1801667392893	14.6102788565634	14.5830704861064	14.3237231101558	14.3686146311415	14.4714217709917
Q15059	BRD3	Bromodomain-containing protein 3	Nucleus	Nuclear localization signal	0.254308188197344	0.0162710448237693	0.0544410017397645	NS	14.4388037802157	14.6739952589457	14.7987748191807	15.1301611980586	14.7604337641002	15.0034895177713	15.1279534809117	15.0207607739375	14.9067640365696	15.0147419522975
O60885	BRD4	Bromodomain-containing protein 4	Nucleus	Nuclear localization signal	0.129807337019962	0.118865704378646	0.219991798212279	NS	15.98390676533	16.1393272727229	16.0815742237261	16.4902819197497	16.1737725453822	16.3836143245742	16.3920333713739	16.2049924306546	16.2336794030058	16.3035798824021
Q9H0E9	BRD8	Bromodomain-containing protein 8	Nucleus	Nuclear localization signal|Nuclear export signal	0.163082558776734	0.12661502732942	0.230077586893556	NS	15.0975575257614	14.8804491847081	14.8741698603304	15.4259651186825	15.0695354223706	15.4514988241105	15.2938351842521	15.2746986522558	14.910439263971	15.2326179811473
P55201	BRPF1	Peregrin	Nucleus	Nuclear localization signal	0.393640804266113	0.354545049600571	0.480002913867355	NS	8.05797230696498	8.80737881010025	10.3991783618723	10.8954866368514	9.54000402894723	10.2812657658532	10.3913696076926	9.92651679968048	10.0131573450176	10.153077379561
P41223	BUD31	Protein BUD31 homolog	Nucleus	NA	-0.0116629887574771	0.817671622313413	0.870306172851551	NS	15.7170659426602	15.6338763248475	15.4510032503072	15.784921029329	15.646716636786	15.7374321740443	15.5593389161307	15.6121035442967	15.6313399576426	15.6350536480286
Q6ZRI6	C15orf39	Uncharacterized protein C15orf39	Nucleus	Nuclear localization signal	0.00621757186260737	0.98182398163142	0.986454709144731	NS	11.5379852518439	11.1822983214176	12.681161142244	12.8336064599079	12.0587627938533	12.2180590585846	12.0997682968901	11.9483474956312	11.9937466117579	12.064980365716
Q8N6N3	C1orf52	UPF0690 protein C1orf52	Nucleus	Nuclear localization signal	0.115071900029498	0.368925734144945	0.493056761235067	NS	15.3443017272392	15.4659116873652	15.4785678187794	16.2243812869913	15.6282906300938	15.8362883356342	15.810387581274	15.7420693401084	15.5847048634765	15.7433625301233
Q9BVC5	C2orf49	Ashwin	Nucleus	Nuclear localization signal	0.235132910642936	0.201969076421241	0.320655035360259	NS	15.4189705840476	15.7052629430987	15.8813954599648	16.6789197170704	15.9211371760454	16.39782659674	16.2054440852772	16.1074109473578	15.9143987173782	16.1562700866883
Q8IXQ3	C9orf40	Uncharacterized protein C9orf40	Nucleus	Nuclear localization signal	0.0844156402788166	0.563125878265403	0.664166647090482	NS	14.1000894002141	14.0068366627893	14.3059432446444	14.81034274128	14.3058030122319	14.6703375826478	14.5879171280242	14.1388092206263	14.1638106787449	14.3902186525108
Q9NZ63	C9orf78	Telomere length and silencing protein 1 homolog	Nucleus	Nuclear localization signal	0.179628495241522	0.258658552242759	0.381548196358095	NS	14.770171656376	14.7461669391569	14.8542888060853	15.7388293105112	15.0273641780324	15.3771027225564	15.3107764469705	15.0437391580419	15.096352365527	15.2069926732739
Q9Y6J0	CABIN1	Calcineurin-binding protein cabin-1	Nucleus	Nuclear localization signal	0.061932859383118	0.605644130799718	0.701705014120477	NS	13.8012413459974	13.6699363857884	14.045652280789	14.5666769213492	14.020876733481	14.2323956611901	14.0732462711885	14.0430726879701	13.9825237511078	14.0828095928641
Q8WUQ7	CACTIN	Cactin	Nucleus	Nuclear localization signal	-0.0383988981389063	0.792472199367295	0.851915339972769	NS	14.6429272352498	14.9100988482393	14.6568780519976	15.2908140621726	14.8751795494148	14.6476101304455	14.9313778103654	15.0457941679002	14.7223404963926	14.8367806512759
Q9UKL3	CASP8AP2	CASP8-associated protein 2	Nucleus	Nuclear localization signal	0.236309982367354	0.0988068352189146	0.193175966564569	NS	12.7417301653517	12.8158099664063	12.8620935434869	13.3868578671284	12.9516228855933	13.1488523385673	13.4751992771349	13.1589785887518	12.968701267389	13.1879328679607
Q9HC52	CBX8	Chromobox protein homolog 8	Nucleus	Nuclear localization signal	0.248364666707802	0.132645896947081	0.237260962841194	NS	12.8942988875115	12.9167927377226	13.4165352444872	13.9273849469348	13.288752954164	13.5667600517318	13.7469603591105	13.2416974315838	13.593052641061	13.5371176208718
Q8IX12	CCAR1	Cell division cycle and apoptosis regulator protein 1	Nucleus	Nuclear localization signal	0.116716989314318	0.0447770116624069	0.111903182045593	NS	15.5061023229523	15.5606010309305	15.5761396929628	15.8408591926634	15.6209255598773	15.7603349676756	15.749740897393	15.6668595047206	15.7736348269773	15.7376425491916
Q8WUD4	CCDC12	Coiled-coil domain-containing protein 12	Nucleus	Nuclear localization signal	0.106686834390759	0.499051196557053	0.61036479487167	NS	15.1873433359307	15.6166435206126	15.5539065763712	16.2526217290729	15.6526287904969	15.96937839269	15.733692150925	15.6322416469736	15.7019503089621	15.7593156248877
Q8N4S0	CCDC82	Coiled-coil domain-containing protein 82	Nucleus	Nuclear localization signal	0.106931199185798	0.509654212947097	0.618720794659168	NS	13.1353983934337	13.2156166177002	13.098073015313	14.1158909267522	13.3912447382998	13.4703165678549	13.6980888765264	13.4733819654418	13.3509163401193	13.4981759374856
P51946	CCNH	Cyclin-H	Nucleus	Nuclear localization signal	-0.610724640511654	0.184216402033421	0.298355038373035	NS	14.8477535769043	14.6176162675114	15.0384835708107	13.1726532895321	14.4191266761896	13.3298338888907	13.9578103242878	14.3494541657697	14.308780270425	13.9864696623433
O75909	CCNK	Cyclin-K	Nucleus	Nuclear export signal	-0.00579215255360666	0.904129161415212	0.929177307298794	NS	16.2215890388852	16.1107084637716	16.2590095594285	16.1615733139088	16.1882200939985	16.0892200290252	16.2247686162557	16.2746498358043	16.1410732846944	16.1824279414449
O60563	CCNT1	Cyclin-T1	Nucleus	Nuclear localization signal	0.0771972638059762	0.63872930216678	0.729107394504159	NS	14.877062659203	14.7255057342003	15.1341825002323	15.7384283488033	15.1187948106097	15.4981299007008	15.3970616147326	14.9503711586067	14.9384056236229	15.1959920744157
Q8NHZ8	CDC26	Anaphase-promoting complex subunit CDC26	Nucleus	Nuclear localization signal	-0.0380086290892567	0.703804726864714	0.78392453389161	NS	15.4413797786163	15.3325235031877	15.4606284277793	15.9947404164497	15.5573180315083	15.776920891899	15.399490594409	15.4717430671313	15.4290830562365	15.519309402419
Q99459	CDC5L	Cell division cycle 5-like protein	Nucleus	Nuclear localization signal	0.11632164825239	0.294847307484893	0.41850687301223	NS	15.4970009171787	15.4981878291119	15.502021274733	16.1798880229802	15.669274511001	15.8842276607767	15.8946036132119	15.6250482121197	15.7385051509051	15.7855961592534
Q6P1J9	CDC73	Parafibromin	Nucleus	Nuclear localization signal	-0.0929641758308578	0.151373584238953	0.260177159695154	NS	16.686325448879	16.5409732739615	16.6708569903502	17.0279411961786	16.7315242273423	16.6686975195843	16.7128504555978	16.5890045824684	16.5836876483952	16.6385600515114
Q69YH5	CDCA2	Cell division cycle-associated protein 2	Nucleus	Nuclear localization signal	0.0695624801878498	0.602536015736925	0.699433644390128	NS	14.2357928726924	14.1654819530112	14.2922862440094	15.1230167646617	14.4541444585937	14.2734854911767	14.6805694303176	14.5802834602848	14.5604893733471	14.5237069387815
Q96FF9	CDCA5	Sororin	Nucleus	Nuclear localization signal	0.153316948941399	0.294779313098784	0.41850687301223	NS	13.7013324100934	13.9831914362719	14.2858992660573	14.7261313992625	14.1741386279213	14.2813303211653	14.5552933668642	14.3409958788626	14.1322027405587	14.3274555768627
Q14004	CDK13	Cyclin-dependent kinase 13	Nucleus	Nuclear localization signal	0.073998760858455	0.502430107055445	0.613091200428641	NS	14.665970960948	14.7140524768324	14.8159690946623	15.4466118137489	14.9106510865479	15.0681493154215	15.0121695117583	14.9626808264193	14.8955997360264	14.9846498474064
P50613	CDK7	Cyclin-dependent kinase 7	Nucleus	Nuclear localization signal	-0.130086949340761	0.0895633663764377	0.179991624879288	NS	16.3108947862196	16.2012962160773	16.180406726361	15.8609791507716	16.1383942198574	15.999805588879	15.8983381506195	16.0279473812393	16.1071379613287	16.0083072705166
P46527	CDKN1B	Cyclin-dependent kinase inhibitor 1B	Nucleus	Nuclear localization signal|Nuclear export signal	-0.0356742777916708	0.886107183112975	0.917508068728144	NS	11.0317858352395	10.665058162809	10.9509188994332	11.0204437358969	10.9170516583446	10.5716038908954	11.3477921954645	10.682705947588	10.923407488264	10.881377380553
Q9NXV6	CDKN2AIP	CDKN2A-interacting protein	Nucleus	Nuclear localization signal	0.147691788237371	0.0449348494391324	0.11203510678395	NS	14.2886141210104	14.3322360292902	14.372682673324	14.6489813419201	14.4106285413862	14.6791190424857	14.6268109334473	14.4560824316998	14.4712689108614	14.5583203296235
Q9Y232	CDYL	Chromodomain Y-like protein	Nucleus	Peroxisomal targeting signal	0.00448651717405291	0.933532061660976	0.950011396718922	NS	15.482680210196	15.4337551893285	15.346148149778	15.2639994829789	15.3816457580704	15.4048130994136	15.4077116088833	15.3771482596494	15.3548561330314	15.3861322752444
Q03701	CEBPZ	CCAAT/enhancer-binding protein zeta	Nucleus	Nuclear localization signal	0.447286129222045	0.0152792488082976	0.0522704694596611	NS	12.1094062410841	11.7165603001996	12.2377230981685	12.9649839942189	12.2571684084178	12.8926165187926	12.6650745511917	12.4403071407423	12.8198199398328	12.7044545376398
Q03188	CENPC	Centromere protein C	Nucleus	Nuclear localization signal	0.0208676052588129	0.832563980856369	0.879573536981988	NS	14.7604746622583	14.7821887207302	14.9043596555072	15.3439680794806	14.9477477794941	14.9369740601998	15.0823989104119	14.8705119035822	14.9845766648178	14.9686153847529
Q8N2Z9	CENPS	Centromere protein S	Nucleus	Nuclear localization signal	0.191064675698145	0.0448806535232766	0.112018245662193	NS	15.932737760282	15.7158446107024	15.9925420197829	16.3688501285295	16.0024936298242	16.3073509435033	16.1405338016301	16.2088077300798	16.1175407468762	16.1935583055224
Q96BT3	CENPT	Centromere protein T	Nucleus	Nuclear localization signal	0.0764363762645968	0.567426099007955	0.668131310617702	NS	12.6134169488216	11.9889135316228	12.7036722701398	12.8164429106878	12.530611415318	12.7807484426286	12.2784452927196	12.9492666893448	12.4197307416374	12.6070477915826
Q71F23	CENPU	Centromere protein U	Nucleus	Nuclear localization signal	0.136525380841322	0.330532804455022	0.457215610831752	NS	13.9574660227623	14.174163737982	14.2282230354497	14.9610451205229	14.3302244791792	14.6191047775956	14.4842425264564	14.4845480634002	14.2791040726301	14.4667498600205
Q9UEE9	CFDP1	Craniofacial development protein 1	Nucleus	Nuclear localization signal	0.209975730900874	0.253060063579275	0.3757585211379	NS	14.8390119983359	15.2085102823022	15.0974328574006	15.981571519678	15.2816316644291	15.7628270400894	15.5571374994914	15.3019965660475	15.3444684756917	15.49160739533
Q13111	CHAF1A	Chromatin assembly factor 1 subunit A	Nucleus	Nuclear localization signal|Nuclear export signal	0.127049834466938	0.158451783426712	0.268515325388958	NS	15.4468727258316	15.3375628772826	15.4459216648672	15.8750846262111	15.5263604735481	15.7623021004573	15.7821440136973	15.5318905179463	15.5373045999592	15.653410308015
Q96JM3	CHAMP1	Chromosome alignment-maintaining phosphoprotein 1	Nucleus	Nuclear localization signal	0.0654574847369123	0.497015280830358	0.609088210894151	NS	15.6538906007118	15.7334598845034	15.8307535669546	16.3074744009336	15.8813946132759	16.0754304137346	16.002981885169	15.8524854513906	15.856510641757	15.9468520980128
Q12873	CHD3	Chromodomain-helicase-DNA-binding protein 3	Nucleus	Nuclear localization signal	0.168915583776069	0.0324303154990799	0.0888553152980572	NS	14.7725179462449	14.9148812347857	14.8957653411843	15.2223440094802	14.9513771329238	15.1528120971596	15.1204552934648	15.0959944248904	15.1119090512845	15.1202927166998
Q9HCK8	CHD8	Chromodomain-helicase-DNA-binding protein 8	Nucleus	Nuclear localization signal	-0.07887927046048	0.673334390761704	0.757785626084318	NS	12.4408162528974	12.3766021648249	13.0552829445541	13.5927732841401	12.8663686616041	13.2309441773095	12.64081055028	12.5304235455633	13.0891939554193	12.872843057143
Q8IWX8	CHERP	Calcium homeostasis endoplasmic reticulum protein	Nucleus	Nuclear localization signal	0.0549846540765575	0.37205906094873	0.496156284466171	NS	16.2547494440799	16.2837887383597	16.2934329794201	16.6063571723068	16.3595820835416	16.5426682133877	16.4497781404596	16.2490476170481	16.4167729795771	16.4145667376182
Q9NRG0	CHRAC1	Chromatin accessibility complex protein 1	Nucleus	Nuclear localization signal	-0.30810225080528	0.0145926115531931	0.0506938769429332	NS	18.1098212406783	17.8967841171135	18.0174631159704	17.3129570147468	17.8342563721272	17.5148015680995	17.5195113265782	17.4372402997427	17.6330632908675	17.526154121322
Q96RK0	CIC	Protein capicua homolog	Nucleus	Nuclear localization signal	-0.119546378739171	0.615540800781473	0.711625218464435	NS	11.8722413584088	11.4040869987281	11.4744890611194	12.2079482953066	11.7396914283907	11.6573970766028	11.5721602878887	11.4165721799334	11.8344506541812	11.6201450496515
Q9ULV3	CIZ1	Cip1-interacting zinc finger protein	Nucleus	Nuclear localization signal	0.224189060811234	0.0526687815310196	0.124894398005186	NS	13.4935320035969	13.4402009923462	13.645229639804	14.1678627410838	13.6867063442077	13.9645886013368	14.0175522635524	13.7980487368743	13.8633920183123	13.910895405019
Q9BQ75	CMSS1	Protein CMSS1	Nucleus	Nuclear localization signal	-0.239878863993363	0.384691431709055	0.509182019134604	NS	20.146309582823	21.0668906668061	20.5586415049872	20.2816129527655	20.5133636768454	20.308823764768	20.41987870932	19.6584065948667	20.7068301824536	20.2734848128521
Q8N1G2	CMTR1	Cap-specific mRNA (nucleoside-2'-O-)-methyltransferase 1	Nucleus	Nuclear localization signal	-0.0456731565189799	0.53690027081096	0.64356838224168	NS	14.3585364049807	14.2790579627307	14.3123920419551	14.7159985467677	14.4164962391085	14.4418155835828	14.4122825111898	14.3398578719606	14.2893363636251	14.3708230825896
Q9H9A5	CNOT10	CCR4-NOT transcription complex subunit 10	Nucleus	Nuclear localization signal	-0.158160338962029	0.10364308991729	0.200187235395373	NS	15.416646738177	15.5504900224585	15.299855986362	14.7300970566983	15.2492724509239	15.0479562206302	15.0960998699888	15.1591352689893	15.0612570882393	15.0911121119619
Q8NHY2	COP1	E3 ubiquitin-protein ligase COP1	Nucleus	Nuclear export signal	0.131597003531967	0.214280655278263	0.333134575589311	NS	13.4814343030632	13.3397680924148	13.4282877524197	13.6581661310067	13.4769140697261	13.5970763201813	13.7033656234828	13.6453415745586	13.4882607748095	13.6085110732581
Q10570	CPSF1	Cleavage and polyadenylation specificity factor subunit 1	Nucleus	Nuclear localization signal	-0.210315989289315	0.0431203287231634	0.109040499308248	NS	15.5127842105414	15.4863720725829	15.4566272416675	14.9698417593195	15.3564063210278	15.007110063679	15.082335407494	15.2412655561741	15.253650299607	15.1460903317385
Q16630	CPSF6	Cleavage and polyadenylation specificity factor subunit 6	Nucleus	Nuclear localization signal	0.250785648464383	0.0148838970653493	0.0513504903274503	NS	17.3325495329324	17.4854456672136	17.3750820279107	17.8982997530106	17.5228442452668	17.9353944305482	17.8036618885146	17.6339897275985	17.7214735282635	17.7736298937312
Q8N684	CPSF7	Cleavage and polyadenylation specificity factor subunit 7	Nucleus	Nuclear localization signal	0.0388568877204038	0.669256962095281	0.754505866886488	NS	16.1400885036566	16.0389999973677	16.0358064728696	16.5859946186708	16.2002223981412	16.4620161598122	16.2427608428059	16.0423442902005	16.2091958506277	16.2390792858616
P16220	CREB1	Cyclic AMP-responsive element-binding protein 1	Nucleus	Nuclear localization signal	0.09525832864502	0.427720546431269	0.551172311664311	NS	15.5753023211147	15.6505847460459	15.5816780203633	16.1950392964942	15.7506510960045	16.1177568806741	15.8905501819951	15.6617691571307	15.713561478798	15.8459094246495
Q92793	CREBBP	CREB-binding protein	Nucleus	Nuclear localization signal	0.0570221121589993	0.767178424015066	0.834042598585186	NS	12.9617451373108	12.8284924387813	12.6316874062279	13.5414538450651	12.9908447068463	13.2073467783292	12.9575907273182	13.0095807865419	13.0169489838317	13.0478668190053
Q12996	CSTF3	Cleavage stimulation factor subunit 3	Nucleus	Nuclear localization signal	-0.0456184806966995	0.64702658643639	0.736737792341525	NS	16.1810609749229	16.1677990577757	16.2561572384268	15.5397770773845	16.0361985871275	15.961700723944	15.9329669244387	15.9977132416849	16.0699395356556	15.9905801064308
P49711	CTCF	Transcriptional repressor CTCF	Nucleus	Nuclear localization signal	0.295214192183916	0.0201514749699725	0.0632104354572814	NS	13.774765436704	14.0927538916714	14.1222554446383	14.7395137088502	14.182322120466	14.3637427601728	14.5506649220179	14.4724415427608	14.5232960256481	14.4775363126499
Q05D32	CTDSPL2	CTD small phosphatase-like protein 2	Nucleus	Nuclear localization signal	0.119872857233238	0.212909441141808	0.331486013106188	NS	15.0823310697819	15.0156061580423	15.1367018345585	15.5453187828135	15.194989461299	15.5019363169722	15.3321665051929	15.2012829303345	15.2240635216295	15.3148623185323
Q8WYA6	CTNNBL1	Beta-catenin-like protein 1	Nucleus	Nuclear localization signal	0.262101479076465	0.0205447435300377	0.0638338498901243	NS	14.8906680816826	14.9980241625548	15.0481456004378	15.5984175203639	15.1338138412598	15.492281224294	15.4187471544673	15.3368486567927	15.3357842457912	15.3959153203363
Q6PD62	CTR9	RNA polymerase-associated protein CTR9 homolog	Nucleus	Nuclear localization signal	-0.144987301728596	0.248245766224774	0.371633583722837	NS	15.8780366465908	15.7466148251975	15.8046870766023	15.0409379345104	15.6175691207252	15.2919484729903	15.5202289248783	15.5171550980859	15.5609947800322	15.4725818189967
Q96C57	CUSTOS	Protein CUSTOS	Nucleus	Nuclear localization signal	0.0516298358381793	0.673527802458482	0.757785626084318	NS	14.2758480110459	14.3684911922413	14.4019884994516	15.1278911993349	14.5435547255184	14.5731464447435	14.6475196049332	14.5575190825476	14.6025531132022	14.5951845613566
Q9P013	CWC15	Spliceosome-associated protein CWC15 homolog	Nucleus	Nuclear localization signal|Nuclear export signal	0.336403293584313	0.0145043211436966	0.0505105583665385	NS	15.2055715463169	15.2335388448	15.3076326832793	15.9667240621657	15.4283667841405	16.0112903866313	15.7990835779379	15.4864051642813	15.7623011820488	15.7647700777248
Q9NXE8	CWC25	Pre-mRNA-splicing factor CWC25 homolog	Nucleus	Nuclear localization signal	0.670916989680235	0.0270445150507599	0.0776054390546788	NS	12.8013800558713	13.6762850229381	13.5640015942801	14.4358790506295	13.6193864309298	14.8510627673705	14.3850915768902	14.0827662171773	13.8422931210019	14.29030342061
Q6UX04	CWC27	Spliceosome-associated protein CWC27 homolog	Nucleus	Nuclear localization signal	0.202263006565403	0.131289638501473	0.235427321499489	NS	15.1520226243566	15.2132492881338	15.365674640418	15.9435694670111	15.4186290049799	15.7559875962748	15.7188929835335	15.4872740342607	15.5214134321118	15.6208920115452
Q69YN2	CWF19L1	CWF19-like protein 1	Nucleus	Nuclear localization signal	-0.084031738248548	0.220393721782013	0.340528655241603	NS	15.732798733467	15.7478136121637	15.7866232461143	15.4205036375117	15.6719348073142	15.566421535044	15.5874648828338	15.6731689827385	15.5245568756462	15.5879030690656
Q9P0U4	CXXC1	CXXC-type zinc finger protein 1	Nucleus	Nuclear localization signal	0.473082679289109	0.0144900091443254	0.0505019436353694	NS	14.0139387464103	13.9382585470201	14.7739114313475	15.2457537613061	14.492965621521	14.8777637223887	15.0874912019785	14.8629070920705	15.0360311868028	14.9660483008102
Q9UI36	DACH1	Dachshund homolog 1	Nucleus	Nuclear localization signal	0.0776335716725285	0.300016811334849	0.423798581839228	NS	17.1089722340827	17.1408060465066	17.0891648791482	17.477832344468	17.2041938760514	17.3660248705402	17.301306878194	17.2242659817305	17.2357120604309	17.2818274477239
Q9UER7	DAXX	Death domain-associated protein 6	Nucleus	Nuclear localization signal	0.0516636329294614	0.652387944636053	0.7408807605103	NS	14.1304141398569	13.9034544211765	14.0788665936247	14.553275996996	14.1665027879135	14.1945306008744	14.2632626294903	14.284924088632	14.1299483643754	14.218166420843
Q9UK59	DBR1	Lariat debranching enzyme	Nucleus	Nuclear localization signal	-0.0493702018219865	0.714097328506694	0.792079876081528	NS	15.1933157745852	15.1160665048327	14.8675278048635	14.2858029917417	14.8656782690058	14.7292504737745	14.6597542334673	14.9871984648547	14.8890290966388	14.8163080671838
Q8TEB1	DCAF11	DDB1- and CUL4-associated factor 11	Nucleus	Nuclear localization signal|Nuclear export signal	0.0765220025270556	0.246446747987519	0.369999846925077	NS	14.7767049679311	14.5565239982499	14.657782199165	15.0044008603357	14.7488530064204	14.7081026291046	14.8943837614138	14.8475686873213	14.8514449579502	14.8253750089475
Q96JK2	DCAF5	DDB1- and CUL4-associated factor 5	Nucleus	Nuclear localization signal|Nuclear export signal	-0.00921437119581191	0.965867346411971	0.975146474218884	NS	11.3325827228381	11.0381278608887	11.3768199255619	11.8706370764274	11.404541896429	11.0277924651242	11.5843689658365	11.761627408598	11.207521261374	11.3953275252332
Q5TAQ9	DCAF8	DDB1- and CUL4-associated factor 8	Nucleus	Nuclear localization signal|Nuclear export signal	-0.00250378442184387	0.969934256196869	0.977495756422359	NS	14.6227921037352	14.5100781291657	14.6719153439516	14.5462782720348	14.5877659622218	14.6542058055971	14.4760635992498	14.6300153803959	14.5807639259571	14.5852621777999
Q96C86	DCPS	m7GpppX diphosphatase	Nucleus	NA	-0.189884170873684	0.0284413794439717	0.080298427999989	NS	16.188158838324	16.1501293212463	16.1302730916261	15.6871564379133	16.0389294222774	15.6968748823673	15.7938600895078	16.0187901478433	15.8866558858965	15.8490452514037
Q92564	DCUN1D4	DCN1-like protein 4	Nucleus	Nuclear localization signal	-0.246438964303494	0.0747348705062163	0.159142820956169	NS	15.2260783172778	14.9561659902559	14.9387427188203	14.4144811967151	14.8838670557673	14.527967298861	14.4598739717292	14.9113522161742	14.6505188790909	14.6374280914638
Q92466	DDB2	DNA damage-binding protein 2	Nucleus	Nuclear localization signal	-0.138745195159414	0.436565451063855	0.557601261748026	NS	15.3832478399075	15.4250396541423	15.3372441892473	14.3351350755589	15.120166689714	14.8246892737967	14.77287673745	15.2530139349139	15.0751060320578	14.9814214945546
Q9NVP1	DDX18	ATP-dependent RNA helicase DDX18	Nucleus	Nuclear localization signal	-0.0208419750853288	0.769343517824592	0.835470859125152	NS	16.0720639225655	15.8197876144095	15.79562605206	15.5309008404325	15.8045946073669	15.7804241790028	15.7172122135768	15.83505663694	15.8023174996066	15.7837526322816
Q9NR30	DDX21	Nucleolar RNA helicase 2	Nucleus	Nuclear localization signal	0.0521936955553386	0.185642314358556	0.300185256262817	NS	16.6663825296985	16.65229572479	16.7326640718289	16.8724877690524	16.7309575238424	16.8145194033735	16.8234487150118	16.7100605318774	16.7845762273282	16.7831512193978
Q9BUQ8	DDX23	Probable ATP-dependent RNA helicase DDX23	Nucleus	Nuclear localization signal	-0.0915312705134249	0.328700576874419	0.454976204070821	NS	16.2981464702344	16.3184182485017	16.4773732203147	15.8046280620984	16.2246415002873	15.9939321677618	16.0922041699084	16.1671098322991	16.2791947491261	16.1331102297739
Q9UJV9	DDX41	Probable ATP-dependent RNA helicase DDX41	Nucleus	Nuclear localization signal	0.30807099559445	0.0185418987277299	0.0596979169603743	NS	14.6928141292839	14.4297249305654	14.7390028813424	15.4126167509183	14.8185396730275	15.2287224298588	15.1538295263609	15.0161458756714	15.1077448425969	15.126610668622
Q86XP3	DDX42	ATP-dependent RNA helicase DDX42	Nucleus	Nuclear localization signal	-0.0694008047729432	0.229943664270284	0.351465306978513	NS	16.4923937130637	16.491868055028	16.5151846128688	16.1341754401674	16.408405455282	16.2307693911887	16.3163989200092	16.4257902003833	16.3830600904551	16.3390046505091
Q7L014	DDX46	Probable ATP-dependent RNA helicase DDX46	Nucleus	Nuclear localization signal	0.208769485493729	0.0192762731212412	0.0615513331850413	NS	16.4387855873864	16.458774521964	16.4430451144603	16.9320726206394	16.5681694611125	16.9017397816501	16.8409295405524	16.669031731371	16.6960547328516	16.7769389466063
Q5H9U9	DDX60L	Probable ATP-dependent RNA helicase DDX60-like	Nucleus	Nuclear export signal	0.481496285828901	0.108432006084086	0.20701133903384	NS	9.74418352947831	10.3445748032016	10.2235797691929	10.4376653142819	10.1875008540387	10.4617699281273	10.8939299606347	10.3647718684228	10.9555168022856	10.6689971398676
O43143	DHX15	ATP-dependent RNA helicase DHX15	Nucleus	Nuclear localization signal	-0.203809448302398	0.0236501090704047	0.0700634481210738	NS	16.6044236664237	16.4397332381542	16.5632042660915	16.0363940122544	16.4109387957309	16.135610988074	16.1330178974953	16.2530413115961	16.3068471925487	16.2071293474285
Q92620	DHX38	Pre-mRNA-splicing factor ATP-dependent RNA helicase PRP16	Nucleus	Nuclear localization signal	0.131859227339746	0.124891533217802	0.22855489084544	NS	14.7916761476949	14.6453767125981	14.8348264446745	15.0756404400139	14.8368799362453	15.0564718735005	15.0814499849481	14.9006880496461	14.8363467462458	14.9687391635851
Q14562	DHX8	ATP-dependent RNA helicase DHX8	Nucleus	Nuclear localization signal	0.123631189009505	0.0520101608307164	0.12353861141639	NS	14.4881181856023	14.5848080196481	14.6476986481581	14.8692475498971	14.6474681008264	14.8213487714999	14.8024266202737	14.7334376099935	14.7271841575763	14.7710992898359
Q08211	DHX9	ATP-dependent RNA helicase A	Nucleus	Nuclear localization signal	-0.0847280300506875	0.470300931533885	0.587841715184165	NS	16.6211937298018	16.3397866464479	16.6088665659287	15.8443682262135	16.353553792098	16.131671620051	16.2539919444872	16.2578837276313	16.4317557560199	16.2688257620473
Q9BTC0	DIDO1	Death-inducer obliterator 1	Nucleus	Nuclear localization signal	0.134749933148029	0.260179057702345	0.382864387774476	NS	15.5282486440066	15.5716667199257	15.5961479719985	16.2984359981014	15.7486248335081	16.0402615461004	15.9284022531057	15.7764902305304	15.788345036888	15.8833747666561
O60832	DKC1	H/ACA ribonucleoprotein complex subunit DKC1	Nucleus	Nuclear localization signal	-0.0739590427928576	0.133324474738974	0.238175129496006	NS	16.3104449700066	16.124974018132	16.275150565175	16.0033065475707	16.1784690252211	16.0921006649774	16.046386694343	16.0934887719043	16.1860637984884	16.1045099824283
O75937	DNAJC8	DnaJ homolog subfamily C member 8	Nucleus	Nuclear localization signal	0.0516565332308901	0.505498777736545	0.615251864714437	NS	16.9274098242084	17.1316243663201	17.1181633726883	17.504246976648	17.1703611349662	17.2389518972823	17.2933552437531	17.214424623502	17.1413389082509	17.2220176681971
Q8WXX5	DNAJC9	DnaJ homolog subfamily C member 9	Nucleus	Nuclear localization signal	-0.0099418874847217	0.827781683567751	0.87691002287063	NS	17.5858657717394	17.6172565025722	17.6288463552342	17.8565600373939	17.672132166735	17.6182386602504	17.7784042619058	17.6780419951048	17.5740761997401	17.6621902792503
Q9Y6K1	DNMT3A	DNA (cytosine-5)-methyltransferase 3A	Nucleus	Nuclear localization signal	0.337667315285664	0.0202691280600464	0.063366018373019	NS	13.791897170478	13.8102654783467	13.9781629842631	14.6794388602974	14.0649411233463	14.4249270910336	14.4584935088231	14.3222302274702	14.404782927201	14.402608438632
Q92785	DPF2	Zinc finger protein ubi-d4	Nucleus	Nuclear localization signal	0.23301518263345	0.0611368626565478	0.137665584954477	NS	14.8226432763749	15.0885815553775	14.9793355262794	15.6795618734263	15.1425305578645	15.4995261654423	15.4034946488192	15.254304819296	15.3448573284342	15.3755457404979
Q01658	DR1	Protein Dr1	Nucleus	Nuclear localization signal|Nuclear export signal	-0.143049470921792	0.172412940302499	0.28523155623299	NS	14.7192750836624	14.8073514618532	14.2899207340615	14.8316054173475	14.6620381742312	14.379627489457	14.5247810400516	14.5695765758114	14.6019697079176	14.5189887033094
Q14919	DRAP1	Dr1-associated corepressor	Nucleus	Nuclear localization signal	-0.356256974768453	0.0485147938012032	0.117660096848171	NS	15.7940224539115	15.5222724726937	15.9142573314172	14.8096674091258	15.510054916787	14.9248984256903	15.0465177200069	15.262795594337	15.38098002804	15.1537979420186
Q9H9B1	EHMT1	Histone-lysine N-methyltransferase EHMT1	Nucleus	Nuclear localization signal	0.121198854016164	0.165538396299056	0.277044644414191	NS	16.0939867366029	16.1407152892436	16.1731427094588	16.6089591098136	16.2542009612797	16.4751243587163	16.4434686545754	16.3384728823507	16.2445333655412	16.3753998152959
Q96KQ7	EHMT2	Histone-lysine N-methyltransferase EHMT2	Nucleus	Nuclear localization signal	0.199842149703102	0.152211663958039	0.261301794142855	NS	13.9412537494567	13.8155102896388	14.1378906695575	14.7327419477411	14.1568491640985	14.4700804582487	14.5116731955095	14.1861873753741	14.2588242260743	14.3566913138016
P32519	ELF1	ETS-related transcription factor Elf-1	Nucleus	Nuclear localization signal	0.239240742555331	0.0776405178011754	0.16364350244062	NS	15.2129580147781	15.0610794429974	15.4035817255829	16.0140067934523	15.4229064942027	15.8248204675293	15.7739130008771	15.4178128919544	15.6320425866713	15.662147236758
P55199	ELL	RNA polymerase II elongation factor ELL	Nucleus	Nuclear localization signal	0.0693759723390847	0.263408781011278	0.38628458569753	NS	14.2428678990794	14.2127573943001	14.0712358112741	14.5254409113356	14.2630755039973	14.313480520454	14.418849892872	14.2578430715931	14.3396324204263	14.3324514763364
Q09472	EP300	Histone acetyltransferase p300	Nucleus	Nuclear localization signal	0.25727669376877	0.0262956071780427	0.0762590484170837	NS	13.1682903000693	13.4443749444958	13.3448329713061	13.9739327163034	13.4828577330436	13.6211327583483	13.8433675471498	13.6209548242932	13.8750825774584	13.7401344268124
Q96L91	EP400	E1A-binding protein p400	Nucleus	Nuclear localization signal	-0.0434373073983387	0.729168556268814	0.80233468915823	NS	14.7042950282503	14.5329511385645	14.8622843526105	15.4396515215482	14.8847955102434	14.9312625831339	14.9756669792121	14.6411301846186	14.8173730644156	14.8413582028451
Q92889	ERCC4	DNA repair endonuclease XPF	Nucleus	Nuclear localization signal	-0.00657069566004153	0.934458041635462	0.95039452007134	NS	14.13190504999	13.8754088800619	14.3498898496136	14.1862270499184	14.135857707396	14.0055441391191	14.1884572205185	14.202464110045	14.1206825772612	14.1292870117359
P28715	ERCC5	DNA excision repair protein ERCC-5	Nucleus	Nuclear localization signal	0.12230565410677	0.230032077360357	0.351474513617222	NS	14.7631348914285	14.8052858142533	14.7750148285168	15.4422246975735	14.946415057943	15.1068595480541	15.0860801195406	15.1062052705684	14.9757379100361	15.0687207120498
Q2NKX8	ERCC6L	DNA excision repair protein ERCC-6-like	Nucleus	Nuclear localization signal	0.469985762398325	0.0532072088983278	0.125592618193092	NS	11.6513669106365	11.4493483428195	11.6556675966529	12.7574402790802	11.8784557822973	12.0830038266883	12.4749069615306	12.4399101238996	12.395945266664	12.3484415446956
P50548	ERF	ETS domain-containing transcription factor ERF	Nucleus	Nuclear localization signal	0.0221511151615008	0.891607773573941	0.922026367811829	NS	15.9776059459656	15.984137528647	16.0888026477179	17.0523627931251	16.2757272288639	16.5700490514955	15.9963485106149	16.2672012586452	16.3579145553462	16.2978783440254
Q9H501	ESF1	ESF1 homolog	Nucleus	Nuclear localization signal	0.0546270378721304	0.678744776580082	0.76218089415389	NS	18.4675482670823	18.3627219066994	18.4995307178985	19.26578833772	18.6488973073501	18.7153022897524	18.8645884350543	18.4831998649487	18.7510067911335	18.7035243452222
P41212	ETV6	Transcription factor ETV6	Nucleus	Nuclear export signal	-0.457464390462916	0.32377093685012	0.449465283632481	NS	12.4843833345108	12.2239282066046	13.7155820900926	13.7930137050854	13.0542268340733	NA	12.7395863116082	NA	12.7311047853631	12.7353455484856
Q9Y3B2	EXOSC1	Exosome complex component CSL4	Nucleus	Nuclear export signal	-0.154185907620057	0.0312796527153161	0.0864759089965056	NS	15.5497385500909	15.4683173424759	15.3739636094054	15.3116767941499	15.4259240740305	15.1593394408725	15.2826279208409	15.3640845927838	15.2809007111448	15.2717381664105
Q5RKV6	EXOSC6	Exosome complex component MTR3	Nucleus	NA	-0.0742680114045821	0.0362893827968316	0.0960362946720121	NS	15.4769108254202	15.6146674548706	15.4292048811141	15.441086545548	15.4904674267382	15.3741433509607	15.4357830394638	15.4012174423965	15.4536538285136	15.4161994153336
Q15024	EXOSC7	Exosome complex component RRP42	Nucleus	Nuclear localization signal|Nuclear export signal	0.0303210518077552	0.654634337676486	0.742731405459545	NS	15.197550526238	15.2181144971393	15.1305782382542	15.6191608427754	15.2913510261017	15.3593074206187	15.3332703631723	15.3177934667452	15.2763170611017	15.3216720779095
Q96B26	EXOSC8	Exosome complex component RRP43	Nucleus	Nuclear localization signal	0.0228121518916722	0.561253864913978	0.662692772688355	NS	14.8562283696665	14.8769056717752	14.5923443071758	14.8186494664817	14.7860319537748	14.7917817425567	14.8284307881481	14.7254394080515	14.8897244839098	14.8088441056665
Q15910	EZH2	Histone-lysine N-methyltransferase EZH2	Nucleus	Nuclear localization signal	0.201473244404095	0.157698206018409	0.267597671787802	NS	12.2268640258312	11.632120060527	12.1876251391665	12.7047252122024	12.1878336094317	12.3973165951996	12.5235360212696	12.2385878170326	12.3977869818416	12.3893068538358
Q5HYJ3	FAM76B	Protein FAM76B	Nucleus	Nuclear localization signal	0.266642196570764	0.0647951034360235	0.14381681126851	NS	15.7841241687677	15.1339102444306	15.3908938415093	15.9969785453821	15.5764767000225	15.7228484914054	15.9071135109374	15.936128159509	15.8063854245212	15.8431188965932
Q9NVI1	FANCI	Fanconi anemia group I protein	Nucleus	Nuclear localization signal	-0.070807118765881	0.381750893400511	0.506232300667262	NS	14.9399743772119	15.009721662669	14.8724402626447	14.4627544685041	14.8212226927574	14.6032172576356	14.7983129491477	14.9101336569626	14.68999843222	14.7504155739915
P39748	FEN1	Flap endonuclease 1	Nucleus	Nuclear localization signal	-0.0590732289099521	0.294911324560309	0.41850687301223	NS	17.0399176883984	17.0099563976803	17.0362548922763	16.6816469862864	16.9419439911603	16.8579009372505	16.8641144822699	16.8505924331151	16.9588751963661	16.8828707622504
Q6UN15	FIP1L1	Pre-mRNA 3'-end-processing factor FIP1	Nucleus	Nuclear localization signal	0.353136394817398	0.0779234554922144	0.16399677411435	NS	14.6461135452608	14.9846378317155	15.0018594614733	15.9681551029811	15.1501914853576	15.6735260528792	15.5867386376975	15.2490661147115	15.5039807154121	15.5033278801751
Q01543	FLI1	Friend leukemia integration 1 transcription factor	Nucleus	Nuclear export signal	0.00862228182514002	0.816640637972786	0.869642776233626	NS	15.5501300664754	15.3548790642965	15.4553487373033	15.5308464748798	15.4728010857387	15.5339494929142	15.5690673409529	15.3865336623722	15.4361429740163	15.4814233675639
Q96CP2	FLYWCH2	FLYWCH family member 2	Nucleus	Nuclear localization signal	-0.00544703985700144	0.958581338815422	0.96993011492146	NS	15.6428468206946	15.5492485543675	15.7314272769216	16.2802177864296	15.8009351096033	15.9050266237718	15.8290491309487	15.7384507187223	15.7094258055426	15.7954880697463
O00409	FOXN3	Forkhead box protein N3	Nucleus	Nuclear export signal	0.422105769373312	0.159003511853947	0.269170230781325	NS	9.59827469051886	9.85747333586885	10.1522110087478	9.58173362839745	9.79742316588324	10.5086819690316	10.7883908321699	10.507014940081	9.0740279997436	10.2195289352565
Q9H334	FOXP1	Forkhead box protein P1	Nucleus	Nuclear localization signal|Nuclear export signal	-0.257737176166471	0.35164022578297	0.477281960925915	NS	11.6601265384335	11.0853525603214	12.1063863430041	12.5003236637898	11.8380472763872	10.8263790010814	11.4117157996301	12.0543583350129	11.9686089250566	11.5652655151953
O15409	FOXP2	Forkhead box protein P2	Nucleus	Nuclear export signal	0.265431145027508	0.150127047357046	0.258546413105038	NS	10.8866837500068	11.1889943592413	11.9744508481414	11.5612011395361	11.4028325242314	11.294485470638	11.6957240421861	11.8052303822519	11.8776147819597	11.6682636692589
Q8IVH2	FOXP4	Forkhead box protein P4	Nucleus	Nuclear export signal	0.236294936102572	0.0860478011411336	0.17572040194738	NS	13.7257594988915	13.6265861123807	13.9557416042563	14.5622949330316	13.96759553714	14.3665836216834	14.2575976247061	14.1081061047602	14.0832745418208	14.2038904732426
Q06546	GABPA	GA-binding protein alpha chain	Nucleus	Nuclear export signal	-0.00851343777533486	0.87555905023674	0.909898881439692	NS	16.0040662231237	15.8789405113901	16.0207665598832	16.2503400993739	16.0385283484427	16.0604872506397	16.0497257976432	16.0247526871026	15.985093907284	16.0300149106674
Q06547	GABPB1	GA-binding protein subunit beta-1	Nucleus	Nuclear localization signal	-0.109592860467739	0.260602877231423	0.383316079011287	NS	17.0811116907037	17.2641116456501	17.0390902854201	17.6074946802387	17.2479520755031	17.274025144069	17.143601759935	17.0591336849476	17.0766762711901	17.1383592150354
Q86YP4	GATAD2A	Transcriptional repressor p66-alpha	Nucleus	Nuclear localization signal	0.258382586202675	0.0373699771232441	0.0984076064245427	NS	15.1902771180651	15.3121897177967	15.3783691109644	15.9228218002736	15.450914436775	15.9362106374837	15.7964345373811	15.5595710796995	15.5449718373462	15.7092970229776
Q8WXI9	GATAD2B	Transcriptional repressor p66-beta	Nucleus	Nuclear export signal	0.161191889329555	0.0859313146735556	0.175650689217723	NS	15.5112110252015	15.4091545114342	15.5970211032151	16.0306026944298	15.6369973335701	15.9265365156497	15.8752123275081	15.6210848093641	15.769923239077	15.7981892228997
P57678	GEMIN4	Gem-associated protein 4	Nucleus	NA	-0.389555852684387	0.0995532171776565	0.194367974590335	NS	12.8928303739832	12.9357099809425	13.0654294876444	12.3270426684156	12.8052531277464	12.5730209352376	12.1071998158534	12.8808433640067	12.1017249851505	12.415697275062
Q14691	GINS1	DNA replication complex GINS protein PSF1	Nucleus	Nuclear export signal	0.109452559797202	0.127413160146661	0.230815990977976	NS	15.3643082096747	15.4454801828805	15.4206940165961	14.8318715703327	15.265588494871	15.2805732750629	15.3752536333875	15.5497446161267	15.2945926940958	15.3750410546682
Q9Y248	GINS2	DNA replication complex GINS protein PSF2	Nucleus	Nuclear localization signal|Nuclear export signal	-0.0549157385301795	0.17385706863684	0.287025640404318	NS	15.7378402411709	15.7503409679207	15.8215631435375	15.6341611558134	15.7359763771106	15.7375691015708	15.7514263037944	15.6580254387398	15.5772217102168	15.6810606385805
Q9BRX5	GINS3	DNA replication complex GINS protein PSF3	Nucleus	Nuclear localization signal	-0.0179769020627738	0.773510680525139	0.838576000792946	NS	15.2296514281757	15.2286201170811	15.3246369621275	15.1717639084705	15.2386681039637	15.1535128330832	15.3862203717329	15.2627704364282	15.0802611663595	15.220691201901
Q9BRT9	GINS4	DNA replication complex GINS protein SLD5	Nucleus	Nuclear export signal	0.0145838989814067	0.79880574018781	0.856853227971134	NS	16.3555996720539	16.3293669066053	16.3514243130371	16.1818744240362	16.3045663289331	16.3054508535796	16.2204838331999	16.4365052520726	16.314160972806	16.3191502279145
Q49A26	GLYR1	Cytokine-like nuclear factor N-PAC	Nucleus	Nuclear localization signal	0.0142395916467386	0.893095425861777	0.922284059321439	NS	15.9504937298738	16.0395639059495	15.9971264181537	15.3260774203406	15.8283153685794	15.7689924669079	15.803596668829	15.9021276600261	15.8955030451417	15.8425549602262
P62879	GNB2	Guanine nucleotide-binding protein G(I)/G(S)/G(T) subunit beta-2	Nucleus	NA	-0.0239544155928862	0.742438106757384	0.813782364703752	NS	16.7703013913742	16.541207501988	16.6959177191845	16.2731732146282	16.5701499567937	16.6572714048511	16.4605620770582	16.5001436572989	16.5668050255952	16.5461955412009
Q9HAV0	GNB4	Guanine nucleotide-binding protein subunit beta-4	Nucleus	NA	-0.104100549855174	0.395543621692229	0.519996637947318	NS	15.5387987535897	15.2866791698229	15.4532712072318	14.771404925996	15.2625385141601	15.1337610522191	15.0652708719215	15.1926218476094	15.2420980854697	15.1584379643049
Q9BVP2	GNL3	Guanine nucleotide-binding protein-like 3	Nucleus	Nuclear localization signal	0.229718017761368	0.0487848061200267	0.11809272250239	NS	14.8568519370185	14.9152611564192	14.5275587153687	15.0380214072048	14.8344233040028	15.3002066724251	14.9293591040701	15.1453122930275	14.881687217534	15.0641413217642
Q9BXV9	GON7	EKC/KEOPS complex subunit GON7	Nucleus	Nuclear localization signal	0.409771684798193	0.0344287698160703	0.0928089929568737	NS	14.7434657912195	15.1054805011574	14.8546204004913	15.9499234709717	15.16337254096	15.8042563374417	15.6142929581093	15.4676333297425	15.4063942777393	15.5731442257582
Q8IXQ4	GPALPP1	GPALPP motifs-containing protein 1	Nucleus	Nuclear localization signal	0.213379108186523	0.0618638484847431	0.139046985055803	NS	15.9068568535116	16.1129636996493	15.9177086974531	16.5754153513049	16.1282361504797	16.5248949802309	16.3770577599663	16.2271838328229	16.237324461645	16.3416152586663
Q9BRR8	GPATCH1	G patch domain-containing protein 1	Nucleus	Nuclear localization signal	0.334459737631161	0.0367369017322394	0.0969799645976073	NS	13.5062741122986	13.5836881945627	13.8318042186776	14.4090290390851	13.832698891156	14.4123734572664	14.2420465602977	13.8706976293265	14.1435168682581	14.1671586287872
Q8N954	GPATCH11	G patch domain-containing protein 11	Nucleus	Nuclear localization signal	-0.15451430800314	0.170119243153305	0.282354898351436	NS	15.598117753675	15.4709660246918	15.6398097023146	15.8302487348257	15.6347855538768	15.5062863453297	15.7114670718458	15.510989846311	15.1923417200079	15.4802712458736
Q92917	GPKOW	G-patch domain and KOW motifs-containing protein	Nucleus	Nuclear localization signal	0.266419210999832	0.0232761793829057	0.0696862616266868	NS	15.1489496020836	15.1037415079276	15.200551393886	15.6985713840849	15.2879534719955	15.6885366897199	15.6726312460515	15.3961242519363	15.4601985442737	15.5543726829953
Q14687	GSE1	Genetic suppressor element 1	Nucleus	Nuclear localization signal	0.0424474737692612	0.685943986831324	0.7680412199009	NS	14.5452310843373	14.4806077678263	14.6578982713243	15.1808083896678	14.716136378289	14.8978439310674	14.8530233296032	14.5882739107515	14.6951942368108	14.7585838520582
P52657	GTF2A2	Transcription initiation factor IIA subunit 2	Nucleus	Nuclear export signal	-0.0118880078674267	0.863260378716225	0.899967931476885	NS	16.0623379505373	16.1060655485971	15.8998168706618	15.6247442537086	15.9232411558762	15.8220025824877	15.9462688550624	15.9432934440956	15.9338477103894	15.9113531480088
P29083	GTF2E1	General transcription factor IIE subunit 1	Nucleus	Nuclear localization signal|Nuclear export signal	0.0909850052915609	0.469808430227069	0.587398230758697	NS	13.103816473879	13.4905009993773	13.6790800239745	13.8063061743481	13.5199259178947	13.7008975722756	13.5889715818962	13.4718729360507	13.6819016025226	13.6109109231863
P35269	GTF2F1	General transcription factor IIF subunit 1	Nucleus	Nuclear localization signal	0.201697981987694	0.150048290039062	0.25852423477651	NS	15.1544493597215	15.2811339330543	15.2098381094881	16.0075297506196	15.4132377882209	15.815106961755	15.6785143036082	15.4096966947703	15.5564251207009	15.6149357702086
P13984	GTF2F2	General transcription factor IIF subunit 2	Nucleus	Nuclear localization signal	-0.0480518325077402	0.433709266598043	0.554855271906947	NS	15.8849699966398	15.8578258813309	15.8560045721925	16.1271205760778	15.9314802565603	15.8577816320302	16.0139979348942	15.9124401061794	15.7494940231062	15.8834284240525
Q9Y5Q9	GTF3C3	General transcription factor 3C polypeptide 3	Nucleus	Nuclear localization signal	0.271163085046325	0.0795450367597779	0.166261208631657	NS	15.6488689791119	15.9274874301423	15.8464353694239	16.7030031357309	16.0314487286023	16.4998225804602	16.3497490128918	16.1312777502825	16.2295979109598	16.3026118136486
Q9UKN8	GTF3C4	General transcription factor 3C polypeptide 4	Nucleus	Nuclear export signal	-0.0912471320622395	0.251162897587395	0.374244121937768	NS	14.9568940162281	15.2244965687731	14.9776632939388	15.0252199860498	15.0460684662475	15.1069948460136	15.0027460725887	14.8092599084836	14.9002845096551	14.9548213341852
Q969F1	GTF3C6	General transcription factor 3C polypeptide 6	Nucleus	Nuclear localization signal|Nuclear export signal	0.139834138462737	0.0747143149445684	0.159142820956169	NS	14.2573115071513	14.2454390535773	14.1707679707176	14.4826066952527	14.2890313066747	14.4281134679425	14.4539596356093	14.3757838182069	14.4576048587911	14.4288654451374
P07305	H1-0	Histone H1,0	Nucleus	Nuclear localization signal	0.316138111790004	0.0193663554657899	0.0616749952745787	NS	15.3262153095316	15.1890697771073	14.8810850541877	14.5061361613606	14.9756265755468	15.3089437381256	15.3123195432278	15.4026225688922	15.1431728991016	15.2917646873368
Q92522	H1-10	Histone H1,10	Nucleus	Nuclear localization signal	0.733772582839637	0.0886715976159622	0.17890539893927	NS	9.96196918627368	11.9710565565949	11.779912992118	12.7116346722878	11.6061433518186	11.704214015691	12.4267495449184	12.1526388700557	13.0760613079678	12.3399159346582
Q16777	H2AC20	Histone H2A type 2-C	Nucleus	Nuclear localization signal	0.977347287463672	0.350642901498545	0.476652418325819	NS	12.3466456587895	15.5642277811145	14.9317274027515	9.93664224425672	13.194810771728	13.000490129548	16.2081399080772	16.2214954437675	13.1203173425007	14.6376107059733
P04908	H2AC8	Histone H2A type 1-B/E	Nucleus	Nuclear localization signal	-0.817569999008903	0.248406037499456	0.371694197114234	NS	NA	NA	NA	15.4583412106486	15.4583412106486	13.9923323171759	15.6564892399841	14.4878317002139	14.4264315891853	14.6407712116398
Q5TEC6	H3-7	Histone H3-7	Nucleus	NA	0.140247422605626	0.313124140474318	0.438970615597581	NS	20.243184744714	19.8874244434123	20.3733283842844	19.3555314926313	19.9648672662605	19.9110457846363	19.9903483408792	20.2878943827079	20.2311702472412	20.1051146888661
P51858	HDGF	Hepatoma-derived growth factor	Nucleus	Nuclear localization signal	0.146282384471093	0.150446927321908	0.258897374729835	NS	17.6255395342843	17.840260322953	17.7393031437634	18.3302268897303	17.8838324726827	18.12170332312	18.1134056262262	18.0140852777649	17.8712652015042	18.0301148571538
Q9H583	HEATR1	HEAT repeat-containing protein 1	Nucleus	Nuclear export signal	0.100888831333432	0.573547695438105	0.672370010645495	NS	16.322333931037	16.089239280311	16.0475453022562	16.1882946924465	16.1618533015127	16.5073089622084	16.1704437381169	16.2398740229581	16.1333418081011	16.2627421328461
Q7Z4Q2	HEATR3	HEAT repeat-containing protein 3	Nucleus	Nuclear localization signal	1.02591734828819	0.164377008264448	0.275916593831963	NS	10.4563986006109	10.6443101983057	9.77538886775862	10.6847885789466	10.3902215614054	11.6341301086727	10.1338975341309	12.1657353490472	11.7307926469236	11.4161389096936
Q8NG08	HELB	DNA helicase B	Nucleus	Nuclear localization signal|Nuclear export signal	0.228369532842647	0.553886734394335	0.656355780257287	NS	10.0744274294788	8.60417767414233	9.18978053388556	8.51074462823223	9.09478256643474	9.07788060158644	8.93223665393288	9.63522104991401	9.64727009167627	9.3231520992774
Q53FT3	HIKESHI	Protein Hikeshi	Nucleus	NA	-0.27307983974333	0.195332184023839	0.312443605941394	NS	16.0940721724259	15.8431729719066	16.023418782243	14.9443285262531	15.7262481132072	15.1755055475525	15.2156857942872	15.7539447681104	15.6675369839054	15.4531682734639
Q14527	HLTF	Helicase-like transcription factor	Nucleus	Nuclear localization signal	0.427672580028512	0.0545910726837802	0.12760850195562	NS	13.9721465015931	13.1091848253341	13.8741980227539	14.3491367113644	13.8261665152613	14.1748442124888	14.5348285736947	14.2081756465144	14.0975079484615	14.2538390952898
Q9NP66	HMG20A	High mobility group protein 20A	Nucleus	Nuclear localization signal	0.148199142565593	0.259900882462965	0.382719076488439	NS	14.5550784641011	14.6574917326101	14.6377343066547	15.0805208319001	14.7327063338165	15.2240371584064	15.0285477436242	14.5969495213071	14.6740874821907	14.8809054763821
O15347	HMGB3	High mobility group protein B3	Nucleus	Nuclear localization signal	0.0806150888054323	0.398945940635756	0.523018863783692	NS	16.0416738308627	16.323419025445	16.0268349759494	16.5731209381035	16.2412621925902	16.4528560029382	16.3413626277482	16.1556452767767	16.3376452181192	16.3218772813956
Q13151	HNRNPA0	Heterogeneous nuclear ribonucleoprotein A0	Nucleus	Nuclear localization signal	0.0848314228180831	0.495209468737785	0.607232996158491	NS	16.7067911767697	16.2180560868683	16.1048634995302	16.994718493415	16.5061073141458	16.6714485755026	16.6601622960588	16.4591721763578	16.5729718999365	16.5909387369639
O14979	HNRNPDL	Heterogeneous nuclear ribonucleoprotein D-like	Nucleus	Nuclear localization signal	0.301838620299705	0.0195662990828194	0.0619672100128489	NS	16.9476386302433	16.944830882996	17.0743774295458	17.6990558517743	17.1664756986399	17.6372033210631	17.6026960384923	17.3219532238945	17.3114046923085	17.4683143189396
P14866	HNRNPL	Heterogeneous nuclear ribonucleoprotein L	Nucleus	Nuclear localization signal	0.0141910949893917	0.730450680952546	0.802912291920526	NS	17.0096351653241	16.92853707274	17.0135552128941	16.9175084659013	16.9673089792149	17.0335728887182	16.98954414789	16.8492806060442	17.0536026541647	16.9815000742043
P31260	HOXA10	Homeobox protein Hox-A10	Nucleus	Nuclear localization signal	0.319647635582985	0.0685776721465161	0.1496431454614	NS	15.5301307971427	15.3770653484623	15.7747234326335	16.4907406565032	15.7931650586854	16.380821173195	16.194356699008	15.7921734763482	16.0838994285225	16.1128126942684
Q5SSJ5	HP1BP3	Heterochromatin protein 1-binding protein 3	Nucleus	Nuclear localization signal	0.0461549949033149	0.278900545171577	0.403866166226051	NS	17.0247887851007	16.8027718825106	16.7917323495693	16.9048397126449	16.8810331824563	16.974882468291	16.9439301459655	16.9011745299095	16.8887655652726	16.9271881773597
Q9NWY4	HPF1	Histone PARylation factor 1	Nucleus	Nuclear localization signal	-0.227250666506524	0.0382608019320978	0.100258342163593	NS	16.7273245286689	16.5917112207937	16.7201024840424	16.0419168498216	16.5202637708317	16.1538913647999	16.2474055604821	16.4988436457116	16.271911846307	16.2930131043251
Q13123	IK	Protein Red	Nucleus	Nuclear localization signal	0.280296925042151	0.0180098761704093	0.0585635459165817	NS	14.0332069246196	13.9301174195597	14.0054893354834	14.7422781716052	14.177772962817	14.4794353406306	14.5027845216432	14.3933604172429	14.4566992719198	14.4580698878591
Q9NQS7	INCENP	Inner centromere protein	Nucleus	Nuclear localization signal	0.176264040832606	0.0936978055793563	0.18574109600443	NS	14.7741397713305	14.5639272714965	14.8626724167973	15.3317855516958	14.88313125283	15.1196996211847	15.098664837745	15.0493572910359	14.9698594246848	15.0593952936626
Q96CB8	INTS12	Integrator complex subunit 12	Nucleus	Nuclear localization signal	0.0329464657060274	0.777322572450132	0.840648482002326	NS	14.9110625809294	14.9443550710642	14.8586698569591	15.5273948008889	15.0603705774604	15.277419551844	15.1623699280533	14.8660416081811	15.0674370845873	15.0933170431665
Q9NVM9	INTS13	Integrator complex subunit 13	Nucleus	Nuclear localization signal	0.0828020504735028	0.421511028382775	0.545891331839987	NS	15.2457819904355	15.2563920181387	15.3810580970962	14.9356907480653	15.2047307134339	14.9953744576122	15.1751107857163	15.5181559629788	15.4614898493223	15.2875327639074
Q68E01	INTS3	Integrator complex subunit 3	Nucleus	Nuclear localization signal	-0.185318173967295	0.0411174314341358	0.10528629201562	NS	15.4211950682683	15.296915901078	15.3039773973657	14.9230409981187	15.2362823412077	14.960033089374	14.9788628819776	15.2006588411285	15.0643018564814	15.0509641672404
Q8IU81	IRF2BP1	Interferon regulatory factor 2-binding protein 1	Nucleus	Nuclear localization signal	-0.0170394134715597	0.829995489283023	0.877947125534683	NS	15.1131808358977	14.9444305961217	15.042064538491	15.4254040285312	15.1312699997604	15.2199436127657	15.220055472883	14.8849550439433	15.1319682155634	15.1142305862888
Q7Z5L9	IRF2BP2	Interferon regulatory factor 2-binding protein 2	Nucleus	Nuclear localization signal	0.105629753866904	0.250592294796407	0.373654921216872	NS	16.1631813287973	16.2136383823063	16.4629636007241	16.8164400026617	16.4140558286223	16.5909833068165	16.5998055800195	16.4122809100824	16.4756725330386	16.5196855824893
Q9H1B7	IRF2BPL	Probable E3 ubiquitin-protein ligase IRF2BPL	Nucleus	Nuclear localization signal	-0.392472019669595	0.112300032242721	0.211978733428074	NS	11.521687063501	11.4701941441929	12.0359638312923	11.9932147852846	11.7552649560677	11.2421295022278	11.4365414757344	11.6900307429149	11.0824700247153	11.3627929363981
Q02556	IRF8	Interferon regulatory factor 8	Nucleus	Nuclear export signal	0.017346590709284	0.841650947395446	0.887611302802759	NS	15.9656172989363	15.9992772428824	16.0081316260284	16.5156266087775	16.1221631941561	16.2051296387858	16.1906911685333	16.124912915976	16.0373054161664	16.1395097848654
Q15652	JMJD1C	Probable JmjC domain-containing histone demethylation protein 2C	Nucleus	Nuclear localization signal	-0.0228949821445905	0.793004176050601	0.851915339972769	NS	13.1051706092987	13.2016081599632	13.3038943955384	13.6602695441259	13.3177356772315	13.4849386300831	13.3480562628304	13.1878475658309	13.1585203216035	13.294840695087
Q92993	KAT5	Histone acetyltransferase KAT5	Nucleus	Nuclear localization signal	-0.181215175413207	0.11655196160438	0.217502479529433	NS	15.0992069224313	15.0389203542059	15.1932922104068	15.4660932751839	15.199378190557	15.0776894845283	15.0721090089925	15.0606031954913	14.862250371563	15.0181630151438
O95251	KAT7	Histone acetyltransferase KAT7	Nucleus	Nuclear localization signal	0.255102695770385	0.0462691234643919	0.114008945255703	NS	14.5381376783654	14.4750595709401	14.5576723434012	15.278186166846	14.7122639398882	15.0074639161159	15.0781082919536	14.9119107646767	14.871983569888	14.9673666356586
O60341	KDM1A	Lysine-specific histone demethylase 1A	Nucleus	Nuclear localization signal	-0.0387101449325708	0.676047139924225	0.760152108306996	NS	16.5051235682065	16.5423501805025	16.5058140432303	15.8881066906968	16.360348620659	16.2648801457884	16.2899352661558	16.3557982851158	16.3759402058459	16.3216384757265
Q7LBC6	KDM3B	Lysine-specific demethylase 3B	Nucleus	Nuclear localization signal	0.149738045624787	0.0637096416559713	0.142264158710751	NS	15.1619027644969	15.0605399534242	15.1404623052848	15.5863600164173	15.2373162599058	15.5200480878711	15.4627886958637	15.1705896053442	15.3947908330433	15.3870543055306
O75164	KDM4A	Lysine-specific demethylase 4A	Nucleus	Nuclear localization signal	0.0580362131376848	0.126748629454806	0.230187166136314	NS	15.8954871068447	15.8289615158706	15.941593867037	15.8794015761363	15.8863610164722	15.9111545675429	15.9704741267127	15.9803977369021	15.9155624872816	15.9443972296098
O94953	KDM4B	Lysine-specific demethylase 4B	Nucleus	Nuclear localization signal	-0.0883074646674871	0.276430628246237	0.400833806967521	NS	14.5833420270867	14.9473961266066	14.8074250855824	14.8873031601681	14.8063665998609	14.7001823909846	14.6132720302495	14.8692362349021	14.6895458846375	14.7180591351934
Q7Z7F0	KHDC4	KH homology domain-containing protein 4	Nucleus	Nuclear localization signal	-0.0845720849953117	0.412514977365869	0.536598518487019	NS	14.8289989493925	14.8858514975908	15.0195862523285	15.5245800469203	15.064754186558	15.1332465921334	15.0083715706209	14.8423468584454	14.9367633850511	14.9801821015627
Q96AT1	KIAA1143	Uncharacterized protein KIAA1143	Nucleus	Nuclear localization signal	0.0859862918454848	0.501156392185808	0.612062172649487	NS	15.0380574066768	15.0739375116326	15.1399819816504	15.7451690141566	15.2492864785291	15.3369980165539	15.4810078343576	15.2881615941415	15.2349236364454	15.3352727703746
O60870	KIN	DNA/RNA-binding protein KIN17	Nucleus	Nuclear localization signal	0.011685347980162	0.868111849771105	0.903480153970123	NS	15.3329995867515	14.9897786987237	15.2881331809877	15.3321673536401	15.2357697050257	15.3376994403582	15.30660714393	15.2306134337318	15.1149001940036	15.2474550530059
Q9BXK1	KLF16	Krueppel-like factor 16	Nucleus	Nuclear export signal	0.373687471345727	0.0273102950589506	0.0780869428428171	NS	11.7253591576419	11.386899023451	11.8307054643309	12.0861072693521	11.757267728694	12.4370680705388	12.2442776779916	11.5970602514598	12.2454148001686	12.1309552000397
O14686	KMT2D	Histone-lysine N-methyltransferase 2D	Nucleus	Nuclear export signal	0.295734216758657	0.0349418936145185	0.0938087590683045	NS	13.2987360612796	13.4087283532768	13.429605015842	14.2112823536335	13.587087946008	13.9872768185067	13.9455867386897	13.8517267485946	13.7466983452755	13.8828221627667
Q13601	KRR1	KRR1 small subunit processome component homolog	Nucleus	Nuclear localization signal	0.214444947912922	0.0609061793546941	0.13757808458195	NS	16.6132631159549	16.3435789438215	16.6061569800014	17.1766342781395	16.6849083294793	17.1125127555371	16.8821073157116	16.7797720441465	16.8230209941739	16.8993532773923
Q14739	LBR	Delta(14)-sterol reductase LBR	Nucleus	Nuclear localization signal	0.087042332256523	0.432807195842176	0.554522740430045	NS	14.3734677709232	14.1936246999094	14.6613918521333	15.0594726485773	14.5719892428858	14.5932331464826	14.7804907304638	14.5322105319794	14.7301918916435	14.6590315751423
Q96BZ8	LENG1	Leukocyte receptor cluster member 1	Nucleus	Nuclear localization signal	-0.107935491338953	0.378734444046289	0.503014053020383	NS	14.9278892036755	14.9332759646103	15.0118588363826	15.4308723332958	15.0759740844911	15.0573012312194	15.0941780436707	14.7320435300994	14.9886315676192	14.9680385931522
Q96PV6	LENG8	Leukocyte receptor cluster member 8	Nucleus	Nuclear localization signal	0.093905336672215	0.533999544790892	0.641703432241021	NS	14.4369156763983	14.3514278349391	14.3656030524561	15.3290195409114	14.6207415261762	15.005155556886	14.7226231024087	14.5223710249383	14.6084377671607	14.7146468628484
Q5T3J3	LRIF1	Ligand-dependent nuclear receptor-interacting factor 1	Nucleus	Nuclear localization signal	0.286646029921039	0.0494393986768016	0.119292123730337	NS	14.1270773673883	14.0657644296008	14.1450280490242	14.9912731019296	14.3322857369857	14.7364216169006	14.7290663865461	14.4974964794282	14.5127425847521	14.6189317669068
Q9UFC0	LRWD1	Leucine-rich repeat and WD repeat-containing protein 1	Nucleus	NA	-0.16568915942641	0.0502811426964729	0.120475638529321	NS	15.793418996422	15.7184738671592	15.7339374572574	15.2557598058552	15.6253975316735	15.3364263665742	15.4408956363637	15.5594046387612	15.502106847289	15.459708372247
Q9NQ29	LUC7L	Putative RNA-binding protein Luc7-like 1	Nucleus	Nuclear localization signal	0.0677613358322056	0.110604720963313	0.209958926100344	NS	16.9818265561364	16.7208804792505	16.8321987037284	16.7590742896191	16.8234950071836	16.8897015725234	16.9564565162974	16.878473597658	16.8403936855846	16.8912563430158
O75367	MACROH2A1	Core histone macro-H2A,1	Nucleus	Nuclear localization signal	-0.0673061361907195	0.576604551204717	0.675211368498304	NS	19.2614490974014	19.0142717563912	19.4339410355948	18.5840488528211	19.0734276855521	18.7776358857046	19.0611924554178	19.0653315919262	19.1203262643971	19.0061215493614
Q9P0M6	MACROH2A2	Core histone macro-H2A,2	Nucleus	Nuclear localization signal	0.0895825738835735	0.499700845290014	0.610984180569561	NS	16.5281015230277	16.3868254339504	16.6761928010678	15.8906757829277	16.3704488852434	16.0351209890855	16.5127382942041	16.6320282069656	16.6602383462526	16.4600314591269
Q9UNF1	MAGED2	Melanoma-associated antigen D2	Nucleus	Nuclear localization signal	0.318556524484748	0.0833126100975472	0.171849302458309	NS	13.4449547298113	13.3646030724947	13.843241398941	14.5163055620427	13.7922761908224	14.0061750881726	14.2665779432178	14.0061096072971	14.1644682225412	14.1108327153072
P61244	MAX	Protein max	Nucleus	Nuclear localization signal	0.0780776866395306	0.433765197329974	0.554855271906947	NS	13.5557108875042	13.580817739048	13.8402495519122	14.2305935401451	13.8018429296524	13.9483954050304	13.8611871855443	13.7397636344765	13.9703362401163	13.8799206162919
P56270	MAZ	Myc-associated zinc finger protein	Nucleus	Nuclear localization signal	0.122757827162406	0.343663743650101	0.470950700421243	NS	14.1231498924077	14.4168622281843	14.446137196932	14.9600745831204	14.4865559751611	14.6598020839729	14.8066970809646	14.4154683600751	14.5552876842815	14.6093138023235
Q9UIS9	MBD1	Methyl-CpG-binding domain protein 1	Nucleus	Nuclear localization signal	0.373372869968103	0.0300603743043828	0.0839251026063462	NS	15.5729003066798	15.3138812812536	15.6346663641013	16.3452081478105	15.7166640249613	16.334111986706	16.2265001755412	15.8959749483444	15.9035604691261	16.0900368949294
Q9UBB5	MBD2	Methyl-CpG-binding domain protein 2	Nucleus	Nuclear localization signal	0.295483473960207	0.0403626111866362	0.103789571622779	NS	15.5679085407301	15.6451206420836	15.6458877590716	16.4472685616049	15.8265463758725	16.3020639336859	16.1649781241947	15.9632645458758	16.0578127955745	16.1220298498327
O95243	MBD4	Methyl-CpG-binding domain protein 4	Nucleus	Nuclear localization signal	0.0581663654616484	0.626845127871401	0.719960615762105	NS	14.3408118316784	14.4624979502329	14.5951415649141	15.1265308081618	14.6312455387468	14.8564892226949	14.6954794458991	14.5420054465646	14.6636735016751	14.6894119042084
P49736	MCM2	DNA replication licensing factor MCM2	Nucleus	Nuclear localization signal	-0.0827956012954232	0.145012431499107	0.252499197051098	NS	17.2200392903268	17.14989478548	17.1903383267235	16.8570067408282	17.1043197858396	16.9142234511568	17.0294025045716	17.0044219530761	17.1380488293722	17.0215241845442
P25205	MCM3	DNA replication licensing factor MCM3	Nucleus	Nuclear localization signal	0.00610298230826522	0.860660378184407	0.899014978779305	NS	16.5512851869105	16.4195238866818	16.3853397042517	16.2847720280227	16.4102302014667	16.4642270224683	16.3839843992716	16.3997930084591	16.4173283049008	16.4163331837749
O60318	MCM3AP	Germinal-center associated nuclear protein	Nucleus	Nuclear export signal	-0.119464917454581	0.274935917978057	0.399073367163794	NS	15.7930626708738	15.9620415025841	15.7196810938814	15.347558268202	15.7055858838853	15.753667194864	15.5183036638678	15.501362161211	15.5711508457803	15.5861209664308
P33992	MCM5	DNA replication licensing factor MCM5	Nucleus	Nuclear localization signal|Nuclear export signal	-0.107134029067048	0.105422749513544	0.202673929438837	NS	17.2026711266844	16.9440682098048	16.9661199004488	16.6949565737121	16.9519539526625	16.8063925401364	16.7745091438841	16.8579001157072	16.9404778946542	16.8448199235955
Q9BTE3	MCMBP	Mini-chromosome maintenance complex-binding protein	Nucleus	Nuclear export signal	-0.102713293304074	0.284021927138727	0.40840518095467	NS	16.4867437482155	16.2500547450122	16.4436090916386	15.8382151743705	16.2546556898092	16.0507619785127	16.1040513928713	16.1947019908521	16.2582542237846	16.1519423965052
Q9NU22	MDN1	Midasin	Nucleus	Nuclear export signal	0.301021766157602	0.0147370091875627	0.0511122611334492	NS	15.2010687746412	14.8951382055184	14.8862007507648	15.4534862989517	15.108973507469	15.4629034042235	15.3031679000092	15.5062066906439	15.36770309963	15.4099952736266
P51608	MECP2	Methyl-CpG-binding protein 2	Nucleus	Nuclear localization signal	-0.286928612984775	0.0323334643229427	0.0886468886900216	NS	14.5787944466782	14.7589795263292	14.7526324249585	15.3362071481954	14.8566533865403	14.5633534407801	14.6170968892085	14.713684807431	14.3847639568027	14.5697247735556
Q15648	MED1	Mediator of RNA polymerase II transcription subunit 1	Nucleus	Nuclear localization signal	0.19346483924527	0.281034646376906	0.405681222759313	NS	12.9808253295478	12.9780733568031	13.0029043733674	13.7947285954772	13.1891329137989	13.7636296419366	13.5375052332319	13.3115117625255	12.9177443744827	13.3825977530442
Q96RN5	MED15	Mediator of RNA polymerase II transcription subunit 15	Nucleus	Nuclear export signal	-0.0418037070365624	0.621025393907431	0.71542047601941	NS	15.8972431361895	15.8703311170355	15.6673398062768	16.293216259377	15.9320325797197	16.0724383823371	15.8977373014827	15.7840355633496	15.806704243563	15.8902288726831
Q06413	MEF2C	Myocyte-specific enhancer factor 2C	Nucleus	Nuclear localization signal	0.105994276464537	0.422132016173984	0.546382728261966	NS	15.1528253717479	14.592034409882	14.8181199718678	15.3515652821647	14.9786362589156	14.9307034114556	15.1361649522504	15.2622822926287	15.0093714851859	15.0846305353802
Q14814	MEF2D	Myocyte-specific enhancer factor 2D	Nucleus	Nuclear localization signal	-0.10054892261644	0.318423386095551	0.444064781001511	NS	16.2970026579772	16.3230112001406	16.4497816147258	16.9757525938886	16.511387016683	16.5174933760903	16.4710707660231	16.3203015186836	16.3344867154695	16.4108380940666
Q7L2J0	MEPCE	7SK snRNA methylphosphate capping enzyme	Nucleus	Nuclear localization signal	0.237411819866082	0.016560578675509	0.0551071986191274	NS	15.773437266179	15.7442714869295	15.795185378018	16.2731069117549	15.8965002607204	16.2773617962163	16.1609700741435	15.9962408213591	16.101075630627	16.1339120805864
Q9HCE5	METTL14	N6-adenosine-methyltransferase non-catalytic subunit	Nucleus	Nuclear localization signal	0.0265876926745205	0.72917289964052	0.80233468915823	NS	14.735288344552	14.4548417733349	14.4326892281499	14.8234967454309	14.6115790228669	14.7484729022019	14.5733161088334	14.4424598700572	14.7884179810734	14.6381667155415
Q9NRN9	METTL5	rRNA N6-adenosine-methyltransferase METTL5	Nucleus	Nuclear localization signal	0.011478284421127	0.899028009988156	0.924826016544363	NS	15.58221213931	15.7216269388942	15.5399298853783	15.891269937826	15.6837597253521	15.8269045729207	15.623398297708	15.871159980464	15.4594891880002	15.6952380097732
Q6PJG2	MIDEAS	Mitotic deacetylase-associated SANT domain protein	Nucleus	Nuclear localization signal	-0.00202657513384885	0.984067600874597	0.987772325960243	NS	14.3047142801509	14.2217468215443	14.4310326880831	14.939836105007	14.4743324736963	14.4991216809414	14.5478408123349	14.4289377407433	14.4133233602303	14.4723058985624
Q8N108	MIER1	Mesoderm induction early response protein 1	Nucleus	Nuclear localization signal	0.156599594077941	0.0225929892767953	0.0683174827432773	NS	15.4944508536713	15.5675540133493	15.4338131293794	15.866371418515	15.5905473537287	15.8280063458839	15.7669246102382	15.7018000150828	15.6918568200217	15.7471469478067
P46013	MKI67	Proliferation marker protein Ki-67	Nucleus	Nuclear localization signal	0.292816285579464	0.0280947745271014	0.0794891899440045	NS	15.7168805598885	15.7466392657048	15.8157684128571	16.5035842240822	15.9457181156331	16.3919276211112	16.3043183448047	16.0943361879436	16.1635554509909	16.2385344012126
P40692	MLH1	DNA mismatch repair protein Mlh1	Nucleus	Nuclear localization signal|Nuclear export signal	0.200634630178968	0.417711358415691	0.541463584017423	NS	11.8538557575252	11.8724163817025	11.3390908046776	11.153051757801	11.5546036754266	11.2385756441178	11.7629515017488	11.6977998909886	12.0545210709446	11.68846202695
P42568	MLLT3	Protein AF-9	Nucleus	Nuclear localization signal	-0.256865423483657	0.506097908909744	0.615805384885616	NS	11.5995340920826	10.8308365103039	12.3654279108165	11.8810650112345	11.6692158811094	11.6804594776741	12.4743455023159	11.9602602167372	10.549620998508	11.6661715488088
Q9BU76	MMTAG2	Multiple myeloma tumor-associated protein 2	Nucleus	Nuclear localization signal	0.0140095447675393	0.901338015388955	0.926978778603973	NS	16.4320196253199	16.2293309763027	16.4019717800794	17.0307076344429	16.5235075040363	16.5495952929352	16.6666299444011	16.4555630032545	16.4782799546245	16.5375170488038
P51948	MNAT1	CDK-activating kinase assembly factor MAT1	Nucleus	Nuclear localization signal	0.201069423796206	0.104121998068406	0.200806710560498	NS	15.1853368075495	15.1413280567299	15.2745441175761	15.7339077077397	15.3337791723988	15.8704893886006	15.4890521096185	15.3991940518202	15.3806588347407	15.534848596195
Q14149	MORC3	MORC family CW-type zinc finger protein 3	Nucleus	Nuclear localization signal	0.242000129033341	0.0449785072572668	0.112078453247372	NS	15.5052436790819	15.4662752353801	15.5678283381305	16.2244941506146	15.6909603508018	16.1047977082975	15.9878708333044	15.8066981140315	15.8324752637071	15.9329604798351
Q68DK7	MSL1	Male-specific lethal 1 homolog	Nucleus	Nuclear localization signal	0.0788560829770262	0.568653005087248	0.668840732382393	NS	14.5105446254815	14.4752260779363	14.817868304627	15.4922617788893	14.8239751967335	14.9774036632988	15.040787841655	14.6334492302061	14.9596843836822	14.9028312797105
P0C860	MSL3P1	Putative male-specific lethal-3 protein-like 2	Nucleus	Nuclear localization signal	0.187981531603843	0.537061284758645	0.64356838224168	NS	9.12481333759492	8.84856674198683	10.2011995464442	8.70274504778702	9.21933116845323	9.20463295466642	9.18788358587753	9.460999137508	9.77573512217633	9.40731270005707
P04732	MT1E	Metallothionein-1E	Nucleus	Nuclear localization signal	0.286083895226188	0.0844505404538269	0.173454985833426	NS	16.2235629319277	16.3386794663766	16.6555571336889	17.0803350441961	16.5745336440473	17.1078271624168	17.0071399570583	16.410970527395	16.9165325102239	16.8606175392735
P04733	MT1F	Metallothionein-1F	Nucleus	Nuclear localization signal	0.122702564940956	0.344639015656496	0.471090139769687	NS	15.8558931924386	15.4610706008898	15.9476267916354	16.5250755386716	15.9474165309088	16.3379418291399	16.0768462277402	15.7427348321245	16.1229534943945	16.0701190958498
P13640	MT1G	Metallothionein-1G	Nucleus	Nuclear localization signal	0.332459077197594	0.222879962946712	0.343024951941493	NS	15.8609075288873	15.9402089611367	16.0359176940456	17.3497747868437	16.2967022427283	17.1161111785705	16.7582466825664	15.9115433543948	16.730744064172	16.6291613199259
P80297	MT1X	Metallothionein-1X	Nucleus	Nuclear localization signal	0.104126491411554	0.541197511676641	0.647070791707554	NS	16.0039297921952	16.1248860900223	16.3261766500584	17.0661511485307	16.3802859202016	16.7358134328801	16.5628601997922	16.1316630089467	16.5073130048337	16.4844124116132
P02795	MT2A	Metallothionein-2	Nucleus	Nuclear localization signal	0.162965057281188	0.207430096587689	0.325928836848281	NS	19.9506978807408	19.7403157533988	20.1496594063786	20.6958734300171	20.1341366176338	20.4804412011555	20.331532789946	20.0235171497438	20.3529155588147	20.297101674915
Q13330	MTA1	Metastasis-associated protein MTA1	Nucleus	Nuclear localization signal	-0.0455904268942877	0.617038559985953	0.712555823226076	NS	15.078411026688	15.1753950788527	15.0762918843855	14.4909968985589	14.9552737221213	14.708248301478	14.9416513445518	15.0721153277105	14.9167182071678	14.909683295227
O94776	MTA2	Metastasis-associated protein MTA2	Nucleus	Nuclear localization signal	-0.184044516849774	0.0353038400398802	0.0944698115326208	NS	16.7573554376009	16.7844147294884	16.5914914772883	16.1859185268857	16.5797950428158	16.324300360769	16.3830194400012	16.3936442526976	16.4820380503961	16.395750525966
Q9BTC8	MTA3	Metastasis-associated protein MTA3	Nucleus	Nuclear localization signal|Nuclear export signal	-0.185885324031947	0.129424210074361	0.233375257393145	NS	16.9488176638082	17.0229818319972	16.7169415922406	16.2498742111836	16.7346538248074	16.5123734205146	16.4298131087795	16.637578350458	16.6153091233496	16.5487685007754
P42285	MTREX	Exosome RNA helicase MTR4	Nucleus	Nuclear localization signal	-0.168078172801707	0.0495805833450356	0.119497609350238	NS	15.9559140317257	16.0288184267794	15.9680267334498	15.4718761654296	15.8561588393461	15.6041090683207	15.6196275383653	15.7177940075457	15.8107920519461	15.6880806665444
Q9UL68	MYT1L	Myelin transcription factor 1-like protein	Nucleus	Nuclear export signal	0.0184461030104791	0.776112416311983	0.840245056065271	NS	16.4162728581043	16.4470134197435	16.4212382229193	16.6697137087451	16.4885595523781	16.6298489802433	16.5298508361164	16.4002085008061	16.4681143043884	16.5070056553885
Q08AG7	MZT1	Mitotic-spindle organizing protein 1	Nucleus	Nuclear export signal	-0.237992047697565	0.0648596577319465	0.143875476247954	NS	14.8925538203384	14.844936415665	14.8675914730963	15.5715251313782	15.0441517101195	14.8662377838272	14.9465429163307	14.7489133523971	14.6629445971327	14.806159662422
Q14CX7	NAA25	N-alpha-acetyltransferase 25, NatB auxiliary subunit	Nucleus	Nuclear localization signal	-0.0901137838744895	0.598669089772962	0.696081312884016	NS	16.402409372024	16.4677501536254	16.530928580676	15.5460999237355	16.2367970075152	15.7758160410878	16.1448001069295	16.3064968331625	16.3596199133831	16.1466832236407
A0A0U1RRE5	NBDY	Negative regulator of P-body association	Nucleus	Nuclear localization signal	0.500186036555388	0.0679551172082782	0.148800408282385	NS	11.3384375625721	11.7256444884747	12.3274427503656	13.0526020979083	12.1110317248302	13.0428091089093	12.9199139686165	12.205688352882	12.2764596151346	12.6112177613856
Q15021	NCAPD2	Condensin complex subunit 1	Nucleus	Nuclear localization signal	0.0535708376809722	0.256050288741645	0.378485977744927	NS	15.7144414665601	15.5397515251449	15.7516564830283	15.6184047957983	15.6560635676329	15.6777626745296	15.6392231478639	15.7498011733217	15.7717506255402	15.7096344053139
P42695	NCAPD3	Condensin-2 complex subunit D3	Nucleus	Nuclear localization signal	-0.507034328855999	0.240304129074293	0.36303950543532	NS	7.7865894618626	9.14919270305873	8.53144464868483	NA	8.48907560453539	7.51326849840333	7.47396588969215	8.48931680822581	NA	7.82551706544043
Q9BPX3	NCAPG	Condensin complex subunit 3	Nucleus	Nuclear localization signal	0.0600513819618822	0.508067802080192	0.617562896153431	NS	15.2264637796932	15.0514584514323	14.9279063259506	14.6380844201547	14.9609782443077	15.0114827889726	14.9919435233039	15.1538448697552	14.9268473230467	15.0210296262696
Q09161	NCBP1	Nuclear cap-binding protein subunit 1	Nucleus	Nuclear localization signal	-0.215450523131841	0.0175870317681941	0.0577125211716277	NS	15.6946509887257	15.7151799777383	15.657661969906	15.1393269572423	15.5517049734031	15.3379799864822	15.2677905369645	15.3555017886755	15.3837454889628	15.3362544502712
P19338	NCL	Nucleolin	Nucleus	Nuclear localization signal	0.0332559381363193	0.346066248243908	0.472421956802724	NS	19.4686899848621	19.5154725410321	19.5709565960224	19.6920315459665	19.5617876669708	19.5712978078939	19.6463570192306	19.5190531325706	19.6434664607332	19.5950436051071
Q15596	NCOA2	Nuclear receptor coactivator 2	Nucleus	Nuclear localization signal|Nuclear export signal	0.106821108791253	0.357662952988701	0.482387024170029	NS	14.6580475411821	14.6983432638174	14.6980020174312	15.1297728707256	14.7960414232891	15.0960734771107	14.9711564393712	14.7645797908548	14.7796404209847	14.9028625320804
Q9HCD5	NCOA5	Nuclear receptor coactivator 5	Nucleus	Nuclear localization signal	-0.0394408525237004	0.178980052762616	0.29245840509996	NS	16.4447338363858	16.4381748087603	16.4515099928991	16.4868689774143	16.4553219038648	16.4685158597582	16.4416861229623	16.3379041303516	16.4154180922925	16.4158810513411
O75376	NCOR1	Nuclear receptor corepressor 1	Nucleus	Nuclear localization signal|Nuclear export signal	0.0746709753343105	0.354046144825102	0.479794147488237	NS	15.2297667753213	15.2703786359308	15.2795148655237	15.7715389324475	15.3877998023058	15.555258399109	15.5208366471521	15.400725120654	15.3730629436456	15.4624707776402
Q9Y618	NCOR2	Nuclear receptor corepressor 2	Nucleus	Nuclear localization signal|Nuclear export signal	0.304748485643927	0.0154760240640062	0.0527743554412872	NS	13.9918783589124	14.1138022584773	14.4119624293793	14.892685594519	14.352582160322	14.7727161445126	14.565224991166	14.5970860392099	14.6942954089752	14.657330645966
Q15843	NEDD8	NEDD8	Nucleus	NA	-0.127034989431785	0.281626232684144	0.406021462869401	NS	19.2782674716229	19.1615621457761	19.351273875604	19.9424134717949	19.4333792411995	19.4976254462885	19.3901588835337	19.257747324434	19.0798453528147	19.3063442517677
Q9H3P2	NELFA	Negative elongation factor A	Nucleus	Nuclear localization signal	0.331904220573505	0.268787893801706	0.392016805113873	NS	13.1532396042555	13.8283930802587	14.2126835205942	13.0761694452144	13.5676214125807	14.4313295208247	13.9507040798782	13.6453301308266	13.5707388010874	13.8995256331542
P08651	NFIC	Nuclear factor 1 C-type	Nucleus	Nuclear export signal	-0.0580852862834727	0.675392771719936	0.759616547365475	NS	14.5027569882289	14.1628505898655	14.3051130662279	14.9448681390823	14.4788971958512	14.6200847979019	14.5054144022189	14.1299860843153	14.4277623538346	14.4208119095677
P23511	NFYA	Nuclear transcription factor Y subunit alpha	Nucleus	Nuclear localization signal	-0.164099653177182	0.221565847013785	0.341960996058692	NS	13.918601044593	14.1401833163198	13.9935895277895	14.6550199459829	14.1768484586713	14.1771188494891	13.8648732988691	13.9194876333856	14.0895154402328	14.0127488054942
P25208	NFYB	Nuclear transcription factor Y subunit beta	Nucleus	Nuclear export signal	-0.00226460537466623	0.982907492561016	0.987072354817631	NS	15.694186662646	16.1259409003525	16.156604192306	16.5693187775423	16.1365126332117	16.0781262452003	16.2213642248077	16.2375973806079	15.9999042607323	16.134248027837
Q13952	NFYC	Nuclear transcription factor Y subunit gamma	Nucleus	NA	-0.098330800476262	0.469803381685251	0.587398230758697	NS	17.1191548115412	16.9803969659728	17.0896923057827	16.2190009719776	16.8520612638186	16.5300955391027	16.7106120868618	16.854634187747	16.9195800396579	16.7537304633423
Q8NEJ9	NGDN	Neuroguidin	Nucleus	Nuclear localization signal	-0.367430178346568	0.0321056129726909	0.0881596087729322	NS	14.5046407781507	14.3007979404561	14.6396423448555	13.4597920004793	14.2262182659854	13.6276538650009	13.829883007865	14.124297701785	13.8533177759045	13.8587880876388
P30414	NKTR	NK-tumor recognition protein	Nucleus	Nuclear localization signal	0.0726882428816147	0.652601846864156	0.7408807605103	NS	16.4256836017204	16.4573239499273	16.4208826604579	17.3577466041245	16.6654092040575	16.6504499351105	17.0233764441379	16.8470669804355	16.4314964280727	16.7380974469391
Q9BSC4	NOL10	Nucleolar protein 10	Nucleus	Nuclear localization signal	0.703760692371816	0.0444459100322359	0.111271274763802	NS	9.83087415164501	10.4842265406411	11.3548100356711	11.7698571826412	10.8599419776496	12.1129276966295	11.5241667246928	11.3194709030067	11.2982453557566	11.5637026700214
Q15233	NONO	Non-POU domain-containing octamer-binding protein	Nucleus	Nuclear localization signal	0.131269906673897	0.104420848497063	0.201292064929268	NS	16.6645569743922	16.6983164306281	16.8234824664119	17.1593847729092	16.8364351610853	17.1046799451268	17.0080823055474	16.7889613572498	16.9690966631129	16.9677050677592
P78316	NOP14	Nucleolar protein 14	Nucleus	Nuclear localization signal	0.199150687882147	0.0478931221826824	0.11668307209099	NS	14.4638433731264	14.6239043626361	14.5322441564656	15.0766774552485	14.6741673368691	14.9977031222398	14.9223096871885	14.8593793866247	14.7138799029522	14.8733180247513
Q9Y3C1	NOP16	Nucleolar protein 16	Nucleus	Nuclear localization signal	0.185467736412617	0.169067574911674	0.281295738913104	NS	15.2282225613678	15.2878284594853	15.4135723003659	16.0199969757824	15.4874050742504	15.8684127770621	15.7447451601508	15.4712092664595	15.6071240389795	15.672872810663
P46087	NOP2	Probable 28S rRNA (cytosine(4447)-C(5))-methyltransferase	Nucleus	Nuclear localization signal	0.179001591209417	0.119078202998784	0.220065320729325	NS	16.8495202744255	17.0278495113227	17.0221647891726	17.6007487246517	17.1250708248931	17.4073940201101	17.3456956829088	17.1814626668017	17.2817372945896	17.3040724161025
O00567	NOP56	Nucleolar protein 56	Nucleus	Nuclear localization signal	0.0614606125860427	0.289639031967919	0.413659226774403	NS	16.8240266520953	16.6509195981642	16.7740462095892	16.4072087917991	16.664050312912	16.7065624002728	16.7142542041522	16.6448309894378	16.8363961081293	16.725510925498
Q9Y2X3	NOP58	Nucleolar protein 58	Nucleus	Nuclear localization signal	0.171784661974602	0.0206145376300326	0.0638646459910815	NS	15.0639829691193	14.6896354584468	14.9996886425002	15.0226036521173	14.9439776805459	15.1631356770279	15.1508346012181	14.9190227628159	15.2300563290203	15.1157623425205
P46531	NOTCH1	Neurogenic locus notch homolog protein 1	Nucleus	Nuclear localization signal	0.070141434358888	0.465493793071792	0.584355413795973	NS	12.9271962089328	13.0073408090287	13.1500627341335	13.6393099284588	13.1809774201384	13.1230875788219	13.3426169312481	13.309093967755	13.2296769401643	13.2511188544973
Q04721	NOTCH2	Neurogenic locus notch homolog protein 2	Nucleus	Nuclear localization signal	0.295091393702638	0.373366505527322	0.497402324733495	NS	10.6238073499073	10.7891623699681	11.8492548768891	12.6217895407791	11.4710035343859	11.8603819182638	12.2599722440165	11.4359600457025	11.5080655043715	11.7660949280886
P06748	NPM1	Nucleophosmin	Nucleus	Nuclear localization signal	0.177680554194132	0.204728032246742	0.323111278418276	NS	16.602985474241	16.542711388574	16.6857895917479	17.6191979293545	16.8626710959794	17.2566638677489	17.0394507241558	16.6572607607664	17.2080312480227	17.0403516501735
O75607	NPM3	Nucleoplasmin-3	Nucleus	Nuclear localization signal	-0.19222994763089	0.388370643774776	0.51246185163724	NS	12.0481162603009	11.6187761757474	12.4978168115786	12.2567544803372	12.1053659319911	12.3233169181644	12.028980120002	11.2876339393463	12.0126129599279	11.9131359843602
P04150	NR3C1	Glucocorticoid receptor	Nucleus	Nuclear export signal	0.0811802210228478	0.356895806637083	0.481961858535548	NS	14.1849470317386	14.1305424881004	14.3120831944876	14.6436981788561	14.3178177232957	14.5014515732448	14.4715007102669	14.2643292411406	14.3587102526219	14.3989979443185
Q9H7Z3	NRDE2	Nuclear exosome regulator NRDE2	Nucleus	Nuclear localization signal	0.465497550333035	0.0182060800330643	0.0590624619171502	NS	11.4786376086211	11.0165559257805	11.5560247872433	12.4457976275524	11.6242539872994	11.9412843826898	12.1652063985554	12.1521109880654	12.1004043812191	12.0897515376324
Q9BZ95	NSD3	Histone-lysine N-methyltransferase NSD3	Nucleus	Nuclear localization signal	0.272690322419676	0.0145726364014656	0.0506657431855355	NS	13.6912615557732	13.7727966993032	13.9223983957073	14.3021302469212	13.9221467244262	14.3549623889562	14.2022023409869	14.1098879231526	14.1122955342881	14.1948370468459
Q5TFE4	NT5DC1	5'-nucleotidase domain-containing protein 1	Nucleus	Nuclear localization signal	-0.0761273230359594	0.0884154426738382	0.178659267520587	NS	15.0772765334273	15.3026515526087	15.1388209072309	15.0764673797093	15.148804093244	15.0052261895068	15.0489109881987	15.22211455129	15.0144553518369	15.0726767702081
P57740	NUP107	Nuclear pore complex protein Nup107	Nucleus	Nuclear localization signal	-0.0414261812018775	0.347822129397996	0.474464168716859	NS	15.1694321366266	15.095499391241	15.0892487818725	15.0626943576517	15.1042186668479	15.0602476225998	15.109336838548	14.9110653484185	15.1705201330181	15.0627924856461
P49790	NUP153	Nuclear pore complex protein Nup153	Nucleus	Nuclear localization signal	0.076307677355656	0.463520128993874	0.582953086759395	NS	15.2732745184626	15.3991496164023	15.4069333987523	16.0200958085574	15.5248633355437	15.6387389561677	15.7075679889236	15.5277110032923	15.5306661032136	15.6011710128993
O75694	NUP155	Nuclear pore complex protein Nup155	Nucleus	NA	-0.401250950873458	0.0317604803703211	0.0875259749740244	NS	14.6462957146821	14.1590009898228	14.2451962469355	13.8358223827012	14.2215788335354	13.5317853594789	13.5460772714329	14.04939469193	14.1540542078059	13.8203278826619
P35658	NUP214	Nuclear pore complex protein Nup214	Nucleus	Nuclear localization signal	-0.0280233634612372	0.565235031894376	0.66573513143606	NS	15.6858420894058	15.6864970534188	15.6866405373965	15.9293645175661	15.7470860494468	15.7099970409752	15.7786405027258	15.6615550393062	15.7260581609351	15.7190626859856
Q9UKX7	NUP50	Nuclear pore complex protein Nup50	Nucleus	Nuclear localization signal	0.0300750583249236	0.718120448290242	0.794888903063355	NS	16.772298288418	16.6829774643237	16.7212123761298	17.2385277990998	16.8537539819928	17.0164268314915	16.9644404636605	16.7068326781703	16.8476161879487	16.8838290403177
Q9BVL2	NUP58	Nucleoporin p58/p45	Nucleus	Nuclear localization signal	-0.164787045793794	0.169281149041644	0.281541279458734	NS	14.332937206412	14.1774914392278	14.2517046583332	14.3015104919575	14.2659109489826	13.7863834449858	14.2443972686251	14.1531148646271	14.2206000345174	14.1011239031888
P37198	NUP62	Nuclear pore glycoprotein p62	Nucleus	Nuclear export signal	-0.00067258986190666	0.991745965904517	0.994309821515551	NS	15.5049423928637	15.3241174478737	15.3850340890789	15.6073401066091	15.4553585091063	15.5236197677387	15.5948862149307	15.350027345308	15.3502103490002	15.4546859192444
O15381	NVL	Nuclear valosin-containing protein-like	Nucleus	Nuclear localization signal	0.0918110572913217	0.208406943007004	0.32710228803086	NS	13.542549736852	13.4870684379033	13.5517863073323	13.8993230487518	13.6201818827099	13.7629589628032	13.7874236929944	13.5741039321257	13.7234851720814	13.7119929400012
Q8N543	OGFOD1	Prolyl 3-hydroxylase OGFOD1	Nucleus	Nuclear localization signal	0.0477818430924267	0.338819639081898	0.466109184238431	NS	15.1720224891673	15.2205409525137	15.1986962714188	15.3888545320607	15.2450285612901	15.3950020647614	15.2984969971054	15.249538739085	15.2282038165784	15.2928104043826
Q13416	ORC2	Origin recognition complex subunit 2	Nucleus	Nuclear localization signal	-0.00905795124679366	0.856596038045229	0.897186029536201	NS	15.6077164529555	15.5155135051629	15.3528507415906	15.5603605551811	15.5091103137225	15.4440568369855	15.5084976732893	15.5821758049141	15.465479134714	15.5000523624757
Q9Y5N6	ORC6	Origin recognition complex subunit 6	Nucleus	Nuclear localization signal	0.278678555489793	0.140105752714366	0.246674016128553	NS	13.0619309822562	12.8834173526844	13.195652159079	13.4927417992673	13.1584355733217	12.9917346265106	13.8761122250293	13.2621044291681	13.618505234538	13.4371141288115
Q8N7H5	PAF1	RNA polymerase II-associated factor 1 homolog	Nucleus	Nuclear localization signal	0.119545909816203	0.0270238289273401	0.0776054390546788	NS	15.4066787458566	15.3288624102652	15.4845864053454	15.572746320948	15.4482184706038	15.5692644435306	15.6330451670327	15.5135907557137	15.555157155403	15.56776438042
Q9NWT1	PAK1IP1	p21-activated protein kinase-interacting protein 1	Nucleus	Nuclear localization signal	0.165611435880621	0.149776585315468	0.258264718252137	NS	15.5118966820349	15.6100260989103	15.9427702405015	15.2122001060754	15.5692232818805	15.7638439675967	15.6407776151618	15.8554320182882	15.6792852699978	15.7348347177611
P09874	PARP1	Poly [ADP-ribose] polymerase 1	Nucleus	Nuclear localization signal	-0.0602724736126242	0.261584746163895	0.384270153972168	NS	17.7538915848406	17.6381033053781	17.8740530204915	17.4870874300255	17.6882838351839	17.5283543107372	17.6549095577905	17.6602235405395	17.668558037218	17.6280113615713
P40425	PBX2	Pre-B-cell leukemia transcription factor 2	Nucleus	Nuclear export signal	0.14111382122077	0.273475007966416	0.397358441411693	NS	13.7965414945988	13.8787634823285	13.7989380037522	14.5186451205221	13.9982220253004	14.3886929522733	14.1996917066853	14.0070791634934	13.9618795636328	14.1393358465212
O94913	PCF11	Pre-mRNA cleavage complex 2 protein Pcf11	Nucleus	Nuclear localization signal	0.123758364098165	0.297353951380148	0.420873243725186	NS	14.1626881118377	14.1222437901052	14.1605284332529	14.9088092151666	14.3385673875906	14.6638714132729	14.5180831338932	14.1847600870272	14.4825883725619	14.4623257516888
Q9H4Z3	PCIF1	mRNA (2'-O-methyladenosine-N(6)-)-methyltransferase	Nucleus	Nuclear localization signal	0.164602288108744	0.259514793758783	0.382414545829004	NS	15.3703797982655	15.5362827463636	15.5744764001984	16.3234238842486	15.701140707269	16.0795652631643	15.9060164823646	15.6206925963598	15.8566976396224	15.8657429953778
Q8WW12	PCNP	PEST proteolytic signal-containing nuclear protein	Nucleus	Nuclear export signal	-0.023537752858406	0.819122113623849	0.871557633277948	NS	17.0798784147683	17.1740301123149	17.2466645819991	17.8039845048023	17.3261394034712	17.3408477690225	17.4137311427134	17.2591665124676	17.1966611782475	17.3026016506127
P49585	PCYT1A	Choline-phosphate cytidylyltransferase A	Nucleus	Nuclear export signal	0.120698192013267	0.211047832684119	0.329429218525595	NS	16.1144892853986	16.0488507289719	16.2302952096652	16.7186768664948	16.2780780226326	16.3905499089585	16.5212030814705	16.2686473904579	16.4147044776967	16.3987762146459
O14737	PDCD5	Programmed cell death protein 5	Nucleus	Nuclear localization signal	0.0836026381317546	0.500810282330338	0.611814623259227	NS	17.4724211935124	17.6846455404334	17.5647116717425	18.2769093330878	17.749671934694	17.9655081479089	17.9296239520826	17.7661294370412	17.6718367542704	17.8332745728258
Q8IZL8	PELP1	Proline-, glutamic acid- and leucine-rich protein 1	Nucleus	Nuclear localization signal	-0.263045796202333	0.0147946739087597	0.0512289601418577	NS	16.3301845519812	16.0731062341891	16.1000726064284	15.6784794370464	16.0454607074113	15.7276659419773	15.6840378458287	15.8306069762307	15.8873488807992	15.782414911209
O00541	PES1	Pescadillo homolog	Nucleus	Nuclear localization signal	0.171463725150732	0.0296534917081379	0.0830609294989602	NS	15.3055436375827	15.1496146869349	15.2831061116303	15.7336687017223	15.3679832844676	15.5469631292368	15.6009297539264	15.4321153181508	15.5777798371593	15.5394470096183
Q9H814	PHAX	Phosphorylated adapter RNA export protein	Nucleus	Nuclear localization signal	0.102560819501301	0.170167473900971	0.282354898351436	NS	15.5572519305857	15.6797181825033	15.5869564023107	15.9898499207361	15.7034441090339	15.9607114366469	15.8320080001914	15.7547871942582	15.6765130830443	15.8060049285352
Q96QT6	PHF12	PHD finger protein 12	Nucleus	Nuclear localization signal	0.0288481112879344	0.78996177886559	0.849931134587795	NS	14.9566097588049	14.6727181824001	14.9697939223913	15.4832901315927	15.0206029987973	15.1109883706987	15.1012567131544	14.969050082892	15.0165092735957	15.0494511100852
O94880	PHF14	PHD finger protein 14	Nucleus	Nuclear localization signal	0.208421506723097	0.0519944055607464	0.12353861141639	NS	14.9097481310686	15.1049380489887	15.0057511256345	15.4947321657167	15.1287923678521	15.4974077368535	15.3513599443767	15.2695933606601	15.2304944564105	15.3372138745752
O75151	PHF2	Lysine-specific demethylase PHF2	Nucleus	Nuclear localization signal	0.0751660514822098	0.717653639774302	0.794888903063355	NS	11.539374518957	11.8911953092088	12.1203481768476	13.1008485605722	12.1629416413964	12.2541330373402	12.2515511441945	12.2277187230697	12.2190278669101	12.2381076928786
Q92576	PHF3	PHD finger protein 3	Nucleus	Nuclear localization signal	0.158368377552733	0.114511604686336	0.215029959465472	NS	14.2032083929734	14.1904416556331	14.2102881711312	14.7957052935725	14.3499108783276	14.6264955881653	14.5582671013205	14.4226982103025	14.4256561237328	14.5082792558803
Q8IWS0	PHF6	PHD finger protein 6	Nucleus	Nuclear localization signal	0.128196968369412	0.462465425785287	0.582485239563046	NS	12.1073245150148	11.6046543353462	12.2838293322524	11.4610027329268	11.8642027288851	11.7424260824597	12.1191928638782	11.9710279524838	12.1369518901961	11.9923996972544
Q8WWQ0	PHIP	PH-interacting protein	Nucleus	Nuclear localization signal	0.197282964347986	0.0330354167756941	0.09016576325343	NS	15.4309119733266	15.405872774874	15.3066073933502	15.8267839325324	15.4925440185208	15.8881622439176	15.7675307808729	15.5027807475466	15.600834159138	15.6898269828688
Q9P1Y6	PHRF1	PHD and RING finger domain-containing protein 1	Nucleus	Nuclear localization signal	0.205206761979293	0.039769716910292	0.102800465490379	NS	14.3927388257028	14.5357568380729	14.6564462766609	15.092588852357	14.6693826981984	14.8067478755882	14.904161172367	14.991759212982	14.7956895797737	14.8745894601777
Q96BK5	PINX1	PIN2/TERF1-interacting telomerase inhibitor 1	Nucleus	Nuclear localization signal	0.299705189268284	0.0291085460001248	0.0817492147705941	NS	15.1229547693707	14.9720033800094	15.1348236953067	15.8181908919202	15.2619931841518	15.7787055808548	15.610628874311	15.3861399984754	15.471319040039	15.5616983734201
P29590	PML	Protein PML	Nucleus	Nuclear localization signal|Nuclear export signal	0.0787622415208578	0.26808755648228	0.391262920271435	NS	15.3031053560081	15.2586717336189	15.3127674661346	15.755325189444	15.4074674363014	15.5450364297836	15.5381500848057	15.4270196939664	15.4347125027333	15.4862296778222
Q8TF01	PNISR	Arginine/serine-rich protein PNISR	Nucleus	Nuclear localization signal	0.331046274249783	0.0357129751004059	0.0952792694048354	NS	14.9732188727001	15.1193579523544	15.2308693137253	16.005252602641	15.3321746853552	15.7357456006011	15.7282266610706	15.6273712275045	15.5615403492437	15.663220959605
Q7Z3K3	POGZ	Pogo transposable element with ZNF domain	Nucleus	Nuclear export signal	0.10027270989403	0.441734579528112	0.562855351334207	NS	14.6783098537382	14.6767443461981	14.8017361800834	15.5059531676633	14.9156858869207	15.2105041815073	15.0770279605147	14.8438261599259	14.9324760853111	15.0159585968148
P09884	POLA1	DNA polymerase alpha catalytic subunit	Nucleus	Nuclear localization signal	0.276002105444474	0.0213687710748105	0.0656766407818023	NS	14.2142310733446	13.9579913854264	14.1359323927748	14.4855889418976	14.1984359483609	14.7069617351361	14.4011103783738	14.3647983757545	14.424881725957	14.4744380538053
Q14181	POLA2	DNA polymerase alpha subunit B	Nucleus	Nuclear export signal	-0.074048559071608	0.654320291386464	0.742572589267	NS	15.4793407897401	14.8663892197692	15.2759148273813	15.2174621178905	15.2097767386953	15.0180575683395	15.0527847424318	15.1618415508247	15.3102288568987	15.1357281796237
P28340	POLD1	DNA polymerase delta catalytic subunit	Nucleus	Nuclear localization signal|Nuclear export signal	-1.25518016408273	0.0499996154148223	0.120032841507953	NS	9.74666039084907	8.64409186701493	10.1591554469852	7.65868874888175	9.05214911343273	8.07326393320022	NA	7.63537730133637	7.84385726152699	7.85083283202119
Q15054	POLD3	DNA polymerase delta subunit 3	Nucleus	Nuclear localization signal	0.255020853791965	0.0360835154826402	0.0957707746272429	NS	16.0704622282399	16.1216177855194	16.2100896696034	16.7707647859302	16.2932336173232	16.6857713733925	16.6123477123245	16.4398812871502	16.4550175115937	16.5482544711152
Q9BY77	POLDIP3	Polymerase delta-interacting protein 3	Nucleus	NA	0.0162316098609452	0.871264583347242	0.906098174685357	NS	15.3419751968259	15.553682301762	15.5683565811054	15.9824610299808	15.6116187774185	15.7978942224355	15.7228421090999	15.4603756706667	15.5302895469159	15.6278503872795
Q9NRF9	POLE3	DNA polymerase epsilon subunit 3	Nucleus	Nuclear localization signal	0.0429874532077435	0.466016175898468	0.584369490412365	NS	17.3916571302394	17.4912790145342	17.5454453646404	17.7493346830245	17.5444290481096	17.6521759532224	17.6606903783615	17.5199360591185	17.5168636145673	17.5874165013174
O95602	POLR1A	DNA-directed RNA polymerase I subunit RPA1	Nucleus	Nuclear localization signal	0.0223707212509491	0.769166878584953	0.835470859125152	NS	14.9891304440411	14.8594209442961	15.0208407230517	15.0954888766986	14.9912202470219	14.9289646068327	15.1014873203253	14.9274311597777	15.0964807861554	15.0135909682728
O15160	POLR1C	DNA-directed RNA polymerases I and III subunit RPAC1	Nucleus	Nuclear localization signal|Nuclear export signal	-0.00583143743687487	0.918404716789157	0.939998685658	NS	16.0963571390355	16.006124553739	15.9971980613048	16.1281179553186	16.0569494273495	15.9823574568588	15.9956616011042	16.1304098096535	16.0960430920338	16.0511179899126
Q3B726	POLR1F	DNA-directed RNA polymerase I subunit RPA43	Nucleus	Nuclear localization signal	0.0237499295771546	0.928070005460127	0.946624780952856	NS	11.4790885305315	11.7578309348198	12.1345644159173	12.8915029652583	12.0657467116317	11.4467958363878	12.0585282355582	12.7007747173359	12.1518877755535	12.0894966412089
P30876	POLR2B	DNA-directed RNA polymerase II subunit RPB2	Nucleus	Nuclear localization signal	-0.201948306938663	0.0235948962794243	0.0700137955880418	NS	15.0721743246421	15.0732645958811	14.9598468118534	14.7154840032385	14.9551924339038	14.5208136027364	14.7285700430122	14.8706301075586	14.8929627545531	14.7532441269651
P62487	POLR2G	DNA-directed RNA polymerase II subunit RPB7	Nucleus	Nuclear export signal	-0.0881663736462032	0.458944595812344	0.579076499773872	NS	17.1106485490322	17.0235320247931	17.1486161080162	16.3240570676279	16.9017134373674	16.6912349682278	16.7458012700638	16.9339771916068	16.8831748249866	16.8135470637212
P36954	POLR2I	DNA-directed RNA polymerase II subunit RPB9	Nucleus	Nuclear export signal	0.00754487049327506	0.94697439272496	0.960483299896501	NS	15.7120371742829	15.5107958814723	15.5259044880243	16.1075538367173	15.7140728451242	15.7580466219243	15.7243805774372	15.9022918671308	15.5017517959777	15.7216177156175
O14802	POLR3A	DNA-directed RNA polymerase III subunit RPC1	Nucleus	Nuclear export signal	-0.447611992062087	0.222415611558517	0.342720771959418	NS	13.1132376520499	12.9598360187479	13.2237687649863	11.2742611983602	12.642775908536	11.5973748402963	12.515276665719	12.5083899293313	12.3237444414988	12.2361964692113
Q9BUI4	POLR3C	DNA-directed RNA polymerase III subunit RPC3	Nucleus	Nuclear localization signal	-0.140845811754485	0.124312498389783	0.227620959662959	NS	14.697288794402	14.7123732135141	14.63448187633	14.1638405696537	14.5519961134749	14.2624232915659	14.372447139495	14.5069163446643	14.5028144311566	14.4111503017204
Q9NVU0	POLR3E	DNA-directed RNA polymerase III subunit RPC5	Nucleus	Nuclear localization signal|Nuclear export signal	0.961949649241738	0.0681716875378366	0.149072219650495	NS	8.99160247830713	9.53118108109042	10.956668467302	12.2796545930339	10.4397766549334	11.1482059585592	11.4948883693039	11.0072708064804	11.9565400823568	11.4017263041751
Q99575	POP1	Ribonucleases P/MRP protein subunit POP1	Nucleus	Nuclear localization signal	-0.0593471938729513	0.795893038245004	0.85416998037282	NS	13.8624859909491	13.9093485209855	14.0654266840954	12.8485432659342	13.6714511154911	13.5809507036031	13.4979047711519	13.8485636854208	13.5209965262967	13.6121039216181
Q9UNP9	PPIE	Peptidyl-prolyl cis-trans isomerase E	Nucleus	Nuclear localization signal	0.130042676545745	0.281516493221379	0.406000459797972	NS	16.9336959024266	16.913875237875	17.1105281486178	17.7124633227433	17.1676406529157	17.423490098058	17.391615162104	17.1586130507827	17.2170150069011	17.2976833294615
Q13356	PPIL2	RING-type E3 ubiquitin-protein ligase PPIL2	Nucleus	Nuclear localization signal	0.124347726925228	0.079881821952914	0.166656274913205	NS	14.2131584337621	14.1210329254559	14.3987154415758	14.6610448534924	14.3484879135715	14.5064453647002	14.4516292655528	14.444084151274	14.48918378046	14.4728356404968
Q8WUA2	PPIL4	Peptidyl-prolyl cis-trans isomerase-like 4	Nucleus	Nuclear localization signal	0.111207474397325	0.217200165021785	0.336945861554017	NS	15.2470062286707	15.3163682603856	15.2994324756854	15.8136587726389	15.4191164343452	15.7107489791569	15.5539760241752	15.506885001879	15.3496856297589	15.5303239087425
Q96QC0	PPP1R10	Serine/threonine-protein phosphatase 1 regulatory subunit 10	Nucleus	Nuclear localization signal	0.0909084833359658	0.252080485158199	0.37469524379264	NS	14.8096793697267	14.8063449815379	14.7593438299419	15.1657320255074	14.8852750516785	15.2045288520548	15.0371867545579	14.8763847397415	14.7866337937035	14.9761835350144
Q12972	PPP1R8	Nuclear inhibitor of protein phosphatase 1	Nucleus	Nuclear localization signal	0.140645182083425	0.0952844567426245	0.187838952155285	NS	16.0878784950951	16.2320723762354	16.2626040192021	16.6682518440358	16.3127016836421	16.4455219821284	16.5414390215587	16.3624337404017	16.4639927188133	16.4533468657255
Q9NY27	PPP4R2	Serine/threonine-protein phosphatase 4 regulatory subunit 2	Nucleus	Nuclear localization signal|Nuclear export signal	0.219849976576949	0.0791314146317312	0.165863776141459	NS	14.1690736043084	14.473820893837	14.4207667659386	15.0883300078905	14.5379978179936	14.7790006863984	14.7965388019486	14.6916423263038	14.7642093636315	14.7578477945706
Q96BP3	PPWD1	Peptidylprolyl isomerase domain and WD repeat-containing protein 1	Nucleus	Nuclear localization signal	-0.119771067001103	0.0322463190305273	0.0884648212117232	NS	15.2541030233037	15.2517886123729	15.2564237007085	15.0076394248339	15.1924886903048	15.020876239131	15.0797133398519	15.0865816281947	15.1036992860371	15.0727176233037
O60828	PQBP1	Polyglutamine-binding protein 1	Nucleus	Nuclear localization signal	0.212312903486733	0.13085964411253	0.234853698689127	NS	15.0251342901847	15.0873674169538	15.1519721685737	15.9526567165496	15.3042826480654	15.6699711965346	15.6139807591987	15.3720812508437	15.4103489996318	15.5165955515522
Q92733	PRCC	Proline-rich protein PRCC	Nucleus	Nuclear localization signal	0.1451292180015	0.211379030031249	0.329704914849473	NS	14.9996269252866	14.9872043350959	15.1685035115677	15.6368298904448	15.1980411655988	15.6173417274537	15.3663958139333	15.2604976900196	15.1284463029945	15.3431703836003
P49643	PRIM2	DNA primase large subunit	Nucleus	Nuclear localization signal|Nuclear export signal	-0.105121314333531	0.200062133957054	0.318575984867783	NS	15.1508336700492	15.2318371546897	15.2078730285939	14.7208100557273	15.077838477265	15.0131798669991	14.9141002846654	15.0926083375032	14.8709801625584	14.9727171629315
O43395	PRPF3	U4/U6 small nuclear ribonucleoprotein Prp3	Nucleus	Nuclear localization signal	0.257450462906849	0.0449018284299929	0.112018245662193	NS	15.5301600213166	15.5486874649292	15.504593777495	16.2268258097048	15.7025667683614	16.1450552787437	16.0328133176514	15.7687207181107	15.8934796105669	15.9600172312682
Q8WWY3	PRPF31	U4/U6 small nuclear ribonucleoprotein Prp31	Nucleus	Nuclear localization signal	-0.009763658552024	0.806053118985858	0.861907910756171	NS	14.9397800984969	14.9169636753923	14.7408477152457	14.9891650102531	14.896689124847	14.9979162287372	14.9023326483323	14.7996456191864	14.847807368924	14.886925466295
Q5VTL8	PRPF38B	Pre-mRNA-splicing factor 38B	Nucleus	Nuclear localization signal	-0.163259583798379	0.142960983986347	0.25038289854892	NS	16.1285979409191	16.0702487362945	16.2025047096923	15.5022289467063	15.975895083403	15.5935535251622	15.8435228079697	15.9131802186924	15.9002854465944	15.8126354996046
O43172	PRPF4	U4/U6 small nuclear ribonucleoprotein Prp4	Nucleus	Nuclear localization signal	0.0825081936696002	0.0305753151128318	0.0850288750139118	NS	16.4238999383524	16.4193173491102	16.4945428138723	16.5217609321789	16.4648802583784	16.5089967216402	16.577302942982	16.5279030512859	16.575351092284	16.547388452048
Q6P2Q9	PRPF8	Pre-mRNA-processing-splicing factor 8	Nucleus	Nuclear export signal	-0.165065712651023	0.0602241044171916	0.136772304706995	NS	16.213505646182	16.0130102927929	16.1215844758896	15.5826494854154	15.98268747507	15.7728590978371	15.7616402960308	15.8273029948244	15.9086846609835	15.817621762419
Q9ULL5	PRR12	Proline-rich protein 12	Nucleus	Nuclear localization signal	-0.0755697352742537	0.784367782925335	0.845618640879322	NS	11.5361936282182	12.0301305630266	12.6941992889423	12.9797261261378	12.3100624015812	12.420357430886	12.6328949110829	12.001957815302	11.882760507957	12.234492666307
P48556	PSMD8	26S proteasome non-ATPase regulatory subunit 8	Nucleus	NA	-0.275264513656502	0.0804381877714986	0.167471600309035	NS	17.0308772744855	16.8943546305705	16.8793934024689	16.0001312999919	16.7011891518792	16.3070957878456	16.3133591495816	16.5946285397245	16.488615075739	16.4259246382227
P61289	PSME3	Proteasome activator complex subunit 3	Nucleus	Nuclear localization signal|Nuclear export signal	-0.153872887872613	0.209218904164303	0.327653393966562	NS	17.3671434702546	17.3793734455514	17.3567420015369	16.603665131246	17.1767310121472	16.8982924126445	16.9074712828844	17.0871705403371	17.1984982612325	17.0228581242746
Q9GZU8	PSME3IP1	PSME3-interacting protein	Nucleus	Nuclear localization signal	0.268202627387794	0.0330888913310012	0.0902539708555315	NS	15.5033650631367	15.7896743759101	16.0006925802958	16.4144570899243	15.9270472773167	16.3920293213955	16.2245453467805	16.0942533203362	16.0701716303059	16.1952499047045
Q5JS54	PSMG4	Proteasome assembly chaperone 4	Nucleus	Nuclear export signal|Peroxisomal targeting signal	-0.373835265892824	0.101482002245698	0.197231080446537	NS	14.8091282922929	15.0050759851364	14.8166757948375	14.1248965759186	14.6889441620463	13.7809891512556	14.1547327988752	14.7189637101384	14.6057499243448	14.3151088961535
Q8WXF1	PSPC1	Paraspeckle component 1	Nucleus	Nuclear localization signal	0.0428893379259429	0.382854295176987	0.507537732512439	NS	17.7423511933561	17.8200378852763	17.6545202347094	17.9423345853492	17.7898109746727	17.972369739375	17.8645260227622	17.6500320335319	17.8438734547257	17.8327003125987
Q9UKA9	PTBP2	Polypyrimidine tract-binding protein 2	Nucleus	Nuclear localization signal	-0.0556138038849916	0.695115839618421	0.776883461307882	NS	20.7276375660825	20.7411857264365	20.781624535071	21.5736802175196	20.9560320112774	21.1237402162955	20.8887284345771	20.8861126764854	20.7030915022116	20.9004182073924
O95758	PTBP3	Polypyrimidine tract-binding protein 3	Nucleus	Nuclear localization signal	-0.0340359924973104	0.805887231713233	0.861907910756171	NS	15.3068802870499	15.1348920754466	15.07975984462	14.9292490461293	15.1126953133114	14.8628505463671	15.2284766337216	15.113991300814	15.1093188023536	15.0786593208141
Q96PZ0	PUS7	Pseudouridylate synthase 7 homolog	Nucleus	NA	0.240833865646183	0.0148344594060226	0.0512951330198298	NS	15.9303692463648	15.8029128664627	15.6592239214314	16.2633685535851	15.913968646961	16.277264133851	16.0969074222887	16.2073192677263	16.0377192265628	16.1548025126072
Q2TAL8	QRICH1	Transcriptional regulator QRICH1	Nucleus	Nuclear export signal	-0.185612382543748	0.227171252206498	0.348298211812643	NS	14.1488370907012	14.3536274581916	14.3508737039819	14.9014435104089	14.4386954408209	14.182503778982	14.4011966653489	14.1772987536874	14.2513330350903	14.2530830582772
Q92878	RAD50	DNA repair protein RAD50	Nucleus	Nuclear localization signal|Nuclear export signal	0.0256157913858388	0.782860912377973	0.844848128561708	NS	14.9035998033123	14.7589189852341	14.8466021908027	15.3163535331146	14.9563686281159	14.8676751128249	15.086125386061	14.9115033056224	15.0626338734988	14.9819844195018
Q96B01	RAD51AP1	RAD51-associated protein 1	Nucleus	Nuclear localization signal	-0.0697297439104929	0.532765290622004	0.640579687089478	NS	15.5040752195989	15.5373035278422	15.547184194068	16.0426163541915	15.6577948239251	15.818325683098	15.6074256263165	15.4032984310276	15.5232105796165	15.5880650800147
Q9Y4B4	RAD54L2	Helicase ARIP4	Nucleus	Nuclear localization signal	0.0664930962293617	0.570055204261987	0.669829126993267	NS	13.2559242159791	13.4121299888778	13.0194868785056	13.5485934025736	13.3090336214841	13.493734405567	13.2375295257684	13.2203743117899	13.5504686277285	13.3755267177134
Q9UKM9	RALY	RNA-binding protein Raly	Nucleus	Nuclear localization signal	0.0909401589705352	0.0657255812668236	0.145125922564822	NS	17.7385121057246	17.5489354957039	17.4419882299379	17.7631944104197	17.6231575604465	17.8275272331728	17.6909586862928	17.6087237661642	17.7291811920385	17.714097719417
P06400	RB1	Retinoblastoma-associated protein	Nucleus	Nuclear localization signal	0.160631455561848	0.0767049978525267	0.16239380686793	NS	15.4307323602402	14.9421147122355	14.9777319708957	14.7548366661019	15.0263539273684	15.2235092582165	15.1213119458694	15.1559367746935	15.2471835529414	15.1869853829302
Q15291	RBBP5	Retinoblastoma-binding protein 5	Nucleus	Nuclear localization signal	-0.112475240877611	0.0519461745676846	0.123524180995397	NS	15.6270932224153	15.6672899290965	15.6113893281031	15.4002253823065	15.5764994654803	15.3680315256562	15.4479942815853	15.5270211131703	15.513049977999	15.4640242246027
Q7Z6E9	RBBP6	E3 ubiquitin-protein ligase RBBP6	Nucleus	Nuclear localization signal	0.119145358333812	0.147991207028134	0.256174049955308	NS	15.1863165649546	15.1662581932965	15.1370091522542	15.6746105954455	15.2910486264877	15.4763229203225	15.4238614547412	15.3861684092792	15.3544231549432	15.4101939848215
P98175	RBM10	RNA-binding protein 10	Nucleus	Nuclear localization signal	0.178619681580488	0.0707118164729921	0.152969882897456	NS	15.0812658871486	15.269735657499	15.3861132958909	15.8112390321077	15.3870884681616	15.6572529903729	15.6541451313501	15.5314177725178	15.4200167047275	15.5657081497421
Q8IXT5	RBM12B	RNA-binding protein 12B	Nucleus	Nuclear localization signal	0.238383797769347	0.022149147106461	0.0673392844137684	NS	15.2523662897224	15.0766436295424	15.2168300484436	15.7351407635238	15.3202451828081	15.7043251368719	15.6061876749527	15.4746529638326	15.4493501466526	15.5586289805774
Q96PK6	RBM14	RNA-binding protein 14	Nucleus	Nuclear localization signal	0.230125586799804	0.045790168334261	0.113241077167511	NS	16.3742328661638	16.1080755534973	16.3818336300429	16.8670588541961	16.432800225975	16.8462502434665	16.7807901238345	16.4570904840114	16.5675723997867	16.6629258127748
Q5T8P6	RBM26	RNA-binding protein 26	Nucleus	Nuclear localization signal	-0.0653089744398087	0.332049218111473	0.458735664972906	NS	15.4222080583575	15.379264446827	15.5234647529006	15.753383426202	15.5195801710718	15.546622909594	15.482153961699	15.4127405344628	15.3755673807722	15.454271196632
Q9P2N5	RBM27	RNA-binding protein 27	Nucleus	Nuclear localization signal	0.137719610743435	0.180642293765163	0.294342719956684	NS	15.4205523060019	15.6176113080531	15.4858907309999	16.0061950794217	15.6325623561192	15.9912672647843	15.9014021447084	15.6384783152151	15.5499801427426	15.7702819668626
Q9NW13	RBM28	RNA-binding protein 28	Nucleus	Nuclear localization signal	0.0498741819582591	0.49134462993571	0.603607482440812	NS	16.2840813903093	16.2738725732517	16.2790729041341	16.3331958581259	16.2925556814553	16.5189389394986	16.460927643656	16.2468715779319	16.1429812925675	16.3424298634135
Q14498	RBM39	RNA-binding protein 39	Nucleus	Nuclear localization signal	0.163253530535826	0.0280207557641763	0.0794262751428412	NS	16.4998585689986	16.4618129755281	16.5388947319124	16.9466772042285	16.6118108701669	16.7953599038315	16.8529211511501	16.7125460564063	16.7394304914231	16.7750644007028
P52756	RBM5	RNA-binding protein 5	Nucleus	Nuclear localization signal	0.297809543550125	0.0760990454011519	0.161271002325541	NS	14.2823865326548	14.2550505808096	14.5034407991659	15.2143699883184	14.5638119752372	14.7789836653331	15.1808032517473	14.6768010934732	14.8098980645955	14.8616215187873
P78332	RBM6	RNA-binding protein 6	Nucleus	Nuclear localization signal	0.3577836742791	0.0276110697474241	0.0787358446139781	NS	14.5071201939303	14.5484294046391	14.599916450394	15.4148678754693	14.7675834811082	15.4275331705231	15.2162417167681	14.9647376622236	14.8929560720343	15.1253671553873
P38159	RBMX	RNA-binding motif protein, X chromosome	Nucleus	Nuclear localization signal	0.106463362212505	0.204575646495159	0.323109851147111	NS	16.7082802276072	16.6233996814407	16.6214271200559	17.1496842301469	16.7756978148127	16.9903750320206	16.9692835163254	16.7474423750214	16.8215437847334	16.8821611770252
Q96E39	RBMXL1	RNA binding motif protein, X-linked-like-1	Nucleus	Nuclear localization signal	0.302745419858083	0.265137953317733	0.387981404292301	NS	14.002111994623	14.6178237153395	14.1034584094606	14.8976968448092	14.4052727410581	15.1826147742541	14.7372236799592	14.221207327999	14.6910268614526	14.7080181609162
P62877	RBX1	E3 ubiquitin-protein ligase RBX1	Nucleus	Nuclear localization signal	-0.30289540926885	0.244288875091294	0.367596592994518	NS	17.7845312670361	17.7300607080868	17.3089452188282	16.2798233666071	17.2758401401395	16.5231470540897	16.8534069847585	17.0821910884217	17.4330337962129	16.9729447308707
Q9P258	RCC2	Protein RCC2	Nucleus	Nuclear localization signal	-0.180809576222714	0.180773072265943	0.294342719956684	NS	19.1049082014037	18.9953922762276	19.2295146650971	18.3320346528888	18.9154624489043	18.5185874693261	18.7052140892059	18.8514396093113	18.8633703228832	18.7346528726816
Q9P2K3	RCOR3	REST corepressor 3	Nucleus	Nuclear localization signal|Nuclear export signal	0.168842488833904	0.0929408348125316	0.184497720479414	NS	12.9076027324821	12.7922859493606	12.9157106816836	13.3424432429854	12.9895106516279	12.9630777596928	13.3000599707378	13.2742044270983	13.0960704043183	13.1583531404618
P46063	RECQL	ATP-dependent DNA helicase Q1	Nucleus	Nuclear localization signal	-0.184288066405882	0.217808922047248	0.337527458227007	NS	15.6376137563842	15.5985956466269	15.401812163863	14.6317424081518	15.3174409937565	14.952221014168	15.0379242316904	15.269548606783	15.2729178567612	15.1331529273506
O94762	RECQL5	ATP-dependent DNA helicase Q5	Nucleus	Nuclear localization signal	0.32393444242059	0.0337453108936518	0.0914847738544242	NS	13.4854649555547	13.5456903133368	13.9910933021533	14.5044192909409	13.8816669654964	14.2991167108138	14.2741976620648	14.1210446910227	14.128046567767	14.205601407917
Q04206	RELA	Transcription factor p65	Nucleus	Nuclear localization signal|Nuclear export signal	-0.219325640879495	0.0754137189935995	0.160216596228434	NS	15.7075177054419	15.5635647347035	15.3991507554829	15.0354897726876	15.426430742079	14.8888272471288	15.1218612442691	15.4792236488541	15.3385082645462	15.2071051011995
P40938	RFC3	Replication factor C subunit 3	Nucleus	Nuclear localization signal|Nuclear export signal	0.17901995175789	0.155331590678963	0.265270042368477	NS	14.8832948713158	14.0509232852571	14.6313210115941	14.2548088477425	14.4550870039774	14.6342370290855	14.5074883652156	14.6563342948573	14.7383681337827	14.6341069557353
P35249	RFC4	Replication factor C subunit 4	Nucleus	Nuclear localization signal	0.0748592052416281	0.306943923260798	0.431440783074322	NS	15.4640060499142	15.1738967423411	15.3893275352455	15.7112357837348	15.4346165278089	15.581525518724	15.5682420365734	15.3605818620902	15.5275535148144	15.5094757330505
P48382	RFX5	DNA-binding protein RFX5	Nucleus	Nuclear localization signal	0.153745464978232	0.0959925918327325	0.188972956510585	NS	13.6772687885682	13.7541172727093	13.908626307228	14.2933580627186	13.908342607806	14.090348300036	14.1118006770347	14.038428158784	14.0077751552823	14.0620880727843
Q5UIP0	RIF1	Telomere-associated protein RIF1	Nucleus	Nuclear localization signal|Nuclear export signal	0.207684170473073	0.0443258933596629	0.111101210970812	NS	15.1407958268061	15.1636381580657	15.2332785608569	15.806504253097	15.3360541997064	15.6594241165348	15.5791428142185	15.5156499647499	15.4207365852148	15.5437383701795
Q06587	RING1	E3 ubiquitin-protein ligase RING1	Nucleus	Nuclear localization signal	0.0877802671927679	0.33946917423092	0.466701739371288	NS	13.2453938429899	13.0658645240496	13.3277463800674	13.7051884843371	13.336048307861	13.5510562888068	13.4772284793342	13.3217979685725	13.3452315635016	13.4238285750538
Q9H9A7	RMI1	RecQ-mediated genome instability protein 1	Nucleus	Nuclear export signal	0.225204708887599	0.156197591092584	0.26605620960483	NS	13.0986583300277	12.7779467134584	12.9528940000645	13.5524441306889	13.0954857935598	13.301417173373	13.550090532163	13.1638670667989	13.2673872374551	13.3206905024475
Q5TBB1	RNASEH2B	Ribonuclease H2 subunit B	Nucleus	Nuclear localization signal	0.0459129887663465	0.408162254429733	0.532320445550975	NS	16.8811044585023	16.9110039343202	16.6926733428065	17.0494644472418	16.8835615457177	16.9616719835817	16.9716922830101	16.8857506453439	16.8987832260005	16.9294745344841
Q8TDP1	RNASEH2C	Ribonuclease H2 subunit C	Nucleus	Nuclear export signal	0.101064645354681	0.0536490586040246	0.126028019826415	NS	16.0722245226988	16.0125474397801	15.8954462166041	16.2059499059462	16.0465420212573	16.199339361072	16.1852337031474	16.0183422476017	16.1875113546268	16.147606666612
Q8NCN4	RNF169	E3 ubiquitin-protein ligase RNF169	Nucleus	Nuclear localization signal	0.126875097325458	0.504229635604931	0.614057557947656	NS	12.0402779133717	11.9738687662225	11.8941275898132	12.7159173191014	12.1560478971272	11.9577138682624	12.6800403733484	12.2120207207416	12.2819170154581	12.2829229944526
Q99496	RNF2	E3 ubiquitin-protein ligase RING2	Nucleus	Nuclear localization signal	0.0841967574495115	0.896892973250194	0.924582737207847	NS	6.42667393545504	NA	7.39485924161904	7.45344348985439	7.09165888897616	8.59298658172496	8.21868272356537	6.83436991944373	5.77786952875418	7.35597718837206
P27694	RPA1	Replication protein A 70 kDa DNA-binding subunit	Nucleus	Nuclear localization signal	-0.0500662761526379	0.672128124911403	0.756942603186918	NS	16.6912988086345	16.5122381759356	16.8255296506327	16.0295516037957	16.5146545597496	16.2121343396952	16.4440208084282	16.5306850595626	16.671512926702	16.464588283597
P15927	RPA2	Replication protein A 32 kDa subunit	Nucleus	Nuclear localization signal	0.00259939421299293	0.971335070883988	0.978445197731073	NS	18.4177699330052	18.4772075238361	18.5785925600148	18.0636902167992	18.3843150584138	18.2744576593094	18.3400335508236	18.4473478064176	18.4858187939566	18.3869144526268
P62891	RPL39	60S ribosomal protein L39	Nucleus	Nuclear localization signal	-0.345486007051703	0.264887422785449	0.387844998639734	NS	15.3626118685204	16.2570544470749	14.5251324432937	15.9945536868239	15.5348381114282	15.7860829237123	14.6092981909906	15.6415982917787	14.7204290110244	15.1893521043765
Q5VT52	RPRD2	Regulation of nuclear pre-mRNA domain-containing protein 2	Nucleus	Nuclear localization signal	0.0446778103582837	0.549221952931572	0.6533038938687	NS	15.7424546351567	15.7990883868979	15.7893962427974	16.2512441993066	15.8955458660397	16.0296602433928	15.9575929911839	15.9152973294565	15.8583441415587	15.940223676398
P62979	RPS27A	Ubiquitin-40S ribosomal protein S27a	Nucleus	Nuclear localization signal	-0.179438674598565	0.207113474698303	0.325911502420863	NS	19.0110895138712	19.1815604195362	19.1720816838254	19.9530350188542	19.3294416590218	19.163393657255	19.3557142580728	19.0492418768531	19.031662145512	19.1500029844232
Q9NSQ0	RRP7BP	Putative ribosomal RNA-processing protein 7 homolog B	Nucleus	Nuclear localization signal	0.342561039203706	0.088721828797999	0.17890539893927	NS	12.413694198296	11.8872799469007	12.4800650508075	13.3092577558069	12.5225742379527	12.7205782438862	13.049956356462	12.9396029124765	12.7504035958011	12.8651352771564
O43159	RRP8	Ribosomal RNA-processing protein 8	Nucleus	Nuclear localization signal	0.197229609423299	0.117068949357008	0.218069702598259	NS	15.1351537003558	15.2971834499043	15.0007631635504	15.7758879869458	15.3022470751891	15.6356615565934	15.5026474818543	15.4421022987797	15.4174954012222	15.4994766846124
Q6PCB5	RSBN1L	Lysine-specific demethylase RSBN1L	Nucleus	Nuclear localization signal	0.329049973058725	0.0358728778313677	0.0954075416637249	NS	12.781713484476	12.8284976015562	12.5438034542121	12.9513770681765	12.7763479021052	12.8816049743751	13.3158298543662	13.2803177240891	12.9438389478254	13.1053978751639
Q96T23	RSF1	Remodeling and spacing factor 1	Nucleus	Nuclear localization signal	0.183910777364776	0.084969051608732	0.174184514254133	NS	14.1968194043704	14.2805227175829	14.3185772982321	14.9099161821862	14.4264589005929	14.6979840645066	14.6821123611723	14.5581837085819	14.5031985775697	14.6103696779576
Q96IZ7	RSRC1	Serine/Arginine-related protein 53	Nucleus	Nuclear localization signal	0.335198591370158	0.0269826130927195	0.0775659214646507	NS	14.9380260417086	15.0262740224118	15.0065468187337	15.8092529835629	15.1950249666043	15.5633880030806	15.7676441305318	15.3280815778032	15.461780520482	15.5302235579744
Q92541	RTF1	RNA polymerase-associated protein RTF1 homolog	Nucleus	Nuclear localization signal	0.1543868144439	0.0373295557133662	0.0983618805887709	NS	16.7864931304659	16.8085528009109	16.8208766955821	17.2222662711761	16.9095472245338	17.1365684769032	17.0990752278297	16.9803210872929	17.0397713638849	17.0639340389777
Q01196	RUNX1	Runt-related transcription factor 1	Nucleus	Nuclear export signal	0.292824364335179	0.0467135127362757	0.114594505654371	NS	14.9367320405446	14.6372479126564	15.2908870466607	15.5505398755065	15.103851718842	15.6203716347952	15.4580409765904	15.0931924745831	15.4150992467403	15.3966760831773
P19793	RXRA	Retinoic acid receptor RXR-alpha	Nucleus	Nuclear export signal	0.462318647187198	0.0211043181118487	0.0651297204281809	NS	11.3542603648801	11.5871111112506	12.0479718634815	12.6108398514378	11.9000457977625	12.5175069470111	12.3177031816914	12.2974762565274	12.3167713945689	12.3623644449497
Q8N488	RYBP	RING1 and YY1-binding protein	Nucleus	Nuclear localization signal	0.251894261715684	0.0473833021353742	0.115771573258595	NS	14.2602468665334	14.3329644303588	14.538260961947	15.1143240976783	14.5614490891294	14.8444941159113	14.859838073215	14.7843009461707	14.7647402680832	14.8133433508451
Q15424	SAFB	Scaffold attachment factor B1	Nucleus	Nuclear localization signal	0.18181105349186	0.176317207572027	0.289630037544192	NS	16.5078341281164	16.664606054585	16.7450054551567	17.4665575492748	16.8460007967832	17.1358391487287	17.1089579647499	16.9917445367394	16.8747057508824	17.0278118502751
Q9Y3Z3	SAMHD1	Deoxynucleoside triphosphate triphosphohydrolase SAMHD1	Nucleus	Nuclear localization signal	0.0282295050626829	0.518887629145757	0.627527983346548	NS	16.4487683611299	16.2459977083866	16.2163094556725	16.2736591560233	16.2961836703031	16.3490828419237	16.2943948243453	16.3627719153321	16.2914031198618	16.3244131753657
Q9H0E3	SAP130	Histone deacetylase complex subunit SAP130	Nucleus	Nuclear localization signal	0.148672951882736	0.24930953095007	0.372262673795239	NS	15.4342916114371	15.3900079667493	15.7355161880942	16.0533056342387	15.6532803501298	15.8769807027423	15.9581272967746	15.6117078982774	15.760997310256	15.8019533020126
P82979	SARNP	SAP domain-containing ribonucleoprotein	Nucleus	Nuclear localization signal	0.0565570886175735	0.509518624265748	0.618720794659168	NS	18.4766937015872	18.6131343365754	18.5666682690981	19.0814585107478	18.6844887045021	18.8193998619359	18.832564947759	18.7036760969494	18.6085422658345	18.7410457931197
Q01826	SATB1	DNA-binding protein SATB1	Nucleus	Nuclear localization signal|Nuclear export signal	0.068746469226717	0.191244334445621	0.307056202764404	NS	16.2858458984267	16.3430629411483	16.3103866401252	16.6110125967434	16.3875770191109	16.5186864790413	16.4903660641121	16.3967775842439	16.4194638259532	16.4563234883376
Q9UPW6	SATB2	DNA-binding protein SATB2	Nucleus	Nuclear localization signal	-0.026916549391693	0.65265585982131	0.7408807605103	NS	17.3031051380757	17.3995381665986	17.416476943534	17.6970729324297	17.4540482951595	17.4622331221612	17.4890370451464	17.396906020977	17.3603507947868	17.4271317457678
Q9H7N4	SCAF1	Splicing factor, arginine/serine-rich 19	Nucleus	Nuclear localization signal	0.198753087207241	0.1319173939437	0.236255080841237	NS	14.678433686021	14.9481838697506	14.8176993906937	15.5895942979622	15.0084778111069	15.3746545746626	15.1902906592228	15.1655032513825	15.0984751079886	15.2072308983141
Q99590	SCAF11	Protein SCAF11	Nucleus	Nuclear localization signal	0.2468727315017	0.0326548446114179	0.0893474695254521	NS	16.0226364335157	16.136449995482	16.0413404460906	16.6917363992933	16.2230408185954	16.6654452861277	16.4966650574462	16.3465871513652	16.3709567054492	16.4699135500971
O95104	SCAF4	SR-related and CTD-associated factor 4	Nucleus	Nuclear localization signal	0.0603083329750956	0.218729282009957	0.338324552956664	NS	15.3501643232973	15.3689714338152	15.254295995743	15.5595374531992	15.3832423015137	15.4781698755895	15.4476537221432	15.4326769929376	15.415701947285	15.4435506344888
Q9UPN6	SCAF8	SR-related and CTD-associated factor 8	Nucleus	Nuclear localization signal	0.0138216826320221	0.873521409586797	0.90822381996034	NS	14.7903595398543	14.8557322482488	15.1380018500979	15.3799921641251	15.0410214505815	15.1763667701656	15.1037013004593	14.9818357978596	14.9574686643697	15.0548431332136
Q9NVU7	SDAD1	Protein SDA1 homolog	Nucleus	Nuclear localization signal	-0.185399148794064	0.259362049349424	0.382321528170229	NS	12.6870836294589	13.4099126494873	12.7254324710003	13.0825221305014	12.976237720112	12.727809131206	12.7470688652165	12.9648199715851	12.723656317264	12.7908385713179
Q9H4L4	SENP3	Sentrin-specific protease 3	Nucleus	Nuclear localization signal	0.296834810588208	0.028762008705995	0.0811499531347716	NS	12.5318988310726	12.5625830870326	12.6493630663636	13.3187454211215	12.7656476013976	13.2238901866038	13.1867113668379	12.7980396942725	13.041288400229	13.0624824119858
Q96HI0	SENP5	Sentrin-specific protease 5	Nucleus	Nuclear localization signal	-0.239074913820622	0.298379880439987	0.422185263667325	NS	12.0485906491914	12.7391877878742	11.9043839837008	12.1061461406745	12.1995771403602	11.8687380310305	11.8688038434566	12.0841423973167	12.0203246343543	11.9605022265395
Q01105	SET	Protein SET	Nucleus	Nuclear localization signal	0.0749237941900667	0.413089964804779	0.536941435057035	NS	19.5234092966395	19.7850864463555	19.5970923672131	20.0227987298606	19.7320967100172	19.9709798440893	19.7970335645803	19.6293007138499	19.8307678943095	19.8070205042073
Q9BYW2	SETD2	Histone-lysine N-methyltransferase SETD2	Nucleus	Nuclear localization signal	-0.0170914213634283	0.867185375028358	0.90273616639116	NS	13.3645929250799	13.3466821978486	13.410438365449	13.8855385896815	13.5018130195147	13.6416993252852	13.5322356875619	13.5308649994936	13.2340863802645	13.4847215981513
Q15047	SETDB1	Histone-lysine N-methyltransferase SETDB1	Nucleus	Nuclear localization signal|Nuclear export signal	-0.163188577613452	0.0263796482376297	0.0764508012104133	NS	16.1733011807001	16.2797371177786	15.9563209023298	16.1923608761181	16.1504300192316	15.9895963979513	16.0669222681284	15.9848403141103	15.9076067862826	15.9872414416182
Q15637	SF1	Splicing factor 1	Nucleus	Nuclear localization signal	0.15403613291743	0.12573197972215	0.229214395065314	NS	15.9282858549964	16.1570761607657	16.0654044322347	16.6230135926971	16.1934450101735	16.3886230889199	16.4676430818944	16.2403715984625	16.2932868030869	16.3474811430909
Q15459	SF3A1	Splicing factor 3A subunit 1	Nucleus	Nuclear localization signal	0.0781009937392235	0.210988439077587	0.329429218525595	NS	17.1260000319889	17.2073368751097	17.165918356282	17.5505034627169	17.2624396815243	17.3991679133307	17.3771869500056	17.3206471865121	17.2651606512061	17.3405406752636
Q9Y3B4	SF3B6	Splicing factor 3B subunit 6	Nucleus	Nuclear localization signal|Nuclear export signal	0.124226061251006	0.07781728947029	0.163935089817411	NS	17.2524966081054	17.6716618409545	17.6073612464505	17.6403985538719	17.5429795623456	17.5811246134798	17.7958624697188	17.6593398842157	17.6324955269721	17.6672056235966
Q12872	SFSWAP	Splicing factor, suppressor of white-apricot homolog	Nucleus	Nuclear localization signal	-0.106576954833413	0.0770807001606402	0.162785280636283	NS	15.864866432718	15.6998247653531	15.7960974775722	15.7722165162462	15.7832512979724	15.7883457650351	15.7752011350763	15.6349117294459	15.5082387429987	15.676674343139
Q96ST3	SIN3A	Paired amphipathic helix protein Sin3a	Nucleus	Nuclear localization signal|Nuclear export signal	0.00409973537374244	0.966003047362636	0.975146474218884	NS	14.9470168712804	15.0459020062006	15.1020753812285	15.6026331504304	15.174406852285	15.3198647509432	15.2561603418953	15.0935041521921	15.0444971056043	15.1785065876587
Q9BWU0	SLC4A1AP	Kanadaptin	Nucleus	Nuclear localization signal	-0.019172650876822	0.802300586822088	0.859521422245864	NS	14.5559316217222	14.4549290793513	14.5524176120823	14.9288594765723	14.623034447432	14.708811786864	14.6632364212609	14.5341661679972	14.5092328100987	14.6038617965552
Q9NWH9	SLTM	SAFB-like transcription modulator	Nucleus	Nuclear localization signal	0.167573468976498	0.0395062103312935	0.102417874321388	NS	15.5139931361158	15.5991026063188	15.7014273453985	16.0541046270022	15.7171569287088	15.9211803174625	15.9552166500633	15.8564709896674	15.8060536335482	15.8847303976853
Q15796	SMAD2	Mothers against decapentaplegic homolog 2	Nucleus	Nuclear export signal	-0.0984198984887249	0.237780048569328	0.360907908975513	NS	15.3211361871163	15.1309661521506	15.187283089636	14.9942466414785	15.1584080175953	15.1341714142107	15.0036687733477	14.9765490181383	15.1255632707296	15.0599881191066
Q9H4L7	SMARCAD1	SWI/SNF-related matrix-associated actin-dependent regulator of chromatin subfamily A containing DEAD/H box 1	Nucleus	Nuclear localization signal|Nuclear export signal	0.311959220858245	0.0184189897731741	0.0594367703270506	NS	14.2222740351202	14.2974435070637	14.3614584067309	15.0256736522036	14.4767124002796	14.9399843193052	14.8467306509554	14.6654288554169	14.702542658874	14.7886716211379
Q9NZC9	SMARCAL1	SWI/SNF-related matrix-associated actin-dependent regulator of chromatin subfamily A-like protein 1	Nucleus	Nuclear localization signal	0.39426597233625	0.0471747065552626	0.115394092984375	NS	13.3747686013748	13.2827507530791	13.8041978797306	14.6352988155002	13.7742540124212	14.490265836024	14.1600437295522	13.8345105907838	14.1892597826697	14.1685199847574
Q12824	SMARCB1	SWI/SNF-related matrix-associated actin-dependent regulator of chromatin subfamily B member 1	Nucleus	Nuclear localization signal	0.0622629620300686	0.120458404176476	0.222264512204519	NS	15.6973265743175	15.731938854972	15.6442479590157	15.632698235432	15.6765529059343	15.7595783348504	15.8094756213758	15.6697910048712	15.7164185107601	15.7388158679643
Q8TAQ2	SMARCC2	SWI/SNF complex subunit SMARCC2	Nucleus	Nuclear localization signal	0.0237231107234255	0.239034297612412	0.36229045975742	NS	15.5009174260359	15.5345999592897	15.5459232753639	15.5925022043915	15.5434857162702	15.5328533180151	15.6092828802435	15.5837087515477	15.5429903581683	15.5672088269936
Q96GM5	SMARCD1	SWI/SNF-related matrix-associated actin-dependent regulator of chromatin subfamily D member 1	Nucleus	Nuclear localization signal|Nuclear export signal	0.0129853945458747	0.870740598675314	0.905774053632989	NS	15.1817302893526	15.0417339239503	15.1185700242428	14.7232679649522	15.0163255506245	14.8543874158814	15.0575286020779	15.1866253734629	15.0187023892592	15.0293109451703
Q92925	SMARCD2	SWI/SNF-related matrix-associated actin-dependent regulator of chromatin subfamily D member 2	Nucleus	Nuclear localization signal|Nuclear export signal	0.0164700112589333	0.840188535256582	0.886311644758798	NS	15.7846903178937	15.6770092090953	15.7580011273084	15.1891642430345	15.602216224333	15.571745312577	15.6142328398523	15.6097954906374	15.6789712993011	15.6186862355919
O75940	SMNDC1	Survival of motor neuron-related-splicing factor 30	Nucleus	Nuclear localization signal	0.410439408271511	0.0173665575726696	0.057164918676704	NS	16.1784115663685	16.549080463848	16.2768555061423	17.2578722371941	16.5655549433882	17.1325488783869	17.0239368796216	16.9158263115743	16.8316653370562	16.9759943516597
Q2TAY7	SMU1	WD40 repeat-containing protein SMU1	Nucleus	Nuclear export signal	-0.0771926590454922	0.503707231068414	0.613947156496529	NS	16.3216109404715	16.106175086073	16.2814777619088	15.5771390423464	16.0716007076999	15.8057628450029	16.0000709888461	16.0521468075785	16.1196515531903	15.9944080486544
Q96H20	SNF8	Vacuolar-sorting protein SNF8	Nucleus	Nuclear export signal	-0.128628203038503	0.159565966438099	0.269801194143849	NS	17.3148372663463	17.3938266815138	17.3472544447078	16.7984203368831	17.2135846823628	16.9963893369618	17.021539535532	17.1385848019191	17.1833122428841	17.0849564793243
Q8TAD8	SNIP1	Smad nuclear-interacting protein 1	Nucleus	Nuclear localization signal	0.466054536151521	0.0259637274941196	0.0755018824062127	NS	13.8064785918524	13.9252764609068	14.1724901346246	14.9330577728735	14.2093257400643	14.8067973403541	14.8973745916272	14.6665632529818	14.3307859199001	14.6753802762159
O75643	SNRNP200	U5 small nuclear ribonucleoprotein 200 kDa helicase	Nucleus	Nuclear localization signal	-0.187768906063745	0.111305237895496	0.210753726081751	NS	16.8759076167895	16.6380839192805	16.813952782256	16.0616530238633	16.5973993355473	16.3373699986074	16.3239911966187	16.4254478901941	16.5517126325141	16.4096304294836
Q96DI7	SNRNP40	U5 small nuclear ribonucleoprotein 40 kDa protein	Nucleus	Nuclear localization signal	-0.217998424235118	0.0255250704805374	0.0746332766757866	NS	16.0845286631483	15.9884239058285	16.0940010871708	15.4691410677392	15.9090236809717	15.709419524235	15.6102815031517	15.694551412401	15.7498485871588	15.6910252567366
P09012	SNRPA	U1 small nuclear ribonucleoprotein A	Nucleus	Nuclear localization signal	-0.00752658990925959	0.927567184128066	0.946424684881686	NS	17.3036396804752	17.2498246215747	17.2770625022625	17.8478751036379	17.4196004769876	17.521310237303	17.4443788303012	17.2660116507226	17.4165948299866	17.4120738870783
P09234	SNRPC	U1 small nuclear ribonucleoprotein C	Nucleus	Nuclear localization signal	-0.0923287092696334	0.575434042729345	0.67402570738149	NS	15.2724729426361	15.4902450617589	14.9984417373416	16.1203313109963	15.4703727631832	15.7188561640524	15.3341780854963	15.239800874221	15.2193410918846	15.3780440539136
P62314	SNRPD1	Small nuclear ribonucleoprotein Sm D1	Nucleus	Nuclear localization signal	-0.0247188081070142	0.851168760573414	0.893915788430867	NS	15.5582513989043	15.575521629045	15.6729111948802	16.2934601333473	15.7750360890442	15.9529206944803	15.7553878817747	15.6061669517459	15.6867935957477	15.7503172809372
Q13573	SNW1	SNW domain-containing protein 1	Nucleus	Nuclear localization signal	0.0909024144542095	0.361051712630703	0.484964296625497	NS	15.0679679387909	15.034889623941	15.128209221325	15.6611211715019	15.2230469888897	15.4453366591876	15.4171741451198	15.1958359908983	15.1974508181698	15.3139494033439
O00570	SOX1	Transcription factor SOX-1	Nucleus	Nuclear localization signal	-0.118201752601392	0.86264823237659	0.899967931476885	NS	10.3088128907557	11.2232488430167	12.9299961826433	12.1771961900636	11.6598135266198	12.3132697629927	10.2148154743304	11.9460135519873	11.8430848395083	11.5792959072047
P08047	SP1	Transcription factor Sp1	Nucleus	Nuclear localization signal|Nuclear export signal	0.173380075093043	0.320556149851514	0.446163959303935	NS	15.1100502926988	15.4307952767979	15.2761120619318	16.3056835216896	15.5306602882795	15.8542078414104	15.8248756125345	15.5166489296763	15.620429069869	15.7040403633725
Q9H930	SP140L	Nuclear body protein SP140-like protein	Nucleus	Nuclear localization signal	0.0800952881172385	0.222549188123372	0.342741818243432	NS	14.6791051158366	14.7094820533146	14.6751971025529	15.0818572887817	14.7864103901215	14.9686510323063	14.8333422445218	14.824048221518	14.8399812146088	14.8665056782387
P0CG40	SP9	Transcription factor Sp9	Nucleus	Nuclear localization signal|Nuclear export signal	0.536304681506526	0.0847277831543247	0.173857009589394	NS	9.7794599332748	8.2241864629813	9.55650548044497	9.93770688776914	9.37446469111755	10.3117476508273	9.75902866130613	9.08402354555782	10.4882776328052	9.9107693726241
Q96T58	SPEN	Msx2-interacting protein	Nucleus	Nuclear localization signal	0.162926568508157	0.127419516819769	0.230815990977976	NS	14.3348726630648	14.431955601382	14.675052604555	15.0897547185745	14.6329088968941	14.9310662987387	14.8633856421305	14.7293997971769	14.659490123563	14.7958354654023
Q9BUA3	SPINDOC	Spindlin interactor and repressor of chromatin-binding protein	Nucleus	Nuclear localization signal	-0.281176651580684	0.473174120936487	0.590049926897122	NS	9.99621297111595	10.2581433710639	9.721115386772	10.2125205326253	10.0469980653943	10.4983916957524	10.4045011974733	9.74320066026274	8.81565301829966	9.86543664294702
Q68D10	SPTY2D1	Protein SPT2 homolog	Nucleus	Nuclear localization signal	0.25915101118535	0.0924107442167137	0.184083248101315	NS	12.2401194714525	12.3590481202664	12.7990964617298	13.3294186737076	12.681920681789	12.9459050069252	13.0368973318819	12.6711540958512	13.1103303372393	12.9410716929744
Q6ZRS2	SRCAP	Helicase SRCAP	Nucleus	Nuclear localization signal	0.0404522463434729	0.749188361904203	0.819496808175213	NS	12.7790214100896	12.8056098176056	12.9187968930835	13.6732650659579	13.0441732966842	13.0959809342414	13.1548035711248	13.0620529221883	13.0256647445561	13.0846255430276
Q8WXA9	SREK1	Splicing regulatory glutamine/lysine-rich protein 1	Nucleus	Nuclear localization signal	0.219266291309911	0.0588074315169189	0.134156418636993	NS	15.8297553155678	15.9722589626246	15.8695699512259	16.4491414911332	16.0301814301379	16.5152260181144	16.3342001742245	16.0447990622121	16.1035656312401	16.2494477214478
Q8N9Q2	SREK1IP1	Protein SREK1IP1	Nucleus	Nuclear localization signal	0.740957980097648	0.0191317492642984	0.0611814410505974	NS	10.4340613292221	11.003378624704	10.0376982074976	11.6648236944216	10.7849904639614	11.1924065681916	11.7541285767206	11.5119656930137	11.6452929383103	11.525948444059
Q8NEF9	SRFBP1	Serum response factor-binding protein 1	Nucleus	Nuclear localization signal	0.656482247592234	0.129891911326146	0.233904134114538	NS	7.96240013090665	8.88279528552605	9.83431689462028	9.64004080567961	9.07988827918315	9.37351122705377	9.90372371647534	9.76384837803251	9.90439878553978	9.73637052677535
P37108	SRP14	Signal recognition particle 14 kDa protein	Nucleus	Nuclear localization signal	0.124667869888524	0.0388573354064827	0.101202864481447	NS	17.1768228636208	17.124183247025	16.8725202923717	17.2628537380239	17.1090950352604	17.3449728718512	17.2521070054845	17.1443263540936	17.1936453891662	17.2337629051489
P49458	SRP9	Signal recognition particle 9 kDa protein	Nucleus	Nuclear export signal	-0.065135445527436	0.125940714444276	0.229403538778515	NS	19.5171500533009	19.444878876804	19.3358117342168	19.5984316566049	19.4740680802316	19.5162036531338	19.4318575114636	19.2278774157073	19.459791958512	19.4089326347042
Q9UQ35	SRRM2	Serine/arginine repetitive matrix protein 2	Nucleus	Nuclear localization signal	0.220688256194329	0.0357071897127308	0.0952792694048354	NS	15.8420707062673	15.8690309875268	15.9582768360119	16.4775043137247	16.0367207108826	16.3743573132554	16.32008235893	16.1335424822352	16.2016537138873	16.257408967077
O75494	SRSF10	Serine/arginine-rich splicing factor 10	Nucleus	Nuclear localization signal	0.127940453011037	0.267874691134082	0.391086048041751	NS	15.7698239737819	15.4431363059622	15.6487305697982	16.1694245672987	15.7577788542102	16.075110955761	16.0429560110399	15.7783563861893	15.6464538758948	15.8857193072213
P84103	SRSF3	Serine/arginine-rich splicing factor 3	Nucleus	Nuclear localization signal	0.180177349014608	0.0430359283993136	0.108891619544171	NS	16.564370546739	16.2080054430704	16.4919230395051	16.7051232281492	16.492355564366	16.848795082786	16.7805285325064	16.4626584505202	16.5981495877099	16.6725329133806
Q08170	SRSF4	Serine/arginine-rich splicing factor 4	Nucleus	Nuclear localization signal	0.0964380456285488	0.484464091775511	0.598001394141414	NS	13.9919288176685	14.1593787529751	14.2375296968786	14.6321820888689	14.2552548390978	14.6497595730231	14.0619234701763	14.1564990709645	14.5385894247415	14.3516928847264
Q13243	SRSF5	Serine/arginine-rich splicing factor 5	Nucleus	Nuclear localization signal	0.301909360688206	0.0160504796469656	0.0539431195910874	NS	16.1198840424954	16.21186727583	15.9854989305496	16.7728939682221	16.2725360542743	16.7510584570536	16.6282395766923	16.4456922082489	16.472791417855	16.5744454149625
Q16629	SRSF7	Serine/arginine-rich splicing factor 7	Nucleus	Nuclear localization signal	0.188378388047772	0.0281938741609093	0.0797051472302447	NS	19.0270726739358	18.7562352068693	19.046909927266	19.3150926334389	19.0363276103775	19.348936378293	19.3345408525058	19.0327783131915	19.1825684497108	19.2247059984253
Q08945	SSRP1	FACT complex subunit SSRP1	Nucleus	Nuclear localization signal	-0.0881102612515933	0.444608801542811	0.565335662408832	NS	17.9016872378253	17.7751054181798	17.9630091906493	17.1539038134763	17.6984264150327	17.4917191925246	17.5489993267244	17.6478326602887	17.7527134355865	17.6103161537811
Q9H7L9	SUDS3	Sin3 histone deacetylase corepressor complex component SDS3	Nucleus	Nuclear localization signal	0.131429759259635	0.112081456759252	0.211753540538073	NS	16.3363274302629	16.2356726795087	16.264456319304	16.4703270765057	16.3266958763953	16.7093770647941	16.4202252759665	16.3386388691856	16.3642613326738	16.458125635655
Q8IX01	SUGP2	SURP and G-patch domain-containing protein 2	Nucleus	Nuclear localization signal	0.28778667450459	0.0738967838389517	0.157858627870289	NS	14.3388004917922	14.3477169149458	14.3722472693958	15.2493002244698	14.5770162251509	15.0266253146945	14.9866935775622	14.744074076375	14.7018186299905	14.8648028996555
Q9Y5B9	SUPT16H	FACT complex subunit SPT16	Nucleus	Nuclear localization signal	-0.100980859628681	0.390417150888238	0.514366759014584	NS	17.8014999983135	17.6916543087022	17.8525467827711	17.0602196444544	17.6014801835603	17.3333109624282	17.4537719881872	17.5658989864404	17.6490153586706	17.5004993239316
Q7KZ85	SUPT6H	Transcription elongation factor SPT6	Nucleus	Nuclear localization signal	-0.0520025281281083	0.380779462753797	0.505235205868748	NS	15.8417961772052	15.7805046317536	15.8539732361564	15.4722305113401	15.7371261391138	15.5906841206585	15.6661483486179	15.7428640917892	15.7407978828772	15.6851236109857
Q15022	SUZ12	Polycomb protein SUZ12	Nucleus	Nuclear localization signal	0.043142984242884	0.52501945818452	0.632871717608128	NS	14.9182496147045	14.9078113082777	14.9020131151169	15.0501963941397	14.9445676080597	15.0985988731328	14.9443812263077	15.0690345853506	14.8388276844192	14.9877105923026
Q12962	TAF10	Transcription initiation factor TFIID subunit 10	Nucleus	Nuclear export signal	0.311153954492433	0.0833592209276308	0.171849302458309	NS	14.5919032606158	15.0209292138458	14.936645669514	15.8480505492269	15.0993821733006	15.5684708662359	15.4873768575127	15.2044343920209	15.3818623954028	15.4105361277931
Q16514	TAF12	Transcription initiation factor TFIID subunit 12	Nucleus	Nuclear localization signal	-0.172298908757766	0.0247512379312889	0.0726195192674541	NS	15.2008130575631	15.0288375078981	15.169780446154	15.326863550838	15.1815736406133	15.1332684146669	15.0753567878852	14.978474556927	14.8499991679431	15.0092747318556
Q5VWG9	TAF3	Transcription initiation factor TFIID subunit 3	Nucleus	Nuclear localization signal	0.105503707199309	0.667491284842998	0.753311592894241	NS	11.5190689575881	12.6898787214664	12.5515897995098	13.2498297344533	12.5025918032544	12.6045674348145	12.6117111809334	12.708342767743	12.507760658324	12.6080955104537
O00268	TAF4	Transcription initiation factor TFIID subunit 4	Nucleus	Nuclear localization signal	0.131205826971971	0.0888308224430785	0.17890539893927	NS	15.5296185652867	15.477115800857	15.4035029925574	15.8678137895985	15.5695127870749	15.7739110930588	15.7961774160814	15.6404706647726	15.5923152822748	15.7007186140469
P49848	TAF6	Transcription initiation factor TFIID subunit 6	Nucleus	Nuclear export signal	-0.0669462438874859	0.627627143790395	0.720247691458847	NS	14.5079420217928	14.6369478220795	14.7936231252806	15.4788632571653	14.8543440565795	14.7721346739587	14.8678522503504	14.8056092521407	14.7039950743184	14.787397812692
Q15545	TAF7	Transcription initiation factor TFIID subunit 7	Nucleus	Nuclear localization signal	0.377759931634376	0.0235904202895834	0.0700137955880418	NS	13.2387819421898	13.6350938914034	13.672975245493	14.2737795693323	13.7051576621046	14.070290301594	14.1734760948437	14.0810510040098	14.0068529745086	14.082917593739
P37837	TALDO1	Transaldolase	Nucleus	Nuclear localization signal	-0.134080167067152	0.24897274982784	0.372250344363133	NS	19.7124004485048	19.7306086752906	19.7363837577136	18.97003440742	19.5373568222322	19.2595856515905	19.3420023931702	19.5681503642422	19.4433682116574	19.4032766551651
P62380	TBPL1	TATA box-binding protein-like 1	Nucleus	NA	-0.212311867429346	0.386696840912538	0.510727158926591	NS	12.6171652912323	12.44654754204	12.4063599796641	11.6089381512384	12.2697527410437	11.5656419495766	12.0514246629866	12.4601283386301	12.1525685432642	12.0574408736144
Q969E4	TCEAL3	Transcription elongation factor A protein-like 3	Nucleus	Nuclear localization signal	0.201283998660244	0.0717020955686167	0.154514502934227	NS	13.7539821784806	13.991734191228	14.0091705271482	14.5207972817686	14.0689210446563	14.3806295993435	14.2719617396194	14.2405886124949	14.1876402218086	14.2702050433166
Q9UGU0	TCF20	Transcription factor 20	Nucleus	Nuclear localization signal	0.137653422655079	0.244580638584312	0.367776173493365	NS	13.2369448759329	13.1808196111544	13.4040169789832	13.9708773231572	13.4481646973069	13.5162195457948	13.7199240835701	13.4984142583871	13.6087145920959	13.585818119962
Q9NUW8	TDP1	Tyrosyl-DNA phosphodiesterase 1	Nucleus	NA	0.19231398633405	0.0238805016671466	0.0704918595092085	NS	13.7306999854629	13.425093352966	13.622453011542	13.9546996641388	13.6832365035274	13.850335266444	13.762712451124	13.9711012661614	13.9180529757165	13.8755504898615
Q9NYB0	TERF2IP	Telomeric repeat-binding factor 2-interacting protein 1	Nucleus	Nuclear localization signal	-0.0214737198438737	0.732635930073118	0.804485168003068	NS	15.886426210564	15.8376512078747	15.9719668884289	16.2956390646015	15.9979208428673	15.9557598360548	16.0644983677618	15.9634692619251	15.922061026352	15.9764471230234
Q6N021	TET2	Methylcytosine dioxygenase TET2	Nucleus	Nuclear localization signal	0.561876842154976	0.110645301703236	0.209958926100344	NS	7.20966117617259	7.07156877235601	8.66128762937094	8.35512944812223	7.82441175650544	8.60998122368293	8.22360157309319	8.08728925871613	8.84680166396909	8.44191842986534
Q9UBB9	TFIP11	Tuftelin-interacting protein 11	Nucleus	Nuclear localization signal	-0.0278022349764235	0.828688940369153	0.877653182625325	NS	14.4878625707604	14.2088137320925	14.5224853283646	14.9783013860353	14.5493657543132	14.8692590839341	14.587400903134	14.1975052608691	14.4320888294097	14.5215635193368
P0C1Z6	TFPT	TCF3 fusion partner	Nucleus	Nuclear localization signal	0.0909817386211866	0.498721012761115	0.610218217223655	NS	13.2302500556366	13.3519219005414	13.2986093773903	14.0809049671641	13.4904215751831	13.7526292315103	13.5143186572161	13.4962698954994	13.5623954709915	13.5814033138043
Q13769	THOC5	THO complex subunit 5 homolog	Nucleus	Nuclear localization signal	0.0512881894572139	0.352399545693988	0.478160452267988	NS	15.4887255571148	15.5572351319339	15.4244296677073	15.3531014970439	15.45587296345	15.6137874703862	15.4892739522117	15.4580664841507	15.4675167048802	15.5071611529072
Q9NXG2	THUMPD1	THUMP domain-containing protein 1	Nucleus	Nuclear localization signal	0.0236999931040245	0.722018221275271	0.797754398332118	NS	14.5875793155623	14.4987720064091	14.33745597368	14.3385200802743	14.4405818439814	14.3582707491265	14.4207426024933	14.5502639563019	14.5278500404203	14.4642818370855
Q9P016	THYN1	Thymocyte nuclear protein 1	Nucleus	NA	-0.0917801450238391	0.0165023173346284	0.0549991294918161	NS	16.0973084650096	16.1331894953827	16.0541806448114	16.0132389395741	16.0744793861944	16.1364155441544	15.9595248001252	15.9007380404336	15.9341185799692	15.9826992411706
Q04726	TLE3	Transducin-like enhancer protein 3	Nucleus	Nuclear localization signal|Nuclear export signal	0.106946923712478	0.216702785084661	0.336532246512984	NS	16.1959652303095	16.3258049264773	16.2527417962806	16.7641840460991	16.3846739997916	16.5484167305413	16.5226045321528	16.474284258098	16.4211781732241	16.4916209235041
Q04727	TLE4	Transducin-like enhancer protein 4	Nucleus	Nuclear localization signal	-0.235644368345216	0.0566297744813644	0.130585198885135	NS	16.576414714336	16.5667864520734	16.590681353704	15.800500066268	16.3835956465954	16.0301394007642	16.1393243836491	16.1986172279227	16.2237241006644	16.1479512782501
P42166	TMPO	Lamina-associated polypeptide 2, isoform alpha	Nucleus	Nuclear localization signal	0.0790800548145044	0.472495790251746	0.589376327840336	NS	17.555114348055	17.7305921892524	17.6684613453501	18.3270228175584	17.820297675054	17.9914322053041	18.0097099967112	17.7781843663558	17.818184351103	17.8993777298685
P11388	TOP2A	DNA topoisomerase 2-alpha	Nucleus	Nuclear localization signal	0.0577790348238292	0.22841108383419	0.349373138629133	NS	15.7868232444997	15.5184590038881	15.6868695859976	15.4772182734043	15.6173425269474	15.7208445199689	15.6705605236251	15.6018109327641	15.7072702707268	15.6751215617713
Q02880	TOP2B	DNA topoisomerase 2-beta	Nucleus	Nuclear localization signal	-0.131481413478383	0.190885847625951	0.306711497541359	NS	16.96987347253	16.7307914340098	16.8684901742276	16.250774640451	16.7049824303046	16.5143368618475	16.484560644303	16.5587044306726	16.7364021304818	16.5735010168262
Q5JTV8	TOR1AIP1	Torsin-1A-interacting protein 1	Nucleus	NA	0.293931292829457	0.0917928668050974	0.183413756342176	NS	14.0528072866682	13.8730432443733	14.5236199616497	15.10334423812	14.3882036827028	14.8353927739239	14.8052709966673	14.4603398441465	14.6275362873912	14.6821349755322
O94842	TOX4	TOX high mobility group box family member 4	Nucleus	Nuclear localization signal	0.0797474494205339	0.281479513634846	0.406000459797972	NS	14.6332236510916	14.4952353418801	14.5982886527579	14.9763377172942	14.675771340756	14.9043636169914	14.8309688870781	14.6037610186008	14.6829816380357	14.7555187901765
Q12888	TP53BP1	TP53-binding protein 1	Nucleus	Nuclear localization signal	0.177746058855476	0.142187688543273	0.249618386553747	NS	14.9877097249959	15.1731792429883	15.1030127616978	15.8183195457574	15.2705553188598	15.6102388394901	15.4834625823491	15.3684666016074	15.3310374874146	15.4483013777153
Q96PN7	TRERF1	Transcriptional-regulating factor 1	Nucleus	Nuclear localization signal|Nuclear export signal	-0.0873392939322875	0.644705073437313	0.734591838483862	NS	13.104120180617	13.5888041342288	13.943355073508	14.3293212134319	13.7414001504465	13.004539336138	13.8967031762674	13.7059692687367	14.0090316449146	13.6540608565142
O15164	TRIM24	Transcription intermediary factor 1-alpha	Nucleus	Nuclear localization signal	0.153150469049645	0.120724499261779	0.222659193190985	NS	15.3949595910781	14.94749589128	15.3165737896447	15.6049694749026	15.3159996867263	15.7330159219837	15.4793985637122	15.2648567607537	15.3993293766544	15.469150155776
Q9UPN9	TRIM33	E3 ubiquitin-protein ligase TRIM33	Nucleus	Nuclear localization signal	0.00852206170956649	0.873907413921628	0.908403759208008	NS	15.0107643998345	14.9843523672161	15.0893406065504	15.265805046391	15.087565604998	15.2016188470194	15.108645582313	14.9738428346202	15.1002434028775	15.0960876667075
Q9BQ61	TRIR	Telomerase RNA component interacting RNase	Nucleus	Nuclear localization signal	0.283855918090973	0.03709131415807	0.0977945279346889	NS	14.9525601505571	15.2228054803181	15.2831174288849	15.8592969370128	15.3294449991932	15.6965168414011	15.6471502072133	15.4109566519831	15.6985799685391	15.6133009172842
Q7Z6J9	TSEN54	tRNA-splicing endonuclease subunit Sen54	Nucleus	NA	-0.292967073082882	0.19239652530328	0.308557735693155	NS	11.1044227867464	10.7436718514451	11.9153070467754	12.3470869593606	11.5276221610819	11.0727492370057	11.1914867131996	11.3211238356302	11.4894888898329	11.2687121689171
Q6P3X3	TTC27	Tetratricopeptide repeat protein 27	Nucleus	Nuclear export signal	-0.0860268326056783	0.709614163780224	0.788421140672826	NS	8.45228689668771	8.43184210837357	8.82386597249837	7.45985447589258	8.29196236336306	NA	8.1372473888466	8.63807852265824	7.88048874828825	8.2186048865977
O15042	U2SURP	U2 snRNP-associated SURP motif-containing protein	Nucleus	Nuclear localization signal	0.00536464697347229	0.920341783043063	0.941078151117379	NS	15.3318177823841	15.4992469450476	15.632584063646	15.6868212028459	15.5376174984809	15.5624006278146	15.5788898990882	15.4641492344426	15.5664888204722	15.5429821454544
Q9UBT2	UBA2	SUMO-activating enzyme subunit 2	Nucleus	Nuclear localization signal	-0.0874201664926986	0.088841458820134	0.17890539893927	NS	17.1165129895958	17.1053011098505	17.117344345928	16.8172398542849	17.0390995749148	16.8416314455737	16.9380639743065	17.0152486653848	17.0117735484234	16.9516794084221
Q8TBC4	UBA3	NEDD8-activating enzyme E1 catalytic subunit	Nucleus	Nuclear localization signal	-0.165741032260581	0.225581951318269	0.346287371113255	NS	16.8068855274649	16.9185749849302	16.9019193114789	16.0541289225864	16.6703771866151	16.3109711136386	16.4117743652515	16.6583486677927	16.6374504707354	16.5046361543545
Q9NPG3	UBN1	Ubinuclein-1	Nucleus	Nuclear localization signal	-0.123178589710795	0.512278332461855	0.621729549440192	NS	11.8419960702414	11.7186840924215	11.9647625851446	12.5690767437545	12.0236298728905	11.3922594946324	12.0251408501721	12.0278552524968	12.1565495354175	11.9004512831797
Q8N806	UBR7	Putative E3 ubiquitin-protein ligase UBR7	Nucleus	Nuclear localization signal	0.0110528187875083	0.833388613376526	0.880226745398431	NS	16.0819837281356	16.1629550762885	16.1483965966901	16.4330331926704	16.2065921484462	16.3092707515844	16.2654974547542	16.140248459127	16.1555632034692	16.2176449672337
P17480	UBTF	Nucleolar transcription factor 1	Nucleus	Nuclear localization signal	0.333430958415157	0.0200012318356628	0.0629371787013286	NS	15.8585985515297	15.8665884482639	16.0057635775456	16.6792783394809	16.102557229205	16.6299557269033	16.5486194457134	16.1590199663869	16.406357611477	16.4359881876202
O94888	UBXN7	UBX domain-containing protein 7	Nucleus	Nuclear localization signal	-0.12557534456959	0.169881124485757	0.282209064274237	NS	17.0832462053851	17.2674808223853	17.189718787306	17.6858843534368	17.3065825421283	17.2746435138249	17.2434155542781	17.1462652710747	17.0597044510573	17.1810071975587
O60701	UGDH	UDP-glucose 6-dehydrogenase	Nucleus	Nuclear localization signal	0.0463339309421854	0.476105441401654	0.591737333170555	NS	15.6932700897378	15.6553461682847	15.3238961285636	15.6898811642594	15.5905983877114	15.8501438362299	15.6512458386089	15.5601119364096	15.486227663366	15.6369323186536
Q96T88	UHRF1	E3 ubiquitin-protein ligase UHRF1	Nucleus	Nuclear localization signal	-0.0811421599392652	0.177360748844153	0.291052902090723	NS	16.4463250903539	16.390374472606	16.5290670316432	16.7944355677086	16.5400505405779	16.5145179899302	16.4782643226121	16.437880007001	16.4049712030111	16.4589083806386
Q96PU4	UHRF2	E3 ubiquitin-protein ligase UHRF2	Nucleus	Nuclear localization signal	0.155969137640835	0.0266096052516092	0.0768196126317974	NS	14.3903104682819	14.3241674305137	14.4251617736811	14.6851952874407	14.4562087399794	14.5637114687769	14.6858599322068	14.6018683430932	14.5972717664038	14.6121778776202
P13051	UNG	Uracil-DNA glycosylase	Nucleus	NA	0.208557090009539	0.13605789705088	0.241742186097065	NS	12.7787667309967	12.6764179774997	13.1109607956742	13.5121788004673	13.0195810761595	13.3031644582416	13.3300864355256	13.3049928661666	12.9743089047424	13.228138166169
Q9H1J1	UPF3A	Regulator of nonsense transcripts 3A	Nucleus	Nuclear localization signal	0.173897840737158	0.15257324779043	0.261430412834055	NS	14.3293666293007	13.9599792552604	14.452210763163	14.9292068744762	14.41769088055	14.7505544017564	14.6435670399452	14.445589982352	14.5266434610952	14.5915887212872
Q9BZI7	UPF3B	Regulator of nonsense transcripts 3B	Nucleus	Nuclear localization signal	0.0303106496330586	0.758634654536427	0.827284109471472	NS	14.6972534491583	15.0125527250184	14.6360346037619	15.3289134572984	14.9186885588093	14.9015516193281	15.1495801247453	14.8902198701248	14.8546452195711	14.9489992084423
P22415	USF1	Upstream stimulatory factor 1	Nucleus	Nuclear localization signal|Nuclear export signal	0.00812808840066025	0.944867194241471	0.959030085803977	NS	14.5531106258475	14.7636477788222	14.4878415837788	14.9494874501867	14.6885218596588	14.9799510977118	14.7853042156065	14.3220888250051	14.6992556539143	14.6966499480594
Q15853	USF2	Upstream stimulatory factor 2	Nucleus	Nuclear localization signal|Nuclear export signal	0.100732945718001	0.547674673419732	0.65199191437981	NS	13.9667765143129	13.8570750335321	13.484365620617	14.3067030480512	13.9037300541283	14.3040048749159	14.1601431416704	13.6530796344674	13.9006243483314	14.0044629998463
Q9P275	USP36	Ubiquitin carboxyl-terminal hydrolase 36	Nucleus	Nuclear localization signal	0.38910768685218	0.0180100944940302	0.0585635459165817	NS	12.6673624100927	12.8729582690613	13.3823045034908	13.6623798762313	13.146251264719	13.6093165389282	13.5525284849592	13.3621990435507	13.6173917388466	13.5353589515712
Q53GS9	USP39	U4/U6,U5 tri-snRNP-associated protein 2	Nucleus	Nuclear localization signal	-0.0417036094202103	0.426185019455168	0.550273999090723	NS	15.3866114120739	15.3857816437225	15.3082289552546	15.1947651785324	15.3188467973958	15.3511775080608	15.1944870402425	15.1936072390938	15.3693009645054	15.2771431879756
Q8TED0	UTP15	U3 small nucleolar RNA-associated protein 15 homolog	Nucleus	Nuclear localization signal	-0.104124882838072	0.428170198903285	0.551172311664311	NS	14.5771057511529	14.7014281290975	14.7635610874528	14.0799325732261	14.5305068852323	14.0096867210728	14.5087208985032	14.6586338800305	14.5284865099706	14.4263820023943
Q9BRU9	UTP23	rRNA-processing protein UTP23 homolog	Nucleus	Nuclear localization signal	0.377082384308696	0.128808774874717	0.232739616101458	NS	13.6931203985697	13.4351167707164	13.9071987482456	14.6568075019122	13.923060854861	14.8946086904798	14.2225444577767	14.0734780020606	14.0099418063617	14.3001432391697
O95231	VENTX	Homeobox protein VENTX	Nucleus	Nuclear export signal	0.0332970330931346	0.480386979802632	0.594584554661393	NS	20.7233504611772	20.7658784861237	20.6953651124959	20.6592243112719	20.7109545927672	20.8318391350062	20.796558262974	20.5569188974441	20.7916902080171	20.7442516258603
Q69YN4	VIRMA	Protein virilizer homolog	Nucleus	Nuclear localization signal	-0.0642690729319283	0.536968812991231	0.64356838224168	NS	14.4518732860762	14.473810856512	14.5021137526562	14.0990019337636	14.381699957252	14.0706291462569	14.2718600901918	14.4211682442337	14.5060660565981	14.3174308843201
Q9BRG1	VPS25	Vacuolar protein-sorting-associated protein 25	Nucleus	NA	-0.120048607170766	0.0627796956868687	0.140513211857388	NS	16.4814034855344	16.4333603718972	16.5038623533945	16.0504910982994	16.3672793272813	16.2003134205383	16.2492218997305	16.3138771143119	16.2255104458617	16.2472307201106
Q9BTA9	WAC	WW domain-containing adapter protein with coiled-coil	Nucleus	Nuclear localization signal	0.281237853146525	0.0770709053346654	0.162785280636283	NS	13.9380346664384	14.2304762518561	14.4218897218385	15.0488066241398	14.4098018160682	14.8167519378973	14.8257172076045	14.4881786581502	14.633510873207	14.6910396692147
O75717	WDHD1	WD repeat and HMG-box DNA-binding protein 1	Nucleus	Nuclear localization signal	0.160142551932985	0.0709600053926174	0.153428982769846	NS	14.6452866436133	14.641430396008	14.7350751622085	15.118166564247	14.7849896915192	15.1015724540058	15.0237588941303	14.8529372713793	14.8022603542932	14.9451322434522
Q9GZL7	WDR12	Ribosome biogenesis protein WDR12	Nucleus	Nuclear localization signal	-0.118222286933254	0.280950139982036	0.405681222759313	NS	17.0673413784843	17.0166278096882	17.1172252652085	16.3994857766138	16.9001700574987	16.6646028541687	16.7333547076933	16.8856080744498	16.8442254459499	16.7819477705655
Q15061	WDR43	WD repeat-containing protein 43	Nucleus	Nuclear localization signal	-0.00244591335986046	0.967439531040313	0.976134588320241	NS	15.5098529478189	15.3807425259734	15.6340068190171	15.2357755888631	15.4400944704181	15.3599560468645	15.4316992018149	15.4232872166296	15.5356517629242	15.4376485570583
O15213	WDR46	WD repeat-containing protein 46	Nucleus	Nuclear localization signal	0.319328521491343	0.049789069193185	0.119717633693136	NS	15.2946083555152	14.8994210187925	15.2304233266733	16.0179095096691	15.3605905526626	16.1398472335602	15.6026633104318	15.1775461995085	15.7996195531149	15.6799190741539
Q9NW82	WDR70	WD repeat-containing protein 70	Nucleus	Nuclear localization signal	0.198373704522293	0.0202012422116244	0.0632270721018268	NS	14.3241582974455	14.2974635041459	14.1993227980849	14.5062310597699	14.3317939148616	14.3288422387176	14.6110894307669	14.4576951234744	14.7230436845768	14.5301676193839
Q9H967	WDR76	WD repeat-containing protein 76	Nucleus	Nuclear localization signal	0.108709349276253	0.489247704860616	0.60147129814518	NS	12.4068102049041	12.379629539565	12.840616030414	12.5525694324428	12.5449063018314	12.2377122174157	12.8700923442375	12.479178850682	13.0274791920955	12.6536156511077
O95785	WIZ	Protein Wiz	Nucleus	Nuclear localization signal	0.0986892010424222	0.398866909615928	0.523018863783692	NS	13.2954750086814	13.5479625026916	13.5413258489605	14.0744012670932	13.6147911568567	13.9050822020415	13.7398409949522	13.676773913654	13.5322243209487	13.7134803578991
Q96S55	WRNIP1	ATPase WRNIP1	Nucleus	Nuclear localization signal	0.24417781351425	0.0173333547521712	0.0570996844577317	NS	15.4663996534785	15.6660313980738	15.6160147829018	16.1558492825247	15.7260737792447	16.0323176202201	16.0216846503339	15.9136736079825	15.9133304924994	15.970251592759
P18887	XRCC1	DNA repair protein XRCC1	Nucleus	Nuclear localization signal	0.0293694912472163	0.681297546937203	0.764227942125941	NS	14.001409383615	13.8202020782418	14.1724918087945	14.2157333901465	14.0524591651994	14.2629844724648	14.0859219568859	13.9682561808482	14.0101520155878	14.0818286564467
P13010	XRCC5	X-ray repair cross-complementing protein 5	Nucleus	Nuclear localization signal	-0.0376910127193462	0.695071542114321	0.776883461307882	NS	17.6559529811059	17.6176092121452	17.7671406372222	17.1307821285721	17.5428712397613	17.3027920455193	17.4805779776697	17.5952260579091	17.6421248270699	17.505180227042
P12956	XRCC6	X-ray repair cross-complementing protein 6	Nucleus	Nuclear localization signal	-0.0481671380895819	0.658808357898005	0.746439406107295	NS	17.8794187633674	17.7908399297172	18.0349851396842	17.2546239258443	17.7399669396533	17.5096648980935	17.69183219772	17.771021245185	17.7946808652563	17.6917998015637
Q9H0D6	XRN2	5'-3' exoribonuclease 2	Nucleus	Nuclear localization signal	0.104090587597367	0.0701171451770897	0.152146358761681	NS	15.8458645444498	15.9513713519139	15.7576815117404	15.5063009483919	15.765304589124	15.84136115706	15.8445677432321	15.9052945376826	15.8863572689108	15.8693951767214
Q9BW85	YJU2	Splicing factor YJU2	Nucleus	Nuclear export signal	0.0755021771129005	0.270187424341398	0.393519819815775	NS	13.232848038337	13.2466859550716	13.4980014785656	13.4973322081575	13.3687169200329	13.4900423535225	13.4969072016939	13.3976866340787	13.3922401992882	13.4442190971458
P49750	YLPM1	YLP motif-containing protein 1	Nucleus	Nuclear localization signal	0.0712408710497475	0.347895902425301	0.474464168716859	NS	14.804731938438	14.8570659135292	14.880730577011	15.2349560815838	14.9443711276405	15.1291112881701	15.0882807956618	14.9095779030587	14.9354780078703	15.0156119986902
Q96MU7	YTHDC1	YTH domain-containing protein 1	Nucleus	Nuclear localization signal	0.419687208815635	0.0239398887284354	0.0705300865438575	NS	13.9061644280505	14.2169668341398	14.1804511015978	14.8084004068443	14.2779956926581	15.0106146884332	14.3582427994156	14.7397774794879	14.6820966385583	14.6976829014738
P25490	YY1	Transcriptional repressor protein YY1	Nucleus	Nuclear localization signal	0.314063674719169	0.0149633435235939	0.0514787286061705	NS	13.1615328508577	13.3899604565967	13.6009251032732	14.0003152241855	13.5381834087283	14.0799594396427	13.8209880942949	13.8037951736261	13.7042456262261	13.8522470834474
Q9H869	YY1AP1	YY1-associated protein 1	Nucleus	Nuclear localization signal	0.0762376288333294	0.447819148297867	0.568063183657062	NS	13.563453018577	13.3768924605683	13.3787812417745	14.0308499866917	13.5874941769029	13.6737243424511	13.74540710981	13.6459788826683	13.5898168880155	13.6637318057362
Q9Y2K1	ZBTB1	Zinc finger and BTB domain-containing protein 1	Nucleus	Nuclear localization signal	0.329331326847207	0.100313858699259	0.195584516092797	NS	12.3269769794867	11.968190721609	12.2820744253647	13.139026589619	12.4290671790198	12.678053529393	13.0209425363089	12.864330715696	12.4702672420702	12.758398505867
O43829	ZBTB14	Zinc finger and BTB domain-containing protein 14	Nucleus	Nuclear localization signal|Nuclear export signal	0.00813992431977706	0.986286297761783	0.98930104543893	NS	11.3483081552501	11.0232137647188	11.2070636001598	9.73549359280107	10.8285197782324	13.0538463141968	9.67720671606478	10.4979363811321	10.1176493988151	10.8366597025522
Q86T24	ZBTB33	Transcriptional regulator Kaiso	Nucleus	Nuclear localization signal|Nuclear export signal	0.171781204517469	0.769872388884607	0.835613811194659	NS	9.88853425984561	10.819946917612	10.1878983641938	9.99496693025865	10.2228366179775	12.589433164175	7.71304229216598	10.626155624237	10.4064601150774	10.3337727989139
O95365	ZBTB7A	Zinc finger and BTB domain-containing protein 7A	Nucleus	Nuclear localization signal	0.0549920420042067	0.728268941293475	0.80199810847601	NS	14.0042873165172	13.9875234609795	14.0769308873125	13.2759682726155	13.8361774843562	14.2005937895161	13.8449170926449	13.6651712925273	13.8539959307532	13.8911695263604
O15156	ZBTB7B	Zinc finger and BTB domain-containing protein 7B	Nucleus	Nuclear localization signal	0.346696496439222	0.11838326753678	0.219508950952099	NS	9.15101705390689	8.79188387849885	8.31813902174495	8.94419784983133	8.80130945099551	9.0634707325266	8.96546278030749	8.78954845922613	9.77354181767868	9.14800594743473
Q6PJT7	ZC3H14	Zinc finger CCCH domain-containing protein 14	Nucleus	Nuclear localization signal	0.0415704322280845	0.589408828030923	0.687939277805723	NS	15.0378069352826	14.9576549008171	15.0622539726744	15.5099397824053	15.1419138977948	15.2889543410009	15.2194911940929	15.0675113737582	15.1579804112396	15.1834843300229
Q86VM9	ZC3H18	Zinc finger CCCH domain-containing protein 18	Nucleus	Nuclear localization signal	-0.0275726835669143	0.788240221781987	0.848292832018658	NS	15.2600844514462	15.3410558849019	15.3730131549951	15.9342330515352	15.4770966357196	15.5349634951293	15.4336361363505	15.4574872363024	15.3720089408285	15.4495239521527
Q9UPT8	ZC3H4	Zinc finger CCCH domain-containing protein 4	Nucleus	Nuclear localization signal	0.163544982737101	0.145723586748313	0.253220701046152	NS	15.37628764475	15.3080815831921	15.4407389568207	15.9727189603634	15.5244567862815	15.7853689428533	15.825757273866	15.5287420213945	15.6121388379607	15.6880017690186
Q96H79	ZC3HAV1L	Zinc finger CCCH-type antiviral protein 1-like	Nucleus	Nuclear localization signal	-0.00406639888710814	0.951463713679074	0.963890810390627	NS	15.0932549614072	14.8711480579177	15.2646913660243	15.1146942874046	15.0859471681885	15.2391490877543	15.0530494670238	15.0142079492866	15.0211165731409	15.0818807693014
Q6NZY4	ZCCHC8	Zinc finger CCHC domain-containing protein 8	Nucleus	Nuclear localization signal	0.225636499997084	0.0912577951988998	0.1825155903978	NS	14.2066502550873	14.4281449966058	14.3812744518332	15.0309452675105	14.5117537427592	14.9717050318897	14.7626793695931	14.6194369795159	14.5957395900266	14.7373902427563
O60315	ZEB2	Zinc finger E-box-binding homeobox 2	Nucleus	Nuclear localization signal	0.190474731875073	0.116901474781471	0.217964025969299	NS	13.4997691124018	13.6998017363399	13.6423988708728	14.1775930558802	13.7548906938737	13.9947025454497	13.9185899921489	13.8114399543399	14.0567292110564	13.9453654257487
Q9H8U3	ZFAND3	AN1-type zinc finger protein 3	Nucleus	Nuclear localization signal	0.368462011465403	0.0738871139421247	0.157858627870289	NS	10.318220557601	10.0146851715319	11.0655093507795	11.1593447248574	10.6394399511925	10.659297892562	11.2024799136799	11.129610510527	11.0402195338626	11.0079019626579
Q96NC0	ZMAT2	Zinc finger matrin-type protein 2	Nucleus	Nuclear localization signal	0.263670848224645	0.0343196770458434	0.0926631280237771	NS	15.0310506414372	14.9872327869975	14.8198830730558	15.4536072730736	15.072943443641	15.6188324997433	15.3806092795803	15.1338617412243	15.2131536469146	15.3366142918657
Q9UBW7	ZMYM2	Zinc finger MYM-type protein 2	Nucleus	Nuclear localization signal	0.0616904939166823	0.451794138683915	0.572084830996017	NS	14.4015630932134	14.4240623187153	14.3735420916129	14.8386761028632	14.5094609016012	14.7067728207221	14.6227062874344	14.5707374289092	14.3843890450059	14.5711513955179
Q5VZL5	ZMYM4	Zinc finger MYM-type protein 4	Nucleus	Nuclear localization signal	0.0252228353263036	0.731446294829475	0.803592555689554	NS	13.584465976857	13.5941190676082	13.8585844892837	13.6317389210234	13.6672271136931	13.8272605255983	13.6934734576753	13.5751405879946	13.6739252248094	13.6924499490194
Q9ULU4	ZMYND8	Protein kinase C-binding protein 1	Nucleus	Nuclear localization signal	0.241811108701493	0.0534395880628362	0.125674356491764	NS	15.1045145937039	15.1857552078783	15.2305790177601	15.8489540032257	15.342450705642	15.7517551066253	15.6626413729446	15.5170264884249	15.4056242893793	15.5842618143435
Q9H2Y7	ZNF106	Zinc finger protein 106	Nucleus	Nuclear export signal	0.39362677824926	0.0625600153786916	0.140095026564566	NS	11.8471422667893	11.905342494841	11.927612110621	12.511411355674	12.0478770569813	12.1573288255103	12.7367653242187	12.5828038173719	12.2891173738213	12.4415038352306
P52738	ZNF140	Zinc finger protein 140	Nucleus	Nuclear localization signal	0.48716275662389	0.135148282339122	0.24064602002129	NS	16.4669143832146	17.0113417709404	16.2937061565011	16.3081794397904	16.5200354376116	17.4717506094917	16.7750039750416	17.5935322905046	16.188505901904	17.0071981942355
Q15072	ZNF146	Zinc finger protein OZF	Nucleus	Nuclear localization signal	0.0840619675039878	0.766587420570861	0.833612525147921	NS	11.9771368345569	12.6906031101112	13.6971510793742	12.8367923563428	12.8004208450963	12.6489564475911	12.6818284149368	12.8709330495608	13.3362133383125	12.8844828126003
P17026	ZNF22	Zinc finger protein 22	Nucleus	Nuclear localization signal	0.54298476320707	0.0881233056057937	0.178421462607649	NS	10.5740979680194	11.6980620611719	11.4143731299775	12.6837774609857	11.5925776550386	12.1901465071775	11.9696896989866	11.9938822208364	12.3885312459823	12.1355624182457
Q9UL36	ZNF236	Zinc finger protein 236	Nucleus	Nuclear localization signal	-0.366499270269297	0.0279480838389417	0.0793256990398703	NS	15.5618069234405	15.7730972163475	15.6468215853513	14.9449475484196	15.4816683183897	14.6272664599073	15.1228906463114	15.4056523263279	15.3048667599352	15.1151690481205
P17028	ZNF24	Zinc finger protein 24	Nucleus	Nuclear localization signal	0.2727733121628	0.0695986391609753	0.151346676010753	NS	14.0412983054783	14.4570883657883	14.0769710089915	14.8994216812788	14.3686948403843	14.6345098494584	14.6918428849029	14.6525444400371	14.5869754357897	14.641468152547
Q8ND82	ZNF280C	Zinc finger protein 280C	Nucleus	Nuclear localization signal	0.0999482918132619	0.286353996454452	0.41069175633246	NS	14.2198928314914	13.7738115065586	14.2462741989683	14.5826245587513	14.2056507739424	14.3795250103928	14.3223091904359	14.2707344529289	14.249827609265	14.3055990657557
A6NFI3	ZNF316	Zinc finger protein 316	Nucleus	Nuclear localization signal|Nuclear export signal	0.100284278708512	0.547141044741588	0.651802205212961	NS	13.7219782244916	13.672933600993	14.3347594195864	13.9542287954546	13.9209750101314	13.5395121679678	14.1212664217268	14.2780391067732	14.1462194588918	14.0212592888399
Q96PM9	ZNF385A	Zinc finger protein 385A	Nucleus	NA	0.193745291953876	0.13532882209155	0.240747604271289	NS	13.3482670332462	13.5247383416926	13.8890174701893	14.200179836988	13.740550670529	13.6641213566825	14.1462688991725	13.9115479436642	14.0152456504124	13.9342959624829
Q96B54	ZNF428	Zinc finger protein 428	Nucleus	Nuclear localization signal	0.179440320961046	0.0488039075883062	0.11809272250239	NS	16.8633747571741	16.9568048168498	17.0415063045046	17.4685331443032	17.0825547557079	17.3522558215975	17.2187850182707	17.2587142404718	17.2182252263358	17.2619950766689
Q96KM6	ZNF512B	Zinc finger protein 512B	Nucleus	Nuclear localization signal	0.19734684774212	0.0869324910210365	0.176681279988443	NS	14.2949428166067	14.3172534187463	14.4100205965097	14.9563661702184	14.4946457505203	14.9307328308909	14.7508827154012	14.5109735594831	14.5753812872744	14.6919925982624
Q8NAF0	ZNF579	Zinc finger protein 579	Nucleus	Nuclear localization signal	0.33025771042231	0.0260418951275343	0.0756260889135884	NS	13.6965137217918	13.4964018601372	13.7654382024964	14.3931991538184	13.8378882345609	14.143616134193	14.278596987758	14.19315946514	14.0572111928421	14.1681459449833
Q92610	ZNF592	Zinc finger protein 592	Nucleus	Nuclear localization signal	0.225523438301135	0.190388739420934	0.306143370663288	NS	14.7192181270372	14.9490906615304	15.0953950509004	15.8679383880592	15.1579105568818	15.3558852456986	15.5555000405597	15.341356670404	15.2809940240695	15.3834339951829
Q9UEG4	ZNF629	Zinc finger protein 629	Nucleus	Nuclear localization signal	0.279616542014969	0.174564946845047	0.287526665344004	NS	14.6700506149709	15.0685336611977	15.1451097425266	15.8324272193369	15.179030309508	15.3963342366966	15.7662751580088	15.308988605139	15.3629894062476	15.458646851523
Q9H582	ZNF644	Zinc finger protein 644	Nucleus	Nuclear localization signal	0.111260669670244	0.472014510387469	0.588948201612443	NS	13.3415276625579	13.5204491492281	13.7427868102053	14.4577455703066	13.7656272980745	13.9649851505117	14.0684538524596	13.7376499941517	13.7364628738563	13.8768879677448
Q8N1G0	ZNF687	Zinc finger protein 687	Nucleus	Nuclear localization signal	0.0788266641585729	0.18824956698504	0.303619150381164	NS	14.6979623841856	14.7251476016878	14.930041110985	14.8017554492438	14.7887266365256	14.9093698338391	14.8297166069624	14.9036839189469	14.827442842988	14.8675533006841
Q9H5H4	ZNF768	Zinc finger protein 768	Nucleus	Nuclear localization signal	0.111364618555633	0.325695393491836	0.451842780044283	NS	15.7298629087161	15.7562801137449	15.4675182276778	16.1793507683335	15.7832530046181	15.9743884911774	15.98389907408	15.9564415172952	15.6637414101423	15.8946176231737
Q6DD87	ZNF787	Zinc finger protein 787	Nucleus	Nuclear localization signal	0.466338733168039	0.100449926694447	0.195648921321557	NS	11.6568905737108	11.1252291501206	11.3012847800027	12.911647042919	11.7487628866883	11.7477944368981	12.6458788130803	12.1708636967816	12.2958695326653	12.2151016198564
Q96NB3	ZNF830	Zinc finger protein 830	Nucleus	NA	0.280804781885891	0.0402135285127594	0.103656140565215	NS	14.7961161819725	14.969653093535	14.6808124759941	15.6061972353878	15.0131947467223	15.4370241265608	15.3318799608445	15.2839823928095	15.1231116342181	15.2939995286082
Q9NWK9	ZNHIT6	Box C/D snoRNA protein 1	Nucleus	Nuclear localization signal	-0.109908966628473	0.432984249628136	0.554522740430045	NS	12.7959086060341	13.2179776877553	12.9612041924313	13.5035047167	13.1196488007302	12.7197429063351	13.1015581126035	13.4379334095119	12.7797249079563	13.0097398341017
Q9UBJ2	ABCD2	ATP-binding cassette sub-family D member 2	Mitochondrion|Peroxisome	Peroxisomal targeting signal	-0.19755695788748	0.711319845829031	0.789615004503421	NS	NA	12.7595209728143	12.2664967538472	12.4552184705362	12.4937453990659	13.0014343057532	11.1637060877867	12.7234249299953	NA	12.2961884411784
P28288	ABCD3	ATP-binding cassette sub-family D member 3	Mitochondrion|Peroxisome	Transmembrane domain|Peroxisomal targeting signal	-0.0184740164624726	0.943774951074934	0.958377515183449	NS	16.0398297221414	15.7033567339369	17.3826370366668	15.9222535942234	16.2620192717421	16.1157485742059	16.4954767346664	16.549338519417	15.8136171928293	16.2435452552796
Q7Z434	MAVS	Mitochondrial antiviral-signaling protein	Mitochondrion|Peroxisome	NA	-0.0384309297084933	0.769994817582326	0.835613811194659	NS	14.5520895342279	14.7395734610288	14.9924647836216	15.5478556059076	14.9579958461965	14.9521414769921	15.0150141747646	14.8549017838813	14.856202230314	14.919564916488
Q13505	MTX1	Metaxin-1	Mitochondrion|Peroxisome	Peroxisomal targeting signal	-0.235351316381602	0.302797968907837	0.426879092981108	NS	14.0892541680428	13.5936409451131	13.3210600765347	12.7761649169743	13.4450300266662	12.9381439853323	13.257663015457	13.642568228376	13.3825482460827	13.305230868812
O75381	PEX14	Peroxisomal membrane protein PEX14	Mitochondrion|Peroxisome	Transmembrane domain|Peroxisomal targeting signal	0.22146010186226	0.0287870213704511	0.0811582914668402	NS	13.7306132375298	13.5900445357107	13.6954001574354	14.2918515391589	13.8269773674587	14.1033190446698	14.1210277109066	14.0429223004778	13.9264808212296	14.048437469321
Q07812	BAX	Apoptosis regulator BAX	Mitochondrion|Endoplasmic reticulum	NA	0.0717518926408622	0.0793041876303977	0.166001798052638	NS	16.7077115854662	16.7212710727438	16.8752857068353	16.7273299051352	16.7578995675451	16.7395269259469	16.8490951996221	16.8849294696666	16.8450542455083	16.829651460186
P53701	HCCS	Holocytochrome c-type synthase	Mitochondrion|Endoplasmic reticulum	NA	0.26372122529799	0.0378010025169799	0.0992974610452195	NS	14.0548756219017	13.8887547380134	14.1807945262728	14.6686249703849	14.1982624641432	14.6321097861497	14.5568661253265	14.3045446672351	14.3544141790534	14.4619836894412
Q8IW45	NAXD	ATP-dependent (S)-NAD(P)H-hydrate dehydratase	Mitochondrion|Endoplasmic reticulum	Mitochondrial transit peptide	0.208844146351641	0.125200804917425	0.228739457720657	NS	14.8174953260901	15.1876126429647	14.9319719897358	15.6715320648951	15.1521530059214	15.5244350023867	15.3861574913088	15.3413885941636	15.192007521233	15.3609971522731
Q5JTZ9	AARS2	Alanine--tRNA ligase, mitochondrial	Mitochondrion	Mitochondrial transit peptide	-0.200428660769701	0.169542692423872	0.281756574164487	NS	15.3851701449538	15.1223820344686	14.9883453996919	15.8160375673126	15.3279837866067	15.3565546620503	15.1220060112213	15.0537346925548	14.9779251375216	15.127555125837
Q9NUJ1	ABHD10	Palmitoyl-protein thioesterase ABHD10, mitochondrial	Mitochondrion	Mitochondrial transit peptide	-0.159802835583154	0.129434097278992	0.233375257393145	NS	13.0783674526225	13.7030529859916	13.4059543347732	13.330963804355	13.3795846444356	13.0951445992827	13.1915844506858	13.5568570118386	13.0355411736025	13.2197818088524
P42765	ACAA2	3-ketoacyl-CoA thiolase, mitochondrial	Mitochondrion	Mitochondrial transit peptide	-0.167911147752109	0.0971940181238375	0.190722024524513	NS	16.34827769227	16.0945285592305	16.2058409564318	15.7749904467141	16.1059094136616	15.8147863048692	15.8485405963312	16.0663108749317	16.0223552875059	15.9379982659095
Q9H845	ACAD9	Complex I assembly factor ACAD9, mitochondrial	Mitochondrion	Mitochondrial transit peptide	-0.0534260642070272	0.647106541937106	0.736737792341525	NS	15.2945957145033	15.1155331649526	15.1134110334125	14.4632834469434	14.9967058399529	15.0992173130291	14.750868829452	15.096938789465	14.8260941710375	14.9432797757459
P11310	ACADM	Medium-chain specific acyl-CoA dehydrogenase, mitochondrial	Mitochondrion	Mitochondrial transit peptide	-0.0408438734691003	0.661745203441555	0.748414474350079	NS	16.8015232983334	16.53307618391	16.2107241449697	16.2568794078694	16.4505507587707	16.4540788908579	16.1837167060508	16.5696176064964	16.4314143378013	16.4097068853016
P49748	ACADVL	Very long-chain specific acyl-CoA dehydrogenase, mitochondrial	Mitochondrion	Mitochondrial transit peptide	-0.286580940108218	0.01608369130556	0.0539834989059944	NS	15.3884712942487	15.2835320857347	14.8734243316577	14.9216880301562	15.1167789354493	14.7385064382153	14.5777445085138	15.0450620216216	14.9594790130139	14.8301979953411
O00154	ACOT7	Cytosolic acyl coenzyme A thioester hydrolase	Mitochondrion	Mitochondrial transit peptide	-0.0535612843212014	0.251330014357015	0.374362374737089	NS	17.4476908830815	17.4136169241811	17.433112998699	17.1490990961532	17.3608799755287	17.2672834483924	17.2755989445597	17.3543719704813	17.3320204013965	17.3073186912075
Q9Y4W6	AFG3L2	AFG3-like protein 2	Mitochondrion	Mitochondrial transit peptide	-0.160761653457662	0.457114276637957	0.577450252927901	NS	15.692024969548	15.5446679953166	15.5367356798233	15.1648551629883	15.484570951919	14.5459787996606	15.4770072679214	15.7509176527616	15.521333473502	15.3238092984614
O00116	AGPS	Alkyldihydroxyacetonephosphate synthase, peroxisomal	Mitochondrion	Mitochondrial transit peptide	0.109955300922957	0.553284331394939	0.655824106065799	NS	15.6350771636478	15.1185416470939	15.1070743406871	14.2736143814678	15.0335768832242	15.2938001501022	14.8572137712801	15.1799591105627	15.2431557046435	15.1435321841471
O95831	AIFM1	Apoptosis-inducing factor 1, mitochondrial	Mitochondrion	Mitochondrial transit peptide	-0.11504299283402	0.28110494479056	0.405681222759313	NS	17.0406701271409	16.8234001290707	17.1078623186635	16.3803893531648	16.83808048201	16.6323529640914	16.6768563880369	16.7918257959511	16.7911148086244	16.723037489176
Q92667	AKAP1	A-kinase anchor protein 1, mitochondrial	Mitochondrion	NA	0.209975073453073	0.0609034743039396	0.13757808458195	NS	15.3246884521966	15.3937132614241	15.4049133195798	16.0381573260714	15.540368089818	15.8946411571072	15.8161160129339	15.6766843396277	15.6139311434155	15.7503431632711
P54886	ALDH18A1	Delta-1-pyrroline-5-carboxylate synthase	Mitochondrion	Mitochondrial transit peptide	-0.182569893232801	0.432771390697627	0.554522740430045	NS	14.9618862834827	14.3420523822541	14.105126508898	13.3771308485844	14.1965490058048	13.8864598799072	13.7602029992465	14.3559397380353	14.053313833099	14.013979112572
P05091	ALDH2	Aldehyde dehydrogenase, mitochondrial	Mitochondrion	Mitochondrial transit peptide	-0.132003355726795	0.115937532778519	0.216735107288852	NS	16.672671072054	16.4544068694882	16.424310778566	16.1528396943898	16.4260571036245	16.2601949803545	16.1983989346867	16.419072431897	16.2985486446524	16.2940537478977
Q9NVI7	ATAD3A	ATPase family AAA domain-containing protein 3A	Mitochondrion	Transmembrane domain|Peroxisomal targeting signal	0.257066219275653	0.0405907534091048	0.104125167795094	NS	15.3883773227904	15.194233650679	15.17088259021	15.9981198967309	15.4379033651026	15.8904100997926	15.7449881548186	15.4616339186442	15.6828461642574	15.6949695843782
P25705	ATP5F1A	ATP synthase subunit alpha, mitochondrial	Mitochondrion	Mitochondrial transit peptide	-0.0346358689740675	0.761860606495855	0.829529695587371	NS	18.5593151688219	18.1802123244055	17.9264397454283	17.8264255673799	18.1230982015089	18.0737157038254	17.872093013323	18.3065691639762	18.1014714490148	18.0884623325349
P06576	ATP5F1B	ATP synthase subunit beta, mitochondrial	Mitochondrion	Mitochondrial transit peptide	-0.171362910588265	0.22623582332868	0.34716619507919	NS	18.0620284948005	17.6235586687155	17.4568406386574	17.107072632405	17.5623751086446	17.3201895059136	17.140244958781	17.5978782273925	17.5057361001383	17.3910121980563
P36542	ATP5F1C	ATP synthase subunit gamma, mitochondrial	Mitochondrion	Mitochondrial transit peptide	-0.27076535512866	0.134067328207026	0.239201682196224	NS	16.5387131832565	15.8819820536002	15.8110987278067	15.3172559138759	15.8872624696348	15.4863770971284	15.4038738543906	15.8938394113392	15.6818980951667	15.6164971145062
P30049	ATP5F1D	ATP synthase subunit delta, mitochondrial	Mitochondrion	Mitochondrial transit peptide	0.111846902112657	0.168458043586376	0.280895966577605	NS	17.2185153597595	16.8595255224684	16.784583229734	17.1865596477884	17.0122959399376	17.2485831722929	17.0564363637649	17.1883853640088	17.0031664681345	17.1241428420502
P56385	ATP5ME	ATP synthase subunit e, mitochondrial	Mitochondrion	Transmembrane domain	-0.560470221326073	0.279642293011941	0.404665543415516	NS	15.7700588392664	14.747905043533	14.5687752620188	13.2097895514639	14.5741321740705	13.493213387943	13.1637074348949	14.7693135414927	14.6284134466472	14.0136619527445
P56134	ATP5MF	ATP synthase subunit f, mitochondrial	Mitochondrion	Transmembrane domain	-0.0791988229816596	0.619546688187234	0.714706915036976	NS	15.9424375338646	15.3679218222015	15.1136203644093	15.0008418240789	15.3562053861386	15.0244017733795	15.0268314022058	15.5998271514818	15.4569659255608	15.2770065631569
O75964	ATP5MG	ATP synthase subunit g, mitochondrial	Mitochondrion	Mitochondrial transit peptide	-0.0990543963956547	0.561176052083803	0.662692772688355	NS	15.1553691140606	14.8366936932346	14.5061704570107	14.2304496154685	14.6821707199436	14.6132329343242	14.221151172833	14.8606571024034	14.6374240846312	14.583116323548
Q96IX5	ATP5MK	ATP synthase membrane subunit K, mitochondrial	Mitochondrion	Transmembrane domain	-0.173536197420891	0.661425263606187	0.748414474350079	NS	15.0360900658379	14.5059140493326	14.2456208284123	12.7373685329748	14.1312483691394	13.3721655015579	13.5700656392198	14.648436320421	14.2401812256753	13.9577121717185
P24539	ATP5PB	ATP synthase F(0) complex subunit B1, mitochondrial	Mitochondrion	Mitochondrial transit peptide	-0.494308466245025	0.0373961095276556	0.0984156713417512	NS	16.3591300457251	15.8137277494766	15.5962375239136	15.2862174167704	15.7638281839714	14.6517828305153	14.9507613309155	15.8881661729217	15.587368536553	15.2695197177264
O75947	ATP5PD	ATP synthase subunit d, mitochondrial	Mitochondrion	Mitochondrial transit peptide	-0.159038976416563	0.2173944179843	0.337115444246102	NS	16.055682545773	15.3873076545803	15.1910780718376	15.2158650931899	15.4624833413452	15.3794464755787	15.2338279768883	15.3718623842932	15.2286406229544	15.3034443649286
P18859	ATP5PF	ATP synthase-coupling factor 6, mitochondrial	Mitochondrion	Mitochondrial transit peptide	0.274485128662789	0.0602426536672396	0.136772304706995	NS	14.9056668154644	14.5869582354708	14.4467186090684	15.4538171855563	14.84829021139	15.3845983754405	15.1773791941652	14.8760419090413	15.0530818815641	15.1227753400528
P48047	ATP5PO	ATP synthase subunit O, mitochondrial	Mitochondrion	Mitochondrial transit peptide	-0.130198974312799	0.339309685204666	0.466632855281466	NS	16.3554947114609	15.9626235412754	15.7932494627521	15.6333331575914	15.93617521827	15.680001055569	15.598070454017	15.9770292567671	15.9688042094755	15.8059762439572
P21281	ATP6V1B2	V-type proton ATPase subunit B, brain isoform	Mitochondrion	NA	-0.00875380633019775	0.836613493574027	0.883414149402673	NS	16.4171866352129	16.4356626489114	16.402324769828	16.2026346752546	16.3644521823017	16.2725970455538	16.3212764305389	16.3806033224205	16.448316705373	16.3556983759715
Q53S33	BOLA3	BolA-like protein 3	Mitochondrion	Mitochondrial transit peptide	-0.200293407728099	0.22402182334062	0.344512292130888	NS	15.8723967687143	15.8766880510197	15.9774970084333	16.776502255041	16.1257710208021	16.1471114229999	16.0643285545859	15.8033964202439	15.6870740544663	15.925477613074
Q07021	C1QBP	Complement component 1 Q subcomponent-binding protein, mitochondrial	Mitochondrion	Mitochondrial transit peptide	0.248183206647194	0.0880050695162722	0.178421462607649	NS	16.6177927312293	16.7289053836882	16.2341619707415	17.2550562587712	16.7089790861075	17.1301014663413	16.9658741236133	16.8265330416044	16.9061405394599	16.9571622927547
Q9HA77	CARS2	Probable cysteine--tRNA ligase, mitochondrial	Mitochondrion	Mitochondrial transit peptide	-0.184601260908803	0.487963810394612	0.600419271746009	NS	15.5492673789667	15.3515383204935	15.6440024830829	14.2810619709603	15.2064675383759	14.917950630576	15.0177041129873	15.0639524151093	15.0878579511956	15.0218662774671
Q9Y6H1	CHCHD2	Coiled-coil-helix-coiled-coil-helix domain-containing protein 2	Mitochondrion	Mitochondrial transit peptide	-0.253915516425818	0.0681762542283442	0.149072219650495	NS	15.6597514702857	15.7209342379248	15.7777495961133	16.4301260207464	15.8971403312676	15.8974854777873	15.764262660572	15.2412477118509	15.6699034091569	15.6432248148418
Q9H078	CLPB	Caseinolytic peptidase B protein homolog	Mitochondrion	Mitochondrial transit peptide	-0.035641849465728	0.59777267650661	0.695459658871206	NS	15.103878501544	14.989844422169	15.0934603809824	15.3392549944053	15.1316095747752	15.0667038325426	15.1890860540234	15.058390541231	15.0696904734408	15.0959677253094
Q7Z7K0	CMC1	COX assembly mitochondrial protein homolog	Mitochondrion	Peroxisomal targeting signal	0.315127400225192	0.198640004346303	0.316902864076786	NS	14.5131217253196	14.002979395213	13.920803924338	15.4227138713981	14.4649047290672	14.8839600495816	14.8996029846135	14.8589046542751	14.4776608286993	14.7800321292924
P56277	CMC4	Cx9C motif-containing protein 4	Mitochondrion	Peroxisomal targeting signal	0.0142508975787195	0.919105989504257	0.940265264082772	NS	16.0138936128807	16.1331675184639	16.1102928326237	16.9647187839459	16.3055181869786	16.445883462815	16.3244311783481	16.1920822089412	16.316679488125	16.3197690845573
Q9NYJ1	COA4	Cytochrome c oxidase assembly factor 4 homolog, mitochondrial	Mitochondrion	NA	0.0259567431699121	0.860476461052616	0.899014978779305	NS	15.5318765660568	15.4887888137269	15.6985586524225	16.5552736492792	15.8186244203713	15.92597949436	15.8451573849771	15.8060494966854	15.8011382781427	15.8445811635413
Q5JTJ3	COA6	Cytochrome c oxidase assembly factor 6 homolog	Mitochondrion	Mitochondrial transit peptide	0.0202837632826576	0.90273617624827	0.928192944775878	NS	15.21742270531	15.0365122419548	15.5891527990679	16.1886202664688	15.5079270032004	15.6516768543432	15.69512533475	15.314018552757	15.452022324082	15.5282107664831
O75208	COQ9	Ubiquinone biosynthesis protein COQ9, mitochondrial	Mitochondrion	Mitochondrial transit peptide	0.087246003729635	0.718026484489738	0.794888903063355	NS	11.4429411188584	10.7136349981826	11.7737518127811	11.3666345878942	11.3242406294291	11.6962761044246	10.4962555299489	11.8689355091204	11.5844793891408	11.4114866331587
Q5RI15	COX20	Cytochrome c oxidase assembly protein COX20, mitochondrial	Mitochondrion	Transmembrane domain	0.104024986551603	0.578822577128208	0.677436793972273	NS	15.7727873793658	15.4282673099678	15.7950628083036	16.5471373121724	15.8858137024524	16.6155133314309	15.9741188905697	15.3533521063287	16.0163704276866	15.989838689004
P13073	COX4I1	Cytochrome c oxidase subunit 4 isoform 1, mitochondrial	Mitochondrion	Mitochondrial transit peptide	0.0266510192696288	0.725387391691719	0.800440406869341	NS	16.6854113373471	16.5430971042588	16.4387433567803	16.4825766391269	16.5374571093783	16.4382783949162	16.4490727464007	16.7881378746651	16.5809434986096	16.5641081286479
P10606	COX5B	Cytochrome c oxidase subunit 5B, mitochondrial	Mitochondrion	Mitochondrial transit peptide	0.0313738738197014	0.767466251388086	0.834142937177471	NS	17.4282495985032	17.2847915463546	17.2437301516478	17.9927534774145	17.4873811934801	17.6288861729482	17.5596487737852	17.4689560356661	17.4175292867994	17.5187550672997
P14406	COX7A2	Cytochrome c oxidase subunit 7A2, mitochondrial	Mitochondrion	Mitochondrial transit peptide	-0.35941265119823	0.211329281366083	0.329704914849473	NS	18.1843673216999	17.1073224400103	16.8816735102589	16.196788979653	17.0925380629055	16.4410579903733	16.4865408150527	17.1188557376939	16.8860471037093	16.7331254117073
P36551	CPOX	Oxygen-dependent coproporphyrinogen-III oxidase, mitochondrial	Mitochondrion	Mitochondrial transit peptide	-0.280007614323716	0.0278801924572805	0.0792150266557868	NS	16.0716371649871	16.2121686289606	16.2273964934478	15.5877981597441	16.0247501117849	15.3952593632107	15.7149408021995	15.9727936921498	15.8959761322848	15.7447424974612
O75390	CS	Citrate synthase, mitochondrial	Mitochondrion	Mitochondrial transit peptide	-0.327936352335059	0.0413302512945939	0.105704347735454	NS	17.5706494484009	17.3861850962125	17.4278246257656	16.5255971872941	17.2275640894183	16.771736564354	16.7150281565713	17.0969236717986	17.014822555609	16.8996277370832
P08574	CYC1	Cytochrome c1, heme protein, mitochondrial	Mitochondrion	Mitochondrial transit peptide	-0.419032771684627	0.0581667041962599	0.133264855049004	NS	15.8654033036322	15.3018894847047	15.0595783785248	14.8589607553295	15.2714579805478	14.6458326583185	14.5981478309954	15.2827502957882	14.8829700503506	14.8524252088632
Q6PI48	DARS2	Aspartate--tRNA ligase, mitochondrial	Mitochondrion	Mitochondrial transit peptide	-0.276306335117296	0.217206075779078	0.336945861554017	NS	15.1296632546736	14.7796204068863	14.7082742604334	14.4227466477491	14.7600761424356	13.9656763588179	14.2157239553333	15.0653022190047	14.6883766961174	14.4837698073183
Q16698	DECR1	2,4-dienoyl-CoA reductase [(3E)-enoyl-CoA-producing], mitochondrial	Mitochondrion	Mitochondrial transit peptide	-0.190346690962489	0.050782158056409	0.121501226174224	NS	15.8145121124555	15.5094321263207	15.2979497498191	15.5127564839815	15.5336626181442	15.3306080202008	15.1071097738422	15.533316419219	15.4022294954649	15.3433159271817
Q9NR28	DIABLO	Diablo IAP-binding mitochondrial protein	Mitochondrion	Mitochondrial transit peptide	0.0345524283115361	0.114570872271472	0.215029959465472	NS	16.5133296864574	16.4403725050422	16.3660605364163	16.4067415203439	16.431626062065	16.5128679737743	16.4098025081203	16.486917889911	16.4551255897003	16.4661784903765
P10515	DLAT	Dihydrolipoyllysine-residue acetyltransferase component of pyruvate dehydrogenase complex, mitochondrial	Mitochondrion	Mitochondrial transit peptide	-0.170218806159275	0.0529840809665942	0.125363333002491	NS	15.7087810099077	15.3561709223987	15.4578119883337	15.4182281327752	15.4852480133538	15.164977882463	15.2944146040839	15.3577131380821	15.4430112041492	15.3150292071945
P09622	DLD	Dihydrolipoyl dehydrogenase, mitochondrial	Mitochondrion	Mitochondrial transit peptide	0.288859497094942	0.0879713510552422	0.178421462607649	NS	14.6872650992517	15.0028154622765	14.5561924783303	15.4654282493838	14.9279253223105	15.3367992436268	14.8694295150413	15.5934285547222	15.0674819642318	15.2167848194055
P36957	DLST	Dihydrolipoyllysine-residue succinyltransferase component of 2-oxoglutarate dehydrogenase complex, mitochondrial	Mitochondrion	Mitochondrial transit peptide	0.076199336404308	0.416328784238654	0.540492572599542	NS	15.9578503023751	15.7368633171645	15.5208990423929	16.0001478372942	15.8039401248067	16.1218562892164	15.7611839388559	15.8493235602963	15.7881940564756	15.880139461211
P33316	DUT	Deoxyuridine 5'-triphosphate nucleotidohydrolase, mitochondrial	Mitochondrion	Mitochondrial transit peptide	0.0184225772212372	0.84688247002765	0.892049535095791	NS	19.1304245776982	19.2121167586925	19.1462892352004	19.675143376162	19.2909934869383	19.5057726807335	19.3769011285553	19.1707951334883	19.1841953138611	19.3094160641595
Q9NTX5	ECHDC1	Ethylmalonyl-CoA decarboxylase	Mitochondrion	Mitochondrial transit peptide	-0.152631925227208	0.2394591573791	0.36256419354191	NS	17.5546383358395	17.5263984390314	17.4597020787837	16.6789000604392	17.3049097285234	16.9854380280372	17.1103004487791	17.1897474439341	17.3236252924346	17.1522778032963
P30084	ECHS1	Enoyl-CoA hydratase, mitochondrial	Mitochondrion	Mitochondrial transit peptide	-0.21803213602869	0.0540543994296649	0.126562057061993	NS	16.7214506086203	16.5431803443252	16.4468839646409	16.2490111911101	16.4901315271741	15.9627492635082	16.1704550138122	16.4905273551323	16.4646659321292	16.2720993911455
Q96GK7	FAHD2A	Fumarylacetoacetate hydrolase domain-containing protein 2A	Mitochondrion	Mitochondrial transit peptide	-0.223209303632421	0.344575924637982	0.471090139769687	NS	14.2627390276397	14.4006827390273	14.0035429175232	14.6570915910828	14.3310140688183	14.3521401990415	14.1031739638696	14.1100261089629	13.8658787888694	14.1078047651858
P14324	FDPS	Farnesyl pyrophosphate synthase	Mitochondrion	Mitochondrial transit peptide	-0.12934930754053	0.484877361072468	0.598001394141414	NS	18.8890770014387	18.859927608219	18.9406608073584	17.7465396583593	18.6090512688439	18.1746483420417	18.4576684922989	18.6302416696393	18.6562493412336	18.4797019613033
P10109	FDX1	Adrenodoxin, mitochondrial	Mitochondrion	Mitochondrial transit peptide	0.0127525777101258	0.809942536329741	0.863912474050716	NS	15.9076249735693	15.8018643657012	15.9440965835135	15.9944092451978	15.9119987919954	15.980038166935	15.879279831734	15.9056445452549	15.9340429348983	15.9247513697056
Q9Y3D6	FIS1	Mitochondrial fission 1 protein	Mitochondrion	Peroxisomal targeting signal	-0.365976239465494	0.110688613408269	0.209958926100344	NS	11.3413206034604	11.2080322593572	11.3148512332305	10.8366160637564	11.1752050399511	10.4921315703476	11.3239320134411	11.0708429035122	10.3500087146417	10.8092288004857
P41250	GARS1	Glycine--tRNA ligase	Mitochondrion	Mitochondrial transit peptide	-0.249752473923909	0.048179886599913	0.116980874351297	NS	17.426260286879	17.480591005029	17.2604555076354	16.6100415708171	17.1943370925901	16.8550660027186	16.8589244541926	17.0092323028745	17.0551157148793	16.9445846186663
P50440	GATM	Glycine amidinotransferase, mitochondrial	Mitochondrion	Mitochondrial transit peptide	-0.25806990988339	0.0849265870844171	0.174181163702944	NS	15.1043629400919	14.9255881902551	15.1179460207205	14.5529098272423	14.9252017445775	14.2060963024316	14.7588271942056	14.8517791225913	14.8518247195476	14.667131834694
Q96RP9	GFM1	Elongation factor G, mitochondrial	Mitochondrion	Mitochondrial transit peptide	-0.0573290958198989	0.774294863928926	0.838817756188643	NS	15.494346337804	15.3217896249736	14.9012391168319	14.5869534920831	15.0760821429232	15.5361101744097	14.7357078439016	14.8382381408187	14.9649560292831	15.0187530471033
O94925	GLS	Glutaminase kidney isoform, mitochondrial	Mitochondrion	Mitochondrial transit peptide	-0.539846224360694	0.0180111046044433	0.0585635459165817	NS	13.4889730975672	12.7685357015049	13.2717113957233	14.1002066226263	13.4073567043554	13.1472561203873	12.9269198130063	12.4589628450194	12.9369031415659	12.8675104799947
P00367	GLUD1	Glutamate dehydrogenase 1, mitochondrial	Mitochondrion	Mitochondrial transit peptide	0.0951793666959412	0.169502628497086	0.281756574164487	NS	16.2193665974191	16.067885410267	16.0200699933888	16.2139137992389	16.1303089500785	16.4354216346043	16.1178412778544	16.2671157431561	16.0815746114827	16.2254883167744
P00505	GOT2	Aspartate aminotransferase, mitochondrial	Mitochondrion	Mitochondrial transit peptide	-0.290797526556226	0.0477614355793061	0.116495302562218	NS	16.9770837161002	16.7541677135567	16.9231770428984	16.0346813305024	16.6722774507644	16.1824147455017	16.3031126937207	16.5150950010009	16.5252972566094	16.3814799242082
P43304	GPD2	Glycerol-3-phosphate dehydrogenase, mitochondrial	Mitochondrion	Mitochondrial transit peptide	-0.0664646105648976	0.618248671448716	0.713402443170198	NS	14.8780493628481	13.9748863356798	14.0253922790099	14.4205737217081	14.3247254248115	14.2987756624382	13.9323038192725	14.4818324355462	14.3201313397293	14.2582608142465
Q9HAV7	GRPEL1	GrpE protein homolog 1, mitochondrial	Mitochondrion	Mitochondrial transit peptide	-0.279336816988595	0.0297841065245961	0.0833173760222471	NS	15.8232076732345	15.5429930629303	15.652983382473	15.3958198318699	15.6037509876269	15.2256442981611	15.0312748069456	15.5286233021888	15.5121142752579	15.3244141706383
P40939	HADHA	Trifunctional enzyme subunit alpha, mitochondrial	Mitochondrion	Mitochondrial transit peptide	-0.22226724362447	0.152959066611673	0.261847262506178	NS	15.9407510078751	15.576084703913	15.2645629875187	15.0599666611025	15.4603413401023	15.1306690076598	14.9480683621674	15.570392772132	15.3031662439524	15.2380740964779
P55084	HADHB	Trifunctional enzyme subunit beta, mitochondrial	Mitochondrion	Mitochondrial transit peptide	-0.108545064953425	0.465669883978669	0.584355413795973	NS	16.5584825494977	16.1130314185941	15.9121684957713	15.4326869778996	16.0040923604407	15.8279214938998	15.7144361615121	16.0558015781417	15.9840299483957	15.8955472954873
Q16775	HAGH	Hydroxyacylglutathione hydrolase, mitochondrial	Mitochondrion	Mitochondrial transit peptide	-0.0176876868518096	0.880881099455223	0.913871296273342	NS	16.1242174209234	16.1656102739486	16.2053912554758	16.8247488108127	16.3299919402901	16.4285923903347	16.3422490896763	16.2196153304237	16.2587602033187	16.3123042534383
Q6NVY1	HIBCH	3-hydroxyisobutyryl-CoA hydrolase, mitochondrial	Mitochondrion	Mitochondrial transit peptide	-0.305149402032281	0.0711677500648942	0.153800213666078	NS	15.0312941698822	14.8359760578098	14.9997621699126	14.2052500239409	14.7680706053864	14.1884140335111	14.2114225110938	14.8834985476711	14.5683497211404	14.4629212033541
Q9BW72	HIGD2A	HIG1 domain family member 2A, mitochondrial	Mitochondrion	Transmembrane domain	-1.23391049112364	0.16490984062647	0.276317902636496	NS	11.4231100661065	9.60563730340327	9.56164962120071	8.6239901967025	9.80359679685325	NA	NA	8.75847982554722	8.88088231289471	8.81968106922097
Q99714	HSD17B10	3-hydroxyacyl-CoA dehydrogenase type-2	Mitochondrion	Mitochondrial transit peptide	-0.290193955479008	0.235949057135274	0.359100491523039	NS	15.0925265349027	14.7320751189212	14.359733568598	14.0474971355009	14.5579580894807	13.6902147669071	14.2176277263003	14.9245390068454	14.2386750359541	14.2677641340017
P38646	HSPA9	Stress-70 protein, mitochondrial	Mitochondrion	Mitochondrial transit peptide	-0.107904613737464	0.0320526508851475	0.0881034849716748	NS	17.2753062580905	17.1887124853066	16.9660965850888	17.1386512116436	17.1421916350324	17.1177231364956	16.9301617414338	16.9976652081503	17.0915979990999	17.0342870212949
P10809	HSPD1	60 kDa heat shock protein, mitochondrial	Mitochondrion	Mitochondrial transit peptide	0.0554701160607394	0.427530742176857	0.551172311664311	NS	17.6051988883926	17.2665731462427	17.2010603737481	17.337346980097	17.3525448471201	17.4487019165252	17.3025121014173	17.4739566840015	17.4068891507793	17.4080149631809
P61604	HSPE1	10 kDa heat shock protein, mitochondrial	Mitochondrion	Mitochondrial transit peptide	0.0373140921604111	0.762087753507852	0.829565286160882	NS	20.2483170244615	20.2829606759543	20.1699286363343	20.9259584766327	20.4067912033457	20.6746009967734	20.4425902505054	20.3483570747393	20.3108728600064	20.4441052955061
Q9NSE4	IARS2	Isoleucine--tRNA ligase, mitochondrial	Mitochondrion	Mitochondrial transit peptide	-0.173684847488152	0.287241977340505	0.411004381047564	NS	15.4207196112807	15.2207329515086	15.1357662991715	14.4223223810025	15.0498853107408	14.8372126376415	14.6562693070423	15.1298641414725	14.8814557668546	14.8762004632527
Q5T440	IBA57	Putative transferase CAF17, mitochondrial	Mitochondrion	Mitochondrial transit peptide	-0.470454628026376	0.073253023013258	0.157093795783492	NS	11.4233456627348	11.1585636643658	11.0856759528312	10.8193891981918	11.1217436195309	NA	10.4892646544965	10.8159346174438	10.7820711657792	10.6957568125732
P14735	IDE	Insulin-degrading enzyme	Mitochondrion	NA	0.132228898810508	0.155658152006379	0.265484356222442	NS	16.4449795813085	16.5035890210685	16.3381454309042	15.8111222618172	16.2744590737746	16.361775137248	16.3265128879017	16.5615741665687	16.3768896986223	16.4066879725851
P48735	IDH2	Isocitrate dehydrogenase [NADP], mitochondrial	Mitochondrion	Mitochondrial transit peptide	-0.107165350908876	0.38976597779462	0.513826224126036	NS	16.8735568741304	16.4651135133238	16.3115153141837	15.9780761668571	16.4070654671237	16.3305202062561	16.0868124946528	16.483578817509	16.2986889464415	16.2999001162149
P50213	IDH3A	Isocitrate dehydrogenase [NAD] subunit alpha, mitochondrial	Mitochondrion	Mitochondrial transit peptide	-0.119740673560148	0.11737657088662	0.218277441762128	NS	16.9394753016263	17.0657967766312	16.7278101668457	16.5899767258676	16.8307647427427	16.8399505461266	16.7033411870396	16.7029382845893	16.5978662589746	16.7110240691825
Q16891	IMMT	MICOS complex subunit MIC60	Mitochondrion	Mitochondrial transit peptide	0.233257731451296	0.014889956993684	0.0513504903274503	NS	16.2308541470331	16.1834278733973	16.254869976883	16.7325237790567	16.3504189440925	16.7238729169737	16.650272876776	16.433304934558	16.5272559738676	16.5836766755438
Q6YP21	KYAT3	Kynurenine--oxoglutarate transaminase 3	Mitochondrion	Mitochondrial transit peptide	-0.0342644434343899	0.630980791961465	0.72184608702269	NS	16.5051480904336	16.4496602530066	16.5010395107719	16.1981701279237	16.4135044955339	16.4441902069288	16.2870658503195	16.282077256442	16.5036268947081	16.3792400520996
P83111	LACTB	Serine beta-lactamase-like protein LACTB, mitochondrial	Mitochondrion	Mitochondrial transit peptide	-0.27895199507616	0.535027296735762	0.642655342335662	NS	12.0564028262237	11.5209943614553	11.3328128249202	12.2153606872366	11.781392674959	NA	NA	11.7636863008476	10.7861320884944	11.274909194671
P28838	LAP3	Cytosol aminopeptidase	Mitochondrion	Mitochondrial transit peptide	0.227604376325875	0.0470587406562628	0.115176470246481	NS	15.643584117058	15.8849043310078	15.7267498102026	16.3975273126527	15.9131913927303	16.1521816480116	16.2119330664027	16.1159760758671	16.0830922859432	16.1407957690561
O95202	LETM1	Mitochondrial proton/calcium exchanger protein	Mitochondrion	Mitochondrial transit peptide	-0.0236287032416573	0.860297414757313	0.899014978779305	NS	13.9561719238683	13.8299801005299	13.8008073077333	14.4052620336562	13.9980553414469	14.1205663536378	14.0210095126437	14.091350147132	13.6647805394074	13.9744266382052
P36776	LONP1	Lon protease homolog, mitochondrial	Mitochondrion	Mitochondrial transit peptide	-0.222198920421182	0.0483452038126986	0.117315494576207	NS	15.8400369640439	15.4556308171855	15.5659237469625	15.1030982893351	15.4911724543817	15.2040703186211	15.0897479022504	15.4030152440941	15.3790606708764	15.2689735339605
P42704	LRPPRC	Leucine-rich PPR motif-containing protein, mitochondrial	Mitochondrion	Mitochondrial transit peptide	-0.154947976254785	0.284880041465421	0.409467067685811	NS	16.023848243258	15.6017708300038	15.5056103925996	15.0607371606477	15.5479916566272	15.3008860004858	15.1811094887039	15.6312478988934	15.4589313334067	15.3930436803725
Q96GW9	MARS2	Methionine--tRNA ligase, mitochondrial	Mitochondrion	Mitochondrial transit peptide	-0.515826441842192	0.115433444947569	0.216076821477109	NS	12.6215409437331	12.4108679460091	12.1868925101908	12.5026020074518	12.4304758518462	10.4429512400412	11.9821239716266	12.718991476482	12.5145309518663	11.914649410004
Q9HCC0	MCCC2	Methylcrotonoyl-CoA carboxylase beta chain, mitochondrial	Mitochondrion	Mitochondrial transit peptide	0.23262832839265	0.0278905227465991	0.0792150266557868	NS	15.9230934185889	15.7277792602558	15.5044816942076	15.7028611937872	15.7145538917098	15.9532957342624	15.7904004492389	16.1564278347138	15.8886048621948	15.9471822201025
P40926	MDH2	Malate dehydrogenase, mitochondrial	Mitochondrion	Mitochondrial transit peptide	-0.0968844706006067	0.465907638740463	0.584369490412365	NS	19.074154934635	19.2920518303122	19.0483373109136	19.8490983936217	19.3159106173706	19.4238858782959	19.1260184531194	19.2126696135894	19.1135306420753	19.21902614677
P23368	ME2	NAD-dependent malic enzyme, mitochondrial	Mitochondrion	Mitochondrial transit peptide	-0.199028274539597	0.133036143423239	0.23775960948619	NS	16.058732633702	15.7606822712166	15.8967760346863	15.3209714351302	15.7592905936838	15.3443157574811	15.4322505280265	15.7915743337593	15.6729086573099	15.5602623191442
Q9HC36	MRM3	rRNA methyltransferase 3, mitochondrial	Mitochondrion	Mitochondrial transit peptide	0.329429792789736	0.0577908938482745	0.132760340956779	NS	14.7017412305091	14.3410717590004	14.7118698210096	15.3271203654703	14.7704507939973	15.3570583007117	15.2055764227729	15.0341589700502	14.8027286536135	15.0998805867871
P52815	MRPL12	39S ribosomal protein L12, mitochondrial	Mitochondrion	Mitochondrial transit peptide	-0.302551145752776	0.0144665882294368	0.0504615416081581	NS	17.3255328354715	17.3489691234473	17.2298806701519	18.0044442732096	17.4772067255701	17.250235433222	17.2223963969909	17.1208508274765	17.10513966158	17.1746555798173
Q9BRJ2	MRPL45	39S ribosomal protein L45, mitochondrial	Mitochondrion	Mitochondrial transit peptide	-0.024407008786625	0.967363444651719	0.976134588320241	NS	11.4481347293434	10.5529344689088	9.8642385432866	9.15258219700712	10.2544724846365	10.5405781192128	8.90385518671932	11.4142988228744	10.2167860962743	10.2688795562702
Q6P161	MRPL54	39S ribosomal protein L54, mitochondrial	Mitochondrion	Mitochondrial transit peptide	0.19326891483936	0.101610247244882	0.197300552911546	NS	16.0109619518316	15.7536659919455	15.9718560352941	16.3483015506568	16.021196382432	16.6043617152189	16.1625412311524	15.8757701751708	16.2151880675431	16.2144652972713
Q9Y3D3	MRPS16	28S ribosomal protein S16, mitochondrial	Mitochondrion	Mitochondrial transit peptide	0.00604365778193945	0.986220481829788	0.98930104543893	NS	12.1723987805473	12.5506229151193	12.0868781745481	13.035415112551	12.4613287456914	NA	12.6545242531006	13.0667199622745	10.900928066048	12.2073907604743
P13995	MTHFD2	Bifunctional methylenetetrahydrofolate dehydrogenase/cyclohydrolase, mitochondrial	Mitochondrion	Mitochondrial transit peptide	-0.641988605933363	0.0202753434315919	0.063366018373019	NS	15.4622713133184	15.1240975116173	15.1747331014978	15.463185109594	15.3060717590068	13.4372619629967	14.6863667660095	15.5654331798653	14.9672707034223	14.6640831530735
Q8NCW5	NAXE	NAD(P)H-hydrate epimerase	Mitochondrion	Mitochondrial transit peptide	-0.220249317478828	0.130601965877076	0.23450759453715	NS	17.3531148631909	17.3419704125597	17.4510959007407	16.5410395611829	17.1718051844185	16.7912617118812	16.89639985449	17.0243581762189	17.0942037251688	16.9515558669397
Q9P0J0	NDUFA13	NADH dehydrogenase [ubiquinone] 1 alpha subcomplex subunit 13	Mitochondrion	Transmembrane domain	-0.356691813684691	0.20385952505601	0.322318855592023	NS	14.7847254459852	14.3214702103085	13.9085206262988	14.0099053500355	14.256155408157	13.9031689606917	13.2266520809701	14.6135543499347	13.8563316694025	13.8999267652498
O95167	NDUFA3	NADH dehydrogenase [ubiquinone] 1 alpha subcomplex subunit 3	Mitochondrion	Transmembrane domain|Mitochondrial transit peptide	-0.533974447215052	0.377997847976867	0.502192095755003	NS	11.8590964827489	9.00399471145347	10.4782963485591	9.78871837729962	10.2825264800153	9.70879172240772	9.36853172230892	11.0676176447661	9.53042173647648	9.91884070648981
O95182	NDUFA7	NADH dehydrogenase [ubiquinone] 1 alpha subcomplex subunit 7	Mitochondrion	Mitochondrial transit peptide	-0.184940839741286	0.593507613026878	0.691912724234626	NS	12.3014968040071	11.5134041898974	11.2898302719891	11.5295823672528	11.6585784082866	10.7802668485868	12.1180363402595	11.9888033905224	11.0074436948125	11.4736375685453
P51970	NDUFA8	NADH dehydrogenase [ubiquinone] 1 alpha subcomplex subunit 8	Mitochondrion	NA	0.337071981093911	0.0598225332826887	0.136120560236578	NS	13.7467249753778	14.4028484382689	14.3531584896442	14.8190050152165	14.3304342296268	14.7545778335953	14.5802634372657	14.714385747775	14.620797824247	14.6675062107208
Q16795	NDUFA9	NADH dehydrogenase [ubiquinone] 1 alpha subcomplex subunit 9, mitochondrial	Mitochondrion	Mitochondrial transit peptide	-0.787042358007694	0.0717149919685829	0.154514502934227	NS	12.5054710098919	11.1214366773623	12.0518940412284	NA	11.8929339094942	NA	10.4596635544903	11.6180500359656	10.420262098315	10.8326585629236
O75438	NDUFB1	NADH dehydrogenase [ubiquinone] 1 beta subcomplex subunit 1	Mitochondrion	Transmembrane domain	-0.611863658665846	0.0177042478500034	0.0580079272873382	NS	13.9013720826008	13.7062841169507	13.4162493796611	12.7680375006431	13.4479857699639	13.3676739525404	12.7224835481894	12.9526033585007	12.9074776412434	12.9875596251185
Q9NX14	NDUFB11	NADH dehydrogenase [ubiquinone] 1 beta subcomplex subunit 11, mitochondrial	Mitochondrion	Mitochondrial transit peptide	-0.0689416104480962	0.77901409383944	0.841122278997482	NS	13.4472797357739	12.8046676427817	12.8359718139061	12.087131331551	12.7937626310032	12.2518029009848	12.4379510053487	13.2705744739719	12.9389557019148	12.7248210205551
O75489	NDUFS3	NADH dehydrogenase [ubiquinone] iron-sulfur protein 3, mitochondrial	Mitochondrion	Mitochondrial transit peptide	0.139993954939887	0.503125540783286	0.613588781298313	NS	11.9311744411382	12.3886812166305	12.2333385766774	12.1801229724981	12.1833293017361	12.1051338106362	12.1210227292583	12.479862604975	12.5872738818345	12.323323256676
O75380	NDUFS6	NADH dehydrogenase [ubiquinone] iron-sulfur protein 6, mitochondrial	Mitochondrion	Mitochondrial transit peptide	0.153587786670976	0.158598302850968	0.268590853498305	NS	14.7103504471842	14.9387057418838	15.3258750063667	15.1910990376843	15.0415075582798	15.0256628916937	15.2048965786394	15.3477674843566	15.2020544251131	15.1950953449507
P19404	NDUFV2	NADH dehydrogenase [ubiquinone] flavoprotein 2, mitochondrial	Mitochondrion	Mitochondrial transit peptide	-0.161852141607682	0.199675496838592	0.318079040146913	NS	16.175714098257	15.8346352560365	16.1837785063138	16.4129572082058	16.1517712672033	16.1001429878884	16.0106915084221	16.0479372355174	15.8009047705545	15.9899191255956
Q9GZT8	NIF3L1	NIF3-like protein 1	Mitochondrion	Mitochondrial transit peptide	0.251475576315347	0.093885025987102	0.185853141930848	NS	16.1339235665355	16.485117172599	16.137986751874	17.011338573215	16.4420915160559	16.8576570160402	16.7345419780993	16.6468948583386	16.5351745170069	16.6935670923713
Q9BYT8	NLN	Neurolysin, mitochondrial	Mitochondrion	Mitochondrial transit peptide	-0.217656289129842	0.190809103466452	0.306703705873355	NS	16.4855721385089	16.4708956867789	16.5291566086077	15.5133890513988	16.2497533713235	15.7880690005602	15.9477615505717	16.2272656867936	16.1652920908494	16.0320970821937
O43847	NRDC	Nardilysin	Mitochondrion	Mitochondrial transit peptide	-0.00776610289242363	0.931452509913952	0.948573981211009	NS	16.3672209935106	16.4871341871084	16.4861778710642	15.8343622928678	16.2937238361378	16.1404690878021	16.280867394823	16.4087363109087	16.3137581394477	16.2859577332454
Q9BW91	NUDT9	ADP-ribose pyrophosphatase, mitochondrial	Mitochondrion	Mitochondrial transit peptide	-0.0794496982891122	0.22289385062865	0.343024951941493	NS	14.6314169814509	14.5887706838289	14.6355278538632	14.8898417701479	14.6863893223227	14.7050481793905	14.6261727686957	14.5275566687917	14.5689808792563	14.6069396240336
Q9NX40	OCIAD1	OCIA domain-containing protein 1	Mitochondrion	Transmembrane domain	0.232891678255339	0.086780691563084	0.176540977686274	NS	17.1114222659266	17.0946245750687	17.2737951629415	17.9342501936452	17.3535230493955	17.7200684819016	17.6898180374587	17.3989362607183	17.5368361305249	17.5864147276509
Q02218	OGDH	2-oxoglutarate dehydrogenase complex component E1	Mitochondrion	Mitochondrial transit peptide	-0.131049144304893	0.333170376150804	0.460118104454299	NS	14.5844676242093	14.2761420894624	14.2468719481793	13.9134169609097	14.2552246556902	14.1327615893338	13.9558636924458	14.527932888092	13.8801438756696	14.1241755113853
O60313	OPA1	Dynamin-like 120 kDa protein, mitochondrial	Mitochondrion	Mitochondrial transit peptide	-0.0538655697960753	0.260006438340787	0.382742396812214	NS	15.6677756675551	15.6563868109625	15.6056514603715	15.3655290692964	15.5738357520464	15.5423132481391	15.4841320808134	15.4700803059057	15.5833550941431	15.5199701822503
Q9NWU1	OXSM	3-oxoacyl-[acyl-carrier-protein] synthase, mitochondrial	Mitochondrion	Mitochondrial transit peptide	0.0419046473871882	0.576924388757137	0.675400505608657	NS	14.6365106719264	14.5913361097644	14.5140009215081	14.5387881144413	14.57015895441	14.9097141210867	14.6977181523088	14.5137669518977	14.5321523624972	14.6633378969476
P08559	PDHA1	Pyruvate dehydrogenase E1 component subunit alpha, somatic form, mitochondrial	Mitochondrion	Mitochondrial transit peptide	-0.14774253833698	0.363596503644777	0.487614801807174	NS	15.6956909881524	15.5866255501992	15.2630873426147	15.1850562658197	15.4326150366965	15.0830401110805	15.2630952985274	15.5755067972929	15.2178477865372	15.2848724983595
P11177	PDHB	Pyruvate dehydrogenase E1 component subunit beta, mitochondrial	Mitochondrion	Mitochondrial transit peptide	-0.015771023151057	0.935456924276234	0.95106273569171	NS	13.8598588609999	13.5069242853199	13.059361155256	12.597656017534	13.2559500797774	13.3159365168215	12.941130658836	13.5056246305259	13.1980244203223	13.2401790566264
Q8NCN5	PDPR	Pyruvate dehydrogenase phosphatase regulatory subunit, mitochondrial	Mitochondrion	Mitochondrial transit peptide	0.184043580308249	0.090971534264241	0.182028407678824	NS	15.1994035319997	14.8141514821311	15.1056535832881	14.7263440377048	14.961388158781	15.2281830719036	15.4603933103479	15.310690353886	14.8707763860352	15.2175107805432
P35232	PHB1	Prohibitin 1	Mitochondrion	Transmembrane domain	-0.144726375880202	0.48090907715322	0.594999455665788	NS	16.4806342243045	15.986232312701	15.6875542807672	15.0974955314734	15.8129790873115	15.5231332736239	15.4266981062056	16.0603231636074	15.6628563022884	15.6682527114313
Q99623	PHB2	Prohibitin-2	Mitochondrion	Transmembrane domain	-0.375010812312633	0.168157384272624	0.280547282482211	NS	16.2493949261746	15.7196336858151	15.4673189050261	14.7039853291688	15.5350832115461	14.6976668189874	14.9894835568651	15.7126728661941	15.2404663548874	15.1600723992335
Q10713	PMPCA	Mitochondrial-processing peptidase subunit alpha	Mitochondrion	Mitochondrial transit peptide	-0.293777597216492	0.0340220913027491	0.0919760719249226	NS	15.2907752687682	15.1173691061648	14.9384495612579	14.6434742772731	14.997517053366	14.6835880305318	14.3718634734179	14.9433640326098	14.8161422880385	14.7037394561495
P30048	PRDX3	Thioredoxin-dependent peroxide reductase, mitochondrial	Mitochondrion	Mitochondrial transit peptide	0.0238330661768495	0.627965053409119	0.720247691458847	NS	18.1122885498543	17.8540780865767	17.9670657534107	18.1946049481238	18.0320093344914	18.0737543100708	17.9334123456268	18.1478450045857	18.0683579423896	18.0558424006682
Q4J6C6	PREPL	Prolyl endopeptidase-like	Mitochondrion	Mitochondrial transit peptide	-0.00765519647218408	0.918301579851792	0.939998685658	NS	15.9674682171377	15.7867935691696	15.9545764976195	15.6043864170149	15.8283061752354	15.7511008333665	15.8216913771584	15.8469004253813	15.8629112791468	15.8206509787632
Q6GMV3	PTRHD1	Putative peptidyl-tRNA hydrolase PTRHD1	Mitochondrion	Mitochondrial transit peptide	-0.19010582843007	0.0214805302676688	0.0658304181910023	NS	16.1957630519709	16.1741014697701	16.216440109972	16.4604675297909	16.2616930403759	16.2181385691305	16.1063503387097	15.8050380907811	16.1568218491621	16.0715872119458
Q9Y3B8	REXO2	Oligoribonuclease, mitochondrial	Mitochondrion	Mitochondrial transit peptide	-0.231436126404574	0.0584043032030488	0.133649529184612	NS	17.3279139949992	17.5101289737852	17.5769460280655	17.4463074499739	17.465324111706	17.3631305365316	17.3083024991521	16.9872268944298	17.2768920110921	17.2338879853014
Q96TC7	RMDN3	Regulator of microtubule dynamics protein 3	Mitochondrion	NA	-0.281514493666676	0.0237876340745222	0.0703610684182381	NS	12.2781114336242	12.1902011977298	12.1672425270001	12.3838784584198	12.2548584041935	11.7734524017425	12.0824323189129	12.0520336761208	11.985457245331	11.9733439105268
Q8IZ73	RPUSD2	Pseudouridylate synthase RPUSD2	Mitochondrion	Mitochondrial transit peptide	0.068962035075586	0.115592083552615	0.216278872120814	NS	15.3086204077538	15.522623536744	15.4827941711319	15.4213473598339	15.4338463688659	15.585203644347	15.504879407928	15.5107453954177	15.4104051680733	15.5028084039415
P31040	SDHA	Succinate dehydrogenase [ubiquinone] flavoprotein subunit, mitochondrial	Mitochondrion	Mitochondrial transit peptide	-0.0386410027388528	0.755819236010063	0.825057538592357	NS	16.6227239800822	16.2349362605775	16.1096165837284	15.9690769454078	16.234088442449	16.1745495009128	15.9829929302503	16.464547761146	16.1596995665315	16.1954474397101
Q5VUM1	SDHAF4	Succinate dehydrogenase assembly factor 4, mitochondrial	Mitochondrion	Mitochondrial transit peptide	0.264771254574605	0.114716390589096	0.21508107544891	NS	15.5305419073441	15.6090084914885	15.8426940853299	16.5093370945034	15.8728953946665	16.1658265241241	16.1507262491127	16.1908509243687	16.0432628993588	16.1376666492411
Q9H9B4	SFXN1	Sideroflexin-1	Mitochondrion	NA	-0.3337510127616	0.627771130919516	0.720247691458847	NS	15.704530058382	14.0207546759456	13.3162036033217	12.3946821194884	13.8590426142844	12.9739011035402	13.8586258029722	14.6607846318041	13.5067022158974	13.7500034385535
P53007	SLC25A1	Tricarboxylate transport protein, mitochondrial	Mitochondrion	Mitochondrial transit peptide	-0.3042695727124	0.243217902448728	0.366372730171706	NS	14.5527417426342	14.1104386481664	14.0213084393448	13.3269354601866	14.002856072583	13.4265777807238	13.8187144581289	14.0555733986918	13.493480361938	13.6985864998706
Q00325	SLC25A3	Phosphate carrier protein, mitochondrial	Mitochondrion	NA	-0.37722720795124	0.109494659195444	0.208538597555049	NS	16.4110576081221	15.9734688743259	15.5857878315424	15.0132750375618	15.7458973378881	15.2020096770561	14.9647275790328	15.8176784639769	15.4902647996814	15.3686701299368
Q9H2D1	SLC25A32	Mitochondrial folate transporter/carrier	Mitochondrion	Mitochondrial transit peptide	0.402497492641974	0.0266279678056256	0.0768196126317974	NS	17.732250316283	17.8267947451883	17.2220621253864	18.5399995303532	17.8302766793027	18.4543055141031	18.1517152754335	18.110374740142	18.2147011581	18.2327741719447
P05141	SLC25A5	ADP/ATP translocase 2	Mitochondrion	Transmembrane domain	-0.268186620842535	0.206302766645483	0.325021004082073	NS	16.5090619463637	16.0118731125853	15.5404750766992	15.0277541037265	15.7722910598437	15.3774118119698	15.206370700138	15.7550473397512	15.6775879041456	15.5041044390011
P12236	SLC25A6	ADP/ATP translocase 3	Mitochondrion	Transmembrane domain	-0.351495194259735	0.103660010076976	0.200187235395373	NS	16.0706360377024	15.5835354457539	15.2563592765687	14.6959087899182	15.4016098874858	14.892476349595	14.6643549653395	15.3737898909964	15.2698375669736	15.0501146932261
Q9UJZ1	STOML2	Stomatin-like protein 2, mitochondrial	Mitochondrion	Mitochondrial transit peptide	0.012541521037127	0.919015643152451	0.940265264082772	NS	16.3284810865071	15.9330041716828	16.0422686240184	15.719027323673	16.0056953014703	15.8849130990654	15.911749952976	16.151181044085	16.1251031939035	16.0182368225075
Q9P2R7	SUCLA2	Succinate--CoA ligase [ADP-forming] subunit beta, mitochondrial	Mitochondrion	Mitochondrial transit peptide	-0.0591775331040587	0.516789746005834	0.626136056932941	NS	15.843381416273	15.6865586124906	15.5683588513816	15.3583958589922	15.6141736847843	15.8371956316405	15.3538352583664	15.5763912518099	15.4525624649044	15.5549961516803
P53597	SUCLG1	Succinate--CoA ligase [ADP/GDP-forming] subunit alpha, mitochondrial	Mitochondrion	Mitochondrial transit peptide	-0.174811658032914	0.227218453697746	0.348298211812643	NS	14.3141927092342	14.0329488299672	13.9064483010917	13.6975423303352	13.9877830426571	13.5832318252805	13.6687763136193	14.0006602605154	13.9992171390815	13.8129713846242
P51687	SUOX	Sulfite oxidase, mitochondrial	Mitochondrion	Mitochondrial transit peptide	0.177077352388354	0.0276616038742636	0.0787746342640912	NS	15.9199370927728	16.0099416023766	16.0313478507015	16.1320746437464	16.0233252973993	16.4262495269442	16.1640207495	16.1696007430583	16.0417395796484	16.2004026497877
Q00059	TFAM	Transcription factor A, mitochondrial	Mitochondrion	Mitochondrial transit peptide	-0.00677392653944775	0.929015179057473	0.947222455511277	NS	16.1599436166059	16.2632262609856	16.2893009003232	16.1690610777248	16.2203829639099	16.1588965502357	16.1227481138145	16.2542119782736	16.318579507158	16.2136090373705
O43615	TIMM44	Mitochondrial import inner membrane translocase subunit TIM44	Mitochondrion	Mitochondrial transit peptide	-0.506903131090475	0.0235596006345888	0.0700137955880418	NS	15.1884967217293	14.9364417026281	14.9300426408929	14.4826936201103	14.8844186713402	13.7176338443392	14.2994231395596	14.9029434836376	14.5900616934624	14.3775155402497
Q3ZCQ8	TIMM50	Mitochondrial import inner membrane translocase subunit TIM50	Mitochondrion	Mitochondrial transit peptide	0.0845957911126494	0.184820452733208	0.299106241031815	NS	15.2369534996398	14.9099643124531	15.2319184700877	15.131905307921	15.1276853975254	15.3054226382523	15.2548498171393	15.0845249334076	15.2043273657531	15.2122811886381
O60220	TIMM8A	Mitochondrial import inner membrane translocase subunit Tim8 A	Mitochondrion	NA	-0.217879515798126	0.0884501577598407	0.178659267520587	NS	16.797972186092	16.9746037628454	16.7500839967306	17.5594509036495	17.0205277123294	16.9022131437301	16.9324796053718	16.459734391571	16.9161656454521	16.8026481965313
Q9Y5J7	TIMM9	Mitochondrial import inner membrane translocase subunit Tim9	Mitochondrion	Mitochondrial transit peptide	0.0290438725434861	0.781809030902817	0.843926448843982	NS	15.904783773379	16.1219723407697	16.1173547049991	16.5599961797996	16.1760267497368	16.323861722624	16.3034696415644	16.0417335542837	16.1512175706494	16.2050706222803
Q15388	TOMM20	Mitochondrial import receptor subunit TOM20 homolog	Mitochondrion	Peroxisomal targeting signal	0.00962519996786784	0.924067024338258	0.943756266657173	NS	18.1213940479892	18.086232165218	17.9368422344581	18.606089585564	18.1876395083073	18.3100576002669	18.2616142969673	18.0021064348159	18.2152805010507	18.1972647082752
O96008	TOMM40	Mitochondrial import receptor subunit TOM40 homolog	Mitochondrion	Nuclear export signal	0.0357218689044956	0.876123996536865	0.910143656552024	NS	14.9035259868409	14.7583967298069	14.5305810430923	14.249578028306	14.6105204470115	14.5565155801575	14.612818953036	15.1014677290454	14.3141670014253	14.646242315916
O94826	TOMM70	Mitochondrial import receptor subunit TOM70	Mitochondrion	Peroxisomal targeting signal	0.0306499659792881	0.476520999201694	0.591737333170555	NS	15.6087587604254	15.4812327747929	15.5060432738915	15.30184614798	15.4744702392725	15.5297496363241	15.460031271301	15.4454236271309	15.5852762862511	15.5051202052518
Q9H4I3	TRABD	TraB domain-containing protein	Mitochondrion	Transmembrane domain	-0.620063777692422	0.110085473238288	0.209093779534522	NS	12.2813281913454	11.4862423552528	12.3204311761049	13.7095757909444	12.4493943784119	12.4760661639199	11.6660630960411	11.5717050338271	11.6034881090896	11.8293306007194
Q7L0Y3	TRMT10C	tRNA methyltransferase 10 homolog C	Mitochondrion	Mitochondrial transit peptide	0.111816429993555	0.443268189685734	0.564303818919529	NS	10.1789889190989	10.1627353673136	10.0481702777414	10.6517473459004	10.2604104775136	10.2745152994835	10.3867604877075	10.2470883059036	10.580543536934	10.3722269075071
P43897	TSFM	Elongation factor Ts, mitochondrial	Mitochondrion	Mitochondrial transit peptide	-0.324646869585301	0.0155340473623902	0.0528876664389118	NS	14.4387485925857	14.0690384502001	14.0828360626392	14.3721461497421	14.2406923137918	NA	13.8928394770282	13.6753565584298	14.085482665022	13.8845595668267
P49411	TUFM	Elongation factor Tu, mitochondrial	Mitochondrion	Mitochondrial transit peptide	-0.0634561609583173	0.586457043607496	0.685056338452786	NS	16.6016891982079	16.116301676547	16.0382748600912	15.8085335516457	16.1411998216229	16.0637317644173	15.9074114472349	16.2608436169847	16.0789878140217	16.0777436606647
Q99757	TXN2	Thioredoxin, mitochondrial	Mitochondrion	Mitochondrial transit peptide	-0.117898226750798	0.621299942286353	0.71542047601941	NS	14.5140835736176	14.4702818733877	14.7128615739174	15.8070555678883	14.8760706472027	14.3720158978429	15.0269653011893	14.9607390040467	14.672969478729	14.758172420452
Q9UDW1	UQCR10	Cytochrome b-c1 complex subunit 9	Mitochondrion	Transmembrane domain	-0.0634419342087362	0.860087516625109	0.899014978779305	NS	15.3299648223284	14.4503568858229	14.1125488144021	12.9574992882254	14.2125924526947	14.0367631355463	13.6504761975933	14.7025254562561	14.2068372845483	14.149150518486
P31930	UQCRC1	Cytochrome b-c1 complex subunit 1, mitochondrial	Mitochondrion	Mitochondrial transit peptide	-0.219393745580964	0.144997336911801	0.252499197051098	NS	15.5496347294609	14.979976593607	15.02200863304	14.7414950012555	15.0732787393409	14.5543119496392	14.7239179180001	15.1655215995793	14.9717885078211	14.8538849937599
P22695	UQCRC2	Cytochrome b-c1 complex subunit 2, mitochondrial	Mitochondrion	Mitochondrial transit peptide	-0.228102141493777	0.436409860204096	0.557569470988522	NS	15.7452991854308	15.099594503245	14.8141241165131	13.9292727802964	14.8970726463713	14.2469639797455	14.3555969078701	15.3043613497518	14.768959782143	14.6689705048776
P47985	UQCRFS1	Cytochrome b-c1 complex subunit Rieske, mitochondrial	Mitochondrion	Mitochondrial transit peptide	-0.0672207117707088	0.734004663228494	0.80557342251936	NS	16.5985526245497	16.0644338000973	15.6824124342912	15.9097703109966	16.0637922924837	16.2252070450134	15.7503586850461	16.3955279777328	15.6151926150596	15.996571580713
Q96TA2	YME1L1	ATP-dependent zinc metalloprotease YME1L1	Mitochondrion	NA	-0.0224524370195986	0.601222590309168	0.698479185800357	NS	16.1726341070672	16.0231104991371	16.1958984555429	16.2730964449037	16.1661848766627	16.1425055522036	16.1904637876731	16.1214166804546	16.1205437382411	16.1437324396431
Q6RW13	AGTRAP	Type-1 angiotensin II receptor-associated protein	Lysosome/Vacuole|Golgi apparatus	Transmembrane domain	-0.307181568524442	0.0350244980442318	0.0939713890922597	NS	16.0922188169888	15.9696603090881	15.7136556563846	15.1307923698135	15.7265817880687	15.2655759846733	15.3765986565618	15.4154454960797	15.6199807408625	15.4194002195443
P61923	COPZ1	Coatomer subunit zeta-1	Lysosome/Vacuole|Golgi apparatus	NA	-0.208128715459246	0.0533414440956346	0.125592618193092	NS	17.7832184558423	17.7103114200524	17.7561767773811	17.0868083808591	17.5841287585337	17.2688215115146	17.3357152192365	17.4219674636009	17.4774959779459	17.3760000430745
Q9H0X4	FAM234A	Protein FAM234A	Lysosome/Vacuole|Golgi apparatus	Signal peptide|Transmembrane domain	0.165862810286572	0.0853372219959017	0.174855230083822	NS	15.3859948532183	15.2767492576314	15.5314045151353	15.2503096147406	15.3611145601814	15.1294291109087	15.7344046166874	15.7091088447036	15.5349669095723	15.526977370468
P20645	M6PR	Cation-dependent mannose-6-phosphate receptor	Lysosome/Vacuole|Golgi apparatus	Signal peptide|Transmembrane domain	-0.214186249681486	0.0663024734690327	0.146249406317939	NS	16.7247497956259	16.700405874032	16.3735694089013	16.009599867497	16.4520812365141	16.241725367804	16.1527956779915	16.2811286861602	16.2759302153747	16.2378949868326
Q8IV08	PLD3	5'-3' exonuclease PLD3	Lysosome/Vacuole|Golgi apparatus	Signal peptide|Transmembrane domain	0.0349125515991346	0.386846703190191	0.510766956301255	NS	17.5214274638708	17.401319396198	17.4801835044905	17.2700806425754	17.4182527517837	17.4336739524468	17.4055064484771	17.5680990668952	17.4053817457121	17.4531653033828
Q9H0U4	RAB1B	Ras-related protein Rab-1B	Lysosome/Vacuole|Golgi apparatus	NA	0.0627531559250762	0.195693865295036	0.312904808601434	NS	16.6711144847294	16.7145331344144	16.5297670828757	16.4092891885389	16.5811759726396	16.6584205645434	16.6276700653582	16.6168720912481	16.672753793109	16.6439291285647
P51159	RAB27A	Ras-related protein Rab-27A	Lysosome/Vacuole|Golgi apparatus	NA	-0.226828735789614	0.122526956767987	0.225204652120737	NS	16.9672161061927	16.7362880338568	16.5836234690776	16.0188464077447	16.5764935042179	16.1340485018291	16.2337103597282	16.5801057164058	16.4507944957501	16.3496647684283
P61018	RAB4B	Ras-related protein Rab-4B	Lysosome/Vacuole|Golgi apparatus	Nuclear export signal	-0.134431310874094	0.0544927776140092	0.127448568695923	NS	15.6969169975516	15.6263997506635	15.4764608040485	15.7423581572694	15.6355339273832	15.6798385040522	15.4763415151833	15.4847751777086	15.3634552690926	15.5011026165092
O95562	SFT2D2	Vesicle transport protein SFT2B	Lysosome/Vacuole|Golgi apparatus	Transmembrane domain	-0.694381801030473	0.062514052416788	0.140065623744757	NS	12.4988812310741	12.1881967866773	11.6872931805829	10.5633756982703	11.7344367241511	10.9404924550958	10.99354225369	11.9518534799926	10.2743315037043	11.0400549231207
O60499	STX10	Syntaxin-10	Lysosome/Vacuole|Golgi apparatus	Signal peptide|Transmembrane domain	0.31250741558655	0.0745280686762422	0.159047894433641	NS	14.4718839746548	14.4681538489273	14.4057471280564	15.5465078366329	14.7230731970679	15.209248324853	15.1269625096909	14.9652393148852	14.8408723011887	15.0355806126544
O43752	STX6	Syntaxin-6	Lysosome/Vacuole|Golgi apparatus	Transmembrane domain	0.245524966878765	0.085583212334233	0.175106946675222	NS	14.5326749446614	14.9208627918596	14.821559761444	15.5472396066399	14.9555842761512	15.4020670082591	15.2491602297545	15.0853967909055	15.0678129432009	15.20110924303
Q96AJ9	VTI1A	Vesicle transport through interaction with t-SNAREs homolog 1A	Lysosome/Vacuole|Golgi apparatus	Transmembrane domain	0.0782076445971108	0.305593851396812	0.429684696789322	NS	16.5896803973836	16.6313155511259	16.6437478014985	17.1071677499223	16.7429778749826	16.8984261613101	16.8478354287641	16.7645604975476	16.7739199906969	16.8211855195797
P15848	ARSB	Arylsulfatase B	Lysosome/Vacuole	Signal peptide	0.108128471602605	0.366602618854174	0.49087469304203	NS	14.3971024738746	14.5147515193029	14.3627004302531	15.1195964532542	14.5985377191712	14.7089973762976	14.7453301995243	14.7519030658232	14.6204341214501	14.7066661907738
O43633	CHMP2A	Charged multivesicular body protein 2a	Lysosome/Vacuole	NA	0.267618429957691	0.028979357229034	0.0815258610025616	NS	15.5119768888395	15.6843448629278	15.0867023226764	15.9302217825632	15.5533114642517	16.0916697827261	15.6940551829881	15.6466224090581	15.8513722020654	15.8209298942094
Q9Y3E7	CHMP3	Charged multivesicular body protein 3	Lysosome/Vacuole	NA	-0.00679319829118441	0.90537117216176	0.930140645007211	NS	16.7675458746578	16.5781877304593	16.6968409549522	16.8655376480129	16.7270280520206	16.8246231885443	16.7567267286583	16.7264579041061	16.5731315936087	16.7202348537294
Q9BY43	CHMP4A	Charged multivesicular body protein 4a	Lysosome/Vacuole	NA	0.000831232550458712	0.993564459148033	0.995665018258283	NS	15.5839986460247	15.7382510621353	15.6010735353805	16.1825447843447	15.7764670069713	15.9028175157657	15.8805549196213	15.7197089355448	15.6061115871554	15.7772982395218
O76095	JTB	Protein JTB	Lysosome/Vacuole	Signal peptide|Transmembrane domain	-0.0443187255463746	0.852295224552994	0.894438235656353	NS	13.9241969357286	13.8526223824314	13.5757161769226	12.4513231459493	13.450964660258	12.9607895941282	13.455789868455	13.7996570503391	13.4103472259242	13.4066459347116
Q9Y2Q5	LAMTOR2	Ragulator complex protein LAMTOR2	Lysosome/Vacuole	NA	0.000193525002650538	0.99762249408528	0.998324550731364	NS	15.8039057199484	15.7499748882284	15.7215142574994	15.4962898949169	15.6929211901483	15.5731036364497	15.6650721873463	15.6529310598344	15.8813519769733	15.6931147151509
Q9NXC5	MIOS	GATOR complex protein MIOS	Lysosome/Vacuole	Nuclear export signal	-0.00764345089691358	0.962871269770786	0.972675547440723	NS	14.5033586442765	14.4283929463834	14.6256555928505	13.8886005955707	14.3615019447703	14.0648673802477	14.3812064173579	14.5385430164372	14.4308171614507	14.3538584938734
Q7L1V2	MON1B	Vacuolar fusion protein MON1 homolog B	Lysosome/Vacuole	NA	0.0573101238843635	0.583997804693571	0.682931643317646	NS	13.7033100869853	14.0132214832788	14.0441371678321	14.2636486170016	14.0060793387744	13.9627706745094	14.0640660260369	14.2391056567177	13.9876154933712	14.0633894626588
O60925	PFDN1	Prefoldin subunit 1	Lysosome/Vacuole	Nuclear export signal	-0.0267078133403906	0.784139568087493	0.845618640879322	NS	16.2582650850945	16.5387880164905	16.2548399495488	16.7495734993935	16.4503666376319	16.4479833620227	16.4959401746729	16.3930575827019	16.3576541777684	16.4236588242915
Q9BTU6	PI4K2A	Phosphatidylinositol 4-kinase type 2-alpha	Lysosome/Vacuole	Nuclear export signal	-0.158474920849251	0.264748209025206	0.387844998639734	NS	14.1057832703037	14.0008437734563	14.347813018814	14.9688791498454	14.3558298031049	14.3440881511668	14.3625117434655	14.0277133729949	14.0551062613953	14.1973548822556
P61026	RAB10	Ras-related protein Rab-10	Lysosome/Vacuole	NA	-0.181882899917412	0.1290383070891	0.232858467868908	NS	14.5400316631817	14.7235060209352	14.2392230007073	14.1380936551283	14.4102135849881	14.0357732345574	14.0831392246109	14.5199010902792	14.2745091908352	14.2283306850707
Q13637	RAB32	Ras-related protein Rab-32	Lysosome/Vacuole	NA	0.12606119806401	0.0347034095478076	0.0933447321128293	NS	15.7640438913267	15.5615604754808	15.5033192134299	15.9680057195164	15.6992323249384	15.9896336170422	15.7328418134003	15.7680330660853	15.8106655954819	15.8252935230024
Q9BZG1	RAB34	Ras-related protein Rab-34	Lysosome/Vacuole	NA	0.00254219128545508	0.975402896694668	0.981384140872512	NS	13.9418662664479	13.9833152875166	13.769302573003	13.4795728096389	13.7935142341516	13.6138903179697	13.9061186203596	13.8361277522459	13.8280890111732	13.7960564254371
O14662	STX16	Syntaxin-16	Lysosome/Vacuole	Transmembrane domain	0.271700296316142	0.373747893360252	0.497630622058313	NS	13.9032875154128	13.5321350450014	13.8733738684785	14.9355178320513	14.061078565236	14.7834447587532	14.6603101024737	13.9080565886971	13.9793039962845	14.3327788615521
Q9UNK0	STX8	Syntaxin-8	Lysosome/Vacuole	Transmembrane domain	0.142428582683372	0.228287680625767	0.349309628963243	NS	16.3864579711011	16.3687259265203	16.2720457450058	17.0347673417674	16.5154992460986	16.7153801392246	16.7394078116354	16.51363466761	16.6632886966581	16.657927828782
Q709C8	VPS13C	Intermembrane lipid transfer protein VPS13C	Lysosome/Vacuole	NA	-0.177253348417812	0.173212998088259	0.286073035170156	NS	15.7048903694942	15.810769240071	15.6350529017487	14.8705690764771	15.5053203969477	15.1268668533283	15.3142536327847	15.4905862753777	15.3805614326289	15.3280670485299
[truncated: 3,012 more rows]

## Sheet: Secretome KOPN-8
Table S7: Differential protein expression of proteins in secretome of IGF2 treated and untreated KOPN-8 leukemic cell line. Related to Figure 8, and S11.
[truncated: 4,215 more rows]
