# Supplementary material for: A complex interplay of intra- and extracellular factors regulates the outcome of fetal- and adult-derived MLL-rearranged leukemia
Source: Leukemia. 2024 Mar 30;38(5):1115–30. doi: 10.1038/s41375-024-02235-5 (PMC11073998; doi:10.1038/s41375-024-02235-5)
Supplement: Supplementary file 9 — Table S8 [file 41375_2024_2235_MOESM9_ESM.xlsx]

## Sheet: THP1 phosphoproteome
Table S8: Differential phosphosite expression of proteins in IGF2 treated and untreated THP1 leukemic cell line. Related to Figure S8.
PTM site	Protein Id	Gene Symbol	Description	Log2FC IGF2/Ctrl	pvalue IGF2/Ctrl	adj.pvalue IGF2/Ctrl	Differential IGF2/Ctrl	Log2 Ctrl 1	Log2 Ctrl 2	Log2 Ctrl 3	Log2 Ctrl 4	Average Log2 Ctrl	Log2 IGF2 1	Log2 IGF2 2	Log2 IGF2 3	Log2 IGF2 4	Average Log2 IGF2
O43379_S1348	O43379	WDR62	WD repeat-containing protein 62	2.0774858559497	0.0000919384461628999	0.0198406772248799	Up	7.70590454083974	8.33935495254932	7.61340968785411	7.53092328664243	7.7973981169714	9.94327799535299	9.96325734823894	9.44445205439245	10.1007738475675	9.86294031138796
O43432_T504	O43432	EIF4G3	Eukaryotic translation initiation factor 4 gamma 3 (eIF-4-gamma 3) (eIF-4G 3) (eIF4G 3) (eIF-4-gamma II) (eIF4GII)	2.55309460410491	5.40649072240919E-07	0.000495865307423629	Up	NA	5.82622705834713	NA	NA	5.82622705834713	8.3357454733578	NA	8.38485482673863	NA	8.36030015004821
P10412_T146	P10412	H1-4	Histone H1.4 (Histone H1b) (Histone H1s-4)	3.56816711965614	6.26764798824554E-13	6.89817337586304E-09	Up	NA	8.79135671852604	8.79711679668466	NA	8.79423675760535	NA	12.0430477890015	NA	NA	12.0430477890015
Q09472_S1031	Q09472	EP300	Histone acetyltransferase p300 (p300 HAT) (EC 2.3.1.48) (E1A-associated protein p300) (Histone butyryltransferase p300) (EC 2.3.1.-) (Histone crotonyltransferase p300) (EC 2.3.1.-) (Protein 2-hydroxyisobutyryltransferase p300) (EC 2.3.1.-) (Protein lactyltransferas p300) (EC 2.3.1.-) (Protein propionyltransferase p300) (EC 2.3.1.-)	0.785479216573514	0.000148229225825872	0.0257187444793307	Up	12.491669381243	12.6620248504123	12.5797270762533	12.7242351309175	12.6144141097065	13.23594227181	13.3701019295881	13.4063419512037	13.7237824291194	13.4340421454303
Q13469_S856	Q13469	NFATC2	Nuclear factor of activated T-cells, cytoplasmic 2 (NF-ATc2) (NFATc2) (NFAT pre-existing subunit) (NF-ATp) (T-cell transcription factor NFAT1)	1.27096801440549	0.000291840445907187	0.0353002915744203	Up	9.6816111697266	10.0277985910162	9.88552150323321	9.89877978311054	9.87342776177164	10.9893875154493	11.5965434135656	10.8825387444994	11.1418664510593	11.1525840311434
Q13469_S859	Q13469	NFATC2	Nuclear factor of activated T-cells, cytoplasmic 2 (NF-ATc2) (NFATc2) (NFAT pre-existing subunit) (NF-ATp) (T-cell transcription factor NFAT1)	1.27098079991574	0.000291870482761425	0.0353002915744203	Up	9.6815600276856	10.0277985910162	9.88552150323321	9.89877978311054	9.8734149762614	10.9893875154493	11.5965434135656	10.8825387444994	11.1418664510593	11.1525840311434
Q14677_S299	Q14677	CLINT1	Clathrin interactor 1 (Clathrin-interacting protein localized in the trans-Golgi region) (Clint) (Enthoprotin) (Epsin-4) (Epsin-related protein) (EpsinR)	0.997873717170751	0.0000023131506885538	0.00167763371247153	Up	12.8778313073549	12.619067632131	12.8838777623592	12.8779498589001	12.8146816401863	13.9133885969332	14.25452930165	14.2230597163592	14.015414360922	14.1015979939661
Q5JSH3_Y554	Q5JSH3	WDR44	WD repeat-containing protein 44 (Rab11-binding protein) (Rab11BP) (Rabphilin-11)	5.3542283080956	0.000464841359036364	0.0460904864644524	Up	3.15711761487644	2.00366843674944	3.71462526493874	NA	2.95847043885487	NA	8.68992250476488	7.98301772979785	8.44573334016622	8.37289119157632
Q5SW79_S1133	Q5SW79	CEP170	Centrosomal protein of 170 kDa (Cep170) (KARP-1-binding protein) (KARP1-binding protein)	2.61257369597619	0.000245220635633066	0.0335523975773674	Up	8.68695815298261	8.36454509609254	7.91181373336363	8.02973745023169	8.24826360816762	10.573257324783	11.2528915712453	11.9060307951198	10.8265403292068	11.1396800050887
Q5SW79_T1130	Q5SW79	CEP170	Centrosomal protein of 170 kDa (Cep170) (KARP-1-binding protein) (KARP1-binding protein)	2.69609230786644	0.000157055610486263	0.0261902128638154	Up	8.68695815298261	8.36454509609254	7.91181373336363	8.02973745023169	8.24826360816762	10.5733046409072	11.2528915712453	11.9060307951198	11.1605674606436	11.223198616979
Q7Z6Z7_S3753	Q7Z6Z7	HUWE1	E3 ubiquitin-protein ligase HUWE1 (EC 2.3.2.26) (ARF-binding protein 1) (ARF-BP1) (HECT, UBA and WWE domain-containing protein 1) (HECT-type E3 ubiquitin transferase HUWE1) (Homologous to E6AP carboxyl terminus homologous protein 9) (HectH9) (Large structure of UREB1) (LASU1) (Mcl-1 ubiquitin ligase E3) (Mule) (Upstream regulatory element-binding protein 1) (URE-B1) (URE-binding protein 1)	2.02378847071969	0.000216373383804806	0.0308390560013753	Up	9.0590614948263	9.03834357756363	9.67932290208824	8.4329272445044	9.05241380474564	10.8112386682799	11.0656466289044	11.0088723881043	10.9225767058026	10.9520835977728
Q7Z6Z7_S3759	Q7Z6Z7	HUWE1	E3 ubiquitin-protein ligase HUWE1 (EC 2.3.2.26) (ARF-binding protein 1) (ARF-BP1) (HECT, UBA and WWE domain-containing protein 1) (HECT-type E3 ubiquitin transferase HUWE1) (Homologous to E6AP carboxyl terminus homologous protein 9) (HectH9) (Large structure of UREB1) (LASU1) (Mcl-1 ubiquitin ligase E3) (Mule) (Upstream regulatory element-binding protein 1) (URE-B1) (URE-binding protein 1)	1.72302942420847	0.000134859091241367	0.0257187444793307	Up	8.50638495765464	8.47243185718328	9.25569818851056	9.02577929539908	8.81507357468689	10.2667338779367	10.6062062781554	10.3942309786195	10.3887661500996	10.4139843212028
Q86YP4_S100	Q86YP4	GATAD2A	Transcriptional repressor p66-alpha (Hp66alpha) (GATA zinc finger domain-containing protein 2A)	0.756346151768665	0.000120144748455836	0.0240646103194366	Up	13.1350739994054	12.8762024817131	12.8385885438666	13.108566138114	12.9896077907748	13.8350161854593	13.9038622518127	14.1785602056109	13.9003953759162	13.9544585046998
Q8WUZ0_S114	Q8WUZ0	BCL7C	B-cell CLL/lymphoma 7 protein family member C	1.4285638028529	3.9821409994457E-07	0.000398431307635449	Up	12.0683876072956	11.7173552960776	11.7921484231055	12.2771334262646	11.9637561881858	13.4302204875223	13.444585281081	13.4536284104858	13.3740502115253	13.4256210976536
Q8WUZ0_S122	Q8WUZ0	BCL7C	B-cell CLL/lymphoma 7 protein family member C	1.39050301832209	1.07221050673312E-06	0.000907749910546519	Up	12.2405375261392	11.7405572050026	11.7722416423851	12.2572266455442	12.0026407547678	13.4534223964473	13.4347133457426	13.4635003458241	13.3541434308049	13.4264448797047
Q8WUZ0_S126	Q8WUZ0	BCL7C	B-cell CLL/lymphoma 7 protein family member C	1.33776510630686	0.0000431693642385309	0.0115883420197383	Up	12.5238392731894	11.707860700447	11.7050920339089	12.2594852532196	12.0490693151912	13.4112481530377	13.4188597434447	13.4741876542662	13.3762465617031	13.4201355281129
Q8WUZ0_T118	Q8WUZ0	BCL7C	B-cell CLL/lymphoma 7 protein family member C	1.48967318074006	5.12045804962861E-06	0.0022542304517685	Up	12.1987834423263	11.6863179197532	11.6719418014518	11.8697494720975	11.8566981589072	13.36893036382	13.3961615146417	13.4380676299243	13.3155302766625	13.3796724462621
Q92734_S183	Q92734	TFG	Protein TFG (TRK-fused gene protein)	1.63636183697127	0.000470690107952686	0.0461417997366391	Up	9.42348774436959	10.197414732635	9.45385441711446	9.99909912251733	9.7684640041591	11.2352760495031	11.876574420152	11.616315518548	11.3119004407621	11.5100166072413
Q92734_S197	Q92734	TFG	Protein TFG (TRK-fused gene protein)	1.4419405481237	0.000516820256732785	0.0479318056987822	Up	11.5466724917639	11.625278550514	10.808726603154	11.3709802756479	11.3379144802699	12.7205648172801	13.1818822259043	12.9756710960923	12.6620650387417	12.8850457945046
Q96D71_S166	Q96D71	REPS1	RalBP1-associated Eps domain-containing protein 1 (RalBP1-interacting protein 1)	0.977789560907597	3.86112334206396E-06	0.00177064681261483	Up	12.0301571526068	11.7196652913867	11.670435757753	11.8725064869717	11.8231911721796	12.9300215289014	13.0157581815252	13.0797437043371	12.9201472529704	12.9864176669335
Q96D71_T173	Q96D71	REPS1	RalBP1-associated Eps domain-containing protein 1 (RalBP1-interacting protein 1)	0.924228065465315	0.0000151359451866413	0.00499644169032664	Up	11.868754128643	11.6235755554228	11.6657419265988	11.7249764566643	11.7207620168322	12.7773647546966	12.8783571436965	12.8764063576018	12.7895798085808	12.8304270161439
Q96N64_S116	Q96N64	PWWP2A	PWWP domain-containing protein 2A	2.48880259682054	0.0000608126323272281	0.0148734184754105	Up	NA	9.29218515002755	9.23143045209433	NA	9.26180780106094	11.8407164258262	11.626929258573	11.0417908727457	11.8322069895927	11.5854108866844
Q96T58_S1206	Q96T58	SPEN	Msx2-interacting protein (SMART/HDAC1-associated repressor protein) (SPEN homolog)	6.09333129481612	0.000358978629119748	0.0399082706271913	Up	3.45948401575933	3.62881103682287	NA	NA	3.5441475262911	NA	NA	9.56846364065474	9.89014997621765	9.7293068084362
Q9H2Y7_S1328	Q9H2Y7	ZNF106	Zinc finger protein 106 (Zfp-106) (Zinc finger protein 474)	3.06938576966989	8.01085024194189E-08	0.0000979637975142361	Up	6.78221626714318	7.45985112020358	6.93487710694973	6.83837464701107	7.00382978532689	NA	10.2984658023611	10.2778956672279	10.5725324382246	10.3829646359379
Q9UKV3_S710	Q9UKV3	ACIN1	Apoptotic chromatin condensation inducer in the nucleus (Acinus)	0.613240121962251	0.0003726140528573	0.0406038640173014	Up	13.6379076454272	13.7509061223898	13.9485430172152	13.6250394837737	13.7405990672015	14.203536046499	14.6374203567459	14.1918563130486	14.3426085285464	14.34385531121
Q9UQN3_S187	Q9UQN3	CHMP2B	Charged multivesicular body protein 2b (CHMP2.5) (Chromatin-modifying protein 2b) (CHMP2b) (Vacuolar protein sorting-associated protein 2-2) (Vps2-2) (hVps2-2)	2.6106204933778	2.51045410906626E-09	6.90751448109581E-06	Up	8.37591859272256	8.48606816493865	8.7176301664781	NA	8.52653897471311	11.1467377291887	11.4798551599294	11.2720915940905	11.1265233757147	11.2563019647308
Q9Y2I7_T309	Q9Y2I7	PIKFYVE	1-phosphatidylinositol 3-phosphate 5-kinase (Phosphatidylinositol 3-phosphate 5-kinase) (EC 2.7.1.150) (FYVE finger-containing phosphoinositide kinase) (PIKfyve) (Phosphatidylinositol 3-phosphate 5-kinase type III) (PIPkin-III) (Type III PIP kinase) (Serine-protein kinase PIKFYVE) (EC 2.7.11.1)	1.43245897340121	0.000509290843810194	0.0479318056987822	Up	10.3766248287511	10.8216515582741	10.5642990572855	9.77800294871861	10.3851445982573	12.0712535609723	11.7770186171107	11.799220626765	12.1201652318526	11.9419145091752
Q9Y4A5_S2075	Q9Y4A5	TRRAP	Transformation/transcription domain-associated protein (350/400 kDa PCAF-associated factor) (PAF350/400) (STAF40) (Tra1 homolog)	1.34712272045396	0.000382593304266806	0.0409431653689943	Up	9.77229770734132	10.0447257138045	9.82248824972278	9.55657413736065	9.79902145205732	10.592626850873	11.2630562522365	10.9685567786027	11.3094962319878	11.033434028425
Q14693_S449	Q14693	LPIN1	Phosphatidate phosphatase LPIN1 (EC 3.1.3.4) (Lipin-1)	4.15716897853608	0.000188008446191601	0.0438769145461115	Up	NA	5.12482699649757	4.89612489548399	NA	5.01047594599078	8.62117561772252	9.21766595691571	9.22192064064366	9.60981748282556	9.16764492452686
O00308_S211	O00308	WWP2	NEDD4-like E3 ubiquitin-protein ligase WWP2 (EC 2.3.2.26) (Atrophin-1-interacting protein 2) (AIP2) (HECT-type E3 ubiquitin transferase WWP2) (WW domain-containing protein 2)	-1.30572167750717	0.000535775086558553	0.0483757227066636	Down	9.55785360737138	9.70143535371064	9.580031382466	9.37954820193621	9.55471713637106	8.34002325453825	7.83658207095128	8.44281204099123	8.79731260078289	8.35418249181591
O14686_S2640	O14686	KMT2D	Histone-lysine N-methyltransferase 2D (Lysine N-methyltransferase 2D) (EC 2.1.1.364) (ALL1-related protein) (Myeloid/lymphoid or mixed-lineage leukemia protein 2)	-5.45323285121195	1.43715321981889E-06	0.00112980773838048	Down	9.63081843695471	9.94351596869025	9.80518301488998	9.11580884090507	9.62383156536	4.35479931205615	4.13459977616009	NA	4.75339171522919	4.41426360114848
O60664_S241	O60664	PLIN3	Perilipin-3 (47 kDa mannose 6-phosphate receptor-binding protein) (47 kDa MPR-binding protein) (Cargo selection protein TIP47) (Mannose-6-phosphate receptor-binding protein 1) (Placental protein 17) (PP17)	-0.994426072963403	0.0000129724300521708	0.00475915217180639	Down	13.3788382729359	13.6127867632432	13.5756177105593	13.4631170319629	13.5075899446753	12.7167920944264	12.5617105930448	12.6980204358196	13.0174084857101	12.7484829022502
O60885_S1117	O60885	BRD4	Bromodomain-containing protein 4 (Protein HUNK1)	-1.51796404675906	0.000200236452324078	0.0297811134362	Down	12.8724887317025	12.9497566946148	12.6215228957668	13.0333834153175	12.8692879343504	10.936677409603	11.5741184384418	11.7649355473162	11.5661376886619	11.4604672710057
O75367_T129	O75367	MACROH2A1	Core histone macro-H2A.1 (Histone macroH2A1) (mH2A1) (Histone H2A.y) (H2A/y) (Medulloblastoma antigen MU-MB-50.205)	-1.01118393144408	3.26511067271913E-06	0.00167763371247153	Down	13.8339381277412	13.6958099677853	13.5675909179063	13.8046046920082	13.7254859263602	12.4490683578012	12.6701570553832	12.4838023031094	12.7456099130563	12.5871594073375
O75376_S1955	O75376	NCOR1	Nuclear receptor corepressor 1 (N-CoR) (N-CoR1)	-2.1795919475302	0.000137483630142653	0.0257187444793307	Down	9.01248536709835	9.15981447701264	8.69010558538458	8.7082629450834	8.89266709364474	NA	NA	6.80501525330086	6.69516328143893	6.7500892673699
O75376_S1957	O75376	NCOR1	Nuclear receptor corepressor 1 (N-CoR) (N-CoR1)	-2.18692742243633	0.000151241461113572	0.0257187444793307	Down	9.04420913840588	9.15815618903183	8.69195517308818	8.70824023611402	8.90064018415998	NA	NA	6.80597197416542	6.69548179179258	6.750726882979
O75376_S1958	O75376	NCOR1	Nuclear receptor corepressor 1 (N-CoR) (N-CoR1)	-2.18928626418884	0.000151891549260085	0.0257187444793307	Down	9.04420913840588	9.15815618903183	8.69195517308818	8.70819289888228	8.90062834985205	NA	NA	6.8060571495528	6.69065526428432	6.74835620691856
O75937_S35	O75937	DNAJC8	DnaJ homolog subfamily C member 8 (Splicing protein spf31)	-6.42891302882312	5.40759816882292E-12	1.98386751486883E-08	Down	10.6147908541356	10.4418085461792	10.5293162258509	10.2560204602739	10.4604840216099	NA	4.25928335989679	4.01561404931777	4.3285681072602	4.20115517215825
O75995_S120	O75995	SASH3	SAM and SH3 domain-containing protein 3 (SH3 protein expressed in lymphocytes homolog)	-1.24991938284654	0.000216016995606936	0.0308390560013753	Down	10.1603234044175	10.1996365253812	10.1641131145171	10.211813352363	10.1839715991697	8.5405022894614	9.39002020556403	9.32039998181211	9.07804067730683	9.08224078853609
O75995_S97	O75995	SASH3	SAM and SH3 domain-containing protein 3 (SH3 protein expressed in lymphocytes homolog)	-1.31397596318813	0.000260168289900164	0.0344989421523037	Down	10.1445861970961	10.3667416134326	10.426884915239	10.2605341128681	10.2996867096589	8.54116814932701	9.34780473619836	9.30014693661591	9.34647745259369	9.13389931868374
P02545_S22	P02545	LMNA	Prelamin-A/C [Cleaved into: Lamin-A/C (70 kDa lamin) (Renal carcinoma antigen NY-REN-32)]	-1.25232832999269	0.0000154351278821648	0.00499644169032664	Down	13.1388510249974	13.1098103030686	12.9284232305996	13.0758863688065	13.063242731868	11.9185598036081	11.8862912184382	11.7444608125008	12.2538139243487	11.9507814397239
P02545_T19	P02545	LMNA	Prelamin-A/C [Cleaved into: Lamin-A/C (70 kDa lamin) (Renal carcinoma antigen NY-REN-32)]	-1.25184318360933	8.05326346210974E-06	0.00328274880236962	Down	12.8641126645637	12.8537833378204	12.6884805362213	12.8336391770115	12.8100039289042	11.6882695868794	11.6105742189252	11.5116590963486	11.9816082304208	11.6980277831435
P02545_T24	P02545	LMNA	Prelamin-A/C [Cleaved into: Lamin-A/C (70 kDa lamin) (Renal carcinoma antigen NY-REN-32)]	-1.27258541114699	0.0000143244149715657	0.00499644169032664	Down	12.8369023962305	12.9594792986087	12.7202799661372	12.7749353921741	12.8228992632876	11.6459122206694	11.6985283348429	11.4504519822808	11.9658310221638	11.6901808899892
P08631_S38	P08631	HCK	Tyrosine-protein kinase HCK (EC 2.7.10.2) (Hematopoietic cell kinase) (Hemopoietic cell kinase) (p59-HCK/p60-HCK) (p59Hck) (p61Hck)	-5.18830265836456	0.000054251166785849	0.0138857753870943	Down	9.23789694214522	9.48220807559472	9.56435887874482	8.75729557196603	9.2604398671127	NA	3.75336133410663	NA	4.15198882998025	3.95267508204344
P08631_T36	P08631	HCK	Tyrosine-protein kinase HCK (EC 2.7.10.2) (Hematopoietic cell kinase) (Hemopoietic cell kinase) (p59-HCK/p60-HCK) (p59Hck) (p61Hck)	-5.53769730925831	0.000445270492652285	0.0449600646067068	Down	9.56001190374431	9.7275300918298	9.94728362477237	7.7423219543992	9.24428689368642	NA	3.75344417948609	2.85599284883791	4.15194534484621	3.5871274577234
P10412_S104	P10412	H1-4	Histone H1.4 (Histone H1b) (Histone H1s-4)	-1.68247620928387	0.000120257456620844	0.0240646103194366	Down	14.1304606504756	14.1339643973015	14.1474170476671	14.1392198353859	14.1377654827075	11.5039244429447	12.278570330081	12.3854340108387	12.3758039567901	12.1359331851636
P10586_S1311	P10586	PTPRF	Receptor-type tyrosine-protein phosphatase F (EC 3.1.3.48) (Leukocyte common antigen related) (LAR)	-4.48966115442598	0.000336239682802396	0.0382502727822555	Down	7.58407120434793	9.90604600377807	8.96288478524643	8.67774692682785	8.78268723005007	NA	4.68746896810148	4.47691066921104	4.41556811740709	4.5266492515732
P16403_S2	P16403	H1-2	Histone H1.2 (Histone H1c) (Histone H1d) (Histone H1s-1)	-2.01435429920588	0.000231068112329446	0.0321915904341504	Down	11.5129987276942	11.8855179182224	11.2190730003603	11.4008834144707	11.5046182651869	10.2538002189401	9.8821006372979	9.90333431713037	10.6299002999275	10.167283868324
P17096_S8	P17096	HMGA1	High mobility group protein HMG-I/HMG-Y (HMG-I(Y)) (High mobility group AT-hook protein 1) (High mobility group protein A1) (High mobility group protein R)	-1.3497976745836	0.000518252305847273	0.0479318056987822	Down	17.7789716322752	18.0920601380752	18.0820676486696	17.6752477165941	17.9070867839035	16.4670336798099	16.2204224847967	15.9225379515533	16.2876536783631	16.2244119486307
P20700_T25	P20700	LMNB1	Lamin-B1	-1.426672961324	0.0000118496286771263	0.004657750472159	Down	14.0958319441883	14.0936713004634	13.9521198998742	14.0321685785322	14.0434479307645	12.6792997643745	12.4823139144924	12.4288106209128	12.9782490043007	12.6421683260201
P28749_S787	P28749	RBL1	Retinoblastoma-like protein 1 (107 kDa retinoblastoma-associated protein) (p107) (pRb1)	-1.14691558001394	0.000071900386680848	0.0168525870630551	Down	11.6490726379576	12.0305576705518	11.6349106215919	11.841329547972	11.7889676195183	10.7002679425889	10.5015360981492	10.8164603770449	10.3271956109408	10.5863650071809
P28749_T785	P28749	RBL1	Retinoblastoma-like protein 1 (107 kDa retinoblastoma-associated protein) (p107) (pRb1)	-1.14686684695013	0.0000719672534947836	0.0168525870630551	Down	11.6490726379576	12.0305576705518	11.6349106215919	11.841329547972	11.7889676195183	10.7004628748442	10.5015360981492	10.8164603770449	10.3271956109408	10.5864137402448
P29692_S162	P29692	EEF1D	Elongation factor 1-delta (EF-1-delta) (Antigen NY-CO-4)	-2.4245428393794	6.71535882829435E-06	0.00284266304862337	Down	NA	10.8285272546931	NA	NA	10.8285272546931	NA	NA	8.57901347481742	8.52038892901399	8.5497012019157
P43243_S9	P43243	MATR3	Matrin-3	-2.69351575775416	0.0000901176299800873	0.0198406772248799	Down	9.42921624752161	9.51998842912264	9.27711953821315	9.41713767442528	9.41086547232067	NA	NA	6.75252988159564	NA	6.75252988159564
P51956_S354	P51956	NEK3	Serine/threonine-protein kinase Nek3 (EC 2.7.11.1) (HSPK 36) (Never in mitosis A-related kinase 3) (NimA-related protein kinase 3)	-0.806306246325506	0.0000162996160047944	0.0051255306785362	Down	12.096675502321	12.0200990186078	12.1948140179413	12.2676912038435	12.1448199356784	11.8948544166438	11.8110260636719	11.5987094961877	11.8947207281764	11.79982767617
P54578_S143	P54578	USP14	Ubiquitin carboxyl-terminal hydrolase 14 (EC 3.4.19.12) (Deubiquitinating enzyme 14) (Ubiquitin thioesterase 14) (Ubiquitin-specific-processing protease 14)	-0.898373397810046	0.0000916696902671042	0.0198406772248799	Down	11.6037735662442	11.5695021664284	11.7155679919367	11.9443815213232	11.7083063114832	10.7215059944286	10.857165889922	10.9878400391307	10.6829812169298	10.8123732851028
P54578_S148	P54578	USP14	Ubiquitin carboxyl-terminal hydrolase 14 (EC 3.4.19.12) (Deubiquitinating enzyme 14) (Ubiquitin thioesterase 14) (Ubiquitin-specific-processing protease 14)	-1.15040216440412	0.000138867815889019	0.0257187444793307	Down	11.0682207465842	11.31947403158	11.3531492989406	11.4570498269332	11.2994734760095	9.96115592795314	10.1717940933298	10.4769324969228	9.99616421393441	10.151511683035
P62899_S98	P62899	RPL31	Large ribosomal subunit protein eL31 (60S ribosomal protein L31)	-3.49348304841171	1.85768373746959E-12	1.02228336072951E-08	Down	NA	9.39412050983947	9.41468666901971	NA	9.40440358942959	NA	NA	NA	5.95036298784779	5.95036298784779
P78347_S515	P78347	GTF2I	General transcription factor II-I (GTFII-I) (TFII-I) (Bruton tyrosine kinase-associated protein 135) (BAP-135) (BTK-associated protein 135) (SRF-Phox1-interacting protein) (SPIN) (Williams-Beuren syndrome chromosomal region 6 protein)	-0.908728116624947	0.0000384760083744025	0.0105866737042169	Down	13.9135207009907	13.9614524455067	13.6608744368418	13.8140258385902	13.8374683554823	12.8791960145989	12.8518290645379	13.1147704531508	12.8080286318223	12.9134560410275
P78527_S3870	P78527	PRKDC	DNA-dependent protein kinase catalytic subunit (DNA-PK catalytic subunit) (DNA-PKcs) (EC 2.7.11.1) (DNPK1) (p460)	-3.44499473917906	0.000191800893610904	0.0289172689737207	Down	9.33955597578328	10.4227485688216	10.4232350540272	9.07969836679537	9.81630949135686	5.78580789780673	6.27887050895781	6.8961304722406	6.02571539725554	6.24663106906517
P78527_T2535	P78527	PRKDC	DNA-dependent protein kinase catalytic subunit (DNA-PK catalytic subunit) (DNA-PKcs) (EC 2.7.11.1) (DNPK1) (p460)	-3.54783075503005	0.000458815851001308	0.0459066114192763	Down	8.77492881222435	10.4060309396475	9.72160650697152	8.7178445507023	9.40510270238643	5.37952864651326	5.37952864651326	5.48791347940487	6.68338228454361	5.73258826424375
P85037_Y465	P85037	FOXK1	Forkhead box protein K1 (Myocyte nuclear factor) (MNF)	-1.71078097898293	0.0000571397323898466	0.0142927248791512	Down	10.8677890538293	10.866302009263	10.7411739837554	10.9041250625548	10.8448475273506	8.79086042004767	9.43576942971147	8.69026617196684	9.27306172349935	9.04748943630633
Q01081_S59	Q01081	U2AF1	Splicing factor U2AF 35 kDa subunit (U2 auxiliary factor 35 kDa subunit) (U2 small nuclear RNA auxiliary factor 1) (U2 snRNP auxiliary factor small subunit)	-1.80181432692636	0.000170965218166692	0.0268019418084099	Down	12.4556234745682	12.6091586179345	12.4482189267259	12.0412613490097	12.3885655920596	9.83114387909972	10.6281120867454	10.232189434467	10.793329879913	10.3711938200563
Q04323_S202	Q04323	UBXN1	UBX domain-containing protein 1 (SAPK substrate protein 1) (UBA/UBX 33.3 kDa protein)	-0.893615717045885	0.000347269825567624	0.0390005275530334	Down	12.8092744119443	12.4133842659752	12.6499767761308	12.8221952433998	12.6737076743625	12.0367240680927	11.7907960347099	11.882358993118	11.7862186565987	11.8740244381298
Q05D32_S134	Q05D32	CTDSPL2	CTD small phosphatase-like protein 2 (CTDSP-like 2) (EC 3.1.3.-)	-1.88369950888882	0.000170413276435202	0.0268019418084099	Down	11.8285960651913	11.7304268420829	11.8035313054092	11.5439136306197	11.7266169608258	9.21028569107496	9.93079456004863	10.2559507814222	10.2119971746712	9.90225705180423
Q0VD83_T637	Q0VD83	APOBR	Apolipoprotein B receptor (Apolipoprotein B-100 receptor) (Apolipoprotein B-48 receptor) (Apolipoprotein B48 receptor) (apoB-48R)	-6.42928326011776	0.000365040506799461	0.0401763581783487	Down	8.56976144559745	9.98661618229821	10.153757855285	6.43394338038428	8.78601971589125	1.81447855662875	2.83453506535437	2.36303442926756	3.04279489448685	2.51371073643438
Q13057_S178	Q13057	COASY	Bifunctional coenzyme A synthase (CoA synthase) (NBP) (POV-2) [Includes: Phosphopantetheine adenylyltransferase (EC 2.7.7.3) (Dephospho-CoA pyrophosphorylase) (Pantetheine-phosphate adenylyltransferase) (PPAT); Dephospho-CoA kinase (DPCK) (EC 2.7.1.24) (Dephosphocoenzyme A kinase) (DPCOAK)]	-0.742873458290378	0.00038316791141254	0.0409431653689943	Down	14.7004247207401	14.8076716724484	15.0471918843219	14.8168488000969	14.8430342694018	14.3486401972133	13.8446018080542	13.9380644141045	14.1153919773545	14.0616745991816
Q13459_S717	Q13459	MYO9B	Unconventional myosin-IXb (Unconventional myosin-9b)	-3.92322173559314	0.00055983433285826	0.0492922933395041	Down	8.32796950740225	9.97345499371022	9.63967493916834	8.69911568654956	9.16005378170759	6.57200496835029	4.83387865035341	4.98374994446598	4.57298748462796	5.24065526194941
Q13813_S1029	Q13813	SPTAN1	Spectrin alpha chain, non-erythrocytic 1 (Alpha-II spectrin) (Fodrin alpha chain) (Spectrin, non-erythroid alpha subunit)	-3.01918926860954	0.000536238249156184	0.0483757227066636	Down	11.4644088570689	11.7269808302109	11.9825879829041	12.2849739160913	11.8647378965688	8.18171590673385	9.55512554902775	9.87114280401356	8.39071551182127	8.99967494289911
Q14004_S400	Q14004	CDK13	Cyclin-dependent kinase 13 (EC 2.7.11.22) (EC 2.7.11.23) (CDC2-related protein kinase 5) (Cell division cycle 2-like protein kinase 5) (Cell division protein kinase 13) (hCDK13) (Cholinesterase-related cell division controller)	-0.758936727443446	0.000287017023162182	0.0353002915744203	Down	11.9364709837784	11.6997778953867	11.7706266759146	11.6877979065112	11.7736683653977	10.9298201477715	10.9312297776221	10.9509392477564	11.340772976395	11.0381905373862
Q14980_S388	Q14980	NUMA1	Nuclear mitotic apparatus protein 1 (Nuclear matrix protein-22) (NMP-22) (Nuclear mitotic apparatus protein) (NuMA protein) (SP-H antigen)	-1.95404924839455	0.000213908029686291	0.0308390560013753	Down	11.6080694875542	11.3201822565284	11.4043417241903	11.4163858020937	11.4372448175916	NA	9.07322590689151	9.85147076716162	9.74674715835404	9.55714794413572
Q14980_S395	Q14980	NUMA1	Nuclear mitotic apparatus protein 1 (Nuclear matrix protein-22) (NMP-22) (Nuclear mitotic apparatus protein) (NuMA protein) (SP-H antigen)	-6.71803308302316	0.0000483571151144639	0.0126718668797569	Down	10.0862984975024	10.5664403995299	9.86017085430059	10.2591869143115	10.1930241664111	1.64378102278932	4.02112371332396	4.22601992394529	4.30484917324768	3.54894345832656
Q14C86_S772	Q14C86	GAPVD1	GTPase-activating protein and VPS9 domain-containing protein 1 (GAPex-5) (Rab5-activating protein 6)	-1.68105038614616	0.000145538732984744	0.0257187444793307	Down	8.6212727168837	9.45731972596742	9.01736148580857	9.41484665533849	9.12770014599955	7.537366138119	7.25448202336528	7.37658122760616	7.39881837679318	7.39181194147091
Q15032_S380	Q15032	R3HDM1	R3H domain-containing protein 1	-1.39004292137642	0.000541467352980291	0.0484503226577323	Down	11.2795880100083	11.3921232457754	11.0978946989479	11.4331978605545	11.3007009538215	10.7731629326929	9.67335687081666	10.2383482296254	10.3746626261735	10.2648826648271
Q15032_S381	Q15032	R3HDM1	R3H domain-containing protein 1	-1.20872464640685	3.50586728937354E-06	0.00167763371247153	Down	11.2796155324856	11.3921746480961	11.1041659419229	11.3819209318156	11.2894692635801	10.6402136751357	10.4852422797511	10.2396973111171	10.374723732217	10.4349692495552
Q15942_S267	Q15942	ZYX	Zyxin (Zyxin-2)	-1.00526592510732	0.000012736590814779	0.00475915217180639	Down	12.6202856907595	12.901637106797	12.8799947005475	12.9852135376453	12.8467827589373	12.0949566503911	11.8373308316883	11.8819951782104	12.1696491980404	11.9959829645825
Q4VC05_S121	Q4VC05	BCL7A	B-cell CLL/lymphoma 7 protein family member A	-3.26681805222096	0.00010127762093839	0.0214357980009216	Down	9.2124856022177	7.99203082079678	8.02870272989651	8.77865944268771	8.50296964889968	5.23859287467758	5.67074352070965	5.87234039638324	6.64621884864757	5.85697391010451
Q5SSJ5_S248	Q5SSJ5	HP1BP3	Heterochromatin protein 1-binding protein 3 (Protein HP1-BP74)	-2.25346061633233	0.000517222907619387	0.0479318056987822	Down	12.1351700222248	12.004795500531	12.1532636153686	12.0147256088714	12.076988686749	8.68732433446004	9.8487946096536	10.1340278821443	10.0591601892877	9.6823267538864
Q5SSJ5_S249	Q5SSJ5	HP1BP3	Heterochromatin protein 1-binding protein 3 (Protein HP1-BP74)	-2.03528853130874	0.000218557729248344	0.0308390560013753	Down	12.1382277529098	12.0191635441125	12.1251584745507	12.0049622720605	12.0718780109083	9.11065852424974	10.0691622980112	10.2162150416015	10.1855167884151	9.89538816306938
Q6IAA8_T30	Q6IAA8	LAMTOR1	Ragulator complex protein LAMTOR1 (Late endosomal/lysosomal adaptor and MAPK and MTOR activator 1) (Lipid raft adaptor protein p18) (Protein associated with DRMs and endosomes) (p27Kip1-releasing factor from RhoA) (p27RF-Rho)	-1.09250338787246	0.000557475230153361	0.0492922933395041	Down	12.8852959082761	12.8477896954769	12.9538603688467	12.8408405896794	12.8819466405698	11.3033749494285	11.8854207954623	11.9235660520017	12.1407390550695	11.8132752129905
Q6KC79_S2483	Q6KC79	NIPBL	Nipped-B-like protein (Delangin) (SCC2 homolog)	-1.50769081913134	0.000307338820773485	0.0359847985258827	Down	7.98861768381187	8.15269977971376	7.86762544849325	7.98218298980961	7.99778147545712	NA	6.59676881080005	NA	6.25766914301709	6.42721897690857
Q7L591_T427	Q7L591	DOK3	Docking protein 3 (Downstream of tyrosine kinase 3)	-1.16521720037931	0.000417585531469406	0.0437709177081169	Down	10.9975716888419	10.7306475495927	10.7462752501308	10.9907442914999	10.8663096950163	9.39668066210538	NA	9.83712770484566	9.91492325242406	9.71624387312503
Q8IWI9_S449	Q8IWI9	MGA	MAX gene-associated protein (MAX dimerization protein 5)	-1.21601934342702	0.000506273478379133	0.0479318056987822	Down	11.4180478081843	11.3757643111333	11.128054498809	11.04259956562	11.2411165459367	10.0766220646263	10.5134073891258	10.5936975353511	10.6305046566581	10.4535579114403
Q8IYB3_S358	Q8IYB3	SRRM1	Serine/arginine repetitive matrix protein 1 (SR-related nuclear matrix protein of 160 kDa) (SRm160) (Ser/Arg-related nuclear matrix protein)	-3.82850345077848	0.000148001143834134	0.0257187444793307	Down	8.84224061126459	9.07182836034638	8.29116216455426	7.85640944647675	8.5154101456605	NA	4.39992005427407	4.31290523366885	5.07685218357253	4.59655915717182
Q8IYB3_S695	Q8IYB3	SRRM1	Serine/arginine repetitive matrix protein 1 (SR-related nuclear matrix protein of 160 kDa) (SRm160) (Ser/Arg-related nuclear matrix protein)	-0.620047966850311	3.43244670193803E-06	0.00167763371247153	Down	17.1041041902752	17.0957670048959	17.1831151116729	17.0801328341719	17.115779785254	16.3332475566205	16.416405569826	16.2772181998203	16.594665796507	16.4053842806935
Q8N1G4_S431	Q8N1G4	LRRC47	Leucine-rich repeat-containing protein 47	-1.01152063609222	0.000299774963865186	0.0354765941107552	Down	11.8316539963863	11.7305762440532	11.9058347391105	11.7511984312372	11.8048158526968	11.051187224372	10.9898737082767	10.5716212648684	11.1941271788923	10.9517023441024
Q8TAD8_S202	Q8TAD8	SNIP1	Smad nuclear-interacting protein 1 (FHA domain-containing protein SNIP1)	-5.86501770881782	0.000337113979636452	0.0382502727822555	Down	8.38547432434387	8.83142213300906	8.08141607995224	8.34033222127729	8.40966118964562	NA	1.76680835631539	NA	3.53890783089544	2.65285809360541
Q8TDJ6_S1857	Q8TDJ6	DMXL2	DmX-like protein 2 (Rabconnectin-3)	-0.801388840882211	0.000164906164761484	0.0268019418084099	Down	NA	7.04636717871983	NA	NA	7.04636717871983	6.14824906998577	NA	NA	6.13311453918919	6.14068180458748
Q8WUA7_S167	Q8WUA7	TBC1D22A	TBC1 domain family member 22A	-1.1800716922274	0.000270390878888273	0.0347355567832872	Down	10.7826755083492	11.3681474613704	10.7705038324249	11.0242547340251	10.9863953840424	10.6462154585584	10.5586855851932	10.2317081277512	10.1421264148079	10.3946838965777
Q8WWQ0_S1457	Q8WWQ0	PHIP	PH-interacting protein (PHIP) (DDB1- and CUL4-associated factor 14) (IRS-1 PH domain-binding protein) (WD repeat-containing protein 11)	-0.857937381448425	0.000114074265533803	0.0236887050276421	Down	11.7576873448104	11.7490773248487	11.6368497499824	11.7999164635718	11.7358827208033	10.5698858951328	10.7373620920069	10.9964590062155	10.9565882498026	10.8150738107894
Q8WYP5_S1142	Q8WYP5	AHCTF1	Protein ELYS (Embryonic large molecule derived from yolk sac) (Protein MEL-28) (Putative AT-hook-containing transcription factor 1)	-1.91253708441205	0.000137975122120548	0.0257187444793307	Down	9.21797978089432	9.65117644443235	9.33258627071603	9.070760331999	9.31812570701043	NA	7.59654871062133	7.68228198746741	7.18092657631239	7.48658575813371
Q92945_S191	Q92945	KHSRP	Far upstream element-binding protein 2 (FUSE-binding protein 2) (KH type-splicing regulatory protein) (KSRP) (p75)	-2.03985403415004	0.000433566089995181	0.0447556360484062	Down	11.5100811694748	11.7039223841421	11.8001664725616	11.4215125489336	11.608920643778	9.39334853212971	10.0902272186374	8.96412081319626	10.1325155458686	9.64505302745797
Q96PU4_S681	Q96PU4	UHRF2	E3 ubiquitin-protein ligase UHRF2 (EC 2.3.2.27) (Np95/ICBP90-like RING finger protein) (Np95-like RING finger protein) (Nuclear protein 97) (Nuclear zinc finger protein Np97) (RING finger protein 107) (RING-type E3 ubiquitin transferase UHRF2) (Ubiquitin-like PHD and RING finger domain-containing protein 2) (Ubiquitin-like-containing PHD and RING finger domains protein 2)	-4.71774933440489	0.000438149452839852	0.0447556360484062	Down	8.99577960399319	10.2487201099692	9.5279999506228	9.05608716094549	9.45714670638267	NA	4.45065227742225	NA	4.86422402200513	4.65743814971369
Q99590_S535	Q99590	SCAF11	Protein SCAF11 (CTD-associated SR protein 11) (Renal carcinoma antigen NY-REN-40) (SC35-interacting protein 1) (SR-related and CTD-associated factor 11) (SRSF2-interacting protein) (Serine/arginine-rich splicing factor 2-interacting protein) (Splicing factor, arginine/serine-rich 2-interacting protein) (Splicing regulatory protein 129) (SRrp129)	-1.49903456378402	0.000274712133601868	0.0347526637060019	Down	11.6320292760138	11.7303990669877	11.8178767539302	11.2246284614327	11.6012333895911	9.76185366268381	10.537103368191	10.1627707828822	10.3241320646721	10.1964649696073
Q9BQG0_S1308	Q9BQG0	MYBBP1A	Myb-binding protein 1A	-2.76388702560494	0.000149973100555065	0.0257187444793307	Down	9.71728718348879	10.5756306151424	10.3126585336947	9.6192727807536	10.0562122782699	NA	7.297526543602	7.06437847005478	7.45879118569576	7.27356539978418
Q9BQG0_S1310	Q9BQG0	MYBBP1A	Myb-binding protein 1A	-2.88898563254693	0.000298487812485381	0.0354765941107552	Down	9.6799939244255	10.5370094903798	9.85322492061947	9.67368573520817	9.93597851765822	NA	7.19293598295475	6.47026810073071	7.4214950130062	7.02823303223055
Q9BSV6_S136	Q9BSV6	TSEN34	tRNA-splicing endonuclease subunit Sen34 (EC 4.6.1.16) (Leukocyte receptor cluster member 5) (tRNA-intron endonuclease Sen34) (HsSen34)	-5.00064895954192	6.50453051417586E-09	0.0000143177725678039	Down	8.79340470360086	8.9702334283505	8.63079677441501	8.42315980536931	8.70439867793392	3.78652527512573	3.6242812565286	2.9833539968491	3.61217718816624	3.50158442916741
Q9BVJ6_S453	Q9BVJ6	UTP14A	U3 small nucleolar RNA-associated protein 14 homolog A (Antigen NY-CO-16) (Serologically defined colon cancer antigen 16)	-2.19118097092506	0.0000759405406612869	0.0174125331357942	Down	10.3769178309179	10.4839145862775	9.72927566265172	9.94667348773644	10.1341953918959	NA	8.10119365675773	8.0955600368261	7.96109356199655	8.05261575186012
Q9C0E2_S525	Q9C0E2	XPO4	Exportin-4 (Exp4)	-1.28596958967419	0.000248730295633956	0.0335523975773674	Down	11.6109097069716	11.3541256377573	11.2816798118014	11.4613181340773	11.4270083226519	9.68422630775154	10.2770537128924	10.1764869137053	10.4566286785135	10.1485989032157
Q9C0E2_T526	Q9C0E2	XPO4	Exportin-4 (Exp4)	-1.28579849014064	0.000249981519293488	0.0335523975773674	Down	11.6109169933812	11.3542816135183	11.2812735878433	11.4613406169494	11.4269532029231	9.68399372325565	10.2771912591183	10.176880006151	10.4567945435567	10.1487148830204
Q9HCS7_S851	Q9HCS7	XAB2	Pre-mRNA-splicing factor SYF1 (Protein HCNP) (XPA-binding protein 2)	-2.6903858573576	0.000179689884393514	0.0274675953838197	Down	10.5618040214587	10.7355818353354	10.4759775821142	10.4183219556649	10.5479213486433	7.28359729409106	8.33010465305036	6.96473897694889	8.15959262119552	7.68450838632146
Q9NRL2_S850	Q9NRL2	BAZ1A	Bromodomain adjacent to zinc finger domain protein 1A (ATP-dependent chromatin-remodeling protein) (ATP-utilizing chromatin assembly and remodeling factor 1) (hACF1) (CHRAC subunit ACF1) (Williams syndrome transcription factor-related chromatin-remodeling factor 180) (WCRF180) (hWALp1)	-7.88624437159791	0.0000305857314388582	0.00935073778377981	Down	9.36552931235754	9.9628443808302	8.7373272297402	9.53926076654889	9.40124042236921	NA	1.53622425281222	NA	1.53622425281222	1.53622425281222
Q9NX63_S50	Q9NX63	CHCHD3	MICOS complex subunit MIC19 (Coiled-coil-helix-coiled-coil-helix domain-containing protein 3)	-0.618564997914139	2.52375002622511E-06	0.00167763371247153	Down	12.8887370563406	12.8042593409895	12.6867880898584	12.8236458391924	12.8008575815952	11.9185300962528	12.071612070353	12.1024691063105	12.0834388709786	12.0440125359737
Q9UHR5_S72	Q9UHR5	SAP30BP	SAP30-binding protein (Transcriptional regulator protein HCNGP)	-2.19624089291814	0.000166170587447924	0.0268019418084099	Down	11.0115124233702	10.8989301919654	10.6032769454626	10.4790908629937	10.748202605948	NA	NA	8.72915664435999	8.44338083529033	8.58626873982516
Q9UI36_S392	Q9UI36	DACH1	Dachshund homolog 1 (Dach1)	-3.59690610728878	0.000172900042558341	0.0268019418084099	Down	10.2836226991956	9.82674508553881	10.527657943349	10.3009421173604	10.234741961361	6.444237613486	7.57041233026873	5.5258355561536	6.70433770985035	6.56120580243967
Q9UJX5_S779	Q9UJX5	ANAPC4	Anaphase-promoting complex subunit 4 (APC4) (Cyclosome subunit 4)	-1.94711047517563	0.000002899470743531	0.00167763371247153	Down	10.9281914519841	11.3003883854244	11.0678661538736	11.0866909199071	11.0957842277973	NA	9.21981616753871	NA	9.07728935397353	9.14855276075612
Q9UKM9_T175	Q9UKM9	RALY	RNA-binding protein Raly (Autoantigen p542) (Heterogeneous nuclear ribonucleoprotein C-like 2) (hnRNP core protein C-like 2) (hnRNP associated with lethal yellow protein homolog)	-2.20431528422967	0.000534339335396895	0.0483757227066636	Down	11.5454810283339	11.3992155102651	11.321989448499	11.3225114201119	11.3972993518025	NA	9.15054925561739	8.54754594447544	9.68455279904305	9.1275493330453
Q9ULH1_S1041	Q9ULH1	ASAP1	Arf-GAP with SH3 domain, ANK repeat and PH domain-containing protein 1 (130 kDa phosphatidylinositol 4,5-bisphosphate-dependent ARF1 GTPase-activating protein) (ADP-ribosylation factor-directed GTPase-activating protein 1) (ARF GTPase-activating protein 1) (Development and differentiation-enhancing factor 1) (DEF-1) (Differentiation-enhancing factor 1) (PIP2-dependent ARF1 GAP)	-0.92194942949582	0.000473743718902437	0.0461417997366391	Down	10.7281914702944	10.2496444018117	10.5672896890987	10.4957039620587	10.5102073808159	NA	9.71475040046942	9.56829290548867	9.42718006270696	9.57007445622168
Q9ULH1_S1044	Q9ULH1	ASAP1	Arf-GAP with SH3 domain, ANK repeat and PH domain-containing protein 1 (130 kDa phosphatidylinositol 4,5-bisphosphate-dependent ARF1 GTPase-activating protein) (ADP-ribosylation factor-directed GTPase-activating protein 1) (ARF GTPase-activating protein 1) (Development and differentiation-enhancing factor 1) (DEF-1) (Differentiation-enhancing factor 1) (PIP2-dependent ARF1 GAP)	-0.919449368960955	0.000320860194900654	0.0371724979481747	Down	10.737339603882	10.2435805087611	10.5672906827968	10.4903606466538	10.5096428605234	NA	9.63859292477318	9.56800585524065	9.50943120937845	9.57200999646409
Q9UMN6_S493	Q9UMN6	KMT2B	Histone-lysine N-methyltransferase 2B (Lysine N-methyltransferase 2B) (EC 2.1.1.364) (Myeloid/lymphoid or mixed-lineage leukemia protein 4) (Trithorax homolog 2) (WW domain-binding protein 7) (WBP-7)	-4.65684423897402	0.000283155529171718	0.0353002915744203	Down	9.99202368377907	9.18474609859843	10.1627885394096	8.23666217871296	9.39405512512501	NA	4.47301526494305	4.4246587429393	5.03854972460548	4.64540791082928
Q9UMN6_S500	Q9UMN6	KMT2B	Histone-lysine N-methyltransferase 2B (Lysine N-methyltransferase 2B) (EC 2.1.1.364) (Myeloid/lymphoid or mixed-lineage leukemia protein 4) (Trithorax homolog 2) (WW domain-binding protein 7) (WBP-7)	-4.66841136233142	0.000271409564689043	0.0347355567832872	Down	9.99205200151548	9.18479136240371	10.1623758815442	8.2368139629361	9.39400830209988	NA	4.47295038329948	4.42464741524761	5.00378409479315	4.63379396444674
Q9UMN6_T496	Q9UMN6	KMT2B	Histone-lysine N-methyltransferase 2B (Lysine N-methyltransferase 2B) (EC 2.1.1.364) (Myeloid/lymphoid or mixed-lineage leukemia protein 4) (Trithorax homolog 2) (WW domain-binding protein 7) (WBP-7)	-4.66839951712223	0.000271420850750745	0.0347355567832872	Down	9.99205200151548	9.18479136240371	10.1623758815442	8.2368139629361	9.39400830209988	NA	4.47295038329948	4.42464741524761	5.00381963042072	4.63380580965593
Q9UMZ2_S812	Q9UMZ2	SYNRG	Synergin gamma (AP1 subunit gamma-binding protein 1) (Gamma-synergin)	-2.10247133230135	0.0000149131859013616	0.00499644169032664	Down	10.1638670030594	10.27893909621	10.5240458863682	10.2830823376059	10.3124835808109	NA	8.63754648301863	7.85909932228408	8.20106197636087	8.23256926055453
Q9UQ35_S820	Q9UQ35	SRRM2	Serine/arginine repetitive matrix protein 2 (300 kDa nuclear matrix antigen) (Serine/arginine-rich splicing factor-related nuclear matrix protein of 300 kDa) (SR-related nuclear matrix protein of 300 kDa) (Ser/Arg-related nuclear matrix protein of 300 kDa) (Splicing coactivator subunit SRm300) (Tax-responsive enhancer element-binding protein 803) (TaxREB803)	-1.96515227876966	0.000391787500789963	0.0414616657085994	Down	12.2053089928522	12.1691761118106	12.7176511874899	12.0470197245069	12.2847890041649	NA	10.3760438526129	10.1454367674022	10.8102790597207	10.4439198932453
Q9Y2X9_S620	Q9Y2X9	ZNF281	Zinc finger protein 281 (GC-box-binding zinc finger protein 1) (Transcription factor ZBP-99) (Zinc finger DNA-binding protein 99)	-6.24283636582583	1.06196717512432E-07	0.000116880107294183	Down	11.2981231199422	10.7231336638047	10.8912019138947	11.0508322147264	10.990822728092	NA	4.65299519904297	4.65299519904297	5.39585861086536	4.9006163363171
Q9Y3Z3_S102	Q9Y3Z3	SAMHD1	Deoxynucleoside triphosphate triphosphohydrolase SAMHD1 (dNTPase) (EC 3.1.5.-) (Dendritic cell-derived IFNG-induced protein) (DCIP) (Monocyte protein 5) (MOP-5) (SAM domain and HD domain-containing protein 1) (hSAMHD1)	-4.74973359745974	0.0000346617557310016	0.010039139041458	Down	8.24504248012818	9.13149076058384	8.94843209291086	8.04598420380425	8.59273738435678	NA	3.78049314781123	4.00408512580875	3.376695907821	3.72042472714699
Q9Y5B0_S469	Q9Y5B0	CTDP1	RNA polymerase II subunit A C-terminal domain phosphatase (EC 3.1.3.16) (TFIIF-associating CTD phosphatase)	-0.633617068307025	4.54231446000609E-08	0.0000624908911835338	Down	NA	7.36588786056901	7.38143096286757	NA	7.37365941171829	NA	NA	NA	6.76774656506615	6.76774656506615
Q9Y5B0_S470	Q9Y5B0	CTDP1	RNA polymerase II subunit A C-terminal domain phosphatase (EC 3.1.3.16) (TFIIF-associating CTD phosphatase)	-0.633617068307025	4.54231446000609E-08	0.0000624908911835338	Down	NA	7.36588786056901	7.38143096286757	NA	7.37365941171829	NA	NA	NA	6.76774656506615	6.76774656506615
Q9Y5B0_S471	Q9Y5B0	CTDP1	RNA polymerase II subunit A C-terminal domain phosphatase (EC 3.1.3.16) (TFIIF-associating CTD phosphatase)	-0.633617068307025	4.54231446000609E-08	0.0000624908911835338	Down	NA	7.36588786056901	7.38143096286757	NA	7.37365941171829	NA	NA	NA	6.76774656506615	6.76774656506615
Q7L4P6_S361	Q7L4P6	BEND5	BEN domain-containing protein 5	-3.94752419603864	0.000155289415578075	0.0432002643195723	Down	9.11150924406184	10.4529639856983	10.3896879209486	8.74422973176899	9.67459772061943	6.211416152115	5.64139495965659	5.6508690468007	5.40461393975086	5.72707352458079
A0AVT1_S33	A0AVT1	UBA6	Ubiquitin-like modifier-activating enzyme 6 (Ubiquitin-activating enzyme 6) (EC 6.2.1.45) (Monocyte protein 4) (MOP-4) (Ubiquitin-activating enzyme E1-like protein 2) (E1-L2)	-1.07784642455539	0.388642284164583	0.857881464002286	NS	7.06003519444937	10.7863590942754	10.4823256059141	10.4389867508286	9.69192666136686	7.49398598608067	9.39186756199324	8.75980868078239	NA	8.54855407628543
A0AVT1_S36	A0AVT1	UBA6	Ubiquitin-like modifier-activating enzyme 6 (Ubiquitin-activating enzyme 6) (EC 6.2.1.45) (Monocyte protein 4) (MOP-4) (Ubiquitin-activating enzyme E1-like protein 2) (E1-L2)	-1.20231811338807	0.349115560417273	0.823305304896616	NS	7.05994931914942	10.7399025957282	10.5559555174102	10.5823671037715	9.73454363401482	7.37619512092066	9.38157132747682	8.64233163190469	NA	8.46669936010072
A0AVT1_T34	A0AVT1	UBA6	Ubiquitin-like modifier-activating enzyme 6 (Ubiquitin-activating enzyme 6) (EC 6.2.1.45) (Monocyte protein 4) (MOP-4) (Ubiquitin-activating enzyme E1-like protein 2) (E1-L2)	-1.07784642455539	0.388642284164583	0.857881464002286	NS	7.06003519444937	10.7863590942754	10.4823256059141	10.4389867508286	9.69192666136686	7.49398598608067	9.39186756199324	8.75980868078239	NA	8.54855407628543
A0FGR8_S693	A0FGR8	ESYT2	Extended synaptotagmin-2 (E-Syt2) (Chr2Syt)	0.303186232155417	0.352296959636148	0.826875737704578	NS	11.2494873545671	11.7836758200639	11.9856467755366	10.6831183168748	11.4254820667606	11.5991666465312	11.6822834556667	11.4903873282056	11.5783751825901	11.5875531532484
A0FGR8_S736	A0FGR8	ESYT2	Extended synaptotagmin-2 (E-Syt2) (Chr2Syt)	0.637858948697878	0.674578375710162	0.999512737353195	NS	10.8264258820452	10.6248647962605	10.4561151895366	8.67916031143897	10.1466415448203	9.74057189270269	10.9747826214199	10.9197961195866	10.9383907576932	10.6433853478506
A0FGR8_S737	A0FGR8	ESYT2	Extended synaptotagmin-2 (E-Syt2) (Chr2Syt)	0.637858948697878	0.674578375710162	0.999512737353195	NS	10.8264258820452	10.6248647962605	10.4561151895366	8.67916031143897	10.1466415448203	9.74057189270269	10.9747826214199	10.9197961195866	10.9383907576932	10.6433853478506
A0FGR8_S738	A0FGR8	ESYT2	Extended synaptotagmin-2 (E-Syt2) (Chr2Syt)	0.943032921790495	0.490850920845845	0.934371020329757	NS	9.52985724610864	10.6167732068468	10.4561151895366	8.89775625481579	9.87512547432695	9.76353380621424	10.9977445349314	10.9642933299587	10.9826013306949	10.6770432504498
A0FGR8_S739	A0FGR8	ESYT2	Extended synaptotagmin-2 (E-Syt2) (Chr2Syt)	0.943032921790495	0.490850920845845	0.934371020329757	NS	9.52985724610864	10.6167732068468	10.4561151895366	8.89775625481579	9.87512547432695	9.76353380621424	10.9977445349314	10.9642933299587	10.9826013306949	10.6770432504498
A0FGR8_S743	A0FGR8	ESYT2	Extended synaptotagmin-2 (E-Syt2) (Chr2Syt)	0.2884622699371	0.836907451197431	0.999512737353195	NS	10.3149620231537	10.4443359216945	10.2681341941126	10.4558584011636	10.3708226350311	9.79346405300648	10.63377066268	10.7845929810331	10.8608513404827	10.5181697593006
A0FGR8_S755	A0FGR8	ESYT2	Extended synaptotagmin-2 (E-Syt2) (Chr2Syt)	-0.573627718097363	0.0875372803269562	0.511920992177726	NS	11.775503583121	12.7492479914854	12.1574753885609	12.4418180355591	12.2810112496816	NA	11.703233920908	11.6945246307176	11.3010466061243	11.5662683859166
A0FGR8_S758	A0FGR8	ESYT2	Extended synaptotagmin-2 (E-Syt2) (Chr2Syt)	-3.09847644206271	0.262295034151672	0.754723959705439	NS	13.3274866205222	14.3010336787179	13.7140160902294	13.9933681212173	13.8339761276717	3.1138625427605	13.2775374439676	13.181835184953	12.8043029880845	10.5943845399414
A0FGR8_S761	A0FGR8	ESYT2	Extended synaptotagmin-2 (E-Syt2) (Chr2Syt)	-3.1189618055069	0.259180737060845	0.750794804248023	NS	13.3207913807933	14.3006461013579	13.7140160902294	14.0584612131722	13.8484786963882	3.1138625427605	13.2776201786061	13.1381065234296	12.8240177360586	10.5884017452137
A0FGR8_T753	A0FGR8	ESYT2	Extended synaptotagmin-2 (E-Syt2) (Chr2Syt)	-0.638812897890481	0.0598665415245452	0.430647814391598	NS	11.7757826629667	12.7492479914854	12.1574753885609	12.4399471150064	12.2806132895048	NA	11.703233920908	11.497775210808	11.3010466061243	11.5006852459468
A0JLT2_S226	A0JLT2	MED19	Mediator of RNA polymerase II transcription subunit 19 (Lung cancer metastasis-related protein 1) (Mediator complex subunit 19)	0.147636236617182	0.931545709055621	0.999512737353195	NS	8.80560941849284	10.4925638634025	10.4852503417151	9.39894189060666	9.79559137855426	9.05430941123629	10.1865104580462	10.3855421241374	10.3817257389019	10.0020219330805
A0JLT2_S234	A0JLT2	MED19	Mediator of RNA polymerase II transcription subunit 19 (Lung cancer metastasis-related protein 1) (Mediator complex subunit 19)	-0.180495760004468	0.921843748410289	0.999512737353195	NS	8.8971253099676	10.7790978822846	10.8381373719947	10.0156354815508	10.1324990114494	7.87322217145923	10.5198646021633	10.8048633093935	10.8452401943999	10.010797569354
A0JLT2_S235	A0JLT2	MED19	Mediator of RNA polymerase II transcription subunit 19 (Lung cancer metastasis-related protein 1) (Mediator complex subunit 19)	-0.0657188779473654	0.969636775223503	0.999512737353195	NS	9.70097163029106	11.3128087276512	11.2582876003702	10.7732169776092	10.7613212339804	9.74272395269746	10.7543437073186	11.3064803812932	11.214038654459	10.7543966739421
A0JLT2_S238	A0JLT2	MED19	Mediator of RNA polymerase II transcription subunit 19 (Lung cancer metastasis-related protein 1) (Mediator complex subunit 19)	0.126769720821027	0.939044143536105	0.999512737353195	NS	9.71691982863174	11.3151372913211	11.2514723142127	10.8666971583322	10.7875566481244	10.839344384863	10.5332287289601	11.2647261249105	11.2551835086842	10.9731206868545
A0JLT2_S239	A0JLT2	MED19	Mediator of RNA polymerase II transcription subunit 19 (Lung cancer metastasis-related protein 1) (Mediator complex subunit 19)	0.344141637041175	0.825782714746225	0.999512737353195	NS	9.29636755098324	10.869040933902	10.8188730713129	9.30731427994476	10.0728989590357	10.3678944563078	10.1029717424753	10.5874680221879	10.8450054349726	10.4758349139859
A0JLT2_S240	A0JLT2	MED19	Mediator of RNA polymerase II transcription subunit 19 (Lung cancer metastasis-related protein 1) (Mediator complex subunit 19)	0.515875634632927	0.73457971137713	0.999512737353195	NS	8.81993600016694	10.2833145163948	10.3911221381281	7.76978210502729	9.31603868992929	9.45004654020867	9.70256556386523	9.98595242830364	10.4242700375074	9.89070864247124
A0JLT2_S242	A0JLT2	MED19	Mediator of RNA polymerase II transcription subunit 19 (Lung cancer metastasis-related protein 1) (Mediator complex subunit 19)	-0.842777553316744	0.769562745741	0.999512737353195	NS	8.00315856137191	NA	NA	7.00387092455576	7.50351474296384	NA	NA	6.71953150755611	NA	6.71953150755611
A0JNW5_S414	A0JNW5	BLTP3B	Bridge-like lipid transfer protein family member 3B (Syntaxin-6 Habc-interacting protein of 164 kDa) (UHRF1-binding protein 1-like)	-0.831951453236434	0.289498025076786	0.777334475546021	NS	11.3393643318434	11.4008595215321	11.397643713662	11.3430372242368	11.3702261978186	11.3388991990407	11.2755802800838	11.3393643318434	11.3407597302514	11.3236508853048
A0JNW5_S987	A0JNW5	BLTP3B	Bridge-like lipid transfer protein family member 3B (Syntaxin-6 Habc-interacting protein of 164 kDa) (UHRF1-binding protein 1-like)	-1.51469283587004	0.0986320778381409	0.53739834093395	NS	7.26536613232041	8.89456231762436	8.87294839842594	7.52830845451902	8.14029632572243	NA	6.50760187201591	7.45425854785236	8.27107847185686	7.41097963057504
A0JNW5_S989	A0JNW5	BLTP3B	Bridge-like lipid transfer protein family member 3B (Syntaxin-6 Habc-interacting protein of 164 kDa) (UHRF1-binding protein 1-like)	-3.17542422436357	0.0816534333374923	0.49405040533944	NS	4.50759960311269	8.6440893383398	6.07938390695168	5.04258155058757	6.06841359974793	NA	NA	3.66601793947691	3.69071309273711	3.67836551610701
A0MZ66_S494	A0MZ66	SHTN1	Shootin-1 (Shootin1)	1.32551764996406	0.338480705911269	0.81509991289481	NS	3.44516955869446	7.20873578285741	5.81584989760197	NA	5.48991841305128	NA	5.79013256112591	6.77648508787223	7.62578051240013	6.73079938713275
A6NC98_S1345	A6NC98	CCDC88B	Coiled-coil domain-containing protein 88B (Brain leucine zipper domain-containing protein) (Gipie) (Hook-related protein 3) (HkRP3)	0.844993687275944	0.333542163280052	0.811801205011112	NS	7.54514119092324	9.59668508595644	8.71572448213084	6.81967022037614	8.16930524484667	NA	9.00745446055431	8.47244912235039	9.7156745341753	9.06519270569333
A6NC98_S1348	A6NC98	CCDC88B	Coiled-coil domain-containing protein 88B (Brain leucine zipper domain-containing protein) (Gipie) (Hook-related protein 3) (HkRP3)	0.0884626374757483	0.886851682427347	0.999512737353195	NS	7.54501920092841	9.77054609567584	8.34291285243824	7.99149355683	8.41249292646812	8.35995963152756	8.35632027131347	7.9423674714162	9.54874997580115	8.55184933751459
A6NC98_S429	A6NC98	CCDC88B	Coiled-coil domain-containing protein 88B (Brain leucine zipper domain-containing protein) (Gipie) (Hook-related protein 3) (HkRP3)	-0.150409183783989	0.935464068534781	0.999512737353195	NS	11.0912042078588	11.7970383173619	11.6688602032826	11.4154075879746	11.4931275791195	11.1152879362858	11.4563675759351	11.4956232598113	11.5071699035926	11.3936121689062
A6NC98_S436	A6NC98	CCDC88B	Coiled-coil domain-containing protein 88B (Brain leucine zipper domain-containing protein) (Gipie) (Hook-related protein 3) (HkRP3)	-0.336038796391898	0.856171739760821	0.999512737353195	NS	11.0911129487571	11.7828759300181	11.6665966435841	11.4154109329812	11.4889991138351	10.5002511763038	11.3690908953992	11.4868622965755	11.4592119957774	11.203854091014
A6NC98_S448	A6NC98	CCDC88B	Coiled-coil domain-containing protein 88B (Brain leucine zipper domain-containing protein) (Gipie) (Hook-related protein 3) (HkRP3)	-0.641983862216803	0.548359762308742	0.965797273220664	NS	9.09084528496604	9.34570135258341	8.90041939349472	9.2213884980168	9.13958863226524	8.77160172125102	7.61808248868845	8.67041153285288	9.1338984316843	8.54849854361916
A6NC98_S596	A6NC98	CCDC88B	Coiled-coil domain-containing protein 88B (Brain leucine zipper domain-containing protein) (Gipie) (Hook-related protein 3) (HkRP3)	0.524391998843877	0.0212780550730779	0.272309621086391	NS	15.3764801178486	14.9682997544731	15.0935008529844	15.306918080575	15.1862997014703	15.6781785479521	15.8980771929684	15.6662824212408	15.8038037333782	15.7615854738849
A6NC98_S597	A6NC98	CCDC88B	Coiled-coil domain-containing protein 88B (Brain leucine zipper domain-containing protein) (Gipie) (Hook-related protein 3) (HkRP3)	0.524392144032462	0.0212773433116386	0.272309621086391	NS	15.3764795370942	14.9682997544731	15.0935008529844	15.306918080575	15.1862995562817	15.6781785479521	15.8980771929684	15.6662824212408	15.8038037333782	15.7615854738849
A6NC98_S600	A6NC98	CCDC88B	Coiled-coil domain-containing protein 88B (Brain leucine zipper domain-containing protein) (Gipie) (Hook-related protein 3) (HkRP3)	0.532893812737845	0.0227333471508032	0.283999113214233	NS	14.5279771071385	14.1133873814173	14.2532258946708	14.4545398337354	14.3372825542405	14.8515656970621	15.0535449123953	14.8290696176559	14.950100335083	14.9210701405491
A6NC98_S603	A6NC98	CCDC88B	Coiled-coil domain-containing protein 88B (Brain leucine zipper domain-containing protein) (Gipie) (Hook-related protein 3) (HkRP3)	0.524055597831574	0.0209545420733654	0.271324341246424	NS	14.532373527545	14.118937966456	14.2420530073738	14.4680601371124	14.3403561596218	14.8323820081781	15.0565974207736	14.843151406334	14.9290912888106	14.9153055310241
A6NC98_T1346	A6NC98	CCDC88B	Coiled-coil domain-containing protein 88B (Brain leucine zipper domain-containing protein) (Gipie) (Hook-related protein 3) (HkRP3)	1.74956024626415	0.392617567572475	0.860722759623447	NS	4.150961532733	8.92064118028793	3.54815981503523	3.67062989800058	5.07259810651418	NA	4.37118726480102	7.55791949396107	8.69004962028508	6.87305212634906
A6NFI3_S112	A6NFI3	ZNF316	Zinc finger protein 316	-0.67132568630998	0.07018391390934	0.458480514134639	NS	9.65254544883696	10.1834546235197	9.85447269953911	9.43070372573729	9.78029412440825	8.54334855579356	9.60537480862481	9.42189613255089	9.61580332384885	9.29660570520453
B0I1T2_S1010	B0I1T2	MYO1G	Unconventional myosin-Ig [Cleaved into: Minor histocompatibility antigen HA-2 (mHag HA-2)]	0.15211419098182	0.627174348644715	0.995389334160585	NS	13.6164515721104	14.1904068963085	13.8556174549289	14.0886693943967	13.9377863294361	14.1559960945619	14.1685441580027	14.3178450278323	13.398090166986	14.0101188618458
B0I1T2_S850	B0I1T2	MYO1G	Unconventional myosin-Ig [Cleaved into: Minor histocompatibility antigen HA-2 (mHag HA-2)]	0.87269384054717	0.258694563621746	0.750786068700936	NS	NA	8.37033414073716	7.68912121510545	NA	8.02972767792131	9.74033249656036	8.1529715233056	9.3280132518555	8.06924216786368	8.82263985989628
B0I1T2_S851	B0I1T2	MYO1G	Unconventional myosin-Ig [Cleaved into: Minor histocompatibility antigen HA-2 (mHag HA-2)]	0.288350291262673	0.609383874700357	0.987932541413299	NS	8.78673314823395	8.37032872418292	7.68915867574696	NA	8.28207351605461	NA	8.1528869772964	9.3073615844293	8.01167788450959	8.49064214874509
B0I1T2_S992	B0I1T2	MYO1G	Unconventional myosin-Ig [Cleaved into: Minor histocompatibility antigen HA-2 (mHag HA-2)]	-2.74945621083043	0.314667003163012	0.798902736732614	NS	12.6931672544909	12.7016271833964	11.7451479547666	12.0062203539822	12.286540686659	1.97431176572363	11.5067404133279	11.5999183678005	12.7482407221735	9.45730281725639
B0I1T2_T1012	B0I1T2	MYO1G	Unconventional myosin-Ig [Cleaved into: Minor histocompatibility antigen HA-2 (mHag HA-2)]	0.142829376490379	0.654199237708203	0.999512737353195	NS	13.6085250504995	14.1878030793964	13.8564070846359	14.0867565755827	13.9348729475286	14.1449678508211	14.1666315340554	14.3181293565799	13.3619539203309	13.9979206654468
B0I1T2_T848	B0I1T2	MYO1G	Unconventional myosin-Ig [Cleaved into: Minor histocompatibility antigen HA-2 (mHag HA-2)]	0.26875395808645	0.645701562526823	0.999512737353195	NS	8.92375837936221	8.37038054117292	7.68923362354443	NA	8.32779084802652	NA	8.15297330576357	9.3280351176157	8.06928101924306	8.51676314754078
B2RUZ4_S27	B2RUZ4	SMIM1	Small integral membrane protein 1 (Vel blood group antigen)	-2.57538391705538	0.452166132192775	0.907134606437055	NS	2.9714210425057	9.34447348228601	6.96625386750454	7.36605798745318	6.66205159493736	NA	NA	NA	4.05907359201755	4.05907359201755
B2RUZ4_S28	B2RUZ4	SMIM1	Small integral membrane protein 1 (Vel blood group antigen)	-0.347156077437578	0.88222292779726	0.999512737353195	NS	5.21341451993244	10.0326864142049	8.17462013217101	5.2869193551865	7.1769101053737	NA	8.93667003646233	NA	4.66764984768106	6.8021599420717
B2RUZ4_S33	B2RUZ4	SMIM1	Small integral membrane protein 1 (Vel blood group antigen)	-3.4499337799878	0.128683121895175	0.59490518926757	NS	5.21334601196424	10.9636924868183	8.38836490752652	9.11710952445402	8.42062823269077	NA	5.21854505783033	NA	4.66765567584673	4.94310036683853
B2RUZ4_T29	B2RUZ4	SMIM1	Small integral membrane protein 1 (Vel blood group antigen)	-3.21273583821045	0.110965410733878	0.561837165097721	NS	5.21344011064575	10.0148761068069	8.38834149859122	9.11698168412519	8.18340985004228	NA	5.21855062116931	NA	4.66760923076549	4.9430799259674
B7ZBB8_S84	B7ZBB8	PPP1R3G	Protein phosphatase 1 regulatory subunit 3G	0.186436415468887	0.914317257541512	0.999512737353195	NS	10.1842953824144	10.5083115956337	10.3832247897649	9.91274785513323	10.2471449057366	10.017307641179	10.9282016132541	10.8485907487107	10.1992843678555	10.4983460927498
B7ZBB8_S86	B7ZBB8	PPP1R3G	Protein phosphatase 1 regulatory subunit 3G	0.225019769234329	0.44705140238011	0.902632128892954	NS	9.35350156293006	9.42006008788971	9.26122710104799	8.79342776442942	9.20705412907429	8.98167067014235	9.96169551899639	9.72925132537187	9.31473716490135	9.49683866985299
C9JLW8_S21	C9JLW8	MCRIP1	Mapk-regulated corepressor-interacting protein 1 (Granulin-2) (Protein FAM195B)	-1.01411931543233	0.584968755891497	0.981278178226157	NS	11.7501489029819	11.4540012180005	11.4254138796949	11.5919207435772	11.5553711860636	9.53145586264728	10.7042459365566	11.0485937759807	11.5935458357089	10.7194603527234
C9JLW8_S24	C9JLW8	MCRIP1	Mapk-regulated corepressor-interacting protein 1 (Granulin-2) (Protein FAM195B)	-1.02089328220678	0.538581406994164	0.961788815080256	NS	11.7482951387672	11.466197371074	11.3960327235634	11.6201310424074	11.557664068953	9.52177961073606	10.7731275927983	11.0091323197339	11.5558775520851	10.7149792688383
C9JLW8_S25	C9JLW8	MCRIP1	Mapk-regulated corepressor-interacting protein 1 (Granulin-2) (Protein FAM195B)	-1.0127449801136	0.543461160616306	0.963679166265909	NS	11.5862959870088	11.3906514724736	11.3486238801064	11.4424458934108	11.4420043082499	9.57950392223518	10.6255090805001	10.8275343937454	11.3973238444328	10.6074678102284
C9JLW8_S26	C9JLW8	MCRIP1	Mapk-regulated corepressor-interacting protein 1 (Granulin-2) (Protein FAM195B)	-0.605335545795795	0.710971052261723	0.999512737353195	NS	11.6239505138393	11.3947988694323	11.4115189296228	11.5884648118174	11.504683281178	10.7800580262739	11.1001294836967	10.9015873264523	11.5284500334741	11.0775562174743
C9JLW8_T30	C9JLW8	MCRIP1	Mapk-regulated corepressor-interacting protein 1 (Granulin-2) (Protein FAM195B)	-0.572773536901622	0.659476290747899	0.999512737353195	NS	11.5071378371252	11.325391393813	11.3389907286845	11.4288442210039	11.4000910451567	10.3369226413099	11.4835316071002	10.8043717245335	11.397277988445	11.0055259903471
E9PAV3_S1323	E9PAV3	NACA	Nascent polypeptide-associated complex subunit alpha, muscle-specific form (Alpha-NAC, muscle-specific form) (skNAC)	-0.00481284213544317	0.985218927547982	0.999512737353195	NS	15.3080655347719	15.5083478471441	15.5995797059587	15.0401277884898	15.3640302190911	15.937996611453	15.4643575038153	15.0821041723418	15.912325123244	15.5991958527135
E9PAV3_S2014	E9PAV3	NACA	Nascent polypeptide-associated complex subunit alpha, muscle-specific form (Alpha-NAC, muscle-specific form) (skNAC)	-2.43497445385859	0.100414387001488	0.54100897136683	NS	12.729598291094	14.9499544402052	13.5978644135716	12.1544660947256	13.3579708098991	8.02081112110735	12.130999823212	11.4530199049443	13.0470684779298	11.1629748317984
E9PAV3_S2029	E9PAV3	NACA	Nascent polypeptide-associated complex subunit alpha, muscle-specific form (Alpha-NAC, muscle-specific form) (skNAC)	-1.34731004384461	0.157754336102863	0.646786963658906	NS	12.7595279646246	15.0627940293919	13.6229758416576	12.3476133999951	13.4482278089173	NA	12.2489829021101	11.583009426926	13.1906963934555	12.3408962408305
E9PAV3_T1326	E9PAV3	NACA	Nascent polypeptide-associated complex subunit alpha, muscle-specific form (Alpha-NAC, muscle-specific form) (skNAC)	-1.39422681823001	0.405024638099525	0.86837401284552	NS	14.8853109271263	15.4736487139243	15.5541746233238	15.0196986772163	15.2332082353977	16.0455629482006	9.51298483675141	14.8233121482895	15.9339796384606	14.0789598929255
E9PAV3_T2020	E9PAV3	NACA	Nascent polypeptide-associated complex subunit alpha, muscle-specific form (Alpha-NAC, muscle-specific form) (skNAC)	-1.27598976591113	0.141027379631329	0.617989578766311	NS	12.9474678349397	14.9448613330174	13.6241241308302	12.5252022097652	13.5104138771381	NA	12.4186357836331	11.7295222026313	13.2750497746902	12.4744025869849
E9PAV3_T2022	E9PAV3	NACA	Nascent polypeptide-associated complex subunit alpha, muscle-specific form (Alpha-NAC, muscle-specific form) (skNAC)	-1.29413429787395	0.133111231463078	0.603285057890918	NS	12.9290672172463	14.9448613330174	13.6032936058446	12.5251995651729	13.5006054303203	NA	12.3932053041134	11.7388673850452	13.207276135454	12.4464496082042
E9PAV3_T2024	E9PAV3	NACA	Nascent polypeptide-associated complex subunit alpha, muscle-specific form (Alpha-NAC, muscle-specific form) (skNAC)	-1.34971109860612	0.157479472027153	0.646482308515794	NS	12.7595279646246	15.0627940293919	13.6229758416576	12.3476131099079	13.4482277363955	NA	12.2489829021101	11.5758061167411	13.1906963217905	12.3384951135472
E9PAV3_T2037	E9PAV3	NACA	Nascent polypeptide-associated complex subunit alpha, muscle-specific form (Alpha-NAC, muscle-specific form) (skNAC)	-1.36973269419115	0.143504059185213	0.621696588653601	NS	12.7421641501714	14.9212030687146	13.5164271387799	12.3540361605275	13.3834576295483	NA	12.3348115129345	11.355118000769	13.0711807196417	12.2537034111151
O00116_S65	O00116	AGPS	Alkyldihydroxyacetonephosphate synthase, peroxisomal (Alkyl-DHAP synthase) (EC 2.5.1.26) (Aging-associated gene 5 protein) (Alkylglycerone-phosphate synthase)	-0.3843947713805	0.0232694398404197	0.287202317800209	NS	10.0154249821225	9.87606064731709	9.79289888877274	9.97658281895442	9.91524183429169	9.20992100942405	9.07518558342864	9.46854238247372	9.5762828024712	9.3324829444494
O00116_T68	O00116	AGPS	Alkyldihydroxyacetonephosphate synthase, peroxisomal (Alkyl-DHAP synthase) (EC 2.5.1.26) (Aging-associated gene 5 protein) (Alkylglycerone-phosphate synthase)	-0.44259285341039	0.76607001347939	0.999512737353195	NS	10.1604799773318	9.87042293316107	9.98644850342239	10.149141618047	10.0416232579906	9.43991416672732	9.06490301192539	9.41405731979128	9.68379064602953	9.40066628611838
O00139_S58	O00139	KIF2A	Kinesin-like protein KIF2A (Kinesin-2) (hK2)	-1.1474756409076	0.361284756596879	0.831681492317151	NS	7.51530141519881	10.3156914910529	10.5995062102037	10.084195801497	9.6286737294881	6.70838832936879	8.83575054251246	9.83129044755159	NA	8.45847643981095
O00139_S75	O00139	KIF2A	Kinesin-like protein KIF2A (Kinesin-2) (hK2)	-2.23292542053984	0.249680521507119	0.742028193054414	NS	7.21823584647973	10.0400446826904	10.3699226554492	9.92486779054116	9.38826774379011	3.71230843323951	8.04541703399753	9.64013655620511	NA	7.13262067448072
O00139_T78	O00139	KIF2A	Kinesin-like protein KIF2A (Kinesin-2) (hK2)	-2.57089850574119	0.199374617915302	0.696174433909808	NS	6.91764915833645	10.0903984611731	10.4085041248916	9.80622399146862	9.30569393396743	6.08208601567329	8.68471961505612	9.58718458796217	2.49430489913516	6.71207377945669
O00148_S183	O00148	DDX39A	ATP-dependent RNA helicase DDX39A (EC 3.6.4.13) (DEAD box protein 39) (Nuclear RNA helicase URH49)	0.710111820047445	0.483495755964442	0.930632089916868	NS	6.83749657148831	7.99338393084333	NA	NA	7.41544025116582	NA	9.00864257609143	7.6500871927157	6.95732847090586	7.87201941323766
O00148_Y13	O00148	DDX39A	ATP-dependent RNA helicase DDX39A (EC 3.6.4.13) (DEAD box protein 39) (Nuclear RNA helicase URH49)	0.410630574446615	0.21854693446712	0.716724541342407	NS	12.2701222747924	11.5002839230224	11.720513552964	12.4004916995548	11.9728528625834	12.7534338718665	11.9598792421849	12.2466742569328	11.5598157452335	12.1299507790544
O00151_S90	O00151	PDLIM1	PDZ and LIM domain protein 1 (C-terminal LIM domain protein 1) (Elfin) (LIM domain protein CLP-36)	-2.26859349225471	0.451534340450576	0.906528082998731	NS	3.49952003113409	8.59650241989316	8.00075410539705	5.5199014210713	6.4041694943739	NA	NA	NA	4.5384453979176	4.5384453979176
O00159_S408	O00159	MYO1C	Unconventional myosin-Ic (Myosin I beta) (MMI-beta) (MMIb)	-1.16546392087714	0.285802724104695	0.775019783251436	NS	7.87637281019604	9.67629689101737	8.47469701000914	8.09330764250301	8.53016858843139	NA	NA	7.21747752682566	NA	7.21747752682566
O00160_S1001	O00160	MYO1F	Unconventional myosin-If (Myosin-Ie)	0.556271251000014	0.826867851478335	0.999512737353195	NS	1.59061496229732	10.5158651445305	9.73029713752591	7.9202008023858	7.43924451168487	NA	8.09945080519281	7.33795363498371	8.56776724951371	8.00172389656341
O00160_S1023	O00160	MYO1F	Unconventional myosin-If (Myosin-Ie)	-0.560642745205524	0.761961561297821	0.999512737353195	NS	11.5948941123559	11.9621471879971	11.3477302389589	11.3895112811965	11.5735707051271	9.88430440425114	11.3621352653845	11.3982391442571	11.4318655613075	11.0191360938001
O00160_T1005	O00160	MYO1F	Unconventional myosin-If (Myosin-Ie)	-2.78505174782499	0.245514778641634	0.739500726253371	NS	7.65015256595961	9.92373501161152	9.24464982170493	6.95732171093542	8.44396477755287	NA	7.72224666935618	1.00300693589916	8.27010988556387	5.66512116360641
O00161_S20	O00161	SNAP23	Synaptosomal-associated protein 23 (SNAP-23) (Vesicle-membrane fusion protein SNAP-23)	-1.22865860164889	0.100906825478636	0.541268011849964	NS	10.1923459545711	10.7007734843237	10.810555581646	9.1618403980448	10.2163788546464	NA	NA	9.28932583109828	8.86980516139297	9.07956549624562
O00170_S159	O00170	AIP	AH receptor-interacting protein (AIP) (Aryl-hydrocarbon receptor-interacting protein) (HBV X-associated protein 2) (XAP-2) (Immunophilin homolog ARA9)	0.964338124850482	0.678711265365584	0.999512737353195	NS	1.9001506339069	7.21967214873081	5.94490909264813	NA	5.02157729176195	NA	5.43511090013154	6.52081421121556	NA	5.97796255567355
O00170_T162	O00170	AIP	AH receptor-interacting protein (AIP) (Aryl-hydrocarbon receptor-interacting protein) (HBV X-associated protein 2) (XAP-2) (Immunophilin homolog ARA9)	-0.944609905947494	0.557312311857755	0.970104917871523	NS	4.53809993414719	7.30458202259961	3.40863456495594	3.54901653867927	4.7000832650955	4.16786713568236	NA	5.69012388596623	1.3845704729788	3.74752049820913
O00170_Y163	O00170	AIP	AH receptor-interacting protein (AIP) (Aryl-hydrocarbon receptor-interacting protein) (HBV X-associated protein 2) (XAP-2) (Immunophilin homolog ARA9)	-0.944609905947494	0.557312311857755	0.970104917871523	NS	4.53809993414719	7.30458202259961	3.40863456495594	3.54901653867927	4.7000832650955	4.16786713568236	NA	5.69012388596623	1.3845704729788	3.74752049820913
O00178_S17	O00178	GTPBP1	GTP-binding protein 1 (G-protein 1) (GP-1) (GP1)	-2.05998454190744	0.177653320502239	0.674457552758759	NS	9.23664606075722	9.05082036079376	5.46847552168213	5.6813286882463	7.35931765786985	4.77634564288052	5.13937726134577	3.52676658449183	7.66447882999139	5.27674207967738
O00178_S24	O00178	GTPBP1	GTP-binding protein 1 (G-protein 1) (GP-1) (GP1)	-1.33999828553692	0.00707465364828663	0.16695836045585	NS	10.1048674593022	10.5216715303762	9.98336861578459	10.4105474467922	10.2551137630638	8.59362521882474	8.75582249543135	8.40533013154186	9.81531991916943	8.89252444124184
O00178_S25	O00178	GTPBP1	GTP-binding protein 1 (G-protein 1) (GP-1) (GP1)	-1.16081800502923	0.0116336463101796	0.204356090581877	NS	10.1049306098479	10.5216314249489	9.95295418475077	10.4105352146626	10.2475128585525	8.81803391542753	9.21804179585283	8.40492109122508	9.81541846644762	9.06410381723826
O00193_S15	O00193	SMAP	Small acidic protein	-0.876240101209927	0.329079357351326	0.808902965194857	NS	13.9359126528487	15.1681784215048	14.2830738988816	12.6852808722212	14.0181114613641	NA	12.3159710204508	12.4040636965187	14.1942301481915	12.9714216217203
O00193_S17	O00193	SMAP	Small acidic protein	-1.82005823861181	0.185055720331837	0.682090843259276	NS	14.0416151759001	15.2655578641633	14.3496632215543	12.6380247729571	14.0737152586437	9.12725355022127	12.3935400698115	12.5109351728772	14.3011003334821	12.083207281598
O00193_S24	O00193	SMAP	Small acidic protein	-0.838430014148985	0.347894581098607	0.821830375544503	NS	13.8986700354738	15.1387136639103	14.2458316375227	12.6480478698593	13.9828158016915	NA	12.2865034707465	12.4512715929282	14.1840330836512	12.9739360491087
O00193_S25	O00193	SMAP	Small acidic protein	-1.82111983438678	0.178319709008058	0.675152031122291	NS	13.9244878501722	15.1579809908619	14.2458336281435	12.6480456790049	13.9940870370456	9.06898264388327	12.3057833621494	12.4512715929282	14.1840322579389	12.002517464225
O00203_S276	O00203	AP3B1	AP-3 complex subunit beta-1 (Adaptor protein complex AP-3 subunit beta-1) (Adaptor-related protein complex 3 subunit beta-1) (Beta-3A-adaptin) (Clathrin assembly protein complex 3 beta-1 large chain)	1.22554283322073	0.563753437616201	0.973696753765758	NS	6.99577143194273	8.59297436121527	10.6651995564545	NA	8.75131511653749	12.2535830372334	6.779104281813	NA	10.770424356198	9.93437055841479
O00231_S14	O00231	PSMD11	26S proteasome non-ATPase regulatory subunit 11 (26S proteasome regulatory subunit RPN6) (26S proteasome regulatory subunit S9) (26S proteasome regulatory subunit p44.5)	-0.406967614106903	0.422737969531886	0.883191741205	NS	NA	9.49767294782495	8.71438083978806	NA	9.1060268938065	NA	8.72435643439891	8.50276959061104	NA	8.61356301250497
O00255_S492	O00255	MEN1	Menin	1.28803080886687	0.0258938905388061	0.299299057735986	NS	9.39098263141724	10.8408279917228	11.0255414450695	10.0049501944763	10.3155755656715	11.3428351578292	11.9009813130896	11.1071972598547	12.0267547261489	11.5944421142306
O00255_S548	O00255	MEN1	Menin	-0.0455091197876273	0.810505022382573	0.999512737353195	NS	13.1420583041476	12.5008399587853	12.4798916751504	12.8727313616032	12.7488803249216	12.7187653753701	12.8424941561858	12.5240675409162	12.6915007068328	12.6942069448262
O00255_T546	O00255	MEN1	Menin	0.00414061933037417	0.984614245290041	0.999512737353195	NS	13.80386311977	13.0953324175977	13.0226563197468	13.5711920814867	13.3732609846503	13.4508987279299	13.4218927309543	13.3541225797462	13.2460353360614	13.3682373436729
O00257_S291	O00257	CBX4	E3 SUMO-protein ligase CBX4 (EC 2.3.2.-) (Chromobox protein homolog 4) (Polycomb 2 homolog) (Pc2) (hPc2)	0.41137593282831	0.591744445586414	0.983102220501174	NS	8.99076960728855	8.96711670593405	7.98323341092207	8.28200697711458	8.55578167531481	7.02689207201873	9.56386855551733	9.65535852459133	9.94337503529984	9.04737354685681
O00257_S293	O00257	CBX4	E3 SUMO-protein ligase CBX4 (EC 2.3.2.-) (Chromobox protein homolog 4) (Polycomb 2 homolog) (Pc2) (hPc2)	0.623728429893717	0.0349437928991788	0.345889973073807	NS	6.95500576852939	6.84484124769179	NA	NA	6.89992350811059	NA	7.32522070162897	7.74598822263109	7.74039470589391	7.60386787671799
O00264_S181	O00264	PGRMC1	Membrane-associated progesterone receptor component 1 (mPR) (Dap1) (IZA)	-1.83939236285301	0.337739941993059	0.81509991289481	NS	13.0288537342964	13.6403568805428	13.1300859438025	12.7611850264415	13.1401203962708	NA	10.3167620375564	10.3746639228987	12.5152713203572	11.0688990936041
O00264_S190	O00264	PGRMC1	Membrane-associated progesterone receptor component 1 (mPR) (Dap1) (IZA)	-1.64836447459621	0.030871854454362	0.329030628018005	NS	12.7033425857213	13.2673817885069	12.8877386483305	12.4388968093426	12.8243399579753	NA	10.1180293737652	10.5488230968205	12.1655871601105	10.9441465435654
O00264_S54	O00264	PGRMC1	Membrane-associated progesterone receptor component 1 (mPR) (Dap1) (IZA)	-2.26293711240621	0.182010147421559	0.678080675255385	NS	13.5349237016582	14.6897488114778	13.9227700503304	12.7105240943491	13.7144916644539	NA	8.11559470312372	11.8597297724047	13.6838523611735	11.219725612234
O00264_S57	O00264	PGRMC1	Membrane-associated progesterone receptor component 1 (mPR) (Dap1) (IZA)	-1.38796843791017	0.331669364263238	0.810649127932754	NS	15.5139499040473	16.6536976857224	15.873307622731	13.3019945966482	15.3357374522872	NA	11.6760049736887	13.8266782115582	15.6451370384431	13.7159400745633
O00264_T178	O00264	PGRMC1	Membrane-associated progesterone receptor component 1 (mPR) (Dap1) (IZA)	-2.68707132196687	0.114258017389156	0.567369132375126	NS	15.9212989409663	16.3065155351391	15.9101553261642	15.663194358337	15.9502910401517	8.32385377741329	14.2768877383443	14.2686413173011	15.2561802804258	13.0313907783711
O00264_T74	O00264	PGRMC1	Membrane-associated progesterone receptor component 1 (mPR) (Dap1) (IZA)	1.79884788828217	0.328169102258258	0.808299748941937	NS	10.478759970111	8.50294208010818	7.56076296330382	4.10185198874744	7.6610792505676	NA	8.35928859906457	8.96538747146526	10.3596185265784	9.22809819903607
O00264_Y180	O00264	PGRMC1	Membrane-associated progesterone receptor component 1 (mPR) (Dap1) (IZA)	-4.23828242490173	0.200822067626989	0.696174433909808	NS	13.6920721397471	14.128111978475	13.7223074447746	13.458072966808	13.7501411324512	1.26555805677147	10.657283455693	12.1015580915904	13.0957194668882	9.28002976773577
O00267_T1034	O00267	SUPT5H	Transcription elongation factor SPT5 (hSPT5) (DRB sensitivity-inducing factor 160 kDa subunit) (DSIF p160) (DRB sensitivity-inducing factor large subunit) (DSIF large subunit) (Tat-cotransactivator 1 protein) (Tat-CT1 protein)	0.205178665850215	0.888431601398702	0.999512737353195	NS	11.9352606858011	11.6875186129039	11.6849544580659	11.8457420767171	11.788368958372	12.1957320618632	12.0232032341831	11.9461054666406	12.047818728849	12.053214872884
O00267_T166	O00267	SUPT5H	Transcription elongation factor SPT5 (hSPT5) (DRB sensitivity-inducing factor 160 kDa subunit) (DSIF p160) (DRB sensitivity-inducing factor large subunit) (DSIF large subunit) (Tat-cotransactivator 1 protein) (Tat-CT1 protein)	-1.68900338491424	0.152890333993234	0.640057442346723	NS	NA	11.825142007782	10.6987581590341	9.46127760680212	10.6617259245394	NA	8.90003035521098	NA	9.16474922136286	9.03238978828692
O00273_S315	O00273	DFFA	DNA fragmentation factor subunit alpha (DNA fragmentation factor 45 kDa subunit) (DFF-45) (Inhibitor of CAD) (ICAD)	-0.311102579623645	0.262468034959155	0.754808924674437	NS	13.8605142196568	14.0123471181528	13.933770536305	13.8339480123644	13.9101449716197	13.8739922391417	13.9275085004224	13.945193915531	14.1775926205089	13.981071818901
O00299_S146	O00299	CLIC1	Chloride intracellular channel protein 1 (Chloride channel ABP) (Nuclear chloride ion channel 27) (NCC27) (Regulatory nuclear chloride ion channel protein) (hRNCC)	-0.314766060281253	0.620674006269304	0.992892531631342	NS	12.0482710950623	13.8516348962913	12.9356944621877	11.7234736439135	12.6397685243637	NA	12.4514892851993	11.9663778567138	12.7213929019667	12.37975334796
O00299_S156	O00299	CLIC1	Chloride intracellular channel protein 1 (Chloride channel ABP) (Nuclear chloride ion channel 27) (NCC27) (Regulatory nuclear chloride ion channel protein) (hRNCC)	-1.3380608247922	0.377891447656537	0.849137050409933	NS	7.31041351644805	11.8306154616295	10.6359276169659	7.18508911071886	9.2405114264406	6.22088293985481	8.49372894844825	7.32057185704201	9.7936221967587	7.95720148552594
O00299_S163	O00299	CLIC1	Chloride intracellular channel protein 1 (Chloride channel ABP) (Nuclear chloride ion channel 27) (NCC27) (Regulatory nuclear chloride ion channel protein) (hRNCC)	-2.37849707476227	0.397020585538488	0.862366008375093	NS	9.22734090805065	12.2676445407469	11.198966837801	4.77267740140196	9.36665742200013	NA	5.4086987821392	4.7253576978307	10.9946772133763	7.04291123111541
O00299_S211	O00299	CLIC1	Chloride intracellular channel protein 1 (Chloride channel ABP) (Nuclear chloride ion channel 27) (NCC27) (Regulatory nuclear chloride ion channel protein) (hRNCC)	-4.07714619289428	0.193719553268425	0.690216058035703	NS	NA	9.37506448484604	8.1679687806805	NA	8.77151663276327	NA	1.25530461781682	5.3898973259509	7.60216202747191	4.74912132374654
O00299_T145	O00299	CLIC1	Chloride intracellular channel protein 1 (Chloride channel ABP) (Nuclear chloride ion channel 27) (NCC27) (Regulatory nuclear chloride ion channel protein) (hRNCC)	-0.395440496713137	0.523236717625908	0.952940223484921	NS	11.926948685427	13.6929498996738	12.8486808691298	11.6372882079233	12.5264669155385	NA	12.1779954287531	11.8608136575142	12.5185228218415	12.1857773027029
O00299_T155	O00299	CLIC1	Chloride intracellular channel protein 1 (Chloride channel ABP) (Nuclear chloride ion channel 27) (NCC27) (Regulatory nuclear chloride ion channel protein) (hRNCC)	-0.315992034505327	0.617314998068404	0.990703191554941	NS	12.0498230584451	13.8514356412389	12.9339226439111	11.7364681729322	12.6429123791318	NA	12.4451967094109	11.9773558207568	12.7224611553445	12.3816712285041
O00299_Y143	O00299	CLIC1	Chloride intracellular channel protein 1 (Chloride channel ABP) (Nuclear chloride ion channel 27) (NCC27) (Regulatory nuclear chloride ion channel protein) (hRNCC)	-1.94882095836641	0.352582939946173	0.826875737704578	NS	6.73971395509759	11.9648300053312	10.6852035800398	6.64782387111665	9.00939285289631	3.52073655011239	8.15973411870482	6.75626414754847	10.0245562972641	7.11532277840745
O00429_S616	O00429	DNM1L	Dynamin-1-like protein (EC 3.6.5.5) (Dnm1p/Vps1p-like protein) (DVLP) (Dynamin family member proline-rich carboxyl-terminal domain less) (Dymple) (Dynamin-like protein) (Dynamin-like protein 4) (Dynamin-like protein IV) (HdynIV) (Dynamin-related protein 1)	-0.813849873811452	0.247637341913551	0.74062407203819	NS	6.77169489722564	9.44852122069029	8.59023737643488	8.07452728844977	8.22124519570015	7.61751331557439	8.16808326926018	6.83927210834927	7.04191422804314	7.41669573030674
O00453_S44	O00453	LST1	Leukocyte-specific transcript 1 protein (Protein B144)	-0.285580639148331	0.884168103200088	0.999512737353195	NS	13.6472646712338	13.3910354468551	13.4802842516446	13.5306914851988	13.5123189637331	12.6411418282742	13.1874098777251	13.3668014149663	13.2803429654304	13.118924021599
O00453_S49	O00453	LST1	Leukocyte-specific transcript 1 protein (Protein B144)	-0.280080740645346	0.885346937313153	0.999512737353195	NS	13.6495225029869	13.3936166822258	13.4973862423276	13.5502516347178	13.5226942655645	12.6414617432643	13.1932293456702	13.4217593521772	13.2827464466219	13.1347992219334
O00453_S50	O00453	LST1	Leukocyte-specific transcript 1 protein (Protein B144)	-0.497837735207207	0.746048320301608	0.999512737353195	NS	13.0111609208159	12.803424699892	12.848902530185	12.8992051024624	12.8906733133388	11.3654617260412	12.4680417688925	12.6687038932571	12.6378777123927	12.2850212751459
O00453_S58	O00453	LST1	Leukocyte-specific transcript 1 protein (Protein B144)	-0.839434550508903	0.616285246815855	0.990703191554941	NS	11.0269138794956	11.2976947330956	11.3870444070541	11.3689709526815	11.2701559930817	7.93844572360918	10.9031064722199	10.9756014942078	11.4744748683113	10.322907139587
O00453_Y56	O00453	LST1	Leukocyte-specific transcript 1 protein (Protein B144)	-0.601438701792983	0.696219336074294	0.999512737353195	NS	12.0038052698276	11.8072358749992	11.9196247639613	11.9178022233771	11.9121170330413	10.0927039080658	11.5093147656817	11.5923931398995	11.6170442994033	11.2028640282626
O00459_S262	O00459	PIK3R2	Phosphatidylinositol 3-kinase regulatory subunit beta (PI3-kinase regulatory subunit beta) (PI3K regulatory subunit beta) (PtdIns-3-kinase regulatory subunit beta) (Phosphatidylinositol 3-kinase 85 kDa regulatory subunit beta) (PI3-kinase subunit p85-beta) (PtdIns-3-kinase regulatory subunit p85-beta)	-0.131065132770021	0.947964026443195	0.999512737353195	NS	NA	6.82328599996874	5.41109210869361	NA	6.11718905433118	NA	4.54591770378379	NA	7.80424307476921	6.1750803892765
O00459_S263	O00459	PIK3R2	Phosphatidylinositol 3-kinase regulatory subunit beta (PI3-kinase regulatory subunit beta) (PI3K regulatory subunit beta) (PtdIns-3-kinase regulatory subunit beta) (Phosphatidylinositol 3-kinase 85 kDa regulatory subunit beta) (PI3-kinase subunit p85-beta) (PtdIns-3-kinase regulatory subunit p85-beta)	0.773917561268724	0.735911956737177	0.999512737353195	NS	2.86076252706131	7.82687759156414	6.4016793452786	NA	5.69643982130135	NA	NA	5.51429825334776	7.80432944722309	6.65931385028542
O00459_S273	O00459	PIK3R2	Phosphatidylinositol 3-kinase regulatory subunit beta (PI3-kinase regulatory subunit beta) (PI3K regulatory subunit beta) (PtdIns-3-kinase regulatory subunit beta) (Phosphatidylinositol 3-kinase 85 kDa regulatory subunit beta) (PI3-kinase subunit p85-beta) (PtdIns-3-kinase regulatory subunit p85-beta)	1.11590678045117	0.668610422280027	0.999512737353195	NS	3.71547496303589	7.41270821234958	3.20106478780296	NA	4.77641598772948	NA	3.90735481350251	NA	8.25520365828947	6.08127923589599
O00461_S538	O00461	GOLIM4	Golgi integral membrane protein 4 (Golgi integral membrane protein, cis) (GIMPc) (Golgi phosphoprotein 4) (Golgi-localized phosphoprotein of 130 kDa) (Golgi phosphoprotein of 130 kDa)	0.26330262882724	0.779711982672573	0.999512737353195	NS	8.65949010547358	9.64016446184111	9.07485815254183	7.92289677668322	8.82435237413493	NA	NA	7.99677640280459	10.2550142224385	9.12589531262153
O00461_T640	O00461	GOLIM4	Golgi integral membrane protein 4 (Golgi integral membrane protein, cis) (GIMPc) (Golgi phosphoprotein 4) (Golgi-localized phosphoprotein of 130 kDa) (Golgi phosphoprotein of 130 kDa)	1.15503252255107	0.40591516369837	0.868674816892386	NS	5.03597354423222	8.79816853474032	7.82254618725612	4.50354049538637	6.54005719040376	9.26541865981358	5.65957845962081	8.18969558409	7.81862738693235	7.73333002261419
O00461_T648	O00461	GOLIM4	Golgi integral membrane protein 4 (Golgi integral membrane protein, cis) (GIMPc) (Golgi phosphoprotein 4) (Golgi-localized phosphoprotein of 130 kDa) (Golgi phosphoprotein of 130 kDa)	0.113247538647021	0.786907909184897	0.999512737353195	NS	9.25364376638925	8.98737221494647	8.3496877416585	8.16763507907977	8.6895847005185	8.4214721725431	NA	8.68392540169318	9.41782007223836	8.84107254882488
O00461_Y641	O00461	GOLIM4	Golgi integral membrane protein 4 (Golgi integral membrane protein, cis) (GIMPc) (Golgi phosphoprotein 4) (Golgi-localized phosphoprotein of 130 kDa) (Golgi phosphoprotein of 130 kDa)	-0.229930135762269	0.687059204271165	0.999512737353195	NS	8.05215432242978	8.36768298770103	6.95069316195101	6.6539943189432	7.50613119775626	8.2436029078877	7.25930841131929	6.56932444824838	7.18552971915801	7.31444137165334
O00499_S296	O00499	BIN1	Myc box-dependent-interacting protein 1 (Amphiphysin II) (Amphiphysin-like protein) (Box-dependent myc-interacting protein 1) (Bridging integrator 1)	-1.14297795608684	0.541272862989609	0.962709943449197	NS	9.59763588605099	11.1705312386318	10.8270167094097	5.10573016384587	9.17522849948461	4.65062371825216	7.59696870978399	9.18088098927521	9.21510962756955	7.66089576122023
O00499_S298	O00499	BIN1	Myc box-dependent-interacting protein 1 (Amphiphysin II) (Amphiphysin-like protein) (Box-dependent myc-interacting protein 1) (Bridging integrator 1)	-0.266776092467881	0.760554416971007	0.999512737353195	NS	7.68244233746267	10.3403298564771	8.45645138558717	NA	8.8264078598423	NA	8.12632244505571	8.53148562210509	7.90702288842987	8.18827698519689
O00567_S280	O00567	NOP56	Nucleolar protein 56 (Nucleolar protein 5A)	-2.38515443942517	0.101378977162464	0.54216570585524	NS	10.401273283442	11.2955059629296	11.4226977973039	9.45746514221437	10.6442355464725	8.17547993007659	NA	NA	NA	8.17547993007659
O00567_S537	O00567	NOP56	Nucleolar protein 56 (Nucleolar protein 5A)	0.743344401806021	0.464517992587071	0.914740566543802	NS	11.4850147443905	11.5552310320529	11.7637537548617	11.5170398127295	11.5802598360086	11.8924292701622	12.6151039166704	12.0444962642216	12.4079827923215	12.2400030608439
O00567_S569	O00567	NOP56	Nucleolar protein 56 (Nucleolar protein 5A)	-2.81698131981024	0.0812676890352177	0.492800102215761	NS	10.6993514890256	12.8251783891564	11.1957575637105	10.0829488577751	11.2008090749169	NA	6.71553121709662	7.30016174072038	10.8849867765908	8.30022657813593
O00567_S570	O00567	NOP56	Nucleolar protein 56 (Nucleolar protein 5A)	0.00446227122304435	0.997804021615751	0.999512737353195	NS	10.0064434200824	11.7351889232232	10.7638127021753	8.56868400582197	10.2685322628257	NA	NA	NA	10.189393357078	10.189393357078
O00567_S591	O00567	NOP56	Nucleolar protein 56 (Nucleolar protein 5A)	-1.07015201073134	0.0297614720917863	0.324955120875199	NS	9.38703497917851	9.57539372116566	9.89921604262781	9.37013920371377	9.55794598667143	NA	NA	NA	8.40419279896938	8.40419279896938
O00567_T538	O00567	NOP56	Nucleolar protein 56 (Nucleolar protein 5A)	0.697409855159989	0.713955472913298	0.999512737353195	NS	11.3193069342194	11.3448082722499	11.6561097451489	11.459568254476	11.4449483015235	11.7267973513693	12.38205428381	11.8640020830588	12.2621742006132	12.0587569797128
O00567_T543	O00567	NOP56	Nucleolar protein 56 (Nucleolar protein 5A)	0.697561951092952	0.713910676691643	0.999512737353195	NS	11.3191582138819	11.3447142546175	11.6560713506073	11.4595651614919	11.4448772451497	11.727056776831	12.3820203133877	11.8640016484442	12.2622733384247	12.0588380192719
O14492_S157	O14492	SH2B2	SH2B adapter protein 2 (Adapter protein with pleckstrin homology and Src homology 2 domains) (SH2 and PH domain-containing adapter protein APS)	-0.0858941557220378	0.970528956906192	0.999512737353195	NS	4.19207830422339	8.14991781503039	NA	NA	6.17099805962689	NA	NA	6.81034960706517	7.41474155713758	7.11254558210137
O14497_S1182	O14497	ARID1A	AT-rich interactive domain-containing protein 1A (ARID domain-containing protein 1A) (B120) (BRG1-associated factor 250) (BAF250) (BRG1-associated factor 250a) (BAF250A) (Osa homolog 1) (hOSA1) (SWI-like protein) (SWI/SNF complex protein p270) (SWI/SNF-related, matrix-associated, actin-dependent regulator of chromatin subfamily F member 1) (hELD)	0.331882822119031	0.0535822090260205	0.41138568833037	NS	9.01175456680586	9.27448161204557	8.93408359978396	8.91790288033153	9.03455566474173	9.31738189077845	9.58919376022424	9.22262946300516	9.68638235752065	9.45389686788212
O14497_S1184	O14497	ARID1A	AT-rich interactive domain-containing protein 1A (ARID domain-containing protein 1A) (B120) (BRG1-associated factor 250) (BAF250) (BRG1-associated factor 250a) (BAF250A) (Osa homolog 1) (hOSA1) (SWI-like protein) (SWI/SNF complex protein p270) (SWI/SNF-related, matrix-associated, actin-dependent regulator of chromatin subfamily F member 1) (hELD)	0.382740186065498	0.0442662596623026	0.380624981490269	NS	9.67066045163444	9.75715249108796	9.61810885246779	9.14197198039066	9.54697344389521	9.95902846719118	10.1258727939849	10.1057998968889	9.87798688586325	10.0171720109821
O14497_S1197	O14497	ARID1A	AT-rich interactive domain-containing protein 1A (ARID domain-containing protein 1A) (B120) (BRG1-associated factor 250) (BAF250) (BRG1-associated factor 250a) (BAF250A) (Osa homolog 1) (hOSA1) (SWI-like protein) (SWI/SNF complex protein p270) (SWI/SNF-related, matrix-associated, actin-dependent regulator of chromatin subfamily F member 1) (hELD)	-0.396205320393169	0.607813791723277	0.987191598011332	NS	7.32496753907666	7.66166871850641	6.55255904846094	NA	7.17973176868134	NA	NA	NA	6.87098482930953	6.87098482930953
O14497_S1751	O14497	ARID1A	AT-rich interactive domain-containing protein 1A (ARID domain-containing protein 1A) (B120) (BRG1-associated factor 250) (BAF250) (BRG1-associated factor 250a) (BAF250A) (Osa homolog 1) (hOSA1) (SWI-like protein) (SWI/SNF complex protein p270) (SWI/SNF-related, matrix-associated, actin-dependent regulator of chromatin subfamily F member 1) (hELD)	-0.424189416258516	0.724316268671886	0.999512737353195	NS	9.34545886543996	11.3347569049737	10.9158516751214	7.32616532430362	9.73055819245969	NA	8.51649430047116	9.84078331814057	9.82420385305585	9.39382715722253
O14497_S1754	O14497	ARID1A	AT-rich interactive domain-containing protein 1A (ARID domain-containing protein 1A) (B120) (BRG1-associated factor 250) (BAF250) (BRG1-associated factor 250a) (BAF250A) (Osa homolog 1) (hOSA1) (SWI-like protein) (SWI/SNF complex protein p270) (SWI/SNF-related, matrix-associated, actin-dependent regulator of chromatin subfamily F member 1) (hELD)	-0.395418132086124	0.534042688846157	0.957608689574486	NS	13.8177635709768	13.9552493762814	13.8002551078981	13.7778951824817	13.8377908094095	13.0504844203828	13.7132141790935	13.6272740989691	13.7283515349336	13.5298310583447
O14497_S1755	O14497	ARID1A	AT-rich interactive domain-containing protein 1A (ARID domain-containing protein 1A) (B120) (BRG1-associated factor 250) (BAF250) (BRG1-associated factor 250a) (BAF250A) (Osa homolog 1) (hOSA1) (SWI-like protein) (SWI/SNF complex protein p270) (SWI/SNF-related, matrix-associated, actin-dependent regulator of chromatin subfamily F member 1) (hELD)	-0.395418132086124	0.534042688846157	0.957608689574486	NS	13.8177635709768	13.9552493762814	13.8002551078981	13.7778951824817	13.8377908094095	13.0504844203828	13.7132141790935	13.6272740989691	13.7283515349336	13.5298310583447
O14497_S613	O14497	ARID1A	AT-rich interactive domain-containing protein 1A (ARID domain-containing protein 1A) (B120) (BRG1-associated factor 250) (BAF250) (BRG1-associated factor 250a) (BAF250A) (Osa homolog 1) (hOSA1) (SWI-like protein) (SWI/SNF complex protein p270) (SWI/SNF-related, matrix-associated, actin-dependent regulator of chromatin subfamily F member 1) (hELD)	-0.324718581305848	0.766636960647094	0.999512737353195	NS	9.72752083935049	12.175261540666	10.0259829812525	9.06037810958325	10.2472858677131	NA	10.2557329314623	NA	9.76431840339484	10.0100256674286
O14497_S696	O14497	ARID1A	AT-rich interactive domain-containing protein 1A (ARID domain-containing protein 1A) (B120) (BRG1-associated factor 250) (BAF250) (BRG1-associated factor 250a) (BAF250A) (Osa homolog 1) (hOSA1) (SWI-like protein) (SWI/SNF complex protein p270) (SWI/SNF-related, matrix-associated, actin-dependent regulator of chromatin subfamily F member 1) (hELD)	-0.103696697277187	0.96183572422412	0.999512737353195	NS	13.4898834775029	13.4121834908679	13.3500271275241	13.3148924116825	13.3917466268943	13.3253273074075	13.55601276032	13.2800711924854	13.3406219823411	13.3755083106385
O14497_S698	O14497	ARID1A	AT-rich interactive domain-containing protein 1A (ARID domain-containing protein 1A) (B120) (BRG1-associated factor 250) (BAF250) (BRG1-associated factor 250a) (BAF250A) (Osa homolog 1) (hOSA1) (SWI-like protein) (SWI/SNF complex protein p270) (SWI/SNF-related, matrix-associated, actin-dependent regulator of chromatin subfamily F member 1) (hELD)	-0.0646280758823007	0.97591088689057	0.999512737353195	NS	13.3715011705255	13.2899382751973	13.2511595296188	13.2068068302949	13.2798514514091	13.310054177566	13.4463903283857	13.1845340954717	13.2697484247694	13.3026817565482
O14497_S702	O14497	ARID1A	AT-rich interactive domain-containing protein 1A (ARID domain-containing protein 1A) (B120) (BRG1-associated factor 250) (BAF250) (BRG1-associated factor 250a) (BAF250A) (Osa homolog 1) (hOSA1) (SWI-like protein) (SWI/SNF complex protein p270) (SWI/SNF-related, matrix-associated, actin-dependent regulator of chromatin subfamily F member 1) (hELD)	-0.102847674134355	0.952403909596489	0.999512737353195	NS	12.1033290531157	12.0268182868976	11.8774566354972	11.9273692391168	11.9837433036568	11.8954390570694	12.0094314397986	11.8909845346134	12.077561010694	11.9683540105438
O14497_T1883	O14497	ARID1A	AT-rich interactive domain-containing protein 1A (ARID domain-containing protein 1A) (B120) (BRG1-associated factor 250) (BAF250) (BRG1-associated factor 250a) (BAF250A) (Osa homolog 1) (hOSA1) (SWI-like protein) (SWI/SNF complex protein p270) (SWI/SNF-related, matrix-associated, actin-dependent regulator of chromatin subfamily F member 1) (hELD)	-0.808890578160262	0.484685455190434	0.930746034512812	NS	9.26125394843133	10.0759083052261	9.59545616786408	8.9341741315628	9.46669813827107	5.60362202219036	9.55827055641782	10.2192770908959	9.59989409502457	8.74526594113217
O14497_T1888	O14497	ARID1A	AT-rich interactive domain-containing protein 1A (ARID domain-containing protein 1A) (B120) (BRG1-associated factor 250) (BAF250) (BRG1-associated factor 250a) (BAF250A) (Osa homolog 1) (hOSA1) (SWI-like protein) (SWI/SNF complex protein p270) (SWI/SNF-related, matrix-associated, actin-dependent regulator of chromatin subfamily F member 1) (hELD)	-1.92570537772934	0.0947963677632403	0.527799137106823	NS	9.76322294827101	10.5670967780011	10.391210072188	9.08285303103291	9.95109570737324	5.93124414441013	8.59598693328685	7.634019869742	10.2901438952221	8.11284871066527
O14497_T1891	O14497	ARID1A	AT-rich interactive domain-containing protein 1A (ARID domain-containing protein 1A) (B120) (BRG1-associated factor 250) (BAF250) (BRG1-associated factor 250a) (BAF250A) (Osa homolog 1) (hOSA1) (SWI-like protein) (SWI/SNF complex protein p270) (SWI/SNF-related, matrix-associated, actin-dependent regulator of chromatin subfamily F member 1) (hELD)	0.211125807969999	0.671503266348643	0.999512737353195	NS	9.20599046689185	9.96543751358526	9.63680074825276	8.72579670259016	9.38350635783001	NA	8.86965315738341	9.99676921664187	10.1798492664388	9.68209054682137
O14497_T1892	O14497	ARID1A	AT-rich interactive domain-containing protein 1A (ARID domain-containing protein 1A) (B120) (BRG1-associated factor 250) (BAF250) (BRG1-associated factor 250a) (BAF250A) (Osa homolog 1) (hOSA1) (SWI-like protein) (SWI/SNF complex protein p270) (SWI/SNF-related, matrix-associated, actin-dependent regulator of chromatin subfamily F member 1) (hELD)	-0.954023565370555	0.428318581513509	0.888898995936113	NS	9.20605031432689	10.2381730861587	9.47485736283154	9.02319346510929	9.4855685571066	5.3760273902806	9.4376180345655	10.0985306924858	9.56383737369769	8.61900337275741
O14530_S181	O14530	TXNDC9	Thioredoxin domain-containing protein 9 (ATP-binding protein associated with cell differentiation) (Protein 1-4)	-0.381133569081422	0.211928362879193	0.70896156895088	NS	9.7455993744064	10.3002876053304	9.90037401074997	9.98635609010936	9.98315427014902	9.19173154736067	10.1900795638706	10.0973710539203	9.54632724856754	9.75637735342976
O14530_S182	O14530	TXNDC9	Thioredoxin domain-containing protein 9 (ATP-binding protein associated with cell differentiation) (Protein 1-4)	-0.381133569081422	0.211928362879193	0.70896156895088	NS	9.7455993744064	10.3002876053304	9.90037401074997	9.98635609010936	9.98315427014902	9.19173154736067	10.1900795638706	10.0973710539203	9.54632724856754	9.75637735342976
O14530_S188	O14530	TXNDC9	Thioredoxin domain-containing protein 9 (ATP-binding protein associated with cell differentiation) (Protein 1-4)	-0.590161337021219	0.107667184603399	0.554623599120875	NS	9.48822191599658	9.73345435358039	9.60869348893323	10.056948553267	9.72182957794429	8.59344171717444	9.83745873444354	9.63593586325035	9.07726325827262	9.28602489328524
O14530_Y187	O14530	TXNDC9	Thioredoxin domain-containing protein 9 (ATP-binding protein associated with cell differentiation) (Protein 1-4)	-0.312891731418027	0.311021124444895	0.794945166106569	NS	10.7998120808064	11.090754810433	10.9896896888602	11.5302610794726	11.102629414893	10.5939928767748	11.3260908820197	11.3355729534796	10.5207206310745	10.9440943358372
O14545_S325	O14545	TRAFD1	TRAF-type zinc finger domain-containing protein 1 (Protein FLN29)	-0.533056645824268	0.506789446770571	0.945316916726094	NS	10.2006982695241	10.9917991377216	10.5545667457211	9.75718798433697	10.3760630343259	8.3949203765803	11.1137295109566	11.032550132771	11.0819163883837	10.4057791021729
O14545_S326	O14545	TRAFD1	TRAF-type zinc finger domain-containing protein 1 (Protein FLN29)	-0.727323315177313	0.426855397236222	0.888898995936113	NS	10.214812494372	10.9918214457361	10.811301255504	9.71211128387202	10.432511619871	7.9574615579715	11.0176907759811	10.9874926698675	11.1091990696397	10.2679610183649
O14545_S327	O14545	TRAFD1	TRAF-type zinc finger domain-containing protein 1 (Protein FLN29)	-0.810564657313649	0.401540062550323	0.866483772987307	NS	10.2148642096881	10.9972437647659	10.8115238115108	9.73175057608473	10.4388455905124	7.7274300497729	10.9924772379312	10.9874732551266	11.0568340446492	10.19105364687
O14545_S415	O14545	TRAFD1	TRAF-type zinc finger domain-containing protein 1 (Protein FLN29)	-0.990766236784578	0.0656831794103039	0.44679176303449	NS	8.64709101330424	9.39137097489659	9.38331776644439	8.28454381550913	8.92658089253859	NA	8.25547998123202	8.20068204905687	9.03960007798684	8.49858736942524
O14545_T323	O14545	TRAFD1	TRAF-type zinc finger domain-containing protein 1 (Protein FLN29)	-0.533066776902355	0.50676794344312	0.945316916726094	NS	10.2008726701704	10.9918234496936	10.5545974490759	9.75722685557647	10.3761301061291	8.39504953699018	11.1137599160841	11.0325799917038	11.0819547268137	10.405836042898
O14545_T414	O14545	TRAFD1	TRAF-type zinc finger domain-containing protein 1 (Protein FLN29)	-2.22972162993504	0.175365192731461	0.671277724749359	NS	10.8652871063174	11.1853308570966	10.7869656956606	10.3241988780952	10.7904456342924	4.86025190061946	10.4761329283926	10.2158150287594	10.941787014343	9.12349671802864
O14578_S1971	O14578	CIT	Citron Rho-interacting kinase (CRIK) (EC 2.7.11.1) (Serine/threonine-protein kinase 21)	0.203433723565199	0.713011823270619	0.999512737353195	NS	11.5873194762636	11.3885843901136	11.6193954587027	11.7802949897994	11.5938985787198	10.221383776243	11.8859627809232	12.0592689156433	12.2372708793115	11.6009715880302
O14578_S440	O14578	CIT	Citron Rho-interacting kinase (CRIK) (EC 2.7.11.1) (Serine/threonine-protein kinase 21)	-1.23991618615884	0.270454868028356	0.762455501413956	NS	10.0235223557301	10.7208134704641	9.28330026177244	8.34697734910968	9.59365335926908	NA	6.80931455792052	7.73657549580586	9.92623932283997	8.15737645885545
O14579_S10	O14579	COPE	Coatomer subunit epsilon (Epsilon-coat protein) (Epsilon-COP)	-1.46445324889567	0.456063622027126	0.909318156527274	NS	4.4768306818505	9.05068242653849	7.73300867366167	7.8151980123378	7.26892994859712	NA	NA	4.20635274784264	7.47424293772206	5.84029784278235
O14579_S13	O14579	COPE	Coatomer subunit epsilon (Epsilon-coat protein) (Epsilon-COP)	-1.46634130329025	0.455831264411283	0.909019549938501	NS	4.47670377387229	9.05767462261456	7.73317724444297	7.81529347647099	7.2707122793502	NA	NA	4.20643914361878	7.47394509466292	5.84019211914085
O14579_S99	O14579	COPE	Coatomer subunit epsilon (Epsilon-coat protein) (Epsilon-COP)	-0.305848396117205	0.81920792889286	0.999512737353195	NS	NA	9.48429972892354	6.20626533949573	9.08948221265775	8.26001576035901	NA	6.9738709503341	7.64393807289853	9.35215649873549	7.98998850732271
O14617_S829	O14617	AP3D1	AP-3 complex subunit delta-1 (AP-3 complex subunit delta) (Adaptor-related protein complex 3 subunit delta-1) (Delta-adaptin)	0.616833881389464	0.0690873487818371	0.456407779527551	NS	9.13585132995862	10.400191883012	9.63032938399267	9.74459713768469	9.72774243366198	10.284318245573	10.6683583281467	10.2602733904375	10.2664369939182	10.3698467395189
O14646_S1677	O14646	CHD1	Chromodomain-helicase-DNA-binding protein 1 (CHD-1) (EC 3.6.4.12) (ATP-dependent helicase CHD1)	0.636482696668804	0.769113227647952	0.999512737353195	NS	4.14570355777679	7.83072483175096	3.1071638118406	6.92214777771275	5.50143499477028	NA	6.99793775749807	2.48521902011979	8.78769907484096	6.09028528415294
O14647_S1087	O14647	CHD2	Chromodomain-helicase-DNA-binding protein 2 (CHD-2) (EC 3.6.4.12) (ATP-dependent helicase CHD2)	-1.22606472810394	0.504171166400643	0.943691812483924	NS	6.35567953329191	8.31475577675309	8.85386486293367	NA	7.84143339099289	NA	NA	NA	6.42338535826717	6.42338535826717
O14647_S1108	O14647	CHD2	Chromodomain-helicase-DNA-binding protein 2 (CHD-2) (EC 3.6.4.12) (ATP-dependent helicase CHD2)	-0.526727783813669	0.546162430775957	0.963929395946148	NS	7.61351877836309	8.48924408272723	8.84147486633397	NA	8.31474590914143	NA	NA	NA	7.59603482070598	7.59603482070598
O14647_S132	O14647	CHD2	Chromodomain-helicase-DNA-binding protein 2 (CHD-2) (EC 3.6.4.12) (ATP-dependent helicase CHD2)	-1.26961894020518	0.119513905215861	0.579497556696013	NS	9.41606011264628	9.57841121495649	10.0473918086122	8.33178088590204	9.34341100552925	NA	NA	7.32241532498025	8.44120219642434	7.8818087607023
O14647_S134	O14647	CHD2	Chromodomain-helicase-DNA-binding protein 2 (CHD-2) (EC 3.6.4.12) (ATP-dependent helicase CHD2)	-1.26275133464329	0.119781577345064	0.579826454433736	NS	9.41607515423595	9.55819969555762	10.0399907672944	8.33182990087256	9.33652387949014	NA	NA	7.32229055732544	8.44128792312471	7.88178924022507
O14647_S136	O14647	CHD2	Chromodomain-helicase-DNA-binding protein 2 (CHD-2) (EC 3.6.4.12) (ATP-dependent helicase CHD2)	-1.05379513064067	0.186111075161857	0.683080115117985	NS	8.6161387601615	9.02352031507067	9.47600351526848	7.70144694822122	8.70427738468047	NA	NA	6.90493445135517	8.01206344748088	7.45849894941803
O14647_S1364	O14647	CHD2	Chromodomain-helicase-DNA-binding protein 2 (CHD-2) (EC 3.6.4.12) (ATP-dependent helicase CHD2)	0.230257856172749	0.913172739439908	0.999512737353195	NS	6.84305395769743	10.9995852526037	7.35387662995652	6.86299715796395	8.01487824955539	10.235208881293	5.00054138049787	5.12417179160499	11.8526891510296	8.05315280110636
O14647_S1365	O14647	CHD2	Chromodomain-helicase-DNA-binding protein 2 (CHD-2) (EC 3.6.4.12) (ATP-dependent helicase CHD2)	2.23207331785511	0.418850141634755	0.880081072705634	NS	4.59176637674658	7.18535292588641	NA	8.32677552671159	6.7012982764482	NA	NA	NA	8.74138828968153	8.74138828968153
O14647_S1369	O14647	CHD2	Chromodomain-helicase-DNA-binding protein 2 (CHD-2) (EC 3.6.4.12) (ATP-dependent helicase CHD2)	-0.0230710861556258	0.976924619555898	0.999512737353195	NS	10.5882599330844	10.5914178429071	10.4121523804019	9.32088885498532	10.2281797528447	NA	8.62878193028248	9.7601561029677	11.6504380529517	10.0131253620673
O14647_S1373	O14647	CHD2	Chromodomain-helicase-DNA-binding protein 2 (CHD-2) (EC 3.6.4.12) (ATP-dependent helicase CHD2)	-0.223896676830015	0.909652739038635	0.999512737353195	NS	10.6914968379598	10.5431262903881	10.4122169867273	10.1064475609322	10.4383219190018	NA	8.85594863182696	9.72768248008916	11.483694700734	10.02244193755
O14647_T1082	O14647	CHD2	Chromodomain-helicase-DNA-binding protein 2 (CHD-2) (EC 3.6.4.12) (ATP-dependent helicase CHD2)	-1.26122959118253	0.499276184383557	0.939829887954131	NS	6.35567953329191	8.41983541720984	8.85389149783881	NA	7.87646881611352	NA	NA	NA	6.42325592030921	6.42325592030921
O14647_T1089	O14647	CHD2	Chromodomain-helicase-DNA-binding protein 2 (CHD-2) (EC 3.6.4.12) (ATP-dependent helicase CHD2)	-0.440687266064231	0.797219230550505	0.999512737353195	NS	6.40489314987671	8.41103420472742	8.8465750966182	NA	7.88750081707411	NA	NA	NA	7.2548302463881	7.2548302463881
O14647_T1105	O14647	CHD2	Chromodomain-helicase-DNA-binding protein 2 (CHD-2) (EC 3.6.4.12) (ATP-dependent helicase CHD2)	-2.47038326686335	0.226167589248513	0.721574032260795	NS	4.50460537978527	7.24167305789227	7.98247098125142	3.43589525104284	5.79116116749295	NA	2.17538634685134	NA	4.08220284516431	3.12879459600782
O14681_S316	O14681	EI24	Etoposide-induced protein 2.4 homolog (p53-induced gene 8 protein)	-1.9266876064587	0.476988230370723	0.925226024578812	NS	NA	8.31705558604933	NA	NA	8.31705558604933	NA	8.116445660246	6.43214180127913	4.28088067687061	6.27648937946525
O14681_S320	O14681	EI24	Etoposide-induced protein 2.4 homolog (p53-induced gene 8 protein)	-1.33121313225082	0.18328910851038	0.679601765544947	NS	NA	8.80948927802556	7.5767391585162	NA	8.19311421827088	NA	6.95718993872558	7.45755981109691	5.82931770786155	6.74802248589468
O14681_S326	O14681	EI24	Etoposide-induced protein 2.4 homolog (p53-induced gene 8 protein)	1.50072724756723	0.275527384833131	0.766933332694346	NS	5.15837369778124	9.37110813587871	9.18174626059002	5.17161182450499	7.22070997968874	8.50739316916527	7.73979917143303	8.55325360019926	9.62978856772479	8.60755862713059
O14681_S330	O14681	EI24	Etoposide-induced protein 2.4 homolog (p53-induced gene 8 protein)	-0.464147085472415	0.310848875412858	0.794945166106569	NS	10.1601776399415	10.784607517111	10.5348857988718	9.70182841608277	10.2953748430018	9.17754296490101	9.90823742781216	9.18393908746305	10.5996771494397	9.71734915740399
O14681_T319	O14681	EI24	Etoposide-induced protein 2.4 homolog (p53-induced gene 8 protein)	0.450159286732018	0.838436019565024	0.999512737353195	NS	NA	8.56330984713608	3.78839046334847	NA	6.17585015524228	NA	7.53687941287297	6.94480979499686	5.0547033176769	6.51213084184891
O14683_S14	O14683	TP53I11	Tumor protein p53-inducible protein 11 (p53-induced gene 11 protein)	-1.01325515240055	0.634397909231982	0.997473115313191	NS	12.0177412658556	12.2156939320726	12.162482007677	12.1680212916882	12.1409846243234	7.8165038363088	12.2530084556068	12.3286078486745	12.483307876555	11.2203570042863
O14683_S20	O14683	TP53I11	Tumor protein p53-inducible protein 11 (p53-induced gene 11 protein)	-0.57888739811718	0.699201804488619	0.999512737353195	NS	6.72608756175641	9.58605976478986	8.2195323298411	NA	8.17722655212913	NA	NA	6.5994774699266	8.78245590282424	7.69096668637542
O14683_T16	O14683	TP53I11	Tumor protein p53-inducible protein 11 (p53-induced gene 11 protein)	0.0550245112895534	0.978550537138684	0.999512737353195	NS	14.2193191827395	14.1682433076143	14.3068058406278	14.3420064048596	14.2590936839603	14.0289199791863	14.4897820283379	14.5070137780486	14.6012671248806	14.4067457276133
O14686_S1671	O14686	KMT2D	Histone-lysine N-methyltransferase 2D (Lysine N-methyltransferase 2D) (EC 2.1.1.364) (ALL1-related protein) (Myeloid/lymphoid or mixed-lineage leukemia protein 2)	-3.40494799150721	0.220937653038999	0.71851544656052	NS	12.649039099489	13.0235988144028	12.6075683748519	12.4548781473072	12.6837711090127	2.10524598707605	11.5258117733237	11.6502940705291	12.808600187095	9.52248800450596
O14686_S1858	O14686	KMT2D	Histone-lysine N-methyltransferase 2D (Lysine N-methyltransferase 2D) (EC 2.1.1.364) (ALL1-related protein) (Myeloid/lymphoid or mixed-lineage leukemia protein 2)	-2.4831255100517	0.452920587081387	0.907631045522605	NS	NA	9.53358483434544	9.617024323998	NA	9.57530457917172	4.42850040866376	11.7276548959742	3.52698811250434	9.66023240733954	7.33584395612045
O14686_S1872	O14686	KMT2D	Histone-lysine N-methyltransferase 2D (Lysine N-methyltransferase 2D) (EC 2.1.1.364) (ALL1-related protein) (Myeloid/lymphoid or mixed-lineage leukemia protein 2)	-1.54704714976007	0.496732079314508	0.938075063579536	NS	NA	10.117951051469	8.34845880843648	NA	9.23320492995274	7.9298226671931	NA	NA	NA	7.9298226671931
O14686_S4359	O14686	KMT2D	Histone-lysine N-methyltransferase 2D (Lysine N-methyltransferase 2D) (EC 2.1.1.364) (ALL1-related protein) (Myeloid/lymphoid or mixed-lineage leukemia protein 2)	-0.164956878395367	0.922160422336858	0.999512737353195	NS	10.2717995534541	10.3733693052228	10.26018992711	10.3621477868017	10.3168766431472	10.5852037027472	10.2682448485312	10.6368606338488	10.0920294218816	10.3955846517522
O14686_S4673	O14686	KMT2D	Histone-lysine N-methyltransferase 2D (Lysine N-methyltransferase 2D) (EC 2.1.1.364) (ALL1-related protein) (Myeloid/lymphoid or mixed-lineage leukemia protein 2)	-0.0106866228323182	0.976124167811307	0.999512737353195	NS	10.8329202699869	11.2456086109494	11.4008691650962	11.9101616060402	11.3473899130182	11.8537450281924	11.8669303027008	11.7723906151654	10.8284067626866	11.5803681771863
O14686_S468	O14686	KMT2D	Histone-lysine N-methyltransferase 2D (Lysine N-methyltransferase 2D) (EC 2.1.1.364) (ALL1-related protein) (Myeloid/lymphoid or mixed-lineage leukemia protein 2)	-0.510698499969442	0.807371011700425	0.999512737353195	NS	9.65338871201915	10.6675318463052	11.0277638949142	10.0697974754433	10.3546204821705	9.50126104749691	9.99750319280292	11.145483631681	9.70609960482505	10.0875868692015
O14686_S4738	O14686	KMT2D	Histone-lysine N-methyltransferase 2D (Lysine N-methyltransferase 2D) (EC 2.1.1.364) (ALL1-related protein) (Myeloid/lymphoid or mixed-lineage leukemia protein 2)	-0.166025786511743	0.923094316336832	0.999512737353195	NS	13.3170771248254	13.3803734175902	13.2831281111802	13.5608409895769	13.3853549107932	13.7846036972836	13.65237755278	13.375630699303	13.0393640957607	13.4629940112818
O14686_S477	O14686	KMT2D	Histone-lysine N-methyltransferase 2D (Lysine N-methyltransferase 2D) (EC 2.1.1.364) (ALL1-related protein) (Myeloid/lymphoid or mixed-lineage leukemia protein 2)	-0.453987658893054	0.428740293025132	0.888898995936113	NS	8.31429917724762	9.19618096024075	9.78682381279606	9.59927497680803	9.22414473177312	9.79976752774134	8.39684115513887	9.66786313401146	8.19081602263027	9.01382195988049
O14686_S4822	O14686	KMT2D	Histone-lysine N-methyltransferase 2D (Lysine N-methyltransferase 2D) (EC 2.1.1.364) (ALL1-related protein) (Myeloid/lymphoid or mixed-lineage leukemia protein 2)	0.542334395348025	0.255345648543303	0.746689827949686	NS	7.23292601069455	8.64964948561486	7.21523876007437	8.00337477019525	7.77529725664476	NA	8.60011650582519	8.34346299660355	8.74031011455088	8.5612965389932
O14686_S615	O14686	KMT2D	Histone-lysine N-methyltransferase 2D (Lysine N-methyltransferase 2D) (EC 2.1.1.364) (ALL1-related protein) (Myeloid/lymphoid or mixed-lineage leukemia protein 2)	1.86458392227131	0.448665002850483	0.904065730752913	NS	1.8972247669047	9.25033497393676	4.50876260094569	NA	5.21877411392905	3.93055267674239	7.67219486561861	8.78467851412707	8.92066563631504	7.32702292320078
O14686_S654	O14686	KMT2D	Histone-lysine N-methyltransferase 2D (Lysine N-methyltransferase 2D) (EC 2.1.1.364) (ALL1-related protein) (Myeloid/lymphoid or mixed-lineage leukemia protein 2)	-0.934027254679622	0.570664553410077	0.976538134253282	NS	12.730584712729	12.4746082443405	12.4683019411837	12.8113148802789	12.621202444633	11.560221219895	11.7547322802489	12.1965549839606	12.2118518237107	11.9308400769538
O14686_S663	O14686	KMT2D	Histone-lysine N-methyltransferase 2D (Lysine N-methyltransferase 2D) (EC 2.1.1.364) (ALL1-related protein) (Myeloid/lymphoid or mixed-lineage leukemia protein 2)	0.716761479059788	0.0849063503602333	0.505670612589139	NS	10.4502126053407	9.78674243378213	10.5208242915963	11.0655769381247	10.455839067211	12.1945206198202	11.2895228203809	10.677548178543	11.5034701143407	11.4162654332712
O14686_S669	O14686	KMT2D	Histone-lysine N-methyltransferase 2D (Lysine N-methyltransferase 2D) (EC 2.1.1.364) (ALL1-related protein) (Myeloid/lymphoid or mixed-lineage leukemia protein 2)	0.707793245155532	0.0941918461149915	0.527033786650532	NS	10.4503027794395	9.78676438937983	10.5208569506301	11.0655846082104	10.455877181915	12.1944919527921	11.2500645470732	10.6774591993669	11.5073255570514	11.4073353140709
O14686_S672	O14686	KMT2D	Histone-lysine N-methyltransferase 2D (Lysine N-methyltransferase 2D) (EC 2.1.1.364) (ALL1-related protein) (Myeloid/lymphoid or mixed-lineage leukemia protein 2)	0.716761479059788	0.0849063503602333	0.505670612589139	NS	10.4502126053407	9.78674243378213	10.5208242915963	11.0655769381247	10.455839067211	12.1945206198202	11.2895228203809	10.677548178543	11.5034701143407	11.4162654332712
O14686_S678	O14686	KMT2D	Histone-lysine N-methyltransferase 2D (Lysine N-methyltransferase 2D) (EC 2.1.1.364) (ALL1-related protein) (Myeloid/lymphoid or mixed-lineage leukemia protein 2)	1.05167594948522	0.551197628497736	0.967386557047693	NS	5.43810842156301	4.77566853724718	9.10760505451082	5.47108307000662	6.19811627083191	10.3070638460492	5.86068519485505	9.67996134853969	4.12611803982628	7.49345710731755
O14686_S681	O14686	KMT2D	Histone-lysine N-methyltransferase 2D (Lysine N-methyltransferase 2D) (EC 2.1.1.364) (ALL1-related protein) (Myeloid/lymphoid or mixed-lineage leukemia protein 2)	-0.642570513268546	0.678349759099217	0.999512737353195	NS	9.39621803553949	9.13910773703387	9.27235416259645	9.71770460880205	9.38134613599296	9.41992091570469	9.32651186313196	7.61181373455897	9.57151552550374	8.98244050972484
O14686_T1195	O14686	KMT2D	Histone-lysine N-methyltransferase 2D (Lysine N-methyltransferase 2D) (EC 2.1.1.364) (ALL1-related protein) (Myeloid/lymphoid or mixed-lineage leukemia protein 2)	0.438257317478555	0.808740710142904	0.999512737353195	NS	10.55671003063	10.8110426935321	10.3576671293776	9.96382557440641	10.4223113569865	11.4906213908539	11.2534991674717	10.6834535052749	10.9893601822614	11.1042335614655
O14686_T1198	O14686	KMT2D	Histone-lysine N-methyltransferase 2D (Lysine N-methyltransferase 2D) (EC 2.1.1.364) (ALL1-related protein) (Myeloid/lymphoid or mixed-lineage leukemia protein 2)	0.476584390157228	0.786943717956766	0.999512737353195	NS	10.5568764678993	10.8063310258735	10.1206211488281	9.9711774726609	10.3637515288154	11.4905830784112	11.3002080450501	10.5556777181835	10.9895343822477	11.0840008059731
O14686_T1865	O14686	KMT2D	Histone-lysine N-methyltransferase 2D (Lysine N-methyltransferase 2D) (EC 2.1.1.364) (ALL1-related protein) (Myeloid/lymphoid or mixed-lineage leukemia protein 2)	-1.35337379536342	0.117059178289631	0.576409695762672	NS	NA	10.2145336018443	9.47828174425752	NA	9.84640767305092	7.97222844930854	8.76860627567352	NA	9.46926156908168	8.73669876468792
O14686_T2228	O14686	KMT2D	Histone-lysine N-methyltransferase 2D (Lysine N-methyltransferase 2D) (EC 2.1.1.364) (ALL1-related protein) (Myeloid/lymphoid or mixed-lineage leukemia protein 2)	0.258230831169073	0.900583248876664	0.999512737353195	NS	11.455287230141	11.3784881777094	11.4937783220107	11.4176152332473	11.4362922407771	11.9334187713911	11.8668598954955	11.9346992875126	12.0177738813872	11.9381879589466
O14686_T2229	O14686	KMT2D	Histone-lysine N-methyltransferase 2D (Lysine N-methyltransferase 2D) (EC 2.1.1.364) (ALL1-related protein) (Myeloid/lymphoid or mixed-lineage leukemia protein 2)	0.255435534980812	0.892563661610299	0.999512737353195	NS	11.4495615841154	11.3785369317564	11.4562204295306	11.3528686022229	11.4092968869063	11.8688922017023	11.8669813859197	11.8800636709791	12.0176519769491	11.9083973088876
O14686_T4682	O14686	KMT2D	Histone-lysine N-methyltransferase 2D (Lysine N-methyltransferase 2D) (EC 2.1.1.364) (ALL1-related protein) (Myeloid/lymphoid or mixed-lineage leukemia protein 2)	0.0150968604334866	0.991825550815637	0.999512737353195	NS	11.6716199620017	11.8628442038904	12.0012833395598	12.5749934796049	12.0276852462642	12.5318839328465	12.6376517713467	12.4591377496155	11.5171145209838	12.2864469936981
O14686_T4688	O14686	KMT2D	Histone-lysine N-methyltransferase 2D (Lysine N-methyltransferase 2D) (EC 2.1.1.364) (ALL1-related protein) (Myeloid/lymphoid or mixed-lineage leukemia protein 2)	-0.151762844242599	0.878153631798763	0.999512737353195	NS	8.71788362579753	10.1999947232464	10.0713972017204	10.147683424319	9.78423974377082	9.87848116454342	10.7813657379693	9.75571699343116	9.0890032501707	9.87614178652865
O14686_T680	O14686	KMT2D	Histone-lysine N-methyltransferase 2D (Lysine N-methyltransferase 2D) (EC 2.1.1.364) (ALL1-related protein) (Myeloid/lymphoid or mixed-lineage leukemia protein 2)	0.0986909968582431	0.917576515564279	0.999512737353195	NS	NA	1.2991303020088	2.21009024430814	NA	1.75461027315847	3.06740219307053	NA	1.12653012096375	NA	2.09696615701714
O14745_S162	O14745	NHERF1	Na(+)/H(+) exchange regulatory cofactor NHE-RF1 (NHERF-1) (Ezrin-radixin-moesin-binding phosphoprotein 50) (EBP50) (Regulatory cofactor of Na(+)/H(+) exchanger) (Sodium-hydrogen exchanger regulatory factor 1) (Solute carrier family 9 isoform A3 regulatory factor 1)	-1.38127295761646	0.454962686998621	0.908110143835115	NS	NA	NA	8.29580117682621	NA	8.29580117682621	7.1675032786559	7.96610495827548	4.92911047959049	8.00008610683805	7.01570120583998
O14745_S269	O14745	NHERF1	Na(+)/H(+) exchange regulatory cofactor NHE-RF1 (NHERF-1) (Ezrin-radixin-moesin-binding phosphoprotein 50) (EBP50) (Regulatory cofactor of Na(+)/H(+) exchanger) (Sodium-hydrogen exchanger regulatory factor 1) (Solute carrier family 9 isoform A3 regulatory factor 1)	0.627283205733161	0.135268787195865	0.607412595625332	NS	11.6988453482253	12.0183954689176	11.3421338939736	10.6641882406291	11.4308907379364	NA	11.9917098143619	12.1811991137113	12.3051318628262	12.1593469302998
O14745_S280	O14745	NHERF1	Na(+)/H(+) exchange regulatory cofactor NHE-RF1 (NHERF-1) (Ezrin-radixin-moesin-binding phosphoprotein 50) (EBP50) (Regulatory cofactor of Na(+)/H(+) exchanger) (Sodium-hydrogen exchanger regulatory factor 1) (Solute carrier family 9 isoform A3 regulatory factor 1)	-1.29174594032683	0.443108000610357	0.900189555901024	NS	11.6780651437385	11.1972707468996	11.1989328524512	11.7424552869435	11.4541810075082	9.98613442212663	10.4323427966062	10.1965632263159	10.4393917701977	10.2636080538116
O14745_S288	O14745	NHERF1	Na(+)/H(+) exchange regulatory cofactor NHE-RF1 (NHERF-1) (Ezrin-radixin-moesin-binding phosphoprotein 50) (EBP50) (Regulatory cofactor of Na(+)/H(+) exchanger) (Sodium-hydrogen exchanger regulatory factor 1) (Solute carrier family 9 isoform A3 regulatory factor 1)	-0.974503265171731	0.617226440777162	0.990703191554941	NS	12.5341509241313	12.3855659684985	12.3289404858063	12.573725776109	12.4555957886363	9.2817434871283	12.0330883557348	12.172631015542	12.841599181974	11.5822655100948
O14745_S290	O14745	NHERF1	Na(+)/H(+) exchange regulatory cofactor NHE-RF1 (NHERF-1) (Ezrin-radixin-moesin-binding phosphoprotein 50) (EBP50) (Regulatory cofactor of Na(+)/H(+) exchanger) (Sodium-hydrogen exchanger regulatory factor 1) (Solute carrier family 9 isoform A3 regulatory factor 1)	-0.917877708817938	0.637073955111182	0.997966425214686	NS	12.5360568113328	12.2195992266615	12.3390669594951	12.5219871289905	12.40417753162	9.28973248930117	12.038109897663	12.1804153524225	12.8416334983424	11.5874728094323
O14745_S291	O14745	NHERF1	Na(+)/H(+) exchange regulatory cofactor NHE-RF1 (NHERF-1) (Ezrin-radixin-moesin-binding phosphoprotein 50) (EBP50) (Regulatory cofactor of Na(+)/H(+) exchanger) (Sodium-hydrogen exchanger regulatory factor 1) (Solute carrier family 9 isoform A3 regulatory factor 1)	-0.974503265171732	0.616667696583407	0.990703191554941	NS	12.5341509241313	12.3855659684985	12.3289404858063	12.573725776109	12.4555957886363	9.2817434871283	12.0330883557348	12.172631015542	12.841599181974	11.5822655100948
O14757_S296	O14757	CHEK1	Serine/threonine-protein kinase Chk1 (EC 2.7.11.1) (CHK1 checkpoint homolog) (Cell cycle checkpoint kinase) (Checkpoint kinase-1)	0.0865202281182849	0.912040233719099	0.999512737353195	NS	6.60087968396228	6.77739075948754	6.49233751301926	NA	6.62353598548969	NA	7.69760118863033	5.78850462297886	NA	6.74305290580459
O14757_S315	O14757	CHEK1	Serine/threonine-protein kinase Chk1 (EC 2.7.11.1) (CHK1 checkpoint homolog) (Cell cycle checkpoint kinase) (Checkpoint kinase-1)	0.709240873843666	0.661671001098191	0.999512737353195	NS	4.33071361819125	8.2704542831287	4.71537402376811	4.5555384009892	5.46802008151931	3.72009133090297	7.47477822561749	4.65558067720765	8.99058035651026	6.2102576475596
O14757_S317	O14757	CHEK1	Serine/threonine-protein kinase Chk1 (EC 2.7.11.1) (CHK1 checkpoint homolog) (Cell cycle checkpoint kinase) (Checkpoint kinase-1)	1.63573055537519	0.596158518318353	0.983559123546788	NS	NA	8.10698784290591	7.08811777601955	1.23279381919987	5.47596647937511	NA	6.97655841622302	NA	7.3128290376708	7.14469372694691
O14828_S32	O14828	SCAMP3	Secretory carrier-associated membrane protein 3 (Secretory carrier membrane protein 3)	1.27009761429688	0.18442977101244	0.680923871104635	NS	NA	8.76708352995571	6.14029124448303	7.19185129688142	7.36640869044005	NA	8.22323838130694	8.91583958570284	8.79191750769985	8.64366515823654
O14828_S76	O14828	SCAMP3	Secretory carrier-associated membrane protein 3 (Secretory carrier membrane protein 3)	0.241709544474011	0.89971588285424	0.999512737353195	NS	12.2814835056667	12.335209555575	12.4825648074518	12.1297506714562	12.3072521350374	12.4418729911682	12.6679925058959	12.3754985857071	12.739118049273	12.556120533011
O14841_T149	O14841	OPLAH	5-oxoprolinase (EC 3.5.2.9) (5-oxo-L-prolinase) (5-OPase) (Pyroglutamase)	-0.330189174411842	0.759803090301754	0.999512737353195	NS	NA	8.40699099783215	7.44527507480946	NA	7.92613303632081	NA	NA	NA	7.72404574026302	7.72404574026302
O14841_T151	O14841	OPLAH	5-oxoprolinase (EC 3.5.2.9) (5-oxo-L-prolinase) (5-OPase) (Pyroglutamase)	-0.331179894368523	0.759792894765238	0.999512737353195	NS	NA	8.40946988656057	7.44491069239985	NA	7.92719028948021	NA	NA	NA	7.72411227346574	7.72411227346574
O14867_S445	O14867	BACH1	Transcription regulator protein BACH1 (BTB and CNC homolog 1) (HA2303)	-0.837409570762526	0.174041213581353	0.670223091909159	NS	12.2713699593805	12.3673696156415	12.1237808028786	12.0654361406182	12.2069891296297	NA	10.4942309565942	12.1423802577807	12.420441991655	11.68568440201
O14874_S31	O14874	BCKDK	[3-methyl-2-oxobutanoate dehydrogenase [lipoamide]] kinase, mitochondrial (EC 2.7.11.4) (Branched-chain alpha-ketoacid dehydrogenase kinase) (BCKD-kinase) (BCKDHKIN)	-0.217920912248071	0.918891988968586	0.999512737353195	NS	14.6567476191758	15.3050843558382	15.3884368705933	14.8139034034161	15.0410430622559	15.251754420173	14.7953190918846	14.7509101962765	14.6050214405072	14.8507512872103
O14874_S33	O14874	BCKDK	[3-methyl-2-oxobutanoate dehydrogenase [lipoamide]] kinase, mitochondrial (EC 2.7.11.4) (Branched-chain alpha-ketoacid dehydrogenase kinase) (BCKD-kinase) (BCKDHKIN)	-0.210717066780134	0.921570641056544	0.999512737353195	NS	14.6565580594688	15.3071983908445	15.3845143542075	14.8050038418139	15.0383186615837	15.2517924988368	14.7953190918846	14.7693047831039	14.604506554199	14.8552307320061
O14874_T32	O14874	BCKDK	[3-methyl-2-oxobutanoate dehydrogenase [lipoamide]] kinase, mitochondrial (EC 2.7.11.4) (Branched-chain alpha-ketoacid dehydrogenase kinase) (BCKD-kinase) (BCKDHKIN)	-0.21535126817039	0.919851031612367	0.999512737353195	NS	14.6565580594688	15.3071983908445	15.3845143542075	14.8050038418139	15.0383186615837	15.2517924988368	14.7767822863236	14.7693047831039	14.604506554199	14.8505965306158
O14874_T35	O14874	BCKDK	[3-methyl-2-oxobutanoate dehydrogenase [lipoamide]] kinase, mitochondrial (EC 2.7.11.4) (Branched-chain alpha-ketoacid dehydrogenase kinase) (BCKD-kinase) (BCKDHKIN)	-0.267507178875254	0.554116641966483	0.968186658435166	NS	13.5892102807193	14.2355679375869	14.3085890324124	13.7214596037281	13.9637067136117	14.0029052607275	13.6998895024294	13.6585944686854	13.5339254559136	13.723828671939
O14874_T37	O14874	BCKDK	[3-methyl-2-oxobutanoate dehydrogenase [lipoamide]] kinase, mitochondrial (EC 2.7.11.4) (Branched-chain alpha-ketoacid dehydrogenase kinase) (BCKD-kinase) (BCKDHKIN)	-0.26025160445873	0.892111932669468	0.999512737353195	NS	14.6980627500581	15.3050477571294	15.3819342308082	14.8077173846536	15.0481905306623	15.0915165220629	14.7891335476248	14.7769395442015	14.6046826397354	14.8155680634062
O14920_S672	O14920	IKBKB	Inhibitor of nuclear factor kappa-B kinase subunit beta (I-kappa-B-kinase beta) (IKK-B) (IKK-beta) (IkBKB) (EC 2.7.11.10) (I-kappa-B kinase 2) (IKK-2) (IKK2) (Nuclear factor NF-kappa-B inhibitor kinase beta) (NFKBIKB) (Serine/threonine protein kinase IKBKB) (EC 2.7.11.1)	-2.4131186355594	0.199971235211782	0.696174433909808	NS	NA	9.77825423965168	8.79421045753425	4.63726984935718	7.73657818218104	4.32455137694619	4.11172300137999	4.74551969149042	7.59487350787798	5.19416689442364
O14920_S679	O14920	IKBKB	Inhibitor of nuclear factor kappa-B kinase subunit beta (I-kappa-B-kinase beta) (IKK-B) (IKK-beta) (IkBKB) (EC 2.7.11.10) (I-kappa-B kinase 2) (IKK-2) (IKK2) (Nuclear factor NF-kappa-B inhibitor kinase beta) (NFKBIKB) (Serine/threonine protein kinase IKBKB) (EC 2.7.11.1)	-0.195579695261829	0.933523460713066	0.999512737353195	NS	NA	8.16430914521643	6.01186692098218	NA	7.0880880330993	NA	NA	NA	6.76321568563948	6.76321568563948
O14929_S361	O14929	HAT1	Histone acetyltransferase type B catalytic subunit (EC 2.3.1.48) (Histone acetyltransferase 1)	0.0177145691598593	0.933869567238697	0.999512737353195	NS	11.2555358741722	11.4501325658406	11.3506145736545	10.9361115123455	11.2480986315032	10.8517124952632	11.439959818661	11.292647552511	10.7851488729358	11.0923671848428
O14967_S579	O14967	CLGN	Calmegin	-0.195280746408591	0.920483043283202	0.999512737353195	NS	NA	9.79980528667847	8.00410788359416	NA	8.90195658513631	NA	NA	NA	8.43456533014164	8.43456533014164
O14974_S445	O14974	PPP1R12A	Protein phosphatase 1 regulatory subunit 12A (Myosin phosphatase-targeting subunit 1) (Myosin phosphatase target subunit 1) (Protein phosphatase myosin-binding subunit)	0.0421205800343772	0.885530370214364	0.999512737353195	NS	9.63734784340098	10.6009817440989	10.1010203815177	9.55997892460084	9.9748322234046	10.1021112951242	10.2651438980195	9.89199945497176	10.4166979150177	10.1689881407833
O14974_S910	O14974	PPP1R12A	Protein phosphatase 1 regulatory subunit 12A (Myosin phosphatase-targeting subunit 1) (Myosin phosphatase target subunit 1) (Protein phosphatase myosin-binding subunit)	-0.548882359781497	0.845994399708962	0.999512737353195	NS	NA	9.82580026045877	NA	NA	9.82580026045877	12.6737003239643	7.29923252453553	8.39660291335176	9.34627719023471	9.42895323802158
O14974_T443	O14974	PPP1R12A	Protein phosphatase 1 regulatory subunit 12A (Myosin phosphatase-targeting subunit 1) (Myosin phosphatase target subunit 1) (Protein phosphatase myosin-binding subunit)	0.141718576627706	0.681242568057909	0.999512737353195	NS	9.54988421676132	10.799552317107	10.5661616930614	9.97884602308477	10.2236110625036	10.1025598806645	10.6706439168561	10.7110597299639	10.5851963784181	10.5173649764757
O14974_Y446	O14974	PPP1R12A	Protein phosphatase 1 regulatory subunit 12A (Myosin phosphatase-targeting subunit 1) (Myosin phosphatase target subunit 1) (Protein phosphatase myosin-binding subunit)	0.0920935745537624	0.794180967482795	0.999512737353195	NS	9.57278595211849	10.8010423231249	10.5385192059074	10.0017830071005	10.2285326220628	9.95350490590905	10.6925280424956	10.6651578110097	10.5794553764292	10.4726615339609
O14979_S241	O14979	HNRNPDL	Heterogeneous nuclear ribonucleoprotein D-like (hnRNP D-like) (hnRNP DL) (AU-rich element RNA-binding factor) (JKT41-binding protein) (Protein laAUF1)	-1.37981523635886	0.11321044557598	0.565076718371536	NS	10.7827317036445	10.4229441187875	10.5821446794403	9.99803498932101	10.4464638727983	7.08315227953532	9.90397108042006	9.97490620914132	10.0515048776892	9.25338361169648
O14980_S384	O14980	XPO1	Exportin-1 (Exp1) (Chromosome region maintenance 1 protein homolog)	-2.03275673978539	0.383555090316034	0.854149079249942	NS	10.1452671067908	11.5210602058032	11.2474494805591	5.39972061012257	9.57837435081892	9.43845617194554	11.0770523670631	4.01323167738993	5.7469367935248	7.56891925248084
O14980_S389	O14980	XPO1	Exportin-1 (Exp1) (Chromosome region maintenance 1 protein homolog)	-0.0193623218451464	0.976399721414894	0.999512737353195	NS	12.5280288025302	12.1807999247276	10.6473395165453	11.3225951848972	11.6696908571751	10.4496155418054	12.4835982565255	12.2671536434244	11.4941532653536	11.6736301767772
O14980_S391	O14980	XPO1	Exportin-1 (Exp1) (Chromosome region maintenance 1 protein homolog)	-0.0839408569411239	0.877158405502802	0.999512737353195	NS	12.5281098357115	11.3545818435701	11.1741291191474	11.6271425451319	11.6709908358903	12.2198244943793	10.4605367321891	12.266947457722	11.4940977972954	11.6103516203964
O14980_S395	O14980	XPO1	Exportin-1 (Exp1) (Chromosome region maintenance 1 protein homolog)	-0.564047705971024	0.286392943853627	0.775143802252243	NS	11.7232221546631	12.0547934172668	11.2941294727495	10.3039174547932	11.3440156248682	10.9757396851241	10.4669251717567	NA	10.9671438241525	10.8032695603444
O14980_S397	O14980	XPO1	Exportin-1 (Exp1) (Chromosome region maintenance 1 protein homolog)	-1.00261433749534	0.685664629343995	0.999512737353195	NS	5.22451370175496	10.7579785729967	9.87135676713338	10.6990744058522	9.13823086193431	2.40211757989146	9.19367870438779	11.0125527580495	10.0273236212164	8.15891816588629
O15015_S930	O15015	ZNF646	Zinc finger protein 646	-3.79748882623005	0.0192302483180295	0.2599939360438	NS	8.25265409269677	9.78149119469105	9.75329206980936	8.53725521076934	9.08117314199163	4.12232789041041	4.90034132681459	8.72666378316153	3.87296806966506	5.4055752675129
O15027_S1069	O15027	SEC16A	Protein transport protein Sec16A (SEC16 homolog A) (p250)	0.51569275806615	0.474791100271591	0.924180676519828	NS	13.6138381476365	13.2767513970265	13.4362491632419	13.5085883577639	13.4588567664172	14.2692069377899	14.1241815896776	14.0698283253892	13.9775695374792	14.110196597584
O15027_S1226	O15027	SEC16A	Protein transport protein Sec16A (SEC16 homolog A) (p250)	-0.784305030963242	0.437700593579825	0.896461817995821	NS	11.8335578182176	11.7033808439149	11.8211579789921	11.7822776296818	11.7850935677016	8.64575700626636	11.5694097157829	12.0535366508911	12.2770390664156	11.136435609839
O15027_S1228	O15027	SEC16A	Protein transport protein Sec16A (SEC16 homolog A) (p250)	-0.0872561793837486	0.859383731257591	0.999512737353195	NS	9.76829601090661	10.2888829683143	10.3776410175252	9.84933509895758	10.0710387739259	8.88253687970413	10.1386071897745	10.4987967236492	10.9577778774433	10.1194296676428
O15027_S1327	O15027	SEC16A	Protein transport protein Sec16A (SEC16 homolog A) (p250)	-1.55489230161184	0.648302096373521	0.999512737353195	NS	5.9564649895239	11.3542713420276	10.7836494210961	4.96880726707784	8.26579825493135	NA	NA	3.59718797533573	10.0959180775046	6.84655302642015
O15027_S1356	O15027	SEC16A	Protein transport protein Sec16A (SEC16 homolog A) (p250)	-0.11419201492422	0.941712546404022	0.999512737353195	NS	10.3075042785936	10.643191166253	10.4270447847968	10.8077403811868	10.5463701527076	9.63113703627126	10.5268069021008	11.2853424497206	10.8280144554432	10.567825210884
O15027_S1359	O15027	SEC16A	Protein transport protein Sec16A (SEC16 homolog A) (p250)	0.00775922996601802	0.996011366861753	0.999512737353195	NS	10.177000939284	10.6431280504608	10.4154800284425	10.8077576494939	10.5108416669203	9.87870945161556	10.7629610688888	11.2776897432905	10.6976316161529	10.6542479699869
O15027_S1362	O15027	SEC16A	Protein transport protein Sec16A (SEC16 homolog A) (p250)	-0.558855363761439	0.737286812136618	0.999512737353195	NS	6.25269633157984	9.80404095147739	9.519221365536	9.78795449022563	8.84097828470471	5.94922613794742	6.25989189112272	10.805850267884	10.6561116792215	8.4177699940439
O15027_S1436	O15027	SEC16A	Protein transport protein Sec16A (SEC16 homolog A) (p250)	0.169513657937139	0.907227708119941	0.999512737353195	NS	8.00666875778085	10.7643062299344	10.3152176986416	9.60399019115266	9.67254571937737	9.84895978312396	10.8173855875742	9.73161282066176	9.51286761030061	9.97770645041514
O15027_S1437	O15027	SEC16A	Protein transport protein Sec16A (SEC16 homolog A) (p250)	-0.00086573177073998	0.999480184599245	0.999670852740762	NS	7.81780686765688	10.5154640009074	10.2687519516012	10.3035669056482	9.72639743145341	9.37076307929263	10.6190802919947	9.81723210987491	9.63763960997096	9.8611787727833
O15027_S1441	O15027	SEC16A	Protein transport protein Sec16A (SEC16 homolog A) (p250)	-0.682865787917725	0.583139716752944	0.980561356291039	NS	9.2729733315239	10.8085760554834	10.3562233019517	10.5754610731728	10.2533084405329	9.93173740381656	9.91146862065679	9.49539982125599	9.48575305713407	9.70608972571585
O15027_S2037	O15027	SEC16A	Protein transport protein Sec16A (SEC16 homolog A) (p250)	1.33337601319134	0.0136786512935122	0.221067894473415	NS	NA	8.36737765990957	8.6374529344702	NA	8.50241529718988	9.5889113921213	10.1649178239784	9.67316524518318	10.4587590726445	9.97143838348185
O15027_S2039	O15027	SEC16A	Protein transport protein Sec16A (SEC16 homolog A) (p250)	1.36891503912622	0.0958349738532891	0.530062389598376	NS	7.06189801025804	8.55850992953572	9.37917678704943	NA	8.33319490894773	9.42131944938035	10.1972188714197	9.24916912735751	10.4833206365407	9.83775702117458
O15027_S342	O15027	SEC16A	Protein transport protein Sec16A (SEC16 homolog A) (p250)	-1.99286631286847	0.0946275923763689	0.527799137106823	NS	12.1934692651792	11.8961870988845	12.7064851543465	12.163067052583	12.2398021427483	8.02124840533054	9.52268067751086	11.6270729557487	12.3593295733317	10.3825829029805
O15027_S568	O15027	SEC16A	Protein transport protein Sec16A (SEC16 homolog A) (p250)	-0.447636402355396	0.531330533135605	0.956076971907061	NS	11.4332997178302	11.0917072548348	10.6597177295132	11.1697301612389	11.0886137158543	8.86823998384047	11.0102661156818	11.7427620398193	11.4852294070566	10.7766243865995
O15027_S581	O15027	SEC16A	Protein transport protein Sec16A (SEC16 homolog A) (p250)	0.167911566986327	0.848374818057599	0.999512737353195	NS	6.54604290216697	8.7208317846246	6.72251320450015	7.91500222543154	7.47609752918082	6.74381293499443	8.99962250082369	6.52026560454707	8.8549236367059	7.77965616926777
O15027_S587	O15027	SEC16A	Protein transport protein Sec16A (SEC16 homolog A) (p250)	1.47864551249616	0.00349841956613942	0.121538828860072	NS	9.26401374116697	9.24889016220503	8.68048872569466	8.12985741790858	8.83081251174381	10.8977060591642	10.3005632479964	10.0918824927635	10.4902685894383	10.4451050973406
O15027_S589	O15027	SEC16A	Protein transport protein Sec16A (SEC16 homolog A) (p250)	3.5468888155149	0.0737675441375311	0.471752231712765	NS	2.14699876375084	9.21959828862382	7.79634913842656	6.42683722348054	6.39744585357044	10.4805390983739	10.5597035185961	9.23628490640451	10.0433994453693	10.079981742186
O15027_S592	O15027	SEC16A	Protein transport protein Sec16A (SEC16 homolog A) (p250)	2.59099491379907	0.126764488019788	0.592615280267279	NS	10.4629066381622	10.0371518660687	9.31716937741056	4.18442688321854	8.50041369121499	11.3728317564765	11.0850320196243	11.001752720807	11.4486062155511	11.2270556781147
O15027_S595	O15027	SEC16A	Protein transport protein Sec16A (SEC16 homolog A) (p250)	4.10903933449969	0.0371269953908664	0.355891264922373	NS	8.85353897613506	9.41347150667725	5.54412792366873	2.28733211164217	6.5246176295308	11.8183050507626	11.07305879015	9.84093656212332	10.3449157454886	10.7693040371311
O15027_S606	O15027	SEC16A	Protein transport protein Sec16A (SEC16 homolog A) (p250)	4.00640614377233	0.103088966856769	0.545059238153569	NS	9.57283080064622	9.26126770522091	5.71514872660426	2.421174408195	6.7426054101666	11.8182048091712	11.0730601665055	10.1689306895812	10.4784388429003	10.8846586270396
O15027_S609	O15027	SEC16A	Protein transport protein Sec16A (SEC16 homolog A) (p250)	1.0420429096969	0.0113999908109887	0.203023137323206	NS	10.9582926304986	10.5613461973825	10.4272463040528	10.2571838402677	10.5510172430504	11.891562186713	11.9935483551822	11.3446039737674	11.6851143877293	11.7287072258479
O15027_S610	O15027	SEC16A	Protein transport protein Sec16A (SEC16 homolog A) (p250)	3.32975253441542	0.0414131375804607	0.371469431304442	NS	9.86245314706399	5.97318577353854	9.07689587759049	5.71353039045302	7.65651629716151	11.5628650776128	11.3757130676789	10.6464261275983	10.9026593458202	11.1219159046776
O15027_T1325	O15027	SEC16A	Protein transport protein Sec16A (SEC16 homolog A) (p250)	0.426276670298065	0.907640370972759	0.999512737353195	NS	5.37060239626838	10.540856389159	9.88188553450935	NA	8.5977814399789	NA	NA	NA	9.15970518337759	9.15970518337759
O15027_T1427	O15027	SEC16A	Protein transport protein Sec16A (SEC16 homolog A) (p250)	-0.230237088811924	0.861314924546291	0.999512737353195	NS	9.38951770761357	10.0653979352686	10.1546597001645	10.1344355284743	9.93600271788023	9.53666032123436	10.6273409303595	9.69084155078097	9.5108080063009	9.84141270216893
O15027_T1440	O15027	SEC16A	Protein transport protein Sec16A (SEC16 homolog A) (p250)	0.316973962233703	0.830362702188057	0.999512737353195	NS	7.87789888596505	10.0924829981979	10.0210702489238	10.1344614487203	9.53147839545176	9.42223225212462	10.6421754441568	9.88307143629688	9.98891859056609	9.98409943078609
O15027_T575	O15027	SEC16A	Protein transport protein Sec16A (SEC16 homolog A) (p250)	-0.408421252875337	0.572346459530022	0.977290154814983	NS	11.4331839581802	11.1325577667004	10.6598108090434	11.181879682208	11.101858054033	8.88049774315989	11.1193788320694	11.7930013297807	11.5234575920232	10.8290838742583
O15027_T578	O15027	SEC16A	Protein transport protein Sec16A (SEC16 homolog A) (p250)	-0.45415536089028	0.527905502908452	0.955124744582506	NS	11.5051484064722	11.1512246696989	10.7325204597455	11.1973326873641	11.1465565558202	8.89593260099855	11.1098466234277	11.772862961403	11.533550886293	10.8280482680305
O15027_T579	O15027	SEC16A	Protein transport protein Sec16A (SEC16 homolog A) (p250)	-0.175687083129838	0.774307856150304	0.999512737353195	NS	11.433269399668	11.0916477941025	10.6596717240517	10.8439896046914	11.0071446306284	9.33270093217366	11.1626182755297	11.7929472495922	11.5801520251012	10.9671046205992
O15027_T593	O15027	SEC16A	Protein transport protein Sec16A (SEC16 homolog A) (p250)	1.47611599480856	0.0068195979170168	0.166422382870703	NS	10.3730024075121	9.92162610884873	9.35588889677404	8.80379288618246	9.61357757482934	11.4056780257509	11.112097810091	10.8966809182802	11.486905816832	11.2253406427385
O15027_T600	O15027	SEC16A	Protein transport protein Sec16A (SEC16 homolog A) (p250)	2.35058168163249	0.194893172349514	0.690495720871584	NS	7.87255125321478	8.32643704840941	NA	6.63326802663183	7.61075210941867	11.453031183897	10.5596869764944	8.59480537699313	9.78039991922261	10.0969808641518
O15027_T605	O15027	SEC16A	Protein transport protein Sec16A (SEC16 homolog A) (p250)	3.48179549194972	0.20126129720923	0.697004983349524	NS	1.57260625043443	8.92067090603067	8.13005833683829	NA	6.2077784977678	9.7818825644803	10.0989692540617	9.48848826661902	9.93154416611158	9.82522106281814
O15027_Y1390	O15027	SEC16A	Protein transport protein Sec16A (SEC16 homolog A) (p250)	1.2239390960671	0.374773222867913	0.846450665069619	NS	NA	5.91700679398037	4.97220652788929	NA	5.44460666093483	NA	6.80419283010256	NA	NA	6.80419283010256
O15027_Y1421	O15027	SEC16A	Protein transport protein Sec16A (SEC16 homolog A) (p250)	-1.17584623943398	0.446686870765974	0.902632128892954	NS	NA	7.60719555819016	3.22321959575016	3.75725178737611	4.86255564710548	4.18791957895081	3.75451205535515	3.52463780801042	NA	3.82235648077213
O15027_Y1423	O15027	SEC16A	Protein transport protein Sec16A (SEC16 homolog A) (p250)	-0.619496267982869	0.675504229835432	0.999512737353195	NS	9.40679016918666	10.2902699197628	10.1306142685827	10.2932539440197	10.0302320753879	9.26355314443886	10.189769483503	9.29879980552355	9.43340908855734	9.5463828805057
O15042_S485	O15042	U2SURP	U2 snRNP-associated SURP motif-containing protein (140 kDa Ser/Arg-rich domain protein) (U2-associated protein SR140)	0.689652774718936	0.725152168918159	0.999512737353195	NS	4.5112787975449	9.02658331140189	4.64610567191517	3.77209053199084	5.4890145782132	NA	8.51308993629425	6.49656323963948	3.57563559779976	6.19509625791116
O15042_S930	O15042	U2SURP	U2 snRNP-associated SURP motif-containing protein (140 kDa Ser/Arg-rich domain protein) (U2-associated protein SR140)	-0.0216668395201204	0.98689035198128	0.999512737353195	NS	10.551530610428	11.1022258615658	11.3674239657963	8.13033964080479	10.2878800196487	10.3256093367792	10.0473692732196	9.69989830483659	11.0576914255951	10.2826420851076
O15042_S932	O15042	U2SURP	U2 snRNP-associated SURP motif-containing protein (140 kDa Ser/Arg-rich domain protein) (U2-associated protein SR140)	0.0300635339009926	0.970211285128935	0.999512737353195	NS	9.37621911896961	9.91688646512942	10.1770935072407	6.94247707358713	9.10316904123172	8.86442145542274	8.74280644571505	9.27291031739786	9.71850770191129	9.14966148011174
O15042_S934	O15042	U2SURP	U2 snRNP-associated SURP motif-containing protein (140 kDa Ser/Arg-rich domain protein) (U2-associated protein SR140)	-4.37295960557042	0.0253803695976969	0.297697486231662	NS	6.7625071145615	8.58163171904528	7.83484582724757	5.72771637980712	7.22667526016537	2.35828006319578	5.40639073715712	1.06516638606035	2.65074105188264	2.87014455957397
O15042_S936	O15042	U2SURP	U2 snRNP-associated SURP motif-containing protein (140 kDa Ser/Arg-rich domain protein) (U2-associated protein SR140)	-1.9709454992097	0.110324627624249	0.560846582740176	NS	13.1993972263596	14.1128184426153	13.7869733231326	13.3223967007338	13.6053964232103	8.64699128266539	11.3684998344717	12.6049242288544	13.9831039699271	11.6508798289797
O15042_S948	O15042	U2SURP	U2 snRNP-associated SURP motif-containing protein (140 kDa Ser/Arg-rich domain protein) (U2-associated protein SR140)	1.17975527542352	0.143814133166949	0.621696588653601	NS	9.65813000637998	9.66324535775205	7.4597427986472	8.78742437025465	8.89213563325847	8.70099739716411	10.397620044695	10.4699632359943	10.7846985767906	10.088319813661
O15042_T487	O15042	U2SURP	U2 snRNP-associated SURP motif-containing protein (140 kDa Ser/Arg-rich domain protein) (U2-associated protein SR140)	1.14093695364272	0.59825985289532	0.984749981485397	NS	3.35989268270323	9.03792941800024	4.64614314722067	3.77203956625696	5.20400120354528	NA	9.01792401885627	6.49052262707359	3.57565454057119	6.36136706216702
O15042_T931	O15042	U2SURP	U2 snRNP-associated SURP motif-containing protein (140 kDa Ser/Arg-rich domain protein) (U2-associated protein SR140)	-0.375394785777175	0.853793876052696	0.999512737353195	NS	9.05441102462532	9.60510627576309	9.97195858062988	3.34293230286579	7.99360204597102	4.43221072771137	9.06533184521494	7.39268483008624	9.64831725767893	7.63463616517287
O15047_S1125	O15047	SETD1A	Histone-lysine N-methyltransferase SETD1A (EC 2.1.1.364) (Lysine N-methyltransferase 2F) (SET domain-containing protein 1A) (hSET1A) (Set1/Ash2 histone methyltransferase complex subunit SET1)	-3.79934284929773	0.0763251257770519	0.480294073357481	NS	9.67734925633161	9.94501830341095	10.3981317293505	9.98279778270056	10.0008242679484	3.28448559980564	3.28448559980564	9.09053847476815	9.71181955564133	6.34283230750519
O15047_S1128	O15047	SETD1A	Histone-lysine N-methyltransferase SETD1A (EC 2.1.1.364) (Lysine N-methyltransferase 2F) (SET domain-containing protein 1A) (hSET1A) (Set1/Ash2 histone methyltransferase complex subunit SET1)	-1.21581992630558	0.105644370619407	0.549490521284118	NS	9.97777877752092	10.1421950101903	10.5708229491792	8.76232987633879	9.8632816533073	NA	NA	8.70100180257364	8.87662342913882	8.78881261585623
O15047_S1153	O15047	SETD1A	Histone-lysine N-methyltransferase SETD1A (EC 2.1.1.364) (Lysine N-methyltransferase 2F) (SET domain-containing protein 1A) (hSET1A) (Set1/Ash2 histone methyltransferase complex subunit SET1)	-0.444824865982732	0.305489674356306	0.79129662413874	NS	10.6099044875557	10.6166176298892	10.7764569963995	9.90208287182949	10.4762654964185	10.5880064884212	10.6628739284351	9.18237972128004	10.2579059390246	10.1727915192902
O15047_S450	O15047	SETD1A	Histone-lysine N-methyltransferase SETD1A (EC 2.1.1.364) (Lysine N-methyltransferase 2F) (SET domain-containing protein 1A) (hSET1A) (Set1/Ash2 histone methyltransferase complex subunit SET1)	-2.44433635236507	0.12945977641924	0.595915641685553	NS	8.91260941350371	10.081052367432	9.80084913620785	9.9879967326511	9.69562691244867	3.53655112278405	7.3817753585403	9.37590000839318	9.2763393060349	7.39264144893811
O15047_S468	O15047	SETD1A	Histone-lysine N-methyltransferase SETD1A (EC 2.1.1.364) (Lysine N-methyltransferase 2F) (SET domain-containing protein 1A) (hSET1A) (Set1/Ash2 histone methyltransferase complex subunit SET1)	-0.429891826670482	0.782044896883143	0.999512737353195	NS	9.42377856512909	9.43086502932472	9.16600419472017	9.15000462180212	9.29266310274402	9.57178065772679	9.91038058147189	6.63034223895768	9.90398518155585	9.00412216492805
O15047_S470	O15047	SETD1A	Histone-lysine N-methyltransferase SETD1A (EC 2.1.1.364) (Lysine N-methyltransferase 2F) (SET domain-containing protein 1A) (hSET1A) (Set1/Ash2 histone methyltransferase complex subunit SET1)	0.199681558608554	0.900022910927611	0.999512737353195	NS	13.0849482265513	12.8866704210776	12.7690319245937	13.1090707818454	12.962430338517	13.0194393698176	13.4568602958937	13.3999152056228	13.3376362725862	13.3034627859801
O15047_S479	O15047	SETD1A	Histone-lysine N-methyltransferase SETD1A (EC 2.1.1.364) (Lysine N-methyltransferase 2F) (SET domain-containing protein 1A) (hSET1A) (Set1/Ash2 histone methyltransferase complex subunit SET1)	0.202131000019988	0.887003188382079	0.999512737353195	NS	12.7094522185967	12.3649145051728	12.2642427603939	12.6253723521945	12.4909954590895	12.6497980873955	12.9569130571085	12.8926960594558	12.8385021878961	12.834477347964
O15047_T1122	O15047	SETD1A	Histone-lysine N-methyltransferase SETD1A (EC 2.1.1.364) (Lysine N-methyltransferase 2F) (SET domain-containing protein 1A) (hSET1A) (Set1/Ash2 histone methyltransferase complex subunit SET1)	-2.74831126990738	0.0513133705674105	0.407471108560548	NS	11.2826591610452	11.4310847005894	11.8471686729024	10.6888490854856	11.3124404050056	5.41500358847646	9.43696501810935	9.8293932304265	10.1405582587988	8.70548002395277
O15047_T1185	O15047	SETD1A	Histone-lysine N-methyltransferase SETD1A (EC 2.1.1.364) (Lysine N-methyltransferase 2F) (SET domain-containing protein 1A) (hSET1A) (Set1/Ash2 histone methyltransferase complex subunit SET1)	1.44224647252764	0.241105636666814	0.734868080076142	NS	4.59313689482008	NA	8.03237109503875	6.19906115676398	6.2748563822076	NA	8.44641595541786	7.83900789926953	7.28993737608186	7.85845374358975
O15047_T475	O15047	SETD1A	Histone-lysine N-methyltransferase SETD1A (EC 2.1.1.364) (Lysine N-methyltransferase 2F) (SET domain-containing protein 1A) (hSET1A) (Set1/Ash2 histone methyltransferase complex subunit SET1)	0.0468596388593956	0.971759800600219	0.999512737353195	NS	11.4199328305591	11.6329897116757	11.2151293447369	11.4460636279617	11.4285288787333	11.1558884876159	11.7427381985657	11.49059597029	12.0777349693174	11.6167394064473
O15047_T476	O15047	SETD1A	Histone-lysine N-methyltransferase SETD1A (EC 2.1.1.364) (Lysine N-methyltransferase 2F) (SET domain-containing protein 1A) (hSET1A) (Set1/Ash2 histone methyltransferase complex subunit SET1)	0.0785195534200209	0.767538664760011	0.999512737353195	NS	12.9334769234541	12.4478811346124	12.3605029556815	12.8293397972622	12.6428002027526	12.4388127498201	12.8725415466532	13.0279697473833	13.1113585362517	12.8626706450271
O15084_S1011	O15084	ANKRD28	Serine/threonine-protein phosphatase 6 regulatory ankyrin repeat subunit A (PP6-ARS-A) (Serine/threonine-protein phosphatase 6 regulatory subunit ARS-A) (Ankyrin repeat domain-containing protein 28) (Phosphatase interactor targeting protein hnRNP K) (PITK)	-1.61653529570811	0.382135122970662	0.85275327725367	NS	3.55469626417317	8.96502761519623	8.13269750508409	NA	6.8841404614845	4.04035604684507	7.19919129601283	4.22133069168872	6.31755268426102	5.44460767970191
O15084_T1009	O15084	ANKRD28	Serine/threonine-protein phosphatase 6 regulatory ankyrin repeat subunit A (PP6-ARS-A) (Serine/threonine-protein phosphatase 6 regulatory subunit ARS-A) (Ankyrin repeat domain-containing protein 28) (Phosphatase interactor targeting protein hnRNP K) (PITK)	-0.856624782852618	0.439862607964171	0.897747086332731	NS	NA	8.91018860445081	7.23094639426583	NA	8.07056749935832	NA	NA	7.08380700441277	7.69808345644968	7.39094523043122
O15085_S1295	O15085	ARHGEF11	Rho guanine nucleotide exchange factor 11 (PDZ-RhoGEF)	-0.694004850277326	0.443387932267804	0.900189555901024	NS	8.92188087360542	10.092547729678	10.1135652048596	8.63205116773222	9.4400112439688	NA	8.34534670571088	7.80313311678181	10.5175498651852	8.88867656255928
O15085_S1413	O15085	ARHGEF11	Rho guanine nucleotide exchange factor 11 (PDZ-RhoGEF)	-0.509378556388301	0.321049507630476	0.804707556588708	NS	11.541095919259	11.3416929163446	10.1899450790411	11.1102174504724	11.0457378412793	9.6134959229636	11.0499405761669	10.912118669491	11.1405626464136	10.6790294537588
O15085_T1292	O15085	ARHGEF11	Rho guanine nucleotide exchange factor 11 (PDZ-RhoGEF)	-0.609196379683894	0.616034723760174	0.990703191554941	NS	8.5875078145633	10.643052015743	9.36875624906158	8.48423669312473	9.27088819312315	NA	7.82208872869274	7.46861380304847	11.12238341518	8.80436198230707
O15127_S319	O15127	SCAMP2	Secretory carrier-associated membrane protein 2 (Secretory carrier membrane protein 2)	0.660549660930927	0.753291584928107	0.999512737353195	NS	11.3216734570187	11.4955506421009	11.9189778470274	11.2904774036097	11.5066698374392	12.6421743436281	12.3246455807434	11.8937949445866	12.1323568853715	12.2482429385824
O15127_S320	O15127	SCAMP2	Secretory carrier-associated membrane protein 2 (Secretory carrier membrane protein 2)	0.315634907545588	0.34160138557063	0.816431020540794	NS	10.730360363782	11.0878071512073	11.2253950483383	10.5575896357751	10.9002880497757	10.751121011691	11.6773826597147	11.462335521195	NA	11.2969463975336
O15143_S310	O15143	ARPC1B	Actin-related protein 2/3 complex subunit 1B (Arp2/3 complex 41 kDa subunit) (p41-ARC)	0.343602361309932	0.794920418891641	0.999512737353195	NS	7.57718888943794	9.50286281797272	7.33660550843868	6.76173075991268	7.7945969939405	NA	6.81617425554535	NA	9.60788573743099	8.21202999648817
O15143_S311	O15143	ARPC1B	Actin-related protein 2/3 complex subunit 1B (Arp2/3 complex 41 kDa subunit) (p41-ARC)	-0.0448210996502882	0.968525044522869	0.999512737353195	NS	7.60910188111899	9.42513178257393	7.25871899213139	7.54305661518375	7.95900231775201	NA	6.73823590709052	NA	9.2377878115884	7.98801185933946
O15143_T315	O15143	ARPC1B	Actin-related protein 2/3 complex subunit 1B (Arp2/3 complex 41 kDa subunit) (p41-ARC)	0.0410481511811492	0.9798790075848	0.999512737353195	NS	7.60896035013024	9.24247977478467	7.22556672458492	7.66212064089117	7.93478187259775	NA	5.8059488346346	NA	10.2933724953987	8.04966066501664
O15164_S1042	O15164	TRIM24	Transcription intermediary factor 1-alpha (TIF1-alpha) (EC 2.3.2.27) (E3 ubiquitin-protein ligase TRIM24) (RING finger protein 82) (RING-type E3 ubiquitin transferase TIF1-alpha) (Tripartite motif-containing protein 24)	-0.413411975312344	0.336094020041694	0.812978194412942	NS	9.80772780887619	10.4290838737735	10.31211066315	9.69288110016383	10.0604508614909	8.88906186315692	9.9234562890105	9.14055340491084	10.3859490977942	9.58475516371813
O15164_S802	O15164	TRIM24	Transcription intermediary factor 1-alpha (TIF1-alpha) (EC 2.3.2.27) (E3 ubiquitin-protein ligase TRIM24) (RING finger protein 82) (RING-type E3 ubiquitin transferase TIF1-alpha) (Tripartite motif-containing protein 24)	0.802280197811396	0.00552469017013486	0.1475843204187	NS	11.437172832298	11.7972369272988	11.2292023852059	11.4712408970745	11.4837132604693	11.7736000098121	12.4469827674195	12.4403077703668	12.2339483956828	12.2237097358203
O15164_S808	O15164	TRIM24	Transcription intermediary factor 1-alpha (TIF1-alpha) (EC 2.3.2.27) (E3 ubiquitin-protein ligase TRIM24) (RING finger protein 82) (RING-type E3 ubiquitin transferase TIF1-alpha) (Tripartite motif-containing protein 24)	0.819424266780524	0.693970068344971	0.999512737353195	NS	12.0739986853623	11.9642185025776	11.1771012489667	12.0195658040696	11.8087210602441	12.3665061710223	12.6385982162673	12.7042145544467	12.5541274765204	12.5658616045642
O15164_S811	O15164	TRIM24	Transcription intermediary factor 1-alpha (TIF1-alpha) (EC 2.3.2.27) (E3 ubiquitin-protein ligase TRIM24) (RING finger protein 82) (RING-type E3 ubiquitin transferase TIF1-alpha) (Tripartite motif-containing protein 24)	0.463015558404688	0.832509857208164	0.999512737353195	NS	12.4879085603997	12.4605301642247	12.2587602216783	12.445631372105	12.4132075796019	12.4671357319185	12.9396483416787	13.0185304125778	12.83044317601	12.8139394155462
O15164_T818	O15164	TRIM24	Transcription intermediary factor 1-alpha (TIF1-alpha) (EC 2.3.2.27) (E3 ubiquitin-protein ligase TRIM24) (RING finger protein 82) (RING-type E3 ubiquitin transferase TIF1-alpha) (Tripartite motif-containing protein 24)	0.516033388628452	0.790752999063903	0.999512737353195	NS	12.4911286885505	12.4342921190987	12.2612370783949	12.3579176589622	12.3861438862516	12.7430923069589	12.9247004071909	13.0051533070125	12.6866281885163	12.8398935524196
O15173_S104	O15173	PGRMC2	Membrane-associated progesterone receptor component 2 (Progesterone membrane-binding protein) (Steroid receptor protein DG6)	-0.0811150174302785	0.974088280351418	0.999512737353195	NS	13.9660912957566	14.3099558244104	13.8748977780272	13.8380051900058	13.99723752205	12.4414360930151	14.2652762448033	14.5194350821955	14.4136738139878	13.9099553085004
O15173_T211	O15173	PGRMC2	Membrane-associated progesterone receptor component 2 (Progesterone membrane-binding protein) (Steroid receptor protein DG6)	0.116809330975527	0.924326418131887	0.999512737353195	NS	10.9449246370244	12.4656644516788	12.2260829894967	10.358846179728	11.498879564482	NA	NA	NA	11.6095216993382	11.6095216993382
O15173_Y210	O15173	PGRMC2	Membrane-associated progesterone receptor component 2 (Progesterone membrane-binding protein) (Steroid receptor protein DG6)	-2.07287817553139	0.298262717774742	0.786190464876591	NS	11.2618294769072	12.1803127217764	11.9747846785704	9.3018594909699	11.179696592056	NA	NA	6.76756477190875	11.4337376689018	9.10065122040528
O15234_S125	O15234	CASC3	Protein CASC3 (Cancer susceptibility candidate gene 3 protein) (Metastatic lymph node gene 51 protein) (MLN 51) (Protein barentsz) (Btz)	-0.623594336399204	0.665864513744247	0.999512737353195	NS	NA	7.95567414933332	7.91131225702177	6.07296721638736	7.31331787424748	NA	NA	NA	6.79984225291691	6.79984225291691
O15234_S140	O15234	CASC3	Protein CASC3 (Cancer susceptibility candidate gene 3 protein) (Metastatic lymph node gene 51 protein) (MLN 51) (Protein barentsz) (Btz)	0.75394609769578	0.632122101456743	0.996724333615031	NS	10.4908646179029	10.3920467561942	9.65503081973764	10.1508421660065	10.1721960899603	NA	11.1872235520417	10.6675429479295	11.2540162082029	11.0362609027247
O15234_S148	O15234	CASC3	Protein CASC3 (Cancer susceptibility candidate gene 3 protein) (Metastatic lymph node gene 51 protein) (MLN 51) (Protein barentsz) (Btz)	0.116774487904656	0.947158000987027	0.999512737353195	NS	10.506820291967	10.7834648588646	10.6964397809735	10.3568919785072	10.5859042275781	NA	10.898368323806	10.3872566055351	11.152767362313	10.8127974305514
O15234_S154	O15234	CASC3	Protein CASC3 (Cancer susceptibility candidate gene 3 protein) (Metastatic lymph node gene 51 protein) (MLN 51) (Protein barentsz) (Btz)	-1.83246831802471	0.390889356374764	0.859695261097844	NS	10.2585928167587	10.5457232165967	10.397456626291	10.3191125955564	10.3802213138007	3.945033442479	9.91713605190779	9.96715246588489	10.8021648831068	8.65787171084461
O15234_S265	O15234	CASC3	Protein CASC3 (Cancer susceptibility candidate gene 3 protein) (Metastatic lymph node gene 51 protein) (MLN 51) (Protein barentsz) (Btz)	-0.0277327227258337	0.931650602336486	0.999512737353195	NS	13.4787607913047	13.8398924383895	13.7935053938834	13.5844634368934	13.6741555151177	13.8777869344299	13.9173566200526	13.4801758305265	13.7508466448331	13.7565415074605
O15234_S358	O15234	CASC3	Protein CASC3 (Cancer susceptibility candidate gene 3 protein) (Metastatic lymph node gene 51 protein) (MLN 51) (Protein barentsz) (Btz)	-0.69654856656504	0.315515196819969	0.800046340786739	NS	7.83863085864917	9.83897412232458	9.67785983577486	8.38577676749034	8.93531039605974	NA	7.99596488013938	8.21753987319052	8.8331368803601	8.34888054456333
O15234_S373	O15234	CASC3	Protein CASC3 (Cancer susceptibility candidate gene 3 protein) (Metastatic lymph node gene 51 protein) (MLN 51) (Protein barentsz) (Btz)	-1.04384705459269	0.0608691024532745	0.433273292439212	NS	9.58152252150088	9.39645471569229	9.50716513660717	8.92745835301296	9.35315018170333	NA	NA	7.85694169974881	8.98190198460974	8.41942184217927
O15234_T127	O15234	CASC3	Protein CASC3 (Cancer susceptibility candidate gene 3 protein) (Metastatic lymph node gene 51 protein) (MLN 51) (Protein barentsz) (Btz)	-0.623594336399204	0.665864513744247	0.999512737353195	NS	NA	7.95567414933332	7.91131225702177	6.07296721638736	7.31331787424748	NA	NA	NA	6.79984225291691	6.79984225291691
O15234_T141	O15234	CASC3	Protein CASC3 (Cancer susceptibility candidate gene 3 protein) (Metastatic lymph node gene 51 protein) (MLN 51) (Protein barentsz) (Btz)	0.75394609769578	0.632122101456743	0.996724333615031	NS	10.4908646179029	10.3920467561942	9.65503081973764	10.1508421660065	10.1721960899603	NA	11.1872235520417	10.6675429479295	11.2540162082029	11.0362609027247
O15234_T143	O15234	CASC3	Protein CASC3 (Cancer susceptibility candidate gene 3 protein) (Metastatic lymph node gene 51 protein) (MLN 51) (Protein barentsz) (Btz)	-0.311079806828493	0.853374557614525	0.999512737353195	NS	10.4910536886938	10.3826679994653	9.55962701161495	10.1504913240907	10.1459600059662	6.96326890684851	11.0820524196339	10.5098963219113	11.2247780084316	9.94499891420633
O15234_T155	O15234	CASC3	Protein CASC3 (Cancer susceptibility candidate gene 3 protein) (Metastatic lymph node gene 51 protein) (MLN 51) (Protein barentsz) (Btz)	0.241514355553551	0.898641513245679	0.999512737353195	NS	10.5671882182515	10.9104901760471	9.58622822598825	10.5227506542356	10.3966643186306	NA	10.7381998819933	10.3773502524947	11.1293420332704	10.7482973892528
O15357_S132	O15357	INPPL1	Phosphatidylinositol 3,4,5-trisphosphate 5-phosphatase 2 (EC 3.1.3.86) (Inositol polyphosphate phosphatase-like protein 1) (INPPL-1) (Protein 51C) (SH2 domain-containing inositol 5'-phosphatase 2) (SH2 domain-containing inositol phosphatase 2) (SHIP-2)	-3.97631145378003	0.139760155380971	0.616266133863368	NS	14.2137269922446	15.5202615825615	15.4560565894248	14.0310389208096	14.8052710212601	3.65420121576622	11.8973360416877	13.3459084221048	15.0340789148974	10.9828811486141
O15400_S129	O15400	STX7	Syntaxin-7	2.95121766718281	0.195644474490386	0.690495720871584	NS	6.61140024570114	9.80931179065401	7.03814316661613	1.08834243861843	6.13679941039743	6.86387298843457	10.4020067523661	8.25705079230545	10.470059763173	8.99824757406978
O15400_S131	O15400	STX7	Syntaxin-7	1.2454265568983	0.281212236651736	0.771248910189136	NS	6.61153572471041	9.76976064471877	7.03792157255204	NA	7.80640598066041	7.53886545996783	10.0102466096851	9.23246438958605	9.06667567695403	8.96206303404825
O15409_S591	O15409	FOXP2	Forkhead box protein P2 (CAG repeat protein 44) (Trinucleotide repeat-containing gene 10 protein)	-1.01125438704676	0.00230353931753092	0.10607846748429	NS	11.1460482195233	11.3750592694976	10.8009040312507	10.7508180640142	11.0182073960714	10.2549480565758	10.6985687876296	10.6755295126972	10.6293766344076	10.5646057478275
O15409_T589	O15409	FOXP2	Forkhead box protein P2 (CAG repeat protein 44) (Trinucleotide repeat-containing gene 10 protein)	-1.23007500473452	0.580986728201465	0.980561356291039	NS	11.2640367212659	11.3246661123953	10.9604866210254	10.9763029140878	11.1313730921936	NA	10.0046704475126	10.6329402931417	10.7392417381314	10.4589508262619
O15409_T593	O15409	FOXP2	Forkhead box protein P2 (CAG repeat protein 44) (Trinucleotide repeat-containing gene 10 protein)	-1.10294714020615	0.497981314011691	0.939133369090588	NS	10.5386930373403	10.7773219970314	10.3249958755771	9.97484842748599	10.4039648343587	9.88191879965209	9.32100243300783	10.0914738637456	10.1402866354161	9.85867043295541
O15479_S115	O15479	MAGEB2	Melanoma-associated antigen B2 (Cancer/testis antigen 3.2) (CT3.2) (DSS-AHC critical interval MAGE superfamily 6) (DAM6) (MAGE XP-2 antigen) (MAGE-B2 antigen)	-1.41910789079129	0.478712297060259	0.926773534115253	NS	3.40814943052476	9.25264608022235	9.08653836850547	7.09676905338538	7.21102573315949	4.32515335715864	7.8744715591	8.27789183532218	3.04845393008187	5.88149267041567
O15479_S117	O15479	MAGEB2	Melanoma-associated antigen B2 (Cancer/testis antigen 3.2) (CT3.2) (DSS-AHC critical interval MAGE superfamily 6) (DAM6) (MAGE XP-2 antigen) (MAGE-B2 antigen)	-0.877918220528427	0.516447430124582	0.951646368290585	NS	NA	8.54739463295387	8.05291808274304	6.67077659110226	7.75702976893305	NA	6.9686863764521	NA	NA	6.9686863764521
O15553_S242	O15553	MEFV	Pyrin (Marenostrin)	-6.39301807411592	0.0229762836315483	0.285736697908272	NS	6.38753469453365	11.8454874451016	11.3672303303378	10.1581553106563	9.93960194515735	2.66673659093297	2.66673659093297	9.50706203979626	2.66673659093297	4.37681795314879
O43149_S1463	O43149	ZZEF1	Zinc finger ZZ-type and EF-hand domain-containing protein 1	0.492753627395778	0.82050362713599	0.999512737353195	NS	NA	9.45562088325984	10.0473355079162	10.8564221427663	10.1197928446474	10.8003095156811	11.610989454965	10.8589097028832	10.349041370739	10.9048125110671
O43149_S1473	O43149	ZZEF1	Zinc finger ZZ-type and EF-hand domain-containing protein 1	3.60824928360786	0.0612387872755513	0.433994908406129	NS	NA	3.241965865477	5.02366314665953	5.42821627573931	4.56461509595862	5.40363137000094	11.2274035349221	9.60511525078656	7.62437151865173	8.46513041859033
O43149_S1509	O43149	ZZEF1	Zinc finger ZZ-type and EF-hand domain-containing protein 1	0.0810403803011496	0.934947937010452	0.999512737353195	NS	7.00006811064077	7.90389665419281	8.62056921047294	NA	7.84151132510217	NA	9.11116215168252	NA	7.31847333717184	8.21481774442718
O43149_S1518	O43149	ZZEF1	Zinc finger ZZ-type and EF-hand domain-containing protein 1	-2.37153806139459	0.264673918060045	0.756427198693548	NS	8.93479678855969	9.53063225244791	10.2419325900186	7.97798845282694	9.17133752096329	1.62436440882771	9.78689739414775	7.9301954680495	9.02680472334526	7.09206549859255
O43149_S1520	O43149	ZZEF1	Zinc finger ZZ-type and EF-hand domain-containing protein 1	-1.12569153502547	0.404184403199621	0.867977046702044	NS	7.91362867468066	9.00987798026508	9.41193975205545	8.24924630162447	8.64617317715642	4.29944750374882	9.55949752181079	8.34957183179589	9.0424738672637	7.8127476811548
O43149_S2443	O43149	ZZEF1	Zinc finger ZZ-type and EF-hand domain-containing protein 1	0.414213216924136	0.740475642517001	0.999512737353195	NS	NA	8.12286112416047	7.43929594039208	NA	7.78107853227628	7.46037480552572	NA	NA	9.51474077092282	8.48755778822427
O43149_S2444	O43149	ZZEF1	Zinc finger ZZ-type and EF-hand domain-containing protein 1	-0.414537212730103	0.0758456241514769	0.478096757967443	NS	NA	7.52018818932356	NA	7.41065280833576	7.46542049882966	NA	NA	7.34314932512342	NA	7.34314932512342
O43149_T1477	O43149	ZZEF1	Zinc finger ZZ-type and EF-hand domain-containing protein 1	0.492753627395778	0.82050362713599	0.999512737353195	NS	NA	9.45562088325984	10.0473355079162	10.8564221427663	10.1197928446474	10.8003095156811	11.610989454965	10.8589097028832	10.349041370739	10.9048125110671
O43149_T1521	O43149	ZZEF1	Zinc finger ZZ-type and EF-hand domain-containing protein 1	-0.703393686917424	0.102655290701582	0.543969248657491	NS	9.48597119159276	9.47238734782042	10.0677939557515	8.74002620215875	9.44154467433085	8.91357674903866	8.71987403043563	8.84049036316078	9.64772696311408	9.03041702643729
O43164_S308	O43164	PJA2	E3 ubiquitin-protein ligase Praja-2 (Praja2) (EC 2.3.2.27) (RING finger protein 131) (RING-type E3 ubiquitin transferase Praja-2)	-0.167844377405684	0.930444818224316	0.999512737353195	NS	9.15829698067788	8.91507688277001	9.19848788682553	9.84697888897345	9.27971015981172	7.90450648989961	9.95155425144113	10.1999074638596	10.497812545068	9.63844518756708
O43164_S309	O43164	PJA2	E3 ubiquitin-protein ligase Praja-2 (Praja2) (EC 2.3.2.27) (RING finger protein 131) (RING-type E3 ubiquitin transferase Praja-2)	-0.167799414040385	0.930463656316751	0.999512737353195	NS	9.15839765937047	8.91503649230275	9.19826148282172	9.84699240842804	9.27967201073075	7.90450498735431	9.95159966441534	10.1998848652601	10.4978184903758	9.63845200185141
O43242_S47	O43242	PSMD3	26S proteasome non-ATPase regulatory subunit 3 (26S proteasome regulatory subunit RPN3) (26S proteasome regulatory subunit S3) (Proteasome subunit p58)	0.294290935221738	0.410182488797984	0.873061595358614	NS	8.58350011311983	9.32190144285143	9.34296238409536	8.9152458379346	9.0409024445003	NA	NA	8.87306761539388	9.41273136519536	9.14289949029462
O43290_S448	O43290	SART1	U4/U6.U5 tri-snRNP-associated protein 1 (SNU66 homolog) (hSnu66) (Squamous cell carcinoma antigen recognized by T-cells 1) (SART-1) (hSART-1) (U4/U6.U5 tri-snRNP-associated 110 kDa protein) (allergen Hom s 1)	-0.551610153404849	0.486324735067878	0.931948565776912	NS	13.0254541244015	13.2703553247978	13.0924406628369	12.2254256603836	12.903418943105	NA	10.8671183699614	12.5409399582362	13.6675282740558	12.3585288674178
O43314_S1006	O43314	PPIP5K2	Inositol hexakisphosphate and diphosphoinositol-pentakisphosphate kinase 2 (EC 2.7.4.24) (Diphosphoinositol pentakisphosphate kinase 2) (Histidine acid phosphatase domain-containing protein 1) (InsP6 and PP-IP5 kinase 2) (VIP1 homolog 2) (hsVIP2)	-0.0261017494544856	0.950968421383901	0.999512737353195	NS	9.7142045397352	10.1203857777937	9.59615821395893	8.92541731119528	9.58904146067078	8.51438032715607	9.70919592060987	9.50577588638946	9.98432654857067	9.42841967068152
O43314_S492	O43314	PPIP5K2	Inositol hexakisphosphate and diphosphoinositol-pentakisphosphate kinase 2 (EC 2.7.4.24) (Diphosphoinositol pentakisphosphate kinase 2) (Histidine acid phosphatase domain-containing protein 1) (InsP6 and PP-IP5 kinase 2) (VIP1 homolog 2) (hsVIP2)	0.370825261014605	0.530618632025238	0.956076971907061	NS	7.99741736188897	8.38003553312377	8.97474928430056	NA	8.4507340597711	NA	NA	9.18790591020975	8.18617265029212	8.68703928025093
O43314_S493	O43314	PPIP5K2	Inositol hexakisphosphate and diphosphoinositol-pentakisphosphate kinase 2 (EC 2.7.4.24) (Diphosphoinositol pentakisphosphate kinase 2) (Histidine acid phosphatase domain-containing protein 1) (InsP6 and PP-IP5 kinase 2) (VIP1 homolog 2) (hsVIP2)	0.416384413286692	0.428281882624427	0.888898995936113	NS	9.2893155107858	8.27879046221499	9.22717496768629	NA	8.93176031356236	NA	NA	9.44064150556449	8.98660786706406	9.21362468631428
O43314_S644	O43314	PPIP5K2	Inositol hexakisphosphate and diphosphoinositol-pentakisphosphate kinase 2 (EC 2.7.4.24) (Diphosphoinositol pentakisphosphate kinase 2) (Histidine acid phosphatase domain-containing protein 1) (InsP6 and PP-IP5 kinase 2) (VIP1 homolog 2) (hsVIP2)	-0.597890710868381	0.414255250025308	0.877070301266145	NS	11.0580189391249	10.6784531782498	10.9838400508933	10.4116058740626	10.7829795105827	10.8024007377764	9.82295454917274	8.28170042737999	11.2952193223889	10.0505687591795
O43314_S646	O43314	PPIP5K2	Inositol hexakisphosphate and diphosphoinositol-pentakisphosphate kinase 2 (EC 2.7.4.24) (Diphosphoinositol pentakisphosphate kinase 2) (Histidine acid phosphatase domain-containing protein 1) (InsP6 and PP-IP5 kinase 2) (VIP1 homolog 2) (hsVIP2)	-0.59788563401829	0.414261708220679	0.877070301266145	NS	11.0585756557672	10.6785668367968	10.9831511445115	10.4116080800713	10.7829754292867	10.8023938559963	9.82293835021224	8.28170049468493	11.2952463180409	10.0505697547336
O43314_S648	O43314	PPIP5K2	Inositol hexakisphosphate and diphosphoinositol-pentakisphosphate kinase 2 (EC 2.7.4.24) (Diphosphoinositol pentakisphosphate kinase 2) (Histidine acid phosphatase domain-containing protein 1) (InsP6 and PP-IP5 kinase 2) (VIP1 homolog 2) (hsVIP2)	-0.804677775783118	0.186503193466812	0.683080115117985	NS	10.963808679773	10.6947523329564	10.3462067853323	10.4116058740626	10.6040934180311	10.802502473231	9.82294773663175	8.28159515403319	9.75253704295671	9.66489560171316
O43314_T491	O43314	PPIP5K2	Inositol hexakisphosphate and diphosphoinositol-pentakisphosphate kinase 2 (EC 2.7.4.24) (Diphosphoinositol pentakisphosphate kinase 2) (Histidine acid phosphatase domain-containing protein 1) (InsP6 and PP-IP5 kinase 2) (VIP1 homolog 2) (hsVIP2)	-0.345993097495662	0.86681341689167	0.999512737353195	NS	7.03503124501024	7.79618488364175	4.51471178242889	NA	6.44864263702696	NA	NA	7.84319530318152	4.09306369481153	5.96812949899652
O43318_S439	O43318	MAP3K7	Mitogen-activated protein kinase kinase kinase 7 (EC 2.7.11.25) (Transforming growth factor-beta-activated kinase 1) (TGF-beta-activated kinase 1)	-0.415551618393869	0.427967396451013	0.888898995936113	NS	12.6518824121788	12.6553603925539	12.7291318326513	12.6234192906544	12.6649484820096	11.1217427322735	12.8473223757603	12.6460371909364	13.4278146831875	12.5107292455394
O43318_S458	O43318	MAP3K7	Mitogen-activated protein kinase kinase kinase 7 (EC 2.7.11.25) (Transforming growth factor-beta-activated kinase 1) (TGF-beta-activated kinase 1)	-1.51706809411389	0.428284892598607	0.888898995936113	NS	6.15195731412957	10.3519662766957	9.12023884676293	6.14103244422226	7.94129872045261	4.87265886636308	5.62116988009354	NA	9.56286027833061	6.68556300826241
O43318_S459	O43318	MAP3K7	Mitogen-activated protein kinase kinase kinase 7 (EC 2.7.11.25) (Transforming growth factor-beta-activated kinase 1) (TGF-beta-activated kinase 1)	-1.49256180507535	0.342062519459691	0.816521515848541	NS	6.15191187841928	10.4230645109532	9.11998652721126	6.14103307115397	7.95899899693443	5.71048214092193	5.62114818911853	6.01631038401438	9.56313758107621	6.72776957378276
O43318_T444	O43318	MAP3K7	Mitogen-activated protein kinase kinase kinase 7 (EC 2.7.11.25) (Transforming growth factor-beta-activated kinase 1) (TGF-beta-activated kinase 1)	0.127246761260182	0.873261247849176	0.999512737353195	NS	12.9094565313825	12.7367226820003	12.8569966508051	10.8269462043645	12.3325305171381	10.8723334387128	13.2061679025014	13.2378931723514	13.5680441277222	12.721109660322
O43318_T446	O43318	MAP3K7	Mitogen-activated protein kinase kinase kinase 7 (EC 2.7.11.25) (Transforming growth factor-beta-activated kinase 1) (TGF-beta-activated kinase 1)	-0.947029053604545	0.257614133688002	0.74916111232345	NS	12.7877143825672	12.7446509380748	12.8711505173234	12.7125551949098	12.7790177582188	10.1818749437093	13.1441736691101	11.5876138479775	13.4596218853548	12.0933210865379
O43379_S1144	O43379	WDR62	WD repeat-containing protein 62	-0.20545899430701	0.862357919838421	0.999512737353195	NS	NA	11.0526010894857	9.05424549343351	NA	10.0534232914596	11.021993514414	9.52337814888208	8.9626902435623	NA	9.83602063561947
O43379_S1226	O43379	WDR62	WD repeat-containing protein 62	-0.648897538528237	0.283536102454771	0.773194010481426	NS	10.0517897795275	11.2400021347933	10.9163931766616	10.9736385955242	10.7954559216267	NA	10.7117468305427	10.620441817715	9.07165551643819	10.1346147215653
O43379_S1228	O43379	WDR62	WD repeat-containing protein 62	-0.648897538528237	0.283536102454771	0.773194010481426	NS	10.0517897795275	11.2400021347933	10.9163931766616	10.9736385955242	10.7954559216267	NA	10.7117468305427	10.620441817715	9.07165551643819	10.1346147215653
O43379_S1232	O43379	WDR62	WD repeat-containing protein 62	-0.648897538528237	0.283536102454771	0.773194010481426	NS	10.0517897795275	11.2400021347933	10.9163931766616	10.9736385955242	10.7954559216267	NA	10.7117468305427	10.620441817715	9.07165551643819	10.1346147215653
O43379_S1342	O43379	WDR62	WD repeat-containing protein 62	1.61367160237008	0.00162855205899262	0.0861723267368883	NS	7.89135153973358	8.9900512043561	8.33332151582874	7.77126080955032	8.24649626736718	9.52752537868579	10.0934859396879	9.94835341174499	9.82353210269786	9.84822420820413
O43379_S1356	O43379	WDR62	WD repeat-containing protein 62	1.51042247716274	0.00330553848117934	0.118886805387379	NS	7.49302268083357	7.87746104719389	7.52430292881517	6.49073463076475	7.34638032190185	8.48077769584439	8.89210903033593	9.03415903066965	8.97239079327585	8.84485913753145
O43379_S1405	O43379	WDR62	WD repeat-containing protein 62	1.04621024821162	0.478609356957211	0.926737259442481	NS	NA	8.64493210215456	6.8773285186076	4.25415438588615	6.59213833554944	NA	7.46970153700499	8.40205731808626	7.00745591159252	7.62640492222792
O43379_S49	O43379	WDR62	WD repeat-containing protein 62	0.496101776515058	0.245963959625903	0.739639163836799	NS	9.81292812446729	10.4341125220053	10.8079437807082	9.69197964382557	10.1867410177516	11.033486496575	10.9351124840207	9.83396756554428	10.881029984794	10.6708991327335
O43379_T1239	O43379	WDR62	WD repeat-containing protein 62	-0.490395358507101	0.355024442852831	0.827298394301161	NS	9.00967955212982	10.5333350782509	10.1714004341035	9.86179445300045	9.89405237937119	NA	9.9177424036577	9.51276643961866	8.74463123471651	9.39171335933096
O43379_T50	O43379	WDR62	WD repeat-containing protein 62	0.457268641389592	0.250799743618744	0.742514801877528	NS	9.85232657341687	10.2071365169922	10.4900014978061	9.37487042350549	9.98108375293016	10.5484385623395	10.8145855221705	9.64501214237572	10.6975987042607	10.4264087327866
O43395_S131	O43395	PRPF3	U4/U6 small nuclear ribonucleoprotein Prp3 (Pre-mRNA-splicing factor 3) (hPrp3) (U4/U6 snRNP 90 kDa protein)	-0.583139443790466	0.510610029204136	0.94832500530218	NS	7.15168760684534	9.57118127482194	7.90978030660795	NA	8.21088306275841	NA	6.97997456942137	8.25144851548578	7.87998305614997	7.70380204701904
O43395_S133	O43395	PRPF3	U4/U6 small nuclear ribonucleoprotein Prp3 (Pre-mRNA-splicing factor 3) (hPrp3) (U4/U6 snRNP 90 kDa protein)	-0.661823145988853	0.575288201900099	0.978763634273069	NS	NA	8.90639626395488	7.03068334456606	NA	7.96853980426047	NA	7.72229139038788	NA	7.04325878225755	7.38277508632271
O43395_S174	O43395	PRPF3	U4/U6 small nuclear ribonucleoprotein Prp3 (Pre-mRNA-splicing factor 3) (hPrp3) (U4/U6 snRNP 90 kDa protein)	0.361052818396854	0.838773736488496	0.999512737353195	NS	10.9491018066841	11.2846628844245	11.7240794799158	10.9774007226888	11.2338112234283	11.7536873776003	11.5829510994058	11.433273946567	11.913777455932	11.6709224698763
O43395_S619	O43395	PRPF3	U4/U6 small nuclear ribonucleoprotein Prp3 (Pre-mRNA-splicing factor 3) (hPrp3) (U4/U6 snRNP 90 kDa protein)	-0.812505919597794	0.709515516760598	0.999512737353195	NS	11.7033782173423	12.2227782708883	11.8916321010446	11.5756494493137	11.8483595096472	NA	9.61587275253624	11.4769667831394	12.2428965186259	11.1119120181005
O43396_S9	O43396	TXNL1	Thioredoxin-like protein 1 (32 kDa thioredoxin-related protein)	0.35446681645586	0.638041886650682	0.997966425214686	NS	11.3712233106224	11.2924259125263	10.7899779452137	9.16441697283574	10.6545110352995	NA	10.0173331780771	11.0649360973733	11.4678995520814	10.850056275844
O43399_S166	O43399	TPD52L2	Tumor protein D54 (hD54) (Tumor protein D52-like 2)	2.74376569430773	0.0419851179973852	0.372051697809357	NS	9.56799966158151	10.3418708711957	9.50286451228889	6.51942718364718	8.98304055717831	NA	12.0813837015031	11.4347181141301	11.9217269759961	11.8126095972098
O43399_S96	O43399	TPD52L2	Tumor protein D54 (hD54) (Tumor protein D52-like 2)	-1.54275139179064	0.0917515085559862	0.519147810671403	NS	8.4687423879153	9.20715790426011	7.88613173947558	8.82216272566601	8.59604868932925	NA	5.95379353372292	6.8236488895118	8.63985950655232	7.13910064326235
O43432_S1156	O43432	EIF4G3	Eukaryotic translation initiation factor 4 gamma 3 (eIF-4-gamma 3) (eIF-4G 3) (eIF4G 3) (eIF-4-gamma II) (eIF4GII)	0.277374202881837	0.88508185247865	0.999512737353195	NS	10.7109013285423	10.9192563864253	10.0119659121023	9.83910877324326	10.3703081000783	7.13000461410443	11.8497900160945	11.4405954219568	12.0942531100695	10.6286607905563
O43432_S1157	O43432	EIF4G3	Eukaryotic translation initiation factor 4 gamma 3 (eIF-4-gamma 3) (eIF-4G 3) (eIF4G 3) (eIF-4-gamma II) (eIF4GII)	0.277374202881837	0.88508185247865	0.999512737353195	NS	10.7109013285423	10.9192563864253	10.0119659121023	9.83910877324326	10.3703081000783	7.13000461410443	11.8497900160945	11.4405954219568	12.0942531100695	10.6286607905563
O43432_S230	O43432	EIF4G3	Eukaryotic translation initiation factor 4 gamma 3 (eIF-4-gamma 3) (eIF-4G 3) (eIF4G 3) (eIF-4-gamma II) (eIF4GII)	1.13842920754493	0.348015394963278	0.821830375544503	NS	12.7150190118856	9.08378477628504	12.0314107752685	12.7175285458161	11.6369357773138	12.4830097785705	12.7051116716535	12.7441993335181	13.0930531060776	12.7563434724549
O43432_S232	O43432	EIF4G3	Eukaryotic translation initiation factor 4 gamma 3 (eIF-4-gamma 3) (eIF-4G 3) (eIF4G 3) (eIF-4-gamma II) (eIF4GII)	0.12573325365484	0.733239694072292	0.999512737353195	NS	13.7954794888093	13.7147558656347	13.7399883292877	13.8349180443555	13.7712854320218	13.6172086124556	13.8192664614901	13.8855372486652	14.1899763704804	13.8779971732728
O43432_S495	O43432	EIF4G3	Eukaryotic translation initiation factor 4 gamma 3 (eIF-4-gamma 3) (eIF-4G 3) (eIF4G 3) (eIF-4-gamma II) (eIF4GII)	0.126317333934116	0.603283644497661	0.985822992306546	NS	10.714348596538	10.6891452183325	10.3220068411879	11.3461773326584	10.7679194971792	10.9210912547928	10.9041250294828	10.656781278127	11.0188637124355	10.8752153187095
O43432_T168	O43432	EIF4G3	Eukaryotic translation initiation factor 4 gamma 3 (eIF-4-gamma 3) (eIF-4G 3) (eIF4G 3) (eIF-4-gamma II) (eIF4GII)	-0.768875362416077	0.0873283812278003	0.511242640315516	NS	10.9236459392498	11.3913354319806	11.2787717532019	11.6112068097312	11.3012399835408	10.3481061863114	9.99223483184983	10.1805350321055	11.532496384617	10.513343108721
O43447_T159	O43447	PPIH	Peptidyl-prolyl cis-trans isomerase H (PPIase H) (EC 5.2.1.8) (Rotamase H) (Small nuclear ribonucleoprotein particle-specific cyclophilin H) (CypH) (U-snRNP-associated cyclophilin SnuCyp-20) (USA-CYP)	-0.0779335400509531	0.894341179522262	0.999512737353195	NS	14.5590095088753	14.7430587073112	14.137434570131	14.5931275593331	14.5081575864126	NA	13.1757325501897	14.8329453351823	15.2727591082337	14.4271456645352
O43491_S38	O43491	EPB41L2	Band 4.1-like protein 2 (Erythrocyte membrane protein band 4.1-like 2) (Generally expressed protein 4.1) (4.1G)	-0.04887401439134	0.958531945576384	0.999512737353195	NS	10.1643013282917	9.99895130562452	7.88698573394986	8.11618895322246	9.04160683027215	NA	8.51385996178908	8.4808858118148	10.4240646838585	9.13960348582079
O43491_S39	O43491	EPB41L2	Band 4.1-like protein 2 (Erythrocyte membrane protein band 4.1-like 2) (Generally expressed protein 4.1) (4.1G)	0.177456531461422	0.91868150426437	0.999512737353195	NS	7.90967746171696	8.41281168571061	5.44397862506384	NA	7.25548925749714	NA	5.36619288058692	7.34760884245526	10.0256476536534	7.57981645889854
O43491_S47	O43491	EPB41L2	Band 4.1-like protein 2 (Erythrocyte membrane protein band 4.1-like 2) (Generally expressed protein 4.1) (4.1G)	-0.04887401439134	0.958531945576384	0.999512737353195	NS	10.1643013282917	9.99895130562452	7.88698573394986	8.11618895322246	9.04160683027215	NA	8.51385996178908	8.4808858118148	10.4240646838585	9.13960348582079
O43491_S499	O43491	EPB41L2	Band 4.1-like protein 2 (Erythrocyte membrane protein band 4.1-like 2) (Generally expressed protein 4.1) (4.1G)	-1.67675153724426	0.0260395897587517	0.300096046999813	NS	11.5711337972983	12.1628569276861	11.5627279601641	11.673048442662	11.7424417819526	8.9133256086374	11.018022325875	9.68051233486497	11.238383389216	10.2125609146484
O43491_S58	O43491	EPB41L2	Band 4.1-like protein 2 (Erythrocyte membrane protein band 4.1-like 2) (Generally expressed protein 4.1) (4.1G)	-1.02553139924454	0.354739013403918	0.827298394301161	NS	8.21009726531018	10.0196270114058	9.56029136795749	7.44047281180377	8.8076221141193	7.48091926294926	7.69251224076684	7.44047281180377	9.10194122373911	7.92896138481474
O43491_S715	O43491	EPB41L2	Band 4.1-like protein 2 (Erythrocyte membrane protein band 4.1-like 2) (Generally expressed protein 4.1) (4.1G)	-1.08186068427542	0.0456245998468143	0.386257710070775	NS	10.5080659758066	11.4154521421526	11.0533118885752	10.3131338241921	10.8224909576816	NA	9.92260839527886	NA	9.85239349141351	9.88750094334618
O43491_S718	O43491	EPB41L2	Band 4.1-like protein 2 (Erythrocyte membrane protein band 4.1-like 2) (Generally expressed protein 4.1) (4.1G)	-2.51479613899591	0.192576880977526	0.688431337113052	NS	9.2509845861833	10.2758810702938	10.0196580941272	9.38780493683045	9.73358217185868	4.81258582937976	NA	NA	9.91872757622574	7.36565670280275
O43491_S87	O43491	EPB41L2	Band 4.1-like protein 2 (Erythrocyte membrane protein band 4.1-like 2) (Generally expressed protein 4.1) (4.1G)	0.636710494705282	0.722995157158208	0.999512737353195	NS	10.3470710073713	10.8184537756295	10.6055704140088	9.84571815373061	10.4042033376851	10.8241846297073	11.8326705271411	10.9495866851512	11.1446961673217	11.1877845023303
O43491_T89	O43491	EPB41L2	Band 4.1-like protein 2 (Erythrocyte membrane protein band 4.1-like 2) (Generally expressed protein 4.1) (4.1G)	0.625959980350993	0.733283056116485	0.999512737353195	NS	10.5039937066004	10.8123676630199	10.5002015583861	10.4300122074967	10.5616437838758	10.9941028568322	12.0357004627002	11.0688480547747	11.2392463623598	11.3344744341667
O43491_Y88	O43491	EPB41L2	Band 4.1-like protein 2 (Erythrocyte membrane protein band 4.1-like 2) (Generally expressed protein 4.1) (4.1G)	0.717882165522624	0.787705821944879	0.999512737353195	NS	NA	10.1672234855948	9.50218466286087	NA	9.83470407422782	9.8869550634462	11.5518546394789	10.7870410241662	10.5719769116704	10.6994569096904
O43493_S347	O43493	TGOLN2	Trans-Golgi network integral membrane protein 2 (Trans-Golgi network glycoprotein 46) (TGN38 homolog) (hTGN46) (Trans-Golgi network glycoprotein 48) (hTGN48) (Trans-Golgi network glycoprotein 51) (hTGN51) (Trans-Golgi network protein 2)	-0.863551511352466	0.458232935362055	0.910339168267791	NS	3.58985326306547	4.10131732476104	6.89607143430866	NA	4.86241400737839	4.1787943449547	3.84545672816146	NA	3.39484700293394	3.80636602535003
O43493_S349	O43493	TGOLN2	Trans-Golgi network integral membrane protein 2 (Trans-Golgi network glycoprotein 46) (TGN38 homolog) (hTGN46) (Trans-Golgi network glycoprotein 48) (hTGN48) (Trans-Golgi network glycoprotein 51) (hTGN51) (Trans-Golgi network protein 2)	-1.26017749751062	0.655409431577729	0.999512737353195	NS	4.8313365724185	9.74875075848386	9.64116575537506	4.21031399725117	7.10789177088215	NA	3.46740819198755	NA	7.84302741340374	5.65521780269565
O43493_S351	O43493	TGOLN2	Trans-Golgi network integral membrane protein 2 (Trans-Golgi network glycoprotein 46) (TGN38 homolog) (hTGN46) (Trans-Golgi network glycoprotein 48) (hTGN48) (Trans-Golgi network glycoprotein 51) (hTGN51) (Trans-Golgi network protein 2)	-1.14098479359627	0.328069864113724	0.808299748941937	NS	7.18250839177188	9.34559369665775	9.39201726233104	6.84984555109569	8.19249122546409	NA	NA	6.8000736411377	6.91794628124617	6.85900996119193
O43493_S352	O43493	TGOLN2	Trans-Golgi network integral membrane protein 2 (Trans-Golgi network glycoprotein 46) (TGN38 homolog) (hTGN46) (Trans-Golgi network glycoprotein 48) (hTGN48) (Trans-Golgi network glycoprotein 51) (hTGN51) (Trans-Golgi network protein 2)	-3.44389634792306	0.262254198044242	0.754723959705439	NS	NA	9.2924677984259	9.19918046828609	3.45508220298836	7.31557682323345	NA	NA	3.40038105662895	3.95798695264007	3.67918400463451
O43493_S66	O43493	TGOLN2	Trans-Golgi network integral membrane protein 2 (Trans-Golgi network glycoprotein 46) (TGN38 homolog) (hTGN46) (Trans-Golgi network glycoprotein 48) (hTGN48) (Trans-Golgi network glycoprotein 51) (hTGN51) (Trans-Golgi network protein 2)	0.838007441953639	0.250307644569661	0.742028193054414	NS	6.98035593504729	8.39795936774995	7.32085447212158	8.68556213957025	7.84618297862227	NA	8.62600120396569	8.35738669583433	NA	8.49169394990001
O43493_S68	O43493	TGOLN2	Trans-Golgi network integral membrane protein 2 (Trans-Golgi network glycoprotein 46) (TGN38 homolog) (hTGN46) (Trans-Golgi network glycoprotein 48) (hTGN48) (Trans-Golgi network glycoprotein 51) (hTGN51) (Trans-Golgi network protein 2)	0.835368354811193	0.240499980873257	0.734583529335456	NS	6.98035593504729	8.34790368673145	7.38159532402716	8.68556213957025	7.84885427134404	NA	8.62606561512434	8.35738669583433	NA	8.49172615547934
O43493_S70	O43493	TGOLN2	Trans-Golgi network integral membrane protein 2 (Trans-Golgi network glycoprotein 46) (TGN38 homolog) (hTGN46) (Trans-Golgi network glycoprotein 48) (hTGN48) (Trans-Golgi network glycoprotein 51) (hTGN51) (Trans-Golgi network protein 2)	-0.698920824953606	0.662313318723433	0.999512737353195	NS	12.7736107847673	12.8137212273755	13.0963408335601	13.0032176472555	12.9217226232396	11.7774404608808	11.7727133950192	12.2127309268211	12.3583365277193	12.0303053276101
O43493_S71	O43493	TGOLN2	Trans-Golgi network integral membrane protein 2 (Trans-Golgi network glycoprotein 46) (TGN38 homolog) (hTGN46) (Trans-Golgi network glycoprotein 48) (hTGN48) (Trans-Golgi network glycoprotein 51) (hTGN51) (Trans-Golgi network protein 2)	-0.939153212027028	0.56429241845799	0.973898249304822	NS	12.058769111212	12.1299116179209	12.3439165389346	12.2864760842201	12.2047683380719	10.1305214083607	11.0578717214639	11.481832825557	11.6222486660943	11.073118655369
O43493_T76	O43493	TGOLN2	Trans-Golgi network integral membrane protein 2 (Trans-Golgi network glycoprotein 46) (TGN38 homolog) (hTGN46) (Trans-Golgi network glycoprotein 48) (hTGN48) (Trans-Golgi network glycoprotein 51) (hTGN51) (Trans-Golgi network protein 2)	-2.42875637792769	0.25493886875392	0.746689827949686	NS	6.98028758876368	8.06216191503305	7.44529766648019	8.81873545732543	7.82662065690059	1.94646010808406	8.84280961046916	8.08574140655076	1.94646010808406	5.20536780829701
O43516_S203	O43516	WIPF1	WAS/WASL-interacting protein family member 1 (Protein PRPL-2) (Wiskott-Aldrich syndrome protein-interacting protein) (WASP-interacting protein)	-1.3230825359719	0.00399507591714732	0.129113758490558	NS	12.3429315160847	12.3937663633915	12.4136755116621	12.0209496869821	12.2928307695301	10.4516705475206	11.6215543497337	11.5876527240956	10.9699064675599	11.1576960222274
O43561_S224	O43561	LAT	Linker for activation of T-cells family member 1 (36 kDa phosphotyrosine adapter protein) (pp36) (p36-38)	-1.54077184019385	0.330385250708826	0.809794875169768	NS	10.1293024375058	10.3759052785532	10.2637271983548	10.2392578866296	10.2520482002608	7.69861563336833	9.54880985432674	9.39827408845723	9.57398527784225	9.05492121349864
O43561_Y220	O43561	LAT	Linker for activation of T-cells family member 1 (36 kDa phosphotyrosine adapter protein) (pp36) (p36-38)	-1.54081605923803	0.330884848263874	0.809978191591109	NS	10.157090049625	10.3737003342953	10.2910999755389	10.2370455089246	10.264733967096	7.69602861932577	9.54650028312086	9.42594621181167	9.60177593089998	9.06756276128957
O43566_S203	O43566	RGS14	Regulator of G-protein signaling 14 (RGS14)	-0.870522251397556	0.633992879274856	0.997473115313191	NS	13.8755542828826	13.9957987164373	13.9406935570477	13.8329979909886	13.911261136839	12.53808292737	13.0970541537277	12.9750742065797	13.2739812622723	12.9710481374874
O43566_S218	O43566	RGS14	Regulator of G-protein signaling 14 (RGS14)	0.13997720959988	0.595375138469676	0.983451609782445	NS	10.3870458605233	10.5605556944935	10.8003563142268	11.0650693643263	10.7032568083925	10.6373774210904	11.0549062053984	10.9115229772371	10.4903664764274	10.7735432700383
O43566_S288	O43566	RGS14	Regulator of G-protein signaling 14 (RGS14)	-0.304415432572267	0.397473801637656	0.863009796966669	NS	9.90508061786259	10.5341237610917	10.143569097884	9.50900600437111	10.0229448703023	NA	9.73187355430874	9.29710746152257	9.9175350534968	9.64883868977603
O43566_S291	O43566	RGS14	Regulator of G-protein signaling 14 (RGS14)	-4.14169048667034	0.0885466880794063	0.512648526565989	NS	9.6681872806988	10.7563605967805	11.1116866708089	5.74217309048265	9.31960190969272	NA	4.94094110171753	NA	5.27550024841916	5.10822067506835
O43566_T292	O43566	RGS14	Regulator of G-protein signaling 14 (RGS14)	-2.62300961118435	0.24986618393648	0.742028193054414	NS	9.87061575518904	10.831846647286	11.0369546770639	5.73961598876744	9.36975826707658	NA	4.9409324369925	5.11222668163994	9.97801460518213	6.67705790793819
O43583_S73	O43583	DENR	Density-regulated protein (DRP) (Protein DRP1) (Smooth muscle cell-associated protein 3) (SMAP-3)	-0.691818664916081	0.379181125019416	0.850022074751755	NS	11.6829365467583	12.1450349600399	11.5962457800514	11.216964658955	11.6602954864511	9.08060305061273	11.9395989790145	11.0197761165614	12.1363268823441	11.0440762571332
O43583_T69	O43583	DENR	Density-regulated protein (DRP) (Protein DRP1) (Smooth muscle cell-associated protein 3) (SMAP-3)	-0.324769357434642	0.672299446379414	0.999512737353195	NS	10.8012643615157	10.8504767739699	10.196720791526	10.0819698406755	10.4826079419218	8.1431738474747	10.9439142864349	10.9205696542114	10.92609429222	10.2334380200853
O43598_S169	O43598	DNPH1	2'-deoxynucleoside 5'-phosphate N-hydrolase 1 (EC 3.2.2.-) (c-Myc-responsive protein RCL)	-1.77888813437365	0.272488120909112	0.764077518146671	NS	8.86927729827764	8.67014690651747	6.91062273836868	6.56543174544377	7.75386967215189	NA	NA	NA	6.01537996448976	6.01537996448976
O43719_S385	O43719	HTATSF1	HIV Tat-specific factor 1 (Tat-SF1)	-0.898576116113302	0.629311541562491	0.995784480984625	NS	10.8678115672542	10.9827399921361	11.211438041934	10.813563430793	10.9688882580293	8.75604325731918	9.91913854149259	10.3147957021843	11.0191387312309	10.0022790580567
O43719_S387	O43719	HTATSF1	HIV Tat-specific factor 1 (Tat-SF1)	-0.313333850904597	0.857399995152556	0.999512737353195	NS	11.742949860433	11.8235506200462	11.6745736575132	11.2649542035511	11.6265070853859	10.4663362315472	11.4473499941068	11.1786372234725	11.8882371533616	11.245140150622
O43719_S389	O43719	HTATSF1	HIV Tat-specific factor 1 (Tat-SF1)	-0.449503947303298	0.814061332636752	0.999512737353195	NS	10.9790955719766	11.0669351769402	11.1597126700858	10.7140532162545	10.9799491588143	9.89890326644155	10.1879975427747	10.576984380711	11.1857633206796	10.4624121276517
O43719_S391	O43719	HTATSF1	HIV Tat-specific factor 1 (Tat-SF1)	-1.46504518599833	0.171225301710215	0.665667845504284	NS	8.86981419457101	8.6049276108529	5.73685394415614	5.80791870427328	7.25487861346333	5.37837932475093	5.86850123674507	5.66535998898303	5.9749608239439	5.72180034360573
O43719_S494_S498	O43719	HTATSF1	HIV Tat-specific factor 1 (Tat-SF1)	-0.523682801303319	0.57890147628497	0.979615902882148	NS	11.8192599363367	11.7932660216463	12.5375776277463	11.6659972909244	11.9540252191634	NA	9.32905632894796	12.4214713120079	12.3364003610467	11.3623093340008
O43719_S579	O43719	HTATSF1	HIV Tat-specific factor 1 (Tat-SF1)	-5.14867870933426	0.0871968028750384	0.511015981066386	NS	11.0674586961772	12.7659197651829	12.2586416527414	10.2908754855372	11.5957238999097	1.34072802277394	3.17533689891862	9.30044961204371	11.6995338931282	6.37901210671613
O43719_S642	O43719	HTATSF1	HIV Tat-specific factor 1 (Tat-SF1)	0.59058001933451	0.806435476270222	0.999512737353195	NS	NA	8.65491593347036	6.48165196811235	NA	7.56828395079136	NA	NA	NA	8.0908308862666	8.0908308862666
O43719_S713	O43719	HTATSF1	HIV Tat-specific factor 1 (Tat-SF1)	-1.4416102846735	0.682710206072928	0.999512737353195	NS	NA	11.1311243274401	8.07237498963396	NA	9.60174965853705	NA	NA	NA	8.09210629000429	8.09210629000429
O43741_S182	O43741	PRKAB2	5'-AMP-activated protein kinase subunit beta-2 (AMPK subunit beta-2)	0.388972207811665	0.811773092634307	0.999512737353195	NS	11.3688465142332	11.4631320137863	11.1169981244583	11.2900928895678	11.3097673855114	11.2156633833919	11.6028529968545	11.4363458796246	11.2469970684099	11.3754648320702
O43741_Y189	O43741	PRKAB2	5'-AMP-activated protein kinase subunit beta-2 (AMPK subunit beta-2)	0.338282057489881	0.836143166032698	0.999512737353195	NS	11.3776046226147	11.5979841384748	11.1774613694857	11.372026777512	11.3812692270218	11.1549495836022	11.6424155436241	11.4996267637607	11.2881142020483	11.3962765232588
O43765_S301	O43765	SGTA	Small glutamine-rich tetratricopeptide repeat-containing protein alpha (Alpha-SGT) (Vpu-binding protein) (UBP)	-0.809108810875409	0.0145834735038527	0.227729258263468	NS	9.06348765890639	9.41157093209317	9.16970231978652	9.13070713557246	9.19386701158964	NA	8.85948148233332	8.01570647460781	8.37755223507189	8.41758006400434
O43765_S305	O43765	SGTA	Small glutamine-rich tetratricopeptide repeat-containing protein alpha (Alpha-SGT) (Vpu-binding protein) (UBP)	-0.901614652893029	0.0590918011804599	0.427813297848654	NS	8.77970632158788	9.43808656618214	9.14378080868356	8.36657841259625	8.93203802726246	NA	8.45903674542996	7.47899461241723	8.25170435513144	8.06324523765954
O43765_S307	O43765	SGTA	Small glutamine-rich tetratricopeptide repeat-containing protein alpha (Alpha-SGT) (Vpu-binding protein) (UBP)	-0.901898161103513	0.0591226627319464	0.427813297848654	NS	8.77971615375902	9.43922387641446	9.14378080868356	8.36657841259625	8.93232481286332	NA	8.45904166151553	7.47899952850281	8.25170435513144	8.06324851504993
O43765_S77	O43765	SGTA	Small glutamine-rich tetratricopeptide repeat-containing protein alpha (Alpha-SGT) (Vpu-binding protein) (UBP)	-1.29748364358499	0.206563981417623	0.702382275871088	NS	NA	9.55185035347074	6.74043900371655	6.25652452988431	7.51627129569053	5.67818289774888	6.21065007052674	6.56678102046065	6.55082407284636	6.25160951539566
O43765_T303	O43765	SGTA	Small glutamine-rich tetratricopeptide repeat-containing protein alpha (Alpha-SGT) (Vpu-binding protein) (UBP)	-1.08099041739031	0.006858800795207	0.166837827279092	NS	9.06356062637184	9.73341267736397	9.25901125221704	9.0415414928116	9.27438151219111	NA	8.30912264267019	7.86459861911458	8.50491761248797	8.22621295809092
O43765_T81	O43765	SGTA	Small glutamine-rich tetratricopeptide repeat-containing protein alpha (Alpha-SGT) (Vpu-binding protein) (UBP)	-1.44360707585775	0.284570133581175	0.773888697963054	NS	13.5522946638788	13.8163207242602	14.1044319852394	13.6318542818765	13.7762254138137	8.72913836890175	13.1686694608179	13.62774799349	13.9362049817747	12.3654402012461
O43768_S108	O43768	ENSA	Alpha-endosulfine (ARPP-19e)	2.49345703413972	0.206632020121077	0.702382275871088	NS	9.71057559773584	8.79341049162385	8.82418571999281	5.70361404789307	8.25794646431139	10.3638739489171	10.7487367939539	11.0282176148138	11.6285146121543	10.9423357424598
O43768_S109	O43768	ENSA	Alpha-endosulfine (ARPP-19e)	1.08715768773014	0.611792541192603	0.989203120769126	NS	10.994193865383	10.6756727443512	10.3966854209759	11.0868554354213	10.7883518665328	11.6982635528352	12.2292325090681	12.0782409258907	12.2600302052925	12.0664417982716
O43768_S43	O43768	ENSA	Alpha-endosulfine (ARPP-19e)	2.24331033140957	0.258038561650959	0.749926699110233	NS	2.12519915682191	9.59028275981106	9.69400552030597	6.56339399485583	6.99322035794869	9.98956891748019	9.45769392466407	8.86969144050752	9.39289745081581	9.4274629333669
O43768_S67	O43768	ENSA	Alpha-endosulfine (ARPP-19e)	-0.364800684383959	0.874568863882238	0.999512737353195	NS	NA	8.14712283727546	6.03800647507586	NA	7.09256465617566	NA	6.91869621580034	NA	NA	6.91869621580034
O43768_Y41	O43768	ENSA	Alpha-endosulfine (ARPP-19e)	0.372087296198282	0.492639485524907	0.936117088689076	NS	NA	9.95926873846814	10.2355845119051	8.61787744891056	9.60424356642794	10.7410740240893	10.1959475851888	9.72042478719415	10.0116060300672	10.1672631066349
O43818_S53	O43818	RRP9	U3 small nucleolar RNA-interacting protein 2 (RRP9 homolog) (U3 small nucleolar ribonucleoprotein-associated 55 kDa protein) (U3 snoRNP-associated 55 kDa protein) (U3-55K)	-2.14898716957261	0.0904422659829899	0.516022591710102	NS	11.4118891259027	12.2849076147807	11.95138709538	10.7714960379079	11.6049199684928	NA	7.13848038900827	10.2373392331834	10.7777018810498	9.38450716774718
O43818_S55	O43818	RRP9	U3 small nucleolar RNA-interacting protein 2 (RRP9 homolog) (U3 small nucleolar ribonucleoprotein-associated 55 kDa protein) (U3 snoRNP-associated 55 kDa protein) (U3-55K)	-2.57697993299043	0.0882662872634136	0.512648526565989	NS	11.4751982713816	11.9241086128946	12.0471530634024	11.5216942713274	11.7420385547515	NA	7.1809592318882	8.17739859389023	11.9225411459857	9.09363299058804
O43823_S112	O43823	AKAP8	A-kinase anchor protein 8 (AKAP-8) (A-kinase anchor protein 95 kDa) (AKAP 95)	0.0836154426166812	0.951028437215999	0.999512737353195	NS	7.93889184140512	9.72575833014548	8.16393885201665	6.00918781292212	7.95944420912234	NA	NA	7.14411733960435	9.01853591275955	8.08132662618195
O43823_S685	O43823	AKAP8	A-kinase anchor protein 8 (AKAP-8) (A-kinase anchor protein 95 kDa) (AKAP 95)	-0.685059525076359	0.580575158545042	0.980561356291039	NS	7.25947912789906	9.5220484826858	8.21044640394346	NA	8.33065800484277	NA	NA	6.72347089880524	8.64426000961343	7.68386545420934
O43823_T681	O43823	AKAP8	A-kinase anchor protein 8 (AKAP-8) (A-kinase anchor protein 95 kDa) (AKAP 95)	-0.685055528222831	0.580576091257178	0.980561356291039	NS	7.25947912789906	9.52203649212521	8.21044640394346	NA	8.33065400798925	NA	NA	6.72347089880524	8.64426000961343	7.68386545420934
O43847_S94	O43847	NRDC	Nardilysin (EC 3.4.24.61) (N-arginine dibasic convertase) (NRD convertase) (NRD-C) (Nardilysin convertase)	-0.286675986324389	0.888399620525995	0.999512737353195	NS	14.2288082343187	14.3889719479266	14.2240072392652	14.2156143693435	14.2643504477135	13.9567154586271	14.2430115532101	14.0581816008044	14.3744843179102	14.158098232638
O43847_S96	O43847	NRDC	Nardilysin (EC 3.4.24.61) (N-arginine dibasic convertase) (NRD convertase) (NRD-C) (Nardilysin convertase)	-0.144594924093691	0.518120274720537	0.951646368290585	NS	13.8867938789871	13.8467519864778	13.8598748676109	13.898911093455	13.8730829566327	13.6872628133039	14.0108119877154	13.8532768908007	14.0842955233312	13.9089118037878
O43852_S44	O43852	CALU	Calumenin (Crocalbin) (IEF SSP 9302)	2.78720361346085	0.116782364926768	0.575596376347516	NS	7.38562430365083	8.27904615730669	9.90534059966419	8.20847346951443	8.44462113253404	12.4185580355366	11.1540794967693	10.1548926970327	10.6596559196864	11.0967965372562
O43852_Y47	O43852	CALU	Calumenin (Crocalbin) (IEF SSP 9302)	2.49003485304402	0.0311579599647835	0.329030628018005	NS	7.38501250444768	7.91671402707803	9.45498332510424	8.19417107235633	8.23772023224657	12.1561863500077	10.938735982085	8.4549672828691	10.821017891246	10.592726876552
O60216_S545	O60216	RAD21	Double-strand-break repair protein rad21 homolog (hHR21) (Nuclear matrix protein 1) (NXP-1) (SCC1 homolog) [Cleaved into: 64-kDa C-terminal product (64-kDa carboxy-terminal product) (65-kDa carboxy-terminal product)]	-1.46612848317869	0.365536349028487	0.8362280310554	NS	9.27555693401838	9.19417992344822	9.48822348077396	9.59925927425038	9.38930490312274	3.51977007650341	9.62640102131774	9.26375404981126	9.58377048955785	7.99842390929756
O60244_S977	O60244	MED14	Mediator of RNA polymerase II transcription subunit 14 (Activator-recruited cofactor 150 kDa component) (ARC150) (Cofactor required for Sp1 transcriptional activation subunit 2) (CRSP complex subunit 2) (Mediator complex subunit 14) (RGR1 homolog) (hRGR1) (Thyroid hormone receptor-associated protein complex 170 kDa component) (Trap170) (Transcriptional coactivator CRSP150) (Vitamin D3 receptor-in…	0.875679392979229	0.690437411407275	0.999512737353195	NS	1.80930639502904	10.5921868664897	9.91679825266285	6.82723103445776	7.28638063715983	7.62165189586238	9.6320614144617	8.30937322161602	6.72276272981659	8.07146231543917
O60244_S986	O60244	MED14	Mediator of RNA polymerase II transcription subunit 14 (Activator-recruited cofactor 150 kDa component) (ARC150) (Cofactor required for Sp1 transcriptional activation subunit 2) (CRSP complex subunit 2) (Mediator complex subunit 14) (RGR1 homolog) (hRGR1) (Thyroid hormone receptor-associated protein complex 170 kDa component) (Trap170) (Transcriptional coactivator CRSP150) (Vitamin D3 receptor-in…	-1.95375297951266	0.319264188232016	0.802059268587439	NS	NA	10.3819931579274	9.60083071631108	6.97121379298085	8.98467922240643	6.44356403572768	9.94919255970109	7.67065706780894	3.69790044953781	6.94032852819388
O60244_S995	O60244	MED14	Mediator of RNA polymerase II transcription subunit 14 (Activator-recruited cofactor 150 kDa component) (ARC150) (Cofactor required for Sp1 transcriptional activation subunit 2) (CRSP complex subunit 2) (Mediator complex subunit 14) (RGR1 homolog) (hRGR1) (Thyroid hormone receptor-associated protein complex 170 kDa component) (Trap170) (Transcriptional coactivator CRSP150) (Vitamin D3 receptor-in…	0.148725001395268	0.932159687400307	0.999512737353195	NS	3.71212110482729	10.592162879648	9.91726244519388	6.51979613802012	7.68533564192233	7.62134241968788	8.66244637776294	8.30939472577217	6.38066819124784	7.74346292861771
O60244_S998	O60244	MED14	Mediator of RNA polymerase II transcription subunit 14 (Activator-recruited cofactor 150 kDa component) (ARC150) (Cofactor required for Sp1 transcriptional activation subunit 2) (CRSP complex subunit 2) (Mediator complex subunit 14) (RGR1 homolog) (hRGR1) (Thyroid hormone receptor-associated protein complex 170 kDa component) (Trap170) (Transcriptional coactivator CRSP150) (Vitamin D3 receptor-in…	0.148725001395268	0.932159687400307	0.999512737353195	NS	3.71212110482729	10.592162879648	9.91726244519388	6.51979613802012	7.68533564192233	7.62134241968788	8.66244637776294	8.30939472577217	6.38066819124784	7.74346292861771
O60256_S219	O60256	PRPSAP2	Phosphoribosyl pyrophosphate synthase-associated protein 2 (PRPP synthase-associated protein 2) (41 kDa phosphoribosypyrophosphate synthetase-associated protein) (PAP41)	-1.39972713354614	0.511449246028802	0.948803795078953	NS	NA	9.35057517411636	7.67461077309175	NA	8.51259297360406	NA	NA	7.07933946323813	NA	7.07933946323813
O60256_S227	O60256	PRPSAP2	Phosphoribosyl pyrophosphate synthase-associated protein 2 (PRPP synthase-associated protein 2) (41 kDa phosphoribosypyrophosphate synthetase-associated protein) (PAP41)	-2.49697050743218	0.391526202737619	0.860262453033736	NS	10.3729999821497	12.5518111689265	11.6267582192548	11.270901473084	11.4556177108538	2.215755399549	10.2875116552447	11.640918240771	11.5562980108425	8.92512082660179
O60264_S116	O60264	SMARCA5	SWI/SNF-related matrix-associated actin-dependent regulator of chromatin subfamily A member 5 (SWI/SNF-related matrix-associated actin-dependent regulator of chromatin A5) (EC 3.6.4.-) (Sucrose nonfermenting protein 2 homolog) (hSNF2H)	-0.284672111050399	0.0789283820870934	0.485718536469915	NS	16.9300781085184	16.7791011918567	16.8925263000827	16.8913335979041	16.8732597995905	16.4482749013148	16.5629647958211	16.4660434669076	16.674098295609	16.5378453649131
O60264_S66	O60264	SMARCA5	SWI/SNF-related matrix-associated actin-dependent regulator of chromatin subfamily A member 5 (SWI/SNF-related matrix-associated actin-dependent regulator of chromatin A5) (EC 3.6.4.-) (Sucrose nonfermenting protein 2 homolog) (hSNF2H)	-1.43177511932819	0.101958575625639	0.542977803317747	NS	10.1794738153474	12.6172924733025	11.8290072824637	10.9054690484451	11.3828106548897	NA	10.6619796231212	9.76824567384399	9.27065433883833	9.90029321193452
O60264_T113	O60264	SMARCA5	SWI/SNF-related matrix-associated actin-dependent regulator of chromatin subfamily A member 5 (SWI/SNF-related matrix-associated actin-dependent regulator of chromatin A5) (EC 3.6.4.-) (Sucrose nonfermenting protein 2 homolog) (hSNF2H)	-0.295454596389665	0.186212618088375	0.683080115117985	NS	15.9085840773288	15.7259230595345	15.8830501849646	15.8774176562149	15.8487437445107	15.40548334508	15.5070692135395	15.4316546832908	15.6659800560659	15.5025468244941
O60271_S1238	O60271	SPAG9	C-Jun-amino-terminal kinase-interacting protein 4 (JIP-4) (JNK-interacting protein 4) (Cancer/testis antigen 89) (CT89) (Human lung cancer oncogene 6 protein) (HLC-6) (JNK-associated leucine-zipper protein) (JLP) (Mitogen-activated protein kinase 8-interacting protein 4) (Proliferation-inducing protein 6) (Protein highly expressed in testis) (PHET) (Sperm surface protein) (Sperm-associated antige…	0.439974830199502	0.834700445886658	0.999512737353195	NS	6.35078980629249	5.84319565611278	3.2987916691763	3.07513329426714	4.64197760646218	NA	7.66802428090105	NA	2.73026299575845	5.19914363832975
O60271_S1241	O60271	SPAG9	C-Jun-amino-terminal kinase-interacting protein 4 (JIP-4) (JNK-interacting protein 4) (Cancer/testis antigen 89) (CT89) (Human lung cancer oncogene 6 protein) (HLC-6) (JNK-associated leucine-zipper protein) (JLP) (Mitogen-activated protein kinase 8-interacting protein 4) (Proliferation-inducing protein 6) (Protein highly expressed in testis) (PHET) (Sperm surface protein) (Sperm-associated antige…	0.439933681537348	0.83471512619096	0.999512737353195	NS	6.35078980629249	5.84345627123766	3.29889034673254	3.07513329426714	4.64206742963246	NA	7.66802428090105	NA	2.7303603447747	5.19919231283787
O60271_S1242	O60271	SPAG9	C-Jun-amino-terminal kinase-interacting protein 4 (JIP-4) (JNK-interacting protein 4) (Cancer/testis antigen 89) (CT89) (Human lung cancer oncogene 6 protein) (HLC-6) (JNK-associated leucine-zipper protein) (JLP) (Mitogen-activated protein kinase 8-interacting protein 4) (Proliferation-inducing protein 6) (Protein highly expressed in testis) (PHET) (Sperm surface protein) (Sperm-associated antige…	-0.659800288617486	0.638381933865041	0.997966425214686	NS	4.1193174316452	7.92530121259674	7.89851682733916	7.78718461135058	6.93258002073292	5.11607342030211	8.82873117377845	4.68758629543792	6.92749284561552	6.3899709337835
O60271_S1243	O60271	SPAG9	C-Jun-amino-terminal kinase-interacting protein 4 (JIP-4) (JNK-interacting protein 4) (Cancer/testis antigen 89) (CT89) (Human lung cancer oncogene 6 protein) (HLC-6) (JNK-associated leucine-zipper protein) (JLP) (Mitogen-activated protein kinase 8-interacting protein 4) (Proliferation-inducing protein 6) (Protein highly expressed in testis) (PHET) (Sperm surface protein) (Sperm-associated antige…	1.73964629016086	0.420926011537472	0.882046467274666	NS	6.49718980511471	4.93325189072251	NA	NA	5.71522084791861	NA	7.57205833974754	NA	NA	7.57205833974754
O60271_S1244	O60271	SPAG9	C-Jun-amino-terminal kinase-interacting protein 4 (JIP-4) (JNK-interacting protein 4) (Cancer/testis antigen 89) (CT89) (Human lung cancer oncogene 6 protein) (HLC-6) (JNK-associated leucine-zipper protein) (JLP) (Mitogen-activated protein kinase 8-interacting protein 4) (Proliferation-inducing protein 6) (Protein highly expressed in testis) (PHET) (Sperm surface protein) (Sperm-associated antige…	0.200244204241042	0.829312774302105	0.999512737353195	NS	6.20493335968364	5.8774841497077	5.92981604393491	6.15207509467956	6.04107716200145	NA	7.76416827025518	NA	4.95285686556595	6.35851256791057
O60271_S251	O60271	SPAG9	C-Jun-amino-terminal kinase-interacting protein 4 (JIP-4) (JNK-interacting protein 4) (Cancer/testis antigen 89) (CT89) (Human lung cancer oncogene 6 protein) (HLC-6) (JNK-associated leucine-zipper protein) (JLP) (Mitogen-activated protein kinase 8-interacting protein 4) (Proliferation-inducing protein 6) (Protein highly expressed in testis) (PHET) (Sperm surface protein) (Sperm-associated antige…	-0.358636720818611	0.216359340977795	0.715305168759871	NS	10.7243644604741	10.3842253376024	10.3359186340234	10.4050496307239	10.462389515706	9.71482953009983	9.90256950938269	10.6077969769193	10.6585799698199	10.2209439965554
O60271_S332	O60271	SPAG9	C-Jun-amino-terminal kinase-interacting protein 4 (JIP-4) (JNK-interacting protein 4) (Cancer/testis antigen 89) (CT89) (Human lung cancer oncogene 6 protein) (HLC-6) (JNK-associated leucine-zipper protein) (JLP) (Mitogen-activated protein kinase 8-interacting protein 4) (Proliferation-inducing protein 6) (Protein highly expressed in testis) (PHET) (Sperm surface protein) (Sperm-associated antige…	-2.68874428330708	0.192299593064238	0.688431337113052	NS	9.59103559138792	9.94598028840351	9.76479440791861	9.13224646205506	9.60851418744128	1.62495212009485	8.25214798746373	8.7716528457694	9.49909146988107	7.03696110580226
O60271_S705	O60271	SPAG9	C-Jun-amino-terminal kinase-interacting protein 4 (JIP-4) (JNK-interacting protein 4) (Cancer/testis antigen 89) (CT89) (Human lung cancer oncogene 6 protein) (HLC-6) (JNK-associated leucine-zipper protein) (JLP) (Mitogen-activated protein kinase 8-interacting protein 4) (Proliferation-inducing protein 6) (Protein highly expressed in testis) (PHET) (Sperm surface protein) (Sperm-associated antige…	-1.72226313172822	0.245852413535494	0.739638538610747	NS	3.85786642152056	6.67050848352785	NA	NA	5.2641874525242	NA	4.46500170849448	3.59490468350032	2.91744017539736	3.65911552246405
O60271_S728	O60271	SPAG9	C-Jun-amino-terminal kinase-interacting protein 4 (JIP-4) (JNK-interacting protein 4) (Cancer/testis antigen 89) (CT89) (Human lung cancer oncogene 6 protein) (HLC-6) (JNK-associated leucine-zipper protein) (JLP) (Mitogen-activated protein kinase 8-interacting protein 4) (Proliferation-inducing protein 6) (Protein highly expressed in testis) (PHET) (Sperm surface protein) (Sperm-associated antige…	1.36698628146208	0.0655205983111967	0.446773219670722	NS	7.89816302488162	8.85302316598261	8.19039329526555	7.1102048928609	8.01294609474767	10.4520537378334	10.072602467741	8.25792414015439	9.2059139657825	9.49712357787783
O60271_S730	O60271	SPAG9	C-Jun-amino-terminal kinase-interacting protein 4 (JIP-4) (JNK-interacting protein 4) (Cancer/testis antigen 89) (CT89) (Human lung cancer oncogene 6 protein) (HLC-6) (JNK-associated leucine-zipper protein) (JLP) (Mitogen-activated protein kinase 8-interacting protein 4) (Proliferation-inducing protein 6) (Protein highly expressed in testis) (PHET) (Sperm surface protein) (Sperm-associated antige…	1.36977689332012	0.0720299287350089	0.464962695400298	NS	8.0119695625407	8.95828508509821	8.41730677876824	6.99026878714165	8.0944575533872	10.531754213736	10.1863625710775	8.50686334404328	9.10072246464483	9.58142564837539
O60271_S732	O60271	SPAG9	C-Jun-amino-terminal kinase-interacting protein 4 (JIP-4) (JNK-interacting protein 4) (Cancer/testis antigen 89) (CT89) (Human lung cancer oncogene 6 protein) (HLC-6) (JNK-associated leucine-zipper protein) (JLP) (Mitogen-activated protein kinase 8-interacting protein 4) (Proliferation-inducing protein 6) (Protein highly expressed in testis) (PHET) (Sperm surface protein) (Sperm-associated antige…	0.256647132445471	0.900264590892015	0.999512737353195	NS	12.316545302365	11.9100031844908	12.0201970578104	12.1051927875375	12.0879845830509	12.2913080514788	12.5639540526325	12.4713743265173	12.5206552380293	12.4618229171645
O60271_S733	O60271	SPAG9	C-Jun-amino-terminal kinase-interacting protein 4 (JIP-4) (JNK-interacting protein 4) (Cancer/testis antigen 89) (CT89) (Human lung cancer oncogene 6 protein) (HLC-6) (JNK-associated leucine-zipper protein) (JLP) (Mitogen-activated protein kinase 8-interacting protein 4) (Proliferation-inducing protein 6) (Protein highly expressed in testis) (PHET) (Sperm surface protein) (Sperm-associated antige…	0.280425994363684	0.870880337705816	0.999512737353195	NS	13.0305191784252	12.6193628173515	12.7199017791042	12.900396576569	12.8175450878625	13.096039374502	13.2406291255747	13.2214752032259	13.3025054322743	13.2151622838942
O60271_T1246	O60271	SPAG9	C-Jun-amino-terminal kinase-interacting protein 4 (JIP-4) (JNK-interacting protein 4) (Cancer/testis antigen 89) (CT89) (Human lung cancer oncogene 6 protein) (HLC-6) (JNK-associated leucine-zipper protein) (JLP) (Mitogen-activated protein kinase 8-interacting protein 4) (Proliferation-inducing protein 6) (Protein highly expressed in testis) (PHET) (Sperm surface protein) (Sperm-associated antige…	-0.190266668307526	0.914154373860792	0.999512737353195	NS	6.99474236084083	6.0023038916222	3.6946704866303	3.2768949746944	4.99215292844693	3.47686740882622	8.02271815353967	3.25764682305654	NA	4.91907746180748
O60271_T1249	O60271	SPAG9	C-Jun-amino-terminal kinase-interacting protein 4 (JIP-4) (JNK-interacting protein 4) (Cancer/testis antigen 89) (CT89) (Human lung cancer oncogene 6 protein) (HLC-6) (JNK-associated leucine-zipper protein) (JLP) (Mitogen-activated protein kinase 8-interacting protein 4) (Proliferation-inducing protein 6) (Protein highly expressed in testis) (PHET) (Sperm surface protein) (Sperm-associated antige…	0.0546428452075488	0.926194050314002	0.999512737353195	NS	7.49319162974653	7.07083360132632	7.38939438051598	6.55348430636336	7.12672597948805	6.90677641924921	8.47322796067931	6.51567569916247	NA	7.29856002636366
O60271_T1264	O60271	SPAG9	C-Jun-amino-terminal kinase-interacting protein 4 (JIP-4) (JNK-interacting protein 4) (Cancer/testis antigen 89) (CT89) (Human lung cancer oncogene 6 protein) (HLC-6) (JNK-associated leucine-zipper protein) (JLP) (Mitogen-activated protein kinase 8-interacting protein 4) (Proliferation-inducing protein 6) (Protein highly expressed in testis) (PHET) (Sperm surface protein) (Sperm-associated antige…	-1.22112517956266	0.115074218422827	0.569728676545947	NS	NA	9.51010153051735	8.7316033062788	NA	9.12085241839807	7.77501925353287	NA	NA	8.2588176274741	8.01691844050348
O60281_S832	O60281	ZNF292	Zinc finger protein 292	-0.553298650106643	0.199685357174902	0.696174433909808	NS	10.433775943993	9.35638231769075	9.17903594437938	9.5728050328259	9.63549980972226	8.76498835890138	8.45796349832223	9.2737690501078	9.63686056444732	9.03339536794469
O60281_S906	O60281	ZNF292	Zinc finger protein 292	0.54429975242355	0.779129362202987	0.999512737353195	NS	12.2367002874364	11.4284518554507	12.6184094475086	12.3761490304215	12.1649276552043	13.2016516155568	12.5965296939002	12.5144373202008	12.3290678341698	12.6604216159569
O60281_T833	O60281	ZNF292	Zinc finger protein 292	-0.66535882663223	0.12631127571098	0.592026266234052	NS	10.4339602333745	9.59685686027546	9.42905076158148	9.8389933525421	9.8247153019434	8.76502709054553	8.45798663400819	9.44925898562301	9.76993002438421	9.11055068364023
O60293_S1298	O60293	ZFC3H1	Zinc finger C3H1 domain-containing protein (Coiled-coil domain-containing protein 131) (Proline/serine-rich coiled-coil protein 2)	0.0366366462090339	0.943652720779502	0.999512737353195	NS	9.65990499781204	9.97454885046991	9.99321479114168	8.80113658964767	9.60720130726783	NA	NA	9.25565948228201	9.99671405962386	9.62618677095293
O60293_S1301	O60293	ZFC3H1	Zinc finger C3H1 domain-containing protein (Coiled-coil domain-containing protein 131) (Proline/serine-rich coiled-coil protein 2)	-0.0127179005315904	0.988912272710678	0.999512737353195	NS	7.64033281225631	9.2979814210102	9.04815282438327	7.23048061471633	8.30423691809153	NA	NA	7.65817097178498	8.88956469828705	8.27386783503602
O60293_S1303	O60293	ZFC3H1	Zinc finger C3H1 domain-containing protein (Coiled-coil domain-containing protein 131) (Proline/serine-rich coiled-coil protein 2)	-2.44370598216592	0.235187642079449	0.727917657122164	NS	8.77788575366078	9.76473552637002	9.33242805780004	8.25511431947154	9.03254091432559	NA	2.47289037662985	7.73076967199622	9.50989120028119	6.57118374963575
O60293_S1304	O60293	ZFC3H1	Zinc finger C3H1 domain-containing protein (Coiled-coil domain-containing protein 131) (Proline/serine-rich coiled-coil protein 2)	-0.851651634711656	0.395976912990752	0.861541083765168	NS	9.58554517992397	9.91254399520252	9.85788376390423	8.72704409015365	9.52075425729609	NA	6.66158364684747	9.2557394740471	10.037031199287	8.65145144006051
O60293_S1309	O60293	ZFC3H1	Zinc finger C3H1 domain-containing protein (Coiled-coil domain-containing protein 131) (Proline/serine-rich coiled-coil protein 2)	1.13495429657984	0.654000444040161	0.999512737353195	NS	4.69696869543216	8.44572497092594	6.89356665823597	NA	6.67875344153136	NA	NA	NA	7.79605655558727	7.79605655558727
O60293_S354	O60293	ZFC3H1	Zinc finger C3H1 domain-containing protein (Coiled-coil domain-containing protein 131) (Proline/serine-rich coiled-coil protein 2)	-0.160819136151488	0.925677108524079	0.999512737353195	NS	7.24664010169366	10.5803146853229	8.44647621174659	7.11818529066382	8.34790407235674	NA	6.40639112785055	NA	9.93247637951212	8.16943375368133
O60293_S648	O60293	ZFC3H1	Zinc finger C3H1 domain-containing protein (Coiled-coil domain-containing protein 131) (Proline/serine-rich coiled-coil protein 2)	0.631422526219367	0.72122565977916	0.999512737353195	NS	10.2474305389677	8.76043944111001	10.1325693929035	10.9415364635817	10.0204939591407	9.08562321514067	11.3242742035427	11.2105003240727	10.9166634685887	10.6342653028362
O60293_S649	O60293	ZFC3H1	Zinc finger C3H1 domain-containing protein (Coiled-coil domain-containing protein 131) (Proline/serine-rich coiled-coil protein 2)	0.757651262076043	0.668003155216527	0.999512737353195	NS	9.2284596663405	8.4107323516827	9.48743128221559	10.5044080437058	9.40775783598615	8.74295223037604	10.8105341009397	10.5571713370538	10.4803739937835	10.1477579155383
O60293_S651	O60293	ZFC3H1	Zinc finger C3H1 domain-containing protein (Coiled-coil domain-containing protein 131) (Proline/serine-rich coiled-coil protein 2)	0.723125263117613	0.660769176726784	0.999512737353195	NS	9.42255266674063	8.4687280624195	9.48741214181744	10.4776712720477	9.46409103575631	8.7429059707867	10.7580890907701	10.5289406681517	10.6483247356915	10.16956511635
O60293_S655	O60293	ZFC3H1	Zinc finger C3H1 domain-containing protein (Coiled-coil domain-containing protein 131) (Proline/serine-rich coiled-coil protein 2)	0.216778785670141	0.896640266695965	0.999512737353195	NS	9.55831666440958	9.15032073018662	9.71802658449228	10.5043305701563	9.73274863731119	8.74290176932461	10.9348911440733	10.6415922879808	9.40811976045099	9.93187624045741
O60293_S662	O60293	ZFC3H1	Zinc finger C3H1 domain-containing protein (Coiled-coil domain-containing protein 131) (Proline/serine-rich coiled-coil protein 2)	0.672648721323776	0.732105370254599	0.999512737353195	NS	10.4457931307433	7.85210207950878	10.6001371569384	11.4007477601704	10.0746950318402	9.42816137384264	11.7226326382905	11.3685432535143	10.3994330169129	10.7296925706401
O60293_T1310	O60293	ZFC3H1	Zinc finger C3H1 domain-containing protein (Coiled-coil domain-containing protein 131) (Proline/serine-rich coiled-coil protein 2)	0.0544515175605697	0.979494076557895	0.999512737353195	NS	3.92119979635298	9.51831691108282	7.95574729766025	4.5915029597015	6.49669174119939	NA	3.66150367026474	7.32100633159476	8.6179662268486	6.53349207623604
O60293_T647	O60293	ZFC3H1	Zinc finger C3H1 domain-containing protein (Coiled-coil domain-containing protein 131) (Proline/serine-rich coiled-coil protein 2)	0.726055646644338	0.681837021765313	0.999512737353195	NS	9.8687343600786	8.76039673080937	10.132919032999	10.9415339898318	9.9258960284297	9.08566016932538	11.3242145518142	11.2105976384797	10.9167296105812	10.6343004925501
O60293_T766	O60293	ZFC3H1	Zinc finger C3H1 domain-containing protein (Coiled-coil domain-containing protein 131) (Proline/serine-rich coiled-coil protein 2)	-1.37631790417534	0.139444216686769	0.616266133863368	NS	10.0938529437824	9.69601855373354	7.79788543428281	8.90646363858826	9.12355514259675	7.73751810142454	6.68631378847964	NA	8.76492627778827	7.72958605589748
O60315_S225	O60315	ZEB2	Zinc finger E-box-binding homeobox 2 (Smad-interacting protein 1) (SMADIP1) (Zinc finger homeobox protein 1b)	-1.11453686763123	0.00427134229723892	0.129149432207175	NS	10.2742555345893	10.4588489470632	9.63215787802585	9.83005343627397	10.0488289489881	NA	8.93164648530004	9.15426039233809	9.05103546071473	9.04564744611762
O60315_S352	O60315	ZEB2	Zinc finger E-box-binding homeobox 2 (Smad-interacting protein 1) (SMADIP1) (Zinc finger homeobox protein 1b)	0.328678932853543	0.353887320032592	0.827298394301161	NS	12.5913676365996	11.9099569963007	12.0630732333615	12.6923342722633	12.3141830346313	12.735212745258	12.7071140986964	12.8145904914347	12.7599519935932	12.7542173322456
O60315_S353	O60315	ZEB2	Zinc finger E-box-binding homeobox 2 (Smad-interacting protein 1) (SMADIP1) (Zinc finger homeobox protein 1b)	0.328678932853543	0.353887320032592	0.827298394301161	NS	12.5913676365996	11.9099569963007	12.0630732333615	12.6923342722633	12.3141830346313	12.735212745258	12.7071140986964	12.8145904914347	12.7599519935932	12.7542173322456
O60315_S356	O60315	ZEB2	Zinc finger E-box-binding homeobox 2 (Smad-interacting protein 1) (SMADIP1) (Zinc finger homeobox protein 1b)	0.328679307458994	0.354211818095306	0.827298394301161	NS	12.591368022719	11.9099569963007	12.0630732333615	12.6923342722633	12.3141831311611	12.7352136875286	12.7071140986964	12.8145914337053	12.7599519935932	12.7542178033809
O60315_S358	O60315	ZEB2	Zinc finger E-box-binding homeobox 2 (Smad-interacting protein 1) (SMADIP1) (Zinc finger homeobox protein 1b)	0.328678932853543	0.353887320032592	0.827298394301161	NS	12.5913676365996	11.9099569963007	12.0630732333615	12.6923342722633	12.3141830346313	12.735212745258	12.7071140986964	12.8145904914347	12.7599519935932	12.7542173322456
O60315_S359	O60315	ZEB2	Zinc finger E-box-binding homeobox 2 (Smad-interacting protein 1) (SMADIP1) (Zinc finger homeobox protein 1b)	0.672344902092546	0.112909485762688	0.564342325297067	NS	11.2519319755429	11.8995404324646	12.0526566695254	12.6819177084272	11.97151169649	12.7407846637115	12.7157775576991	12.8147502022057	12.7495354297571	12.7552119633433
O60315_S360	O60315	ZEB2	Zinc finger E-box-binding homeobox 2 (Smad-interacting protein 1) (SMADIP1) (Zinc finger homeobox protein 1b)	0.98744582069848	0.0367746751445737	0.354310876482862	NS	11.5509835500007	11.8955887454595	10.6998576953692	12.517298148525	11.6659320348386	12.7393241430341	12.7513714191892	12.8187018892108	12.7495354297571	12.7647332202978
O60315_S364	O60315	ZEB2	Zinc finger E-box-binding homeobox 2 (Smad-interacting protein 1) (SMADIP1) (Zinc finger homeobox protein 1b)	1.00822402041514	0.0274469980564378	0.309905744203161	NS	11.5136195887163	10.544094792982	12.0338640065887	12.5443985685846	11.6589942392179	12.7496078849405	12.7665629535399	12.8094925796591	12.7886310794356	12.7785736243938
O60315_T224	O60315	ZEB2	Zinc finger E-box-binding homeobox 2 (Smad-interacting protein 1) (SMADIP1) (Zinc finger homeobox protein 1b)	-0.972851253190137	0.0172912152157261	0.246544725687079	NS	10.2742555345893	10.4586899569532	9.63215787802585	9.83005343627397	10.0487892014606	NA	8.93152694584603	9.57931753253287	9.05103546071473	9.18729331303121
O60315_T350	O60315	ZEB2	Zinc finger E-box-binding homeobox 2 (Smad-interacting protein 1) (SMADIP1) (Zinc finger homeobox protein 1b)	0.328678932853543	0.353887320032592	0.827298394301161	NS	12.5913676365996	11.9099569963007	12.0630732333615	12.6923342722633	12.3141830346313	12.735212745258	12.7071140986964	12.8145904914347	12.7599519935932	12.7542173322456
O60315_T362	O60315	ZEB2	Zinc finger E-box-binding homeobox 2 (Smad-interacting protein 1) (SMADIP1) (Zinc finger homeobox protein 1b)	1.0620136258796	0.032210221497439	0.333809508287018	NS	12.5487081452152	11.9004581699106	10.6996202362169	11.160731833717	11.5773795962649	12.7354012086964	12.7476208637267	12.7798008164433	12.7401714587546	12.7507485869053
O60315_T367	O60315	ZEB2	Zinc finger E-box-binding homeobox 2 (Smad-interacting protein 1) (SMADIP1) (Zinc finger homeobox protein 1b)	0.543989600396864	0.740351759257486	0.999512737353195	NS	4.92757710851761	9.43872325918618	9.16401038784078	5.77559655758006	7.32647682828116	8.84640724504695	10.173918449994	5.35184961539338	7.55511186332072	7.98182179343877
O60318_S527	O60318	MCM3AP	Germinal-center associated nuclear protein (GANP) (EC 2.3.1.48) (80 kDa MCM3-associated protein) (MCM3 acetylating protein) (MCM3AP) (EC 2.3.1.-) (MCM3 acetyltransferase)	-0.155548216002401	NA	NA	NS	NA	6.75398209243448	NA	NA	6.75398209243448	NA	NA	NA	6.5464230783702	6.5464230783702
O60318_S529	O60318	MCM3AP	Germinal-center associated nuclear protein (GANP) (EC 2.3.1.48) (80 kDa MCM3-associated protein) (MCM3 acetylating protein) (MCM3AP) (EC 2.3.1.-) (MCM3 acetyltransferase)	-0.729187616391299	0.519199323175004	0.952101025755387	NS	8.5033198044795	10.3314050001037	9.82534417039057	8.5731164138585	9.30829634720808	6.52773179544471	7.26533325239795	9.86464090075677	10.4506857824202	8.5270979327549
O60318_S538	O60318	MCM3AP	Germinal-center associated nuclear protein (GANP) (EC 2.3.1.48) (80 kDa MCM3-associated protein) (MCM3 acetylating protein) (MCM3AP) (EC 2.3.1.-) (MCM3 acetyltransferase)	-0.731840072804526	0.625124275977785	0.995099476628797	NS	7.56913219260835	9.3877417477994	8.89209851861008	6.77806984352235	8.15676057563505	4.13196982476275	6.50274719469966	9.10935274600946	9.7475690536027	7.37290970476864
O60318_T530	O60318	MCM3AP	Germinal-center associated nuclear protein (GANP) (EC 2.3.1.48) (80 kDa MCM3-associated protein) (MCM3 acetylating protein) (MCM3AP) (EC 2.3.1.-) (MCM3 acetyltransferase)	0.113076287529108	0.958095896464066	0.999512737353195	NS	6.03419252139294	9.45176920387761	8.71776896189759	6.14440896914385	7.587034914078	NA	3.44818857138397	9.43377332671054	10.0623393125412	7.64810040354522
O60341_S126	O60341	KDM1A	Lysine-specific histone demethylase 1A (EC 1.14.99.66) (BRAF35-HDAC complex protein BHC110) (Flavin-containing amine oxidase domain-containing protein 2) ([histone H3]-dimethyl-L-lysine(4) FAD-dependent demethylase 1A)	-0.359941809964374	0.80318154466236	0.999512737353195	NS	10.1197920138134	12.0584269305668	11.4749057113626	7.35744069895543	10.2526413386746	7.35017715326757	11.200304530353	10.4520060411885	11.0413273501089	10.0109537687295
O60341_S131	O60341	KDM1A	Lysine-specific histone demethylase 1A (EC 1.14.99.66) (BRAF35-HDAC complex protein BHC110) (Flavin-containing amine oxidase domain-containing protein 2) ([histone H3]-dimethyl-L-lysine(4) FAD-dependent demethylase 1A)	-1.07325138124991	0.309492356323478	0.794328210781754	NS	11.0347667871902	12.4983157478104	11.8266875586815	9.72566931906668	11.2713598531872	8.09828910379986	10.7742577080456	10.8235385082722	11.5693655277088	10.3163627119566
O60341_S137	O60341	KDM1A	Lysine-specific histone demethylase 1A (EC 1.14.99.66) (BRAF35-HDAC complex protein BHC110) (Flavin-containing amine oxidase domain-containing protein 2) ([histone H3]-dimethyl-L-lysine(4) FAD-dependent demethylase 1A)	-2.17253527189488	0.0536096564976195	0.41138568833037	NS	NA	10.3360462782051	9.08424018166307	NA	9.71014322993408	NA	7.74856957898259	6.90881892186461	8.31019809332831	7.6558621980585
O60341_S166	O60341	KDM1A	Lysine-specific histone demethylase 1A (EC 1.14.99.66) (BRAF35-HDAC complex protein BHC110) (Flavin-containing amine oxidase domain-containing protein 2) ([histone H3]-dimethyl-L-lysine(4) FAD-dependent demethylase 1A)	-1.13438594994509	0.641041029825195	0.998485362900664	NS	14.4871437477846	15.1281581488122	14.7773415374331	14.14036930965	14.63325318592	10.8174696691287	14.3079725806089	14.2897738347902	15.0532698194488	13.6171214759942
O60341_S172	O60341	KDM1A	Lysine-specific histone demethylase 1A (EC 1.14.99.66) (BRAF35-HDAC complex protein BHC110) (Flavin-containing amine oxidase domain-containing protein 2) ([histone H3]-dimethyl-L-lysine(4) FAD-dependent demethylase 1A)	-1.00503556529407	0.671676138842032	0.999512737353195	NS	14.4485158186612	14.9931341519542	14.4903936905118	14.0593495209674	14.4978482955237	10.824930273549	14.3549957083019	14.3857073292437	14.8786345699009	13.6110669702489
O60341_S181	O60341	KDM1A	Lysine-specific histone demethylase 1A (EC 1.14.99.66) (BRAF35-HDAC complex protein BHC110) (Flavin-containing amine oxidase domain-containing protein 2) ([histone H3]-dimethyl-L-lysine(4) FAD-dependent demethylase 1A)	2.98803781724294	NA	NA	NS	NA	NA	5.42583635693919	NA	5.42583635693919	NA	NA	8.53212841420144	NA	8.53212841420144
O60341_S69	O60341	KDM1A	Lysine-specific histone demethylase 1A (EC 1.14.99.66) (BRAF35-HDAC complex protein BHC110) (Flavin-containing amine oxidase domain-containing protein 2) ([histone H3]-dimethyl-L-lysine(4) FAD-dependent demethylase 1A)	0.0911831571387577	0.965336907614511	0.999512737353195	NS	12.4402703355434	11.9953315387592	12.2320705857836	12.0407610865323	12.1771083866546	12.933382789293	12.4525095746701	11.9174266741582	12.2428640971295	12.3865457838127
O60341_Y135	O60341	KDM1A	Lysine-specific histone demethylase 1A (EC 1.14.99.66) (BRAF35-HDAC complex protein BHC110) (Flavin-containing amine oxidase domain-containing protein 2) ([histone H3]-dimethyl-L-lysine(4) FAD-dependent demethylase 1A)	-1.13695666255054	0.447846045957061	0.903422856093376	NS	10.8332369536696	12.5013393083183	11.9485327377663	8.79924896888179	11.020589492159	6.63056614600052	10.7471760846339	11.0543532546599	11.5754527932167	10.0018870696277
O60341_Y136	O60341	KDM1A	Lysine-specific histone demethylase 1A (EC 1.14.99.66) (BRAF35-HDAC complex protein BHC110) (Flavin-containing amine oxidase domain-containing protein 2) ([histone H3]-dimethyl-L-lysine(4) FAD-dependent demethylase 1A)	0.129749961413387	0.959345847856741	0.999512737353195	NS	5.29711675195458	11.4697974612467	10.6279465834702	4.2195077592399	7.90359213897783	3.45407505554648	10.1241774548637	8.68895487409459	10.3391779771373	8.15159634041052
O60449_S1702	O60449	LY75	Lymphocyte antigen 75 (Ly-75) (C-type lectin domain family 13 member B) (DEC-205) (gp200-MR6) (CD antigen CD205)	-3.09411938141479	0.0554070538827277	0.416821623399386	NS	7.63800656199832	10.8362308090419	10.8818114815865	9.39657291536202	9.68815544199719	NA	NA	6.75799525821288	6.31223099008713	6.53511312415
O60449_S1703	O60449	LY75	Lymphocyte antigen 75 (Ly-75) (C-type lectin domain family 13 member B) (DEC-205) (gp200-MR6) (CD antigen CD205)	-3.09411938141479	0.0554070538827277	0.416821623399386	NS	7.63800656199832	10.8362308090419	10.8818114815865	9.39657291536202	9.68815544199719	NA	NA	6.75799525821288	6.31223099008713	6.53511312415
O60488_S674	O60488	ACSL4	Long-chain-fatty-acid--CoA ligase 4 (EC 6.2.1.3) (Arachidonate--CoA ligase) (EC 6.2.1.15) (Long-chain acyl-CoA synthetase 4) (LACS 4)	-0.90557487717556	0.209348439020651	0.704840511313025	NS	8.05276444970901	9.69006945725698	8.66489684553062	9.32160332661223	8.93233351977721	6.96959939632096	9.15152264635301	8.82537362220445	7.40311855736537	8.08740355556095
O60488_T679	O60488	ACSL4	Long-chain-fatty-acid--CoA ligase 4 (EC 6.2.1.3) (Arachidonate--CoA ligase) (EC 6.2.1.15) (Long-chain acyl-CoA synthetase 4) (LACS 4)	-0.517785327783963	0.588958335119997	0.982864302602649	NS	7.0092616537007	9.67157046559989	8.66478643187092	9.18017153392653	8.63144752127451	NA	8.8394663851212	8.8931694085942	6.79028552563414	8.17430710644984
O60493_S65	O60493	SNX3	Sorting nexin-3 (Protein SDP3)	-2.23147023282479	0.0410086679929607	0.37078413915746	NS	7.44248276544262	7.84129694176146	8.01650977233957	6.71056709733277	7.50271414421911	NA	NA	NA	5.24362087082556	5.24362087082556
O60493_S72	O60493	SNX3	Sorting nexin-3 (Protein SDP3)	-0.370517521665791	0.882722529894771	0.999512737353195	NS	6.95143536002782	10.0480280023987	6.52960322908878	NA	7.84302219717176	NA	NA	NA	7.44488163493721	7.44488163493721
O60493_Y71	O60493	SNX3	Sorting nexin-3 (Protein SDP3)	-2.1902841983892	0.552510324540326	0.967622481422027	NS	NA	9.41154839587516	6.42644584570885	NA	7.918997120792	NA	NA	NA	5.70108988183405	5.70108988183405
O60496_T284	O60496	DOK2	Docking protein 2 (Downstream of tyrosine kinase 2) (p56(dok-2))	1.17923101062265	0.39215862642355	0.860722759623447	NS	2.95350453306517	6.75244206843962	3.5793328976437	3.2357055544817	4.13024626340755	3.6506782084308	6.02220049350122	NA	6.26003470214408	5.31097113469203
O60496_T285	O60496	DOK2	Docking protein 2 (Downstream of tyrosine kinase 2) (p56(dok-2))	-1.05245655363209	0.659187685200741	0.999512737353195	NS	NA	6.32314909411112	NA	NA	6.32314909411112	NA	4.24741644181576	NA	6.29695636046598	5.27218640114087
O60502_S364	O60502	OGA	Protein O-GlcNAcase (OGA) (EC 3.2.1.169) (Beta-N-acetylglucosaminidase) (Beta-N-acetylhexosaminidase) (Beta-hexosaminidase) (Meningioma-expressed antigen 5) (N-acetyl-beta-D-glucosaminidase) (N-acetyl-beta-glucosaminidase) (Nuclear cytoplasmic O-GlcNAcase and acetyltransferase) (NCOAT)	-1.58309382490845	0.566603363651874	0.975347170263639	NS	6.46769625615607	10.4787396162286	8.12301618440108	NA	8.35648401892858	NA	NA	NA	6.92561074416754	6.92561074416754
O60502_T370	O60502	OGA	Protein O-GlcNAcase (OGA) (EC 3.2.1.169) (Beta-N-acetylglucosaminidase) (Beta-N-acetylhexosaminidase) (Beta-hexosaminidase) (Meningioma-expressed antigen 5) (N-acetyl-beta-D-glucosaminidase) (N-acetyl-beta-glucosaminidase) (Nuclear cytoplasmic O-GlcNAcase and acetyltransferase) (NCOAT)	-4.85029052219218	0.280324936735207	0.770824222314513	NS	NA	10.5651960400607	7.92460546682751	NA	9.24490075344409	NA	NA	NA	4.54683078139931	4.54683078139931
O60506_S151	O60506	SYNCRIP	Heterogeneous nuclear ribonucleoprotein Q (hnRNP Q) (Glycine- and tyrosine-rich RNA-binding protein) (GRY-RBP) (NS1-associated protein 1) (Synaptotagmin-binding, cytoplasmic RNA-interacting protein)	-0.318017992009802	0.266913410599746	0.758785291475717	NS	10.4148175378587	10.4680927877984	10.1567547954207	10.5937743401445	10.4083598653055	10.4939253660185	9.84107093649157	10.4765955991774	9.52034478029126	10.0829841704947
O60506_S154	O60506	SYNCRIP	Heterogeneous nuclear ribonucleoprotein Q (hnRNP Q) (Glycine- and tyrosine-rich RNA-binding protein) (GRY-RBP) (NS1-associated protein 1) (Synaptotagmin-binding, cytoplasmic RNA-interacting protein)	-0.261482746259655	0.240979957772252	0.734688480676289	NS	10.1896059833409	10.17151178677	10.1177198888048	10.2682028276587	10.1867601216436	10.2191316942129	9.66602114813493	10.2856032911056	9.50092255687824	9.91791967258292
O60506_S159	O60506	SYNCRIP	Heterogeneous nuclear ribonucleoprotein Q (hnRNP Q) (Glycine- and tyrosine-rich RNA-binding protein) (GRY-RBP) (NS1-associated protein 1) (Synaptotagmin-binding, cytoplasmic RNA-interacting protein)	0.00712832710006639	0.995055095223388	0.999512737353195	NS	11.0764981725075	10.8098799042422	10.8702332574197	11.3963210514988	11.0382330964171	11.0846210257125	11.2144791380509	11.1918868391715	10.6610278799295	11.0380037207161
O60506_S249	O60506	SYNCRIP	Heterogeneous nuclear ribonucleoprotein Q (hnRNP Q) (Glycine- and tyrosine-rich RNA-binding protein) (GRY-RBP) (NS1-associated protein 1) (Synaptotagmin-binding, cytoplasmic RNA-interacting protein)	-4.27555716308941	0.268058181049432	0.759394682272858	NS	3.22614624312752	8.08808272967217	5.96386057000818	NA	5.75936318093596	NA	NA	NA	1.47644831504552	1.47644831504552
O60506_T162	O60506	SYNCRIP	Heterogeneous nuclear ribonucleoprotein Q (hnRNP Q) (Glycine- and tyrosine-rich RNA-binding protein) (GRY-RBP) (NS1-associated protein 1) (Synaptotagmin-binding, cytoplasmic RNA-interacting protein)	0.0223484012044777	0.989153049490789	0.999512737353195	NS	10.8587745902087	10.5791365182031	10.5469351357378	11.0914846230165	10.7690827167915	11.0072121651366	10.9459713933736	10.8653565415483	10.3177535607213	10.784073415195
O60506_Y144	O60506	SYNCRIP	Heterogeneous nuclear ribonucleoprotein Q (hnRNP Q) (Glycine- and tyrosine-rich RNA-binding protein) (GRY-RBP) (NS1-associated protein 1) (Synaptotagmin-binding, cytoplasmic RNA-interacting protein)	-0.278617952420631	0.172086347413429	0.667520448615373	NS	10.1908660801023	10.1502013177357	9.95073393421725	10.2682447076461	10.1400115099253	10.2191656846845	9.66608648124226	10.0300887435584	9.50080250932949	9.85403585470367
O60506_Y153	O60506	SYNCRIP	Heterogeneous nuclear ribonucleoprotein Q (hnRNP Q) (Glycine- and tyrosine-rich RNA-binding protein) (GRY-RBP) (NS1-associated protein 1) (Synaptotagmin-binding, cytoplasmic RNA-interacting protein)	-0.0217977236252018	0.988560547759669	0.999512737353195	NS	11.08683953033	10.8093090859365	10.9282846430404	11.4129823266829	11.0593538964974	11.2352371294171	11.189767551077	11.1257559821138	10.5700332176768	11.0301984700712
O60508_S43	O60508	CDC40	Pre-mRNA-processing factor 17 (Cell division cycle 40 homolog) (EH-binding protein 3) (Ehb3) (PRP17 homolog) (hPRP17)	-0.783494414595998	0.0521042151113227	0.408724133653099	NS	10.9799886621794	11.2146937734924	11.4592954790011	12.0774297128568	11.4328519068824	10.4869307724393	11.1422183924719	10.8280428364157	10.110124094441	10.641829023942
O60508_S45	O60508	CDC40	Pre-mRNA-processing factor 17 (Cell division cycle 40 homolog) (EH-binding protein 3) (Ehb3) (PRP17 homolog) (hPRP17)	-0.783494414595998	0.0521042151113227	0.408724133653099	NS	10.9799886621794	11.2146937734924	11.4592954790011	12.0774297128568	11.4328519068824	10.4869307724393	11.1422183924719	10.8280428364157	10.110124094441	10.641829023942
O60508_S46	O60508	CDC40	Pre-mRNA-processing factor 17 (Cell division cycle 40 homolog) (EH-binding protein 3) (Ehb3) (PRP17 homolog) (hPRP17)	-1.38018298274855	0.0182317809547299	0.254966939247469	NS	10.5493413099278	11.3476746781828	11.5860291921875	11.9462277406429	11.3573182302352	9.37597249360707	10.2401472196647	10.7164339913898	9.54587341190744	9.96960677914227
O60508_S49	O60508	CDC40	Pre-mRNA-processing factor 17 (Cell division cycle 40 homolog) (EH-binding protein 3) (Ehb3) (PRP17 homolog) (hPRP17)	-1.44494977126349	0.0201548160838074	0.265657372237585	NS	10.5623549365553	11.3093959673498	11.5828605047647	11.9474649725601	11.3505190953075	9.39174112147423	10.2401230517964	10.732039455319	9.22825979420868	9.89804085569958
O60508_S56	O60508	CDC40	Pre-mRNA-processing factor 17 (Cell division cycle 40 homolog) (EH-binding protein 3) (Ehb3) (PRP17 homolog) (hPRP17)	-0.723007413754445	0.173039034820483	0.669132952219467	NS	10.5622943403823	11.1891768352195	11.3064917939214	12.2518369345143	11.3274499760094	NA	10.1401001565313	10.8280208195083	10.822621305692	10.5969140939105
O60524_S417	O60524	NEMF	Ribosome quality control complex subunit NEMF (Antigen NY-CO-1) (Nuclear export mediator factor) (Serologically defined colon cancer antigen 1)	-2.2239557852737	0.162421249176377	0.652173757181761	NS	6.79087995977316	6.08712629414744	8.29635410084105	4.49482994685192	6.41729757540339	NA	NA	5.10956167735966	3.35234576954546	4.23095372345256
O60524_Y414	O60524	NEMF	Ribosome quality control complex subunit NEMF (Antigen NY-CO-1) (Nuclear export mediator factor) (Serologically defined colon cancer antigen 1)	-0.474866071194333	0.748340063514534	0.999512737353195	NS	8.58912048520889	12.1652692102418	10.3496842904084	NA	10.368024661953	NA	NA	10.2193384070035	9.64220264115958	9.93077052408156
O60701_S88	O60701	UGDH	UDP-glucose 6-dehydrogenase (UDP-Glc dehydrogenase) (UDP-GlcDH) (UDPGDH) (EC 1.1.1.22)	-2.98349220791725	0.184500980618049	0.680958347646629	NS	3.47593944576955	8.72406681947567	8.26226307696778	8.03638840606088	7.12466443706847	NA	4.62937015962989	NA	3.62437521035383	4.12687268499186
O60701_T91	O60701	UGDH	UDP-glucose 6-dehydrogenase (UDP-Glc dehydrogenase) (UDP-GlcDH) (UDPGDH) (EC 1.1.1.22)	-3.51699423959899	0.286079432040308	0.775019783251436	NS	3.47593944576955	8.81250458286024	7.86552803984396	8.12944601197397	7.07085452011193	NA	NA	NA	3.53956073635359	3.53956073635359
O60701_T93	O60701	UGDH	UDP-glucose 6-dehydrogenase (UDP-Glc dehydrogenase) (UDP-GlcDH) (UDPGDH) (EC 1.1.1.22)	2.35876936513238	0.243680556587164	0.738536113086657	NS	NA	8.38645233635637	NA	7.2812175653694	7.83383495086289	10.1783047718359	NA	NA	NA	10.1783047718359
O60716_S346	O60716	CTNND1	Catenin delta-1 (Cadherin-associated Src substrate) (CAS) (p120 catenin) (p120(ctn)) (p120(cas))	-0.282167549591496	0.700078635931283	0.999512737353195	NS	10.3284235229591	10.8091326628344	10.9305062772394	10.3755678410447	10.6109075760194	8.5039052331277	11.2387070320734	11.1101734475967	11.2876082043103	10.535098479277
O60749_S117	O60749	SNX2	Sorting nexin-2 (Transformation-related gene 9 protein) (TRG-9)	-0.204558419409189	0.616441701723309	0.990703191554941	NS	9.06154888599876	10.3330234517652	9.72267519499905	9.38471240478085	9.62548998438598	8.99957590697566	10.0297596555576	10.1261606388949	9.386851585419	9.63558694671179
O60749_S119	O60749	SNX2	Sorting nexin-2 (Transformation-related gene 9 protein) (TRG-9)	-0.0512283754653355	0.906365009699468	0.999512737353195	NS	9.08494506738095	10.2895864796343	9.5548984714196	9.12616667096839	9.5138991723508	9.01068326866421	10.2497260212158	10.1261495853234	9.32274583927842	9.67732617862046
O60763_S942	O60763	USO1	General vesicular transport factor p115 (Protein USO1 homolog) (Transcytosis-associated protein) (TAP) (Vesicle-docking protein)	-0.214306187743662	0.628795989029014	0.995616264602694	NS	14.8208415599647	15.0825032971072	13.8920870696027	15.1606662619945	14.7390245471673	13.7942819388626	14.4365219270889	15.1951002586492	14.7151015703387	14.5352514237349
O60763_S952	O60763	USO1	General vesicular transport factor p115 (Protein USO1 homolog) (Transcytosis-associated protein) (TAP) (Vesicle-docking protein)	1.14726939920816	0.695349434529447	0.999512737353195	NS	14.8108500705746	9.2217682607501	14.2981246066479	15.1549840525147	13.3714317476218	13.8008675963901	14.4043477407229	15.195876887266	14.7158446201859	14.5292342111412
O60832_S21	O60832	DKC1	H/ACA ribonucleoprotein complex subunit DKC1 (EC 5.4.99.-) (CBF5 homolog) (Dyskerin) (Nopp140-associated protein of 57 kDa) (Nucleolar protein NAP57) (Nucleolar protein family A member 4) (snoRNP protein DKC1)	-3.22073996466998	0.134433896198823	0.607131498384999	NS	9.92859077063346	11.6137742949696	10.7984216708952	11.4281768761452	10.9422409031609	10.1378090035156	8.23227805624016	10.0331270016077	2.39016854838609	7.69834565243738
O60832_S451	O60832	DKC1	H/ACA ribonucleoprotein complex subunit DKC1 (EC 5.4.99.-) (CBF5 homolog) (Dyskerin) (Nopp140-associated protein of 57 kDa) (Nucleolar protein NAP57) (Nucleolar protein family A member 4) (snoRNP protein DKC1)	-0.594360890821158	0.823927898080598	0.999512737353195	NS	13.4341028744277	13.3556856610047	12.9469183423742	12.8231661749406	13.1399682631868	NA	10.1878212394359	13.0891109785983	14.2904240409022	12.5224520863121
O60832_S453	O60832	DKC1	H/ACA ribonucleoprotein complex subunit DKC1 (EC 5.4.99.-) (CBF5 homolog) (Dyskerin) (Nopp140-associated protein of 57 kDa) (Nucleolar protein NAP57) (Nucleolar protein family A member 4) (snoRNP protein DKC1)	0.0217284970058735	0.961301514365777	0.999512737353195	NS	13.9331731101306	13.6675672455452	13.4979759655219	13.3336783873817	13.6080986771448	NA	12.7649572164555	13.6545565343723	14.4005019134638	13.6066718880972
O60832_S455	O60832	DKC1	H/ACA ribonucleoprotein complex subunit DKC1 (EC 5.4.99.-) (CBF5 homolog) (Dyskerin) (Nopp140-associated protein of 57 kDa) (Nucleolar protein NAP57) (Nucleolar protein family A member 4) (snoRNP protein DKC1)	-0.12425272385313	0.910778453433921	0.999512737353195	NS	13.1996053424508	13.3743351593882	12.855940637168	12.5869637321503	13.0042112177893	NA	10.4337766481504	13.6603700648755	14.4762629106222	12.8568032078827
O60832_T458	O60832	DKC1	H/ACA ribonucleoprotein complex subunit DKC1 (EC 5.4.99.-) (CBF5 homolog) (Dyskerin) (Nopp140-associated protein of 57 kDa) (Nucleolar protein NAP57) (Nucleolar protein family A member 4) (snoRNP protein DKC1)	2.03899262700477	0.137270709014888	0.612825473366161	NS	6.42013783170615	6.98121319972767	NA	NA	6.70067551571691	NA	NA	7.91728855996106	9.51573715337527	8.71651285666816
O60832_T497	O60832	DKC1	H/ACA ribonucleoprotein complex subunit DKC1 (EC 5.4.99.-) (CBF5 homolog) (Dyskerin) (Nopp140-associated protein of 57 kDa) (Nucleolar protein NAP57) (Nucleolar protein family A member 4) (snoRNP protein DKC1)	-1.41167177784698	0.628433077221188	0.995389334160585	NS	NA	9.58317253480174	7.1147490235667	NA	8.34896077918422	NA	NA	NA	6.91413371528373	6.91413371528373
O60841_S1168	O60841	EIF5B	Eukaryotic translation initiation factor 5B (eIF-5B) (EC 3.6.5.3) (Translation initiation factor IF-2)	-2.83257230610099	0.208794850671838	0.704767056283723	NS	11.6068475507922	12.1903905244357	11.9857457656938	11.2404020043322	11.7558464613135	3.15087906181392	9.81989025623757	11.060518881871	11.9816101281226	9.00322458201127
O60841_S164	O60841	EIF5B	Eukaryotic translation initiation factor 5B (eIF-5B) (EC 3.6.5.3) (Translation initiation factor IF-2)	0.67785094197625	0.227961579874862	0.722494405096897	NS	8.55619393478115	9.56278144817697	8.6653567004534	8.82117307959794	8.90137629075236	NA	NA	9.11753186018052	10.2008234588743	9.65917765952739
O60841_S182	O60841	EIF5B	Eukaryotic translation initiation factor 5B (eIF-5B) (EC 3.6.5.3) (Translation initiation factor IF-2)	-1.03320524961159	0.286435566396499	0.775143802252243	NS	12.8770165292086	13.0597021860482	13.2247220984775	12.1866008085663	12.8370104055752	NA	10.117296017265	12.0221129668663	13.5118577641558	11.8837555827623
O60841_S183	O60841	EIF5B	Eukaryotic translation initiation factor 5B (eIF-5B) (EC 3.6.5.3) (Translation initiation factor IF-2)	-1.04817060291441	0.547230297808277	0.965012427560417	NS	12.2584054911126	11.9035749761224	11.8491328786394	11.1187279522851	11.7824603245399	6.00434774594122	11.6778327413419	12.6520843430824	12.9226957633315	10.8142401484243
O60841_S186	O60841	EIF5B	Eukaryotic translation initiation factor 5B (eIF-5B) (EC 3.6.5.3) (Translation initiation factor IF-2)	-1.43039227198725	0.347958084282704	0.821830375544503	NS	12.7530792718199	13.0594723933303	13.2235461872055	11.7297296630913	12.6914568788617	NA	8.26931610860113	12.2278915972278	13.525837395191	11.3410150336733
O60841_S190	O60841	EIF5B	Eukaryotic translation initiation factor 5B (eIF-5B) (EC 3.6.5.3) (Translation initiation factor IF-2)	-0.68234496991944	0.608817983804469	0.987932541413299	NS	12.8530726639607	12.9256453329279	13.2232148430889	9.32292915762396	12.0812154994004	NA	10.0933172166614	12.5497965980393	11.7933490541384	11.4788209562797
O60841_S214	O60841	EIF5B	Eukaryotic translation initiation factor 5B (eIF-5B) (EC 3.6.5.3) (Translation initiation factor IF-2)	-0.180078688745098	0.342035787653599	0.816521515848541	NS	NA	6.08037616868927	6.21848549007945	NA	6.14943082938436	NA	6.04930256743805	NA	NA	6.04930256743805
O60841_S93	O60841	EIF5B	Eukaryotic translation initiation factor 5B (eIF-5B) (EC 3.6.5.3) (Translation initiation factor IF-2)	-0.904256332446581	0.144911943297766	0.624115505556481	NS	13.9935140397413	13.88409159771	13.9200680698407	13.6835141929906	13.8702969750707	NA	12.0106973553401	12.9790938068311	14.1481820460974	13.0459910694229
O60861_S117	O60861	GAS7	Growth arrest-specific protein 7 (GAS-7)	0.844409606494728	0.756982279440147	0.999512737353195	NS	NA	8.07218307986681	7.44603036296049	4.23140355201808	6.58320566494846	7.73584076555329	NA	NA	NA	7.73584076555329
O60885_S1064	O60885	BRD4	Bromodomain-containing protein 4 (Protein HUNK1)	-0.57529121927795	0.739915087124211	0.999512737353195	NS	NA	8.44309569306755	NA	NA	8.44309569306755	8.52064843062087	8.92500283472651	NA	6.48519230626449	7.97694785720396
O60885_S1083	O60885	BRD4	Bromodomain-containing protein 4 (Protein HUNK1)	-0.69122654255682	0.43530455969405	0.89486391725775	NS	NA	5.44691503694569	NA	3.35440605491157	4.40066054592863	4.26032421531044	4.46249502656569	3.30897564120931	3.24251466405926	3.81857738678617
O60885_S469	O60885	BRD4	Bromodomain-containing protein 4 (Protein HUNK1)	-1.79885935546139	0.00287407363144476	0.117171420916443	NS	12.4641209049727	12.4546013681534	12.3596709550602	12.637937397165	12.4790826563378	9.82275612790639	11.3033440453807	10.6003098552184	11.4310567086577	10.7893666842908
O60885_S470	O60885	BRD4	Bromodomain-containing protein 4 (Protein HUNK1)	-1.92434704356329	0.00376960664623664	0.124216439366708	NS	12.4220939749884	12.4546158285802	12.21685831654	12.6699460223857	12.4408785356236	9.82265470880572	11.236395451935	10.0125750246541	11.4310743165038	10.6256748754747
O60885_T1080	O60885	BRD4	Bromodomain-containing protein 4 (Protein HUNK1)	-0.575278325294473	0.739934240604207	0.999512737353195	NS	NA	8.44307270434393	NA	NA	8.44307270434393	8.52074622757402	8.92498205544334	NA	6.48508500437409	7.97693776246382
O60885_T477	O60885	BRD4	Bromodomain-containing protein 4 (Protein HUNK1)	-2.75034985118295	0.00197707200514881	0.0975769259581515	NS	11.7668993304276	12.0338485499132	11.5512724263461	11.8658039540205	11.8044560651768	9.06555109760352	8.4084445015515	8.51634599979099	10.662656790687	9.16324959740825
O60930_S74	O60930	RNASEH1	Ribonuclease H1 (RNase H1) (EC 3.1.26.4) (Ribonuclease H type II)	-0.430870199516574	0.799371234913569	0.999512737353195	NS	10.677450763689	10.443271110716	10.469666285926	10.8129833275343	10.6008428719663	9.67263773768427	10.1904741026365	10.6580826449993	10.8589151521651	10.3450274093713
O60930_S76	O60930	RNASEH1	Ribonuclease H1 (RNase H1) (EC 3.1.26.4) (Ribonuclease H type II)	-0.44647456592649	0.803528399806405	0.999512737353195	NS	10.2093728474908	9.99502823129501	10.0488424630879	10.3096803094526	10.1407309628316	9.10812850659442	9.7847853934996	10.171301891754	10.4130287434586	9.86931113382666
O60930_S80	O60930	RNASEH1	Ribonuclease H1 (RNase H1) (EC 3.1.26.4) (Ribonuclease H type II)	-0.325203569932021	0.84408167889143	0.999512737353195	NS	9.00483405548704	9.00180171456703	9.26892271910637	9.22843828878025	9.12599919448517	NA	8.58937625736903	8.9936275740786	9.34454725297651	8.97585036147471
O60934_S432	O60934	NBN	Nibrin (Cell cycle regulatory protein p95) (Nijmegen breakage syndrome protein 1)	0.159573364129693	0.674664038059757	0.999512737353195	NS	9.91077097341213	10.4858724638856	10.4837082830862	9.09011912877275	9.99261771228917	10.018325026325	10.2972265341676	9.99717016383992	10.5651243049193	10.2194615073129
O60934_T434	O60934	NBN	Nibrin (Cell cycle regulatory protein p95) (Nijmegen breakage syndrome protein 1)	0.661685097584195	0.274444772130408	0.766248795656898	NS	9.658220274392	10.3202232280104	10.2175503409618	8.18717873753989	9.59579314522601	10.2788855265473	10.5019336410877	9.68737236922724	10.8308031579549	10.3247486737043
O75064_S732	O75064	DENND4B	DENN domain-containing protein 4B	0.816943981498881	0.228154134242728	0.722494405096897	NS	7.40676285684695	9.41498512522855	9.68075385248339	7.80269733473699	8.57629979232397	9.56735151010633	8.97470984417415	9.01697910998671	9.81331738405929	9.34308946208162
O75064_S736	O75064	DENND4B	DENN domain-containing protein 4B	0.108644952124591	0.833229244729172	0.999512737353195	NS	13.3741610835851	13.6105500888301	13.4655348038067	13.4297893424271	13.4700088296623	13.339258111198	13.5603279220378	13.4359016872375	13.7785101597091	13.5284994700456
O75064_S961_S963	O75064	DENND4B	DENN domain-containing protein 4B	0.580159924161679	0.109340392489473	0.559200910659453	NS	11.8139289696442	11.3300308978615	11.7956113504656	10.7485007704428	11.4220179971035	11.4383440302006	12.0510376244744	12.15944919507	12.1592635883509	11.952023609524
O75113_S288	O75113	N4BP1	NEDD4-binding protein 1 (N4BP1) (EC 3.1.-.-)	-0.111867279022195	0.943074781681271	0.999512737353195	NS	10.8298659121837	10.67018014843	11.5248793878295	11.2024490978178	11.0568436365652	10.8667726116651	11.2938755727522	11.1401940304897	11.1892413098956	11.1225208812007
O75113_S290	O75113	N4BP1	NEDD4-binding protein 1 (N4BP1) (EC 3.1.-.-)	0.203586503404779	0.673904285775459	0.999512737353195	NS	6.05671568043036	7.36424089289723	7.44492946843182	6.76286229000049	6.90718708293997	NA	7.42318133485792	7.56592299621803	6.87584999893116	7.28831811000237
O75113_S300	O75113	N4BP1	NEDD4-binding protein 1 (N4BP1) (EC 3.1.-.-)	-2.82619535365237	0.297605096979003	0.786116559048041	NS	7.86563820434554	10.3620363461926	9.37815248513703	NA	9.20194234522505	NA	3.81492327863768	NA	9.29165975182292	6.5532915152303
O75113_T242	O75113	N4BP1	NEDD4-binding protein 1 (N4BP1) (EC 3.1.-.-)	0.0221102511370729	0.985051581486671	0.999512737353195	NS	12.2263819542086	12.3451844122023	12.1243449940615	11.7292407219187	12.1062880205978	11.7330276399754	12.5159880444023	12.5016289888845	12.4731265083076	12.3059427953925
O75122_S323	O75122	CLASP2	CLIP-associating protein 2 (Cytoplasmic linker-associated protein 2) (Protein Orbit homolog 2) (hOrbit2)	2.75886832739391	0.0525407347840715	0.409128705774248	NS	4.0120356398466	3.54395596651533	6.75098205099675	3.55074659439192	4.46443006293765	9.00532351376497	9.63800947371001	5.48924134095356	5.50057975139327	7.40828851995545
O75122_S324	O75122	CLASP2	CLIP-associating protein 2 (Cytoplasmic linker-associated protein 2) (Protein Orbit homolog 2) (hOrbit2)	3.71923034607468	0.0885459623629776	0.512648526565989	NS	8.75567765882374	5.31669273516856	5.46304483652725	10.4500619008977	7.4963692828543	10.2113502399286	12.0007062876939	11.35304373221	12.0372587743789	11.4005897585529
O75122_S325	O75122	CLASP2	CLIP-associating protein 2 (Cytoplasmic linker-associated protein 2) (Protein Orbit homolog 2) (hOrbit2)	2.94342617970703	0.0551411269820854	0.416530769187919	NS	7.83471717931639	7.08781968331396	NA	7.10175402336162	7.34143029533066	9.18516497897892	10.7144432423938	10.9785029027782	11.0012752944954	10.4698466046616
O75122_S326	O75122	CLASP2	CLIP-associating protein 2 (Cytoplasmic linker-associated protein 2) (Protein Orbit homolog 2) (hOrbit2)	2.91093118419556	0.057656197131162	0.425660007381928	NS	7.93818852458882	7.08777976851575	NA	7.10090785163765	7.37562538158074	9.19182611182039	10.714578405566	10.9783763257454	11.001405938469	10.4715466954002
O75122_S327	O75122	CLASP2	CLIP-associating protein 2 (Cytoplasmic linker-associated protein 2) (Protein Orbit homolog 2) (hOrbit2)	1.23253817040026	0.399583524704323	0.865200919318469	NS	NA	7.90074538241402	NA	NA	7.90074538241402	7.44129948198975	9.87929453414792	9.80573560200748	10.1467651116075	9.31827368243817
O75122_S368	O75122	CLASP2	CLIP-associating protein 2 (Cytoplasmic linker-associated protein 2) (Protein Orbit homolog 2) (hOrbit2)	2.24549607336525	0.05522690337249	0.416530769187919	NS	8.58212870695272	7.60605872976197	7.33512317315958	6.59131235774369	7.52865574190449	NA	8.21152236636662	10.4047354675682	11.261168000746	9.95914194489364
O75122_S370	O75122	CLASP2	CLIP-associating protein 2 (Cytoplasmic linker-associated protein 2) (Protein Orbit homolog 2) (hOrbit2)	1.78120630971204	0.124554567542742	0.590119487892993	NS	8.45767887850048	8.97022481619145	7.67988125337207	6.5024963258174	7.90257031847035	NA	8.19606166768592	10.2926475697362	11.1175910359967	9.86876675780628
O75122_S459	O75122	CLASP2	CLIP-associating protein 2 (Cytoplasmic linker-associated protein 2) (Protein Orbit homolog 2) (hOrbit2)	1.76046393161284	0.322070040635598	0.805447199503739	NS	NA	3.40131578990161	3.73217165893699	2.3405582201704	3.158015223003	5.75469659801812	8.4564878578041	3.89570556306961	2.30698711806708	5.10346928423973
O75143_S361	O75143	ATG13	Autophagy-related protein 13	-1.64573944392992	0.376523264728376	0.84765691864296	NS	NA	10.8688361668985	8.9670069811976	6.64936688205756	8.82840334338457	NA	7.37910036052476	NA	6.86105147142725	7.120075915976
O75151_S474	O75151	PHF2	Lysine-specific demethylase PHF2 (EC 1.14.11.-) (GRC5) (PHD finger protein 2)	-1.47046404483163	0.279876428299528	0.770501363404405	NS	13.6982710260875	13.5581216649977	13.1663213316842	13.2581801876438	13.4202235526033	9.0034969369244	12.9304326840981	13.5014267470656	13.5800263721568	12.2538456850612
O75151_S537	O75151	PHF2	Lysine-specific demethylase PHF2 (EC 1.14.11.-) (GRC5) (PHD finger protein 2)	-0.168774181504245	0.93661193025575	0.999512737353195	NS	12.3898408501487	12.359242404176	12.2671500172684	12.5422947724787	12.389632011018	11.9216839213842	12.8691490601813	12.7254555892009	12.5834874564466	12.5249440068033
O75151_S539	O75151	PHF2	Lysine-specific demethylase PHF2 (EC 1.14.11.-) (GRC5) (PHD finger protein 2)	-0.204861545762589	0.922983511277113	0.999512737353195	NS	12.3782802936919	12.3391059602367	12.2430882080829	12.5404351739957	12.3752274090018	11.8068707716303	12.8543259630873	12.7044509399718	12.5321604874257	12.4744520405288
O75151_S899	O75151	PHF2	Lysine-specific demethylase PHF2 (EC 1.14.11.-) (GRC5) (PHD finger protein 2)	0.816456807080149	0.500081103800861	0.940514803218092	NS	7.03978765658384	8.22871002408519	8.57248505777266	NA	7.94699424614723	NA	7.79888856744186	8.80450715523453	10.5992159688744	9.06753723051694
O75151_T479	O75151	PHF2	Lysine-specific demethylase PHF2 (EC 1.14.11.-) (GRC5) (PHD finger protein 2)	-0.688261301741763	0.361651112401843	0.832000955658593	NS	13.5958346685501	13.5328994766216	13.1926603277277	13.2176959984097	13.3847726178273	NA	12.6705312283511	12.7624985169361	13.5687627348381	13.0005974933751
O75151_T541	O75151	PHF2	Lysine-specific demethylase PHF2 (EC 1.14.11.-) (GRC5) (PHD finger protein 2)	-0.168773119646036	0.936612626109847	0.999512737353195	NS	12.3898408501487	12.359242404176	12.2671501730149	12.5422950262512	12.3896321133977	11.9216884342482	12.8691490706273	12.725456041659	12.5834871376303	12.5249451710412
O75152_S132	O75152	ZC3H11A	Zinc finger CCCH domain-containing protein 11A	0.575295379611107	0.79789589035708	0.999512737353195	NS	4.47691837400719	9.16151504468148	8.69400208817589	8.73560497378641	7.76701012016274	12.2230840181925	5.26064396501003	NA	8.47323835970645	8.65232211430298
O75152_S725	O75152	ZC3H11A	Zinc finger CCCH domain-containing protein 11A	-0.531621982854235	0.247954014632927	0.740978996803177	NS	10.2465299946572	11.2220889340343	10.9184337725675	9.86101240110816	10.5620162755918	9.74569641845117	10.0778351296288	10.9761763668599	10.5619357141269	10.3404109072667
O75152_S733	O75152	ZC3H11A	Zinc finger CCCH domain-containing protein 11A	-0.199298090649243	0.475323986196582	0.924412229359715	NS	12.7652705144039	12.869376013645	12.3827251423341	12.8932584007612	12.727657517786	13.4156174451325	12.3360526617795	12.7230402035612	12.8787938561905	12.8383760416659
O75152_S734	O75152	ZC3H11A	Zinc finger CCCH domain-containing protein 11A	-0.100450777703397	0.70843641144293	0.999512737353195	NS	12.7250039658061	12.934782642587	12.4379588179025	12.3646077130612	12.6155882848392	13.3510147067837	12.3527774971897	12.701282416268	12.8955418664183	12.8251541216649
O75152_S735	O75152	ZC3H11A	Zinc finger CCCH domain-containing protein 11A	-0.0894826501257641	0.738752981351316	0.999512737353195	NS	12.8044873152489	12.8149219428886	12.3827273609681	12.4153736962159	12.6043775788304	13.3759387598384	12.3360526617795	12.7087816218069	12.8788731295103	12.8249115432338
O75152_S737	O75152	ZC3H11A	Zinc finger CCCH domain-containing protein 11A	0.0367369799155439	0.873761860651217	0.999512737353195	NS	12.085808744164	12.1394514593009	11.8288483575455	11.7515419214539	11.9514126206161	12.6966452008983	11.8012428157241	12.2772921528245	12.4174846907962	12.2981662150607
O75152_S738	O75152	ZC3H11A	Zinc finger CCCH domain-containing protein 11A	-0.12195712201793	0.612323677053263	0.989203120769126	NS	12.8022273268369	12.9467603396317	12.3805791487941	12.8932748914795	12.7557104266855	13.4194096540478	12.6374408456153	12.7270139502619	12.9912152268618	12.9437699191967
O75152_S743	O75152	ZC3H11A	Zinc finger CCCH domain-containing protein 11A	-0.039280060893771	0.848827308160462	0.999512737353195	NS	12.2638369126513	12.932553991963	12.4201203405702	12.8932908945506	12.6274505349338	13.1226558958258	12.8323626813317	12.8370674059333	12.8006623711857	12.8981870885691
O75152_S746	O75152	ZC3H11A	Zinc finger CCCH domain-containing protein 11A	-0.190812029828957	0.397720902904478	0.863205730105834	NS	12.7371822117271	13.0111779144666	12.227066062059	12.8932726194766	12.7171747019323	13.1227022993244	12.6790061037537	12.7429303480029	12.800878395449	12.8363792866325
O75152_S747	O75152	ZC3H11A	Zinc finger CCCH domain-containing protein 11A	-0.377089419732524	0.203936430653306	0.700495557337082	NS	12.7370429123129	12.9181300230677	12.2272665183183	12.4381382906197	12.5801444360796	11.9041579184378	12.59994360592	12.7429748067063	12.805210192441	12.5130716308762
O75152_S748	O75152	ZC3H11A	Zinc finger CCCH domain-containing protein 11A	-0.377095345095573	0.203933935515316	0.700495557337082	NS	12.7370429123129	12.9181537245199	12.2272665183183	12.4381382906197	12.5801503614427	11.9041579184378	12.59994360592	12.7429748067063	12.805210192441	12.5130716308762
O75152_S751	O75152	ZC3H11A	Zinc finger CCCH domain-containing protein 11A	-0.190768594352816	0.397862381093786	0.86334254067788	NS	12.7371822117271	13.0111714481635	12.227066062059	12.8932726194766	12.7171730853565	13.1228695749258	12.6790061037537	12.7429303480029	12.800878395449	12.8364211055328
O75152_S758	O75152	ZC3H11A	Zinc finger CCCH domain-containing protein 11A	0.371244289887302	0.828448966300264	0.999512737353195	NS	8.58179294228343	9.74884355867758	8.99781497365587	7.73793402994591	8.7665963761407	7.99861216715286	10.0877877404888	9.76706003374285	9.93796918084401	9.44785728055713
O75152_S759	O75152	ZC3H11A	Zinc finger CCCH domain-containing protein 11A	0.637253911684847	0.731293833840103	0.999512737353195	NS	8.56641404967215	9.82024898894649	9.05743126571495	6.59022432794155	8.50857965806879	7.99861216715286	10.04863370556	9.80262916594522	9.97352569847303	9.45585018428277
O75152_S761	O75152	ZC3H11A	Zinc finger CCCH domain-containing protein 11A	0.320955041886434	0.848073585169753	0.999512737353195	NS	8.52122232467282	9.7035733976519	8.83440206722605	8.13359701634562	8.7981987014741	7.99826627796402	10.0877708396908	9.70697117653139	9.92367313737244	9.42917035788967
O75152_S768	O75152	ZC3H11A	Zinc finger CCCH domain-containing protein 11A	-1.61326261567226	0.721963423569782	0.999512737353195	NS	2.8304696047232	8.3920814436202	9.03806568865738	NA	6.75353891233359	NA	NA	NA	5.45029291119047	5.45029291119047
O75152_T321	O75152	ZC3H11A	Zinc finger CCCH domain-containing protein 11A	-0.181145034147716	0.921390284700952	0.999512737353195	NS	10.685260955796	10.789287816548	10.6578440115634	10.2494225693186	10.5954538383065	9.22201659193387	10.967140211782	11.0010581658697	11.7070867051661	10.7243254186879
O75152_T731	O75152	ZC3H11A	Zinc finger CCCH domain-containing protein 11A	-0.0894400808360161	0.738863623039018	0.999512737353195	NS	12.804487037985	12.8149219428886	12.3825280830182	12.4153953724909	12.6043331090957	13.3758633297667	12.3360551901839	12.7089371390774	12.8787829121272	12.8249096427888
O75152_T762	O75152	ZC3H11A	Zinc finger CCCH domain-containing protein 11A	0.063805548123867	0.972920148461676	0.999512737353195	NS	8.83734200194295	9.56636923261989	9.59517349186192	8.11705552759114	9.02898506350397	7.310670758586	10.2280091720783	9.87646126664956	10.196087707314	9.40280722615698
O75167_S237	O75167	PHACTR2	Phosphatase and actin regulator 2	-2.61911526887476	0.0891497252759783	0.512733179651775	NS	7.26742798321391	8.79449712698418	8.78122917208202	7.04189515449278	7.97126235919322	NA	NA	NA	5.63559135812952	5.63559135812952
O75170_S413	O75170	PPP6R2	Serine/threonine-protein phosphatase 6 regulatory subunit 2 (SAPS domain family member 2)	-2.05459256063116	0.0401968889038603	0.368627001223444	NS	8.46652719463179	8.98809443580753	9.58101891358258	9.05120193195048	9.0217106189931	NA	6.30198348587234	8.63192525068584	8.90728836965122	7.9470657020698
O75170_S415	O75170	PPP6R2	Serine/threonine-protein phosphatase 6 regulatory subunit 2 (SAPS domain family member 2)	-1.84524583485016	0.015971625946957	0.236431260238879	NS	9.15348759417266	9.64622942268473	10.084881313537	9.60687023657908	9.62286714174338	NA	7.65921401827794	9.18766123206166	9.42583160146365	8.75756895060108
O75175_S299	O75175	CNOT3	CCR4-NOT transcription complex subunit 3 (CCR4-associated factor 3) (Leukocyte receptor cluster member 2)	0.177765594476738	0.923165431199729	0.999512737353195	NS	11.7944704237849	11.8362559811124	12.0407010148167	11.8750403182939	11.886616934502	11.8441609400698	12.0901207069951	12.0243559583761	12.2087378253609	12.0418438577005
O75179_S1709	O75179	ANKRD17	Ankyrin repeat domain-containing protein 17 (Gene trap ankyrin repeat protein) (Serologically defined breast cancer antigen NY-BR-16)	0.025600544346013	0.989045102456178	0.999512737353195	NS	11.3627595737128	11.4009927383697	11.5010403788063	11.3192646169828	11.3960143269679	11.3693322776936	12.0203201305933	11.8318540334689	11.7028475646793	11.7310885016088
O75179_S2041	O75179	ANKRD17	Ankyrin repeat domain-containing protein 17 (Gene trap ankyrin repeat protein) (Serologically defined breast cancer antigen NY-BR-16)	0.785583267715232	0.0853696132494901	0.506035659388329	NS	11.9826886700869	11.218167795694	11.3253470762299	11.894641175975	11.6052111794965	12.5712899559602	12.747582266877	12.6208047050844	12.8613953821045	12.7002680775065
O75179_S2042	O75179	ANKRD17	Ankyrin repeat domain-containing protein 17 (Gene trap ankyrin repeat protein) (Serologically defined breast cancer antigen NY-BR-16)	0.785583267715234	0.703934367597294	0.999512737353195	NS	11.9826886700869	11.218167795694	11.3344333500973	11.894641175975	11.6074827479633	12.5712899559602	12.7566685407444	12.6208047050844	12.8613953821045	12.7025396459734
O75179_S2044	O75179	ANKRD17	Ankyrin repeat domain-containing protein 17 (Gene trap ankyrin repeat protein) (Serologically defined breast cancer antigen NY-BR-16)	0.766628897053117	0.141773030950305	0.618768566706842	NS	11.9147890086833	11.0705390862906	11.1126798880876	11.8252198087574	11.4808069479547	12.4408576249911	12.5846268365078	12.4371458486232	12.7650075910886	12.5569094753027
O75179_S2045	O75179	ANKRD17	Ankyrin repeat domain-containing protein 17 (Gene trap ankyrin repeat protein) (Serologically defined breast cancer antigen NY-BR-16)	0.770393041480645	0.746717763914294	0.999512737353195	NS	11.9118918830021	11.0872888216128	11.1098885500472	11.8576032397668	11.4916681236072	12.4407511806022	12.6168892344194	12.4634739249743	12.765024841535	12.5715347953827
O75179_S2047	O75179	ANKRD17	Ankyrin repeat domain-containing protein 17 (Gene trap ankyrin repeat protein) (Serologically defined breast cancer antigen NY-BR-16)	0.774445885752326	0.689827560679395	0.999512737353195	NS	11.9170288446099	11.0959049014906	11.100654674606	11.7890161910257	11.4756511529331	12.3243695953256	12.6336385500735	12.4898868209639	12.790387709558	12.5595706689802
O75179_S2056	O75179	ANKRD17	Ankyrin repeat domain-containing protein 17 (Gene trap ankyrin repeat protein) (Serologically defined breast cancer antigen NY-BR-16)	1.16073009159038	0.440952127293788	0.898725761665821	NS	9.647185544843	10.0726194483666	10.9994315461195	11.1324326047609	10.4629172860225	12.0995088782939	11.7760908203246	11.7379753476343	12.1189089853781	11.9331210079077
O75179_S2401	O75179	ANKRD17	Ankyrin repeat domain-containing protein 17 (Gene trap ankyrin repeat protein) (Serologically defined breast cancer antigen NY-BR-16)	1.46283239736623	0.338178917414966	0.81509991289481	NS	8.90022884144605	9.9280405594668	9.66840548878687	9.44039135073158	9.48426656010782	10.8635456161145	11.5034567255356	11.2738216340527	11.3854663753728	11.2565725877689
O75179_S2405	O75179	ANKRD17	Ankyrin repeat domain-containing protein 17 (Gene trap ankyrin repeat protein) (Serologically defined breast cancer antigen NY-BR-16)	0.973646381737893	0.357019010296159	0.828977052177116	NS	10.6943134205883	11.1234696256184	10.9145141299947	10.946793573508	10.9197726874273	11.9198254211334	12.579219795019	12.1976295657652	12.1148960159227	12.2028926994601
O75179_S2406	O75179	ANKRD17	Ankyrin repeat domain-containing protein 17 (Gene trap ankyrin repeat protein) (Serologically defined breast cancer antigen NY-BR-16)	0.973762903366122	0.356963187117503	0.828977052177116	NS	10.6942832183046	11.1235051820971	10.9141501552694	10.9468411905297	10.9196949365502	11.9198125885261	12.5791678446483	12.1977452048825	12.1150002427877	12.2029314702111
O75179_S2411	O75179	ANKRD17	Ankyrin repeat domain-containing protein 17 (Gene trap ankyrin repeat protein) (Serologically defined breast cancer antigen NY-BR-16)	1.22591034503743	0.00177781131268069	0.0910074014295986	NS	5.38915431590815	5.78164526886769	NA	NA	5.58539979238792	6.8966665513359	7.53296925554488	7.11929318266616	6.93420608133383	7.12078376772019
O75179_Y2038	O75179	ANKRD17	Ankyrin repeat domain-containing protein 17 (Gene trap ankyrin repeat protein) (Serologically defined breast cancer antigen NY-BR-16)	0.778718805092781	0.140188344067486	0.617599296925101	NS	11.908851045252	11.0706065585459	11.0623459140176	11.8107958394782	11.4631498393234	12.4528741209377	12.5698773529101	12.4219667687612	12.7606508562352	12.551342274711
O75182_S739	O75182	SIN3B	Paired amphipathic helix protein Sin3b (Histone deacetylase complex subunit Sin3b) (Transcriptional corepressor Sin3b)	0.446269173934334	0.801765069372497	0.999512737353195	NS	2.71065937804925	7.7821588045525	7.88527673505367	2.71065937804925	5.27218857392617	2.71065937804925	5.96225246357992	6.45021761582321	6.67317446261729	5.44907598001742
O75182_S740	O75182	SIN3B	Paired amphipathic helix protein Sin3b (Histone deacetylase complex subunit Sin3b) (Transcriptional corepressor Sin3b)	-0.122878915758425	0.951569468394903	0.999512737353195	NS	10.3411049032046	10.664276827964	10.5158914001744	9.99928715241034	10.3801400709383	7.16152803684536	10.8296240539567	10.9059307067556	11.0544347517898	9.98787938733684
O75190_S15	O75190	DNAJB6	DnaJ homolog subfamily B member 6 (HHDJ1) (Heat shock protein J2) (HSJ-2) (MRJ) (MSJ-1)	1.01451726791948	0.503043261454972	0.942789304673062	NS	NA	6.15246048852842	4.96489620864059	NA	5.55867834858451	NA	NA	NA	6.70816326090504	6.70816326090504
O75351_S102	O75351	VPS4B	Vacuolar protein sorting-associated protein 4B (EC 3.6.4.6) (Cell migration-inducing gene 1 protein) (Suppressor of K(+) transport growth defect 1) (Protein SKD1)	-4.42690292498713	0.189071001514183	0.685353435433427	NS	12.1298775820184	12.9280342914278	13.0160877067874	11.8125314263125	12.4716327516365	NA	1.02731550620558	10.0910398112732	12.3328142569721	7.81705652481697
O75351_S108	O75351	VPS4B	Vacuolar protein sorting-associated protein 4B (EC 3.6.4.6) (Cell migration-inducing gene 1 protein) (Suppressor of K(+) transport growth defect 1) (Protein SKD1)	-3.1743433603119	0.17513654833231	0.670871522188312	NS	11.0933260232292	11.6757104348616	11.6669938504789	10.8975814452651	11.3334029384587	NA	3.17375667212837	10.0034514931238	10.616950663691	7.93138627631439
O75351_S358	O75351	VPS4B	Vacuolar protein sorting-associated protein 4B (EC 3.6.4.6) (Cell migration-inducing gene 1 protein) (Suppressor of K(+) transport growth defect 1) (Protein SKD1)	1.57368507480429	0.239553023747065	0.733810595983415	NS	NA	8.80611332342268	8.55066712056436	6.62907006894332	7.99528350431012	11.1603681116353	7.32273416749962	8.5308014241433	10.3512774058497	9.34129527728197
O75351_S93	O75351	VPS4B	Vacuolar protein sorting-associated protein 4B (EC 3.6.4.6) (Cell migration-inducing gene 1 protein) (Suppressor of K(+) transport growth defect 1) (Protein SKD1)	-1.10882779589985	0.474861103466953	0.924180676519828	NS	7.67693067795613	8.18552581706682	4.71965141769287	7.29485499932868	6.96924072801113	NA	4.3930729127308	4.22983030762638	8.27531567047934	5.63273963027884
O75362_S407	O75362	ZNF217	Zinc finger protein 217	0.412113826404425	0.693031012239812	0.999512737353195	NS	7.4957700519323	11.1397902530168	10.4228398659677	NA	9.6861333903056	10.1335762532581	10.5725712883103	9.77980195563607	10.8726115336809	10.3396402577213
O75362_S662	O75362	ZNF217	Zinc finger protein 217	-0.862882570222559	0.111722342301993	0.564044082282447	NS	4.2180255326469	4.37851840743726	3.48296427425549	3.90347134858173	3.99574489073034	2.31453879201041	3.18429759714004	4.14057902553173	3.85760603139415	3.37425536151908
O75362_S795	O75362	ZNF217	Zinc finger protein 217	0.165640092231867	0.504686984734223	0.944122657098523	NS	9.41201904303147	10.0303805276533	9.74376533900938	9.50785489887088	9.67350495214125	9.98880445195729	10.1688553951562	9.807880054835	10.3566124395892	10.0805380853844
O75362_T409	O75362	ZNF217	Zinc finger protein 217	-1.80710181624168	0.225537849411639	0.72054269103759	NS	NA	10.2344416982426	9.31838106561089	NA	9.77641138192676	6.48436793007252	9.37880689004898	7.15973263386623	9.81990297279775	8.21070260669637
O75362_T619	O75362	ZNF217	Zinc finger protein 217	0.688523300831721	0.675821007028037	0.999512737353195	NS	NA	9.70864377928364	8.13074561287633	5.74745703249498	7.86228214155165	NA	8.75966684560351	NA	8.82473012118583	8.79219848339467
O75362_T648	O75362	ZNF217	Zinc finger protein 217	0.119933804394685	0.947055243768109	0.999512737353195	NS	9.72812530991152	10.7571501079189	9.5954601768391	9.5954601768391	9.91904894287716	NA	9.70607356760758	10.0362367378511	11.0988170593907	10.2803757882831
O75362_T656	O75362	ZNF217	Zinc finger protein 217	-0.92022467715225	0.578481968992289	0.979452781336666	NS	8.72686736592431	10.4359165046509	10.8049615993129	9.99798939747624	9.99143371684108	8.0522723181867	9.52358569755825	10.9246074870555	8.74994282000009	9.31260208070013
O75367_S170	O75367	MACROH2A1	Core histone macro-H2A.1 (Histone macroH2A1) (mH2A1) (Histone H2A.y) (H2A/y) (Medulloblastoma antigen MU-MB-50.205)	-0.956534697125447	0.00134887402482746	0.0806831930285383	NS	12.1866201141931	11.967667855995	11.6813043951743	11.7440372738628	11.8949074098063	NA	10.7684321538862	10.6500841699451	11.0151740514754	10.8112301251022
O75367_S173	O75367	MACROH2A1	Core histone macro-H2A.1 (Histone macroH2A1) (mH2A1) (Histone H2A.y) (H2A/y) (Medulloblastoma antigen MU-MB-50.205)	-0.625846415003086	0.303973821337531	0.78950287686159	NS	11.5148301670783	11.4187168915899	11.0713164152253	10.8291785725643	11.2085105116144	8.91191560141698	10.800328199471	10.7565705902469	11.3532716449961	10.4555215090327
O75367_T174	O75367	MACROH2A1	Core histone macro-H2A.1 (Histone macroH2A1) (mH2A1) (Histone H2A.y) (H2A/y) (Medulloblastoma antigen MU-MB-50.205)	-0.947198043075983	0.00125758805993723	0.0777585066722987	NS	11.5787522623122	11.2907116433896	11.1358642538031	11.0788969425298	11.2710562755087	NA	10.150157955071	10.0389730000917	10.4010159793995	10.1967156448541
O75367_T175	O75367	MACROH2A1	Core histone macro-H2A.1 (Histone macroH2A1) (mH2A1) (Histone H2A.y) (H2A/y) (Medulloblastoma antigen MU-MB-50.205)	-0.913639502935049	0.000580598523188768	0.0507148202080601	NS	12.0742555332051	11.8654086421986	11.6813065176836	11.7440322010756	11.8412507235407	NA	10.7684283279259	10.6291488208239	11.0038287503315	10.8004686330271
O75367_T178	O75367	MACROH2A1	Core histone macro-H2A.1 (Histone macroH2A1) (mH2A1) (Histone H2A.y) (H2A/y) (Medulloblastoma antigen MU-MB-50.205)	-0.947198043075983	0.00125758805993723	0.0777585066722987	NS	11.5787522623122	11.2907116433896	11.1358642538031	11.0788969425298	11.2710562755087	NA	10.150157955071	10.0389730000917	10.4010159793995	10.1967156448541
O75367_T184	O75367	MACROH2A1	Core histone macro-H2A.1 (Histone macroH2A1) (mH2A1) (Histone H2A.y) (H2A/y) (Medulloblastoma antigen MU-MB-50.205)	0.191837081492789	0.818851597197098	0.999512737353195	NS	9.60439658463019	9.77014301012279	8.76178314449343	8.12403979449206	9.06509063343462	NA	9.21836168263629	7.74058101084737	10.4304126885627	9.12978512734879
O75369_S2478	O75369	FLNB	Filamin-B (FLN-B) (ABP-278) (ABP-280 homolog) (Actin-binding-like protein) (Beta-filamin) (Filamin homolog 1) (Fh1) (Filamin-3) (Thyroid autoantigen) (Truncated actin-binding protein) (Truncated ABP)	0.454166901208539	0.0232704674402355	0.287202317800209	NS	10.4112320106905	10.4527395272467	10.3942972888267	10.6793335731678	10.4844005999829	11.1931505966093	11.3291019959035	11.0245569892917	10.7007508411216	11.0618901057315
O75369_S2481	O75369	FLNB	Filamin-B (FLN-B) (ABP-278) (ABP-280 homolog) (Actin-binding-like protein) (Beta-filamin) (Filamin homolog 1) (Fh1) (Filamin-3) (Thyroid autoantigen) (Truncated actin-binding protein) (Truncated ABP)	0.44183431118011	0.0331609894844462	0.338876369791843	NS	10.4113503604599	10.3669918078884	10.5349868974143	10.6793304759242	10.4981648854217	11.1398167656381	11.3291019959035	11.1329222339656	10.6514462090603	11.0633218011419
O75369_T2485	O75369	FLNB	Filamin-B (FLN-B) (ABP-278) (ABP-280 homolog) (Actin-binding-like protein) (Beta-filamin) (Filamin homolog 1) (Fh1) (Filamin-3) (Thyroid autoantigen) (Truncated actin-binding protein) (Truncated ABP)	0.284624977733927	0.110102952760826	0.560237215943437	NS	9.59128491155408	9.72563577414315	9.71477750409277	9.84516366132805	9.71921546277951	10.4191288301936	9.94520594695915	10.3129371452529	9.83138025780839	10.1271630450535
O75376_S1196	O75376	NCOR1	Nuclear receptor corepressor 1 (N-CoR) (N-CoR1)	-1.54429011745131	0.252705029304676	0.74439301277169	NS	7.97646133060701	11.1472165525182	10.9728429673277	7.96133848898723	9.51446483486005	5.7355736506021	7.83585695255899	9.47322420799058	8.98410054350467	8.00718883866409
O75376_S1281	O75376	NCOR1	Nuclear receptor corepressor 1 (N-CoR) (N-CoR1)	0.455722966663681	0.326669124192694	0.807755646116556	NS	8.06007065479829	7.11092898522741	7.28849316533075	8.28572696207311	7.68630494185739	NA	7.97182536272282	7.81133018994711	8.75397053665933	8.17904202977642
O75376_S1322	O75376	NCOR1	Nuclear receptor corepressor 1 (N-CoR) (N-CoR1)	0.0164307091276322	0.982556762805702	0.999512737353195	NS	12.2142731275197	12.736358773281	12.6236704302185	12.128607605357	12.425727484094	11.9233970281302	12.4991488658998	12.6876978884467	12.8064454754314	12.479172314477
O75376_S1472	O75376	NCOR1	Nuclear receptor corepressor 1 (N-CoR) (N-CoR1)	-1.63520172622037	0.184242561816067	0.680884794882128	NS	11.3866841603962	11.7081658023697	11.5074531997115	10.581471253715	11.2959436040481	6.6258684631094	11.0832399438216	9.93478723327162	11.1471283561297	9.69775599908308
O75376_S1952	O75376	NCOR1	Nuclear receptor corepressor 1 (N-CoR) (N-CoR1)	-1.81418545355463	0.007526046435215	0.16767543940481	NS	9.15171652296518	9.33748115898462	8.36099896765385	9.25205764656687	9.02556357404263	NA	NA	7.00607549374166	7.49070898974505	7.24839224174335
O75376_S1954	O75376	NCOR1	Nuclear receptor corepressor 1 (N-CoR) (N-CoR1)	-1.81418545355463	0.007526046435215	0.16767543940481	NS	9.15171652296518	9.33748115898462	8.36099896765385	9.25205764656687	9.02556357404263	NA	NA	7.00607549374166	7.49070898974505	7.24839224174335
O75376_S1959	O75376	NCOR1	Nuclear receptor corepressor 1 (N-CoR) (N-CoR1)	-2.1334750706127	0.393088615430886	0.860722759623447	NS	4.64550749477545	8.61636687986753	7.37846196788488	4.95594222990606	6.39906964310848	NA	NA	NA	4.30260869375113	4.30260869375113
O75376_S1970	O75376	NCOR1	Nuclear receptor corepressor 1 (N-CoR) (N-CoR1)	-1.25216399137556	0.0142618207951962	0.224942000959457	NS	10.5809673659657	10.066524472921	10.0885534475081	10.2741646435707	10.2525524824914	8.03741402036527	9.24015380404562	9.21587472181484	9.65616790325889	9.03740261237116
O75376_S1977	O75376	NCOR1	Nuclear receptor corepressor 1 (N-CoR) (N-CoR1)	-1.20575498191788	0.00453357807977801	0.134130538564615	NS	11.1502911877914	10.7047525640635	10.8082016768988	11.0279926466989	10.9228095188632	9.03834645405917	10.1071273548454	9.7189614398336	10.1518393840644	9.75406865820064
O75376_S1980	O75376	NCOR1	Nuclear receptor corepressor 1 (N-CoR) (N-CoR1)	-1.30478069145081	0.00622705760992004	0.159383711755302	NS	11.7473607912099	11.2378248754439	11.2006743339637	11.5150561441225	11.425229036185	9.31361301922218	10.5808240094698	10.215791207902	10.5196216273642	10.1574624659896
O75376_S1981	O75376	NCOR1	Nuclear receptor corepressor 1 (N-CoR) (N-CoR1)	-1.48610829907098	0.0360807561029639	0.352207173542013	NS	10.8062225295733	10.3174481383663	10.2925372491105	10.4685994916769	10.4712018521818	7.43245896079136	9.33160752412689	9.49459931546303	9.82976489708328	9.02210767436614
O75376_S2098	O75376	NCOR1	Nuclear receptor corepressor 1 (N-CoR) (N-CoR1)	1.04547765789451	0.545069416145474	0.963791286958251	NS	10.3930885773826	10.7013493676642	9.81066661234915	10.3755308913441	10.320158862185	11.483454818682	11.5683194559068	11.2343325220107	11.32449576874	11.4026506413349
O75376_S2102	O75376	NCOR1	Nuclear receptor corepressor 1 (N-CoR) (N-CoR1)	0.833770315293272	0.594287508779572	0.983451609782445	NS	9.12290942094078	9.71456581256072	8.92662665941959	9.40017310592127	9.29106874971059	9.55561793003444	10.3630951565694	10.1509767131007	10.5777229453324	10.1618531862592
O75376_S2105	O75376	NCOR1	Nuclear receptor corepressor 1 (N-CoR) (N-CoR1)	1.55477632010411	0.246434014091902	0.739710927768377	NS	9.10187005092746	9.95070238384268	8.84290762529654	5.3512385036698	8.31167964093412	8.63742240748824	10.3041506551875	10.2325614861168	10.4397457803817	9.90347008229358
O75376_S2109	O75376	NCOR1	Nuclear receptor corepressor 1 (N-CoR) (N-CoR1)	-0.0973940373824487	0.723888656574332	0.999512737353195	NS	11.9388619078695	11.734919816998	12.1078543990345	12.0312140202984	11.9532125360501	12.1734882160944	11.6211925935414	11.8412258279337	11.9354238421225	11.892832619923
O75376_S2120	O75376	NCOR1	Nuclear receptor corepressor 1 (N-CoR) (N-CoR1)	-0.155485559447271	0.79553368698589	0.999512737353195	NS	13.8360723791556	13.9611460329264	13.8262701572235	13.79846399877	13.8554881420189	13.4252229016023	13.6891771317777	13.8513008276607	13.9823659542671	13.737016703827
O75376_S2131	O75376	NCOR1	Nuclear receptor corepressor 1 (N-CoR) (N-CoR1)	-0.122342479139376	0.960241870037779	0.999512737353195	NS	5.82880220590372	10.6957852313041	10.2986668915796	5.10206391226394	7.98132956026284	6.64966125863888	13.8192009768706	5.51003441750007	5.60510815650572	7.89600120237882
O75376_S2136	O75376	NCOR1	Nuclear receptor corepressor 1 (N-CoR) (N-CoR1)	0.783625554679584	0.653621613688317	0.999512737353195	NS	6.86341247718394	9.87628877833561	10.5683211046116	4.82800768551869	8.03400751141247	6.42163087570426	7.65241855311454	11.1773744230171	10.1671648975537	8.8546471873474
O75376_S2140	O75376	NCOR1	Nuclear receptor corepressor 1 (N-CoR) (N-CoR1)	-1.03815103139951	0.0147856887411903	0.229367713270728	NS	12.117506546789	12.2931360790898	11.8321387271715	12.1558226041213	12.0996509892929	NA	10.5492966536265	11.1064308007983	11.6398147830214	11.0985140791487
O75376_S2143	O75376	NCOR1	Nuclear receptor corepressor 1 (N-CoR) (N-CoR1)	-1.13109282855624	0.016932626484551	0.245858162386502	NS	11.8140550097191	11.9126921909747	11.6723517057302	11.634583789394	11.7584206739545	NA	9.98497298578428	10.7252826608351	11.2827702533415	10.6643419666536
O75376_S2144	O75376	NCOR1	Nuclear receptor corepressor 1 (N-CoR) (N-CoR1)	-1.95768110933541	0.388223389755066	0.857817030243778	NS	12.8925786169287	12.4814650791801	12.6088305018001	12.9350453267455	12.7294798811636	7.80070634502459	11.4870286804193	11.6685545846605	12.2789619622298	10.8088128930835
O75376_S2151	O75376	NCOR1	Nuclear receptor corepressor 1 (N-CoR) (N-CoR1)	-1.38464601869325	0.0491343236461688	0.397626739742451	NS	12.7866245159843	12.8157255452986	12.6727933437437	12.8376999633233	12.7782108420875	9.79044798564471	11.8189907415454	11.7724653260367	12.3404117253716	11.4305789446496
O75376_S2184	O75376	NCOR1	Nuclear receptor corepressor 1 (N-CoR) (N-CoR1)	0.162832059226263	0.756438948541377	0.999512737353195	NS	7.13442467282685	9.13701295078647	8.33682406707474	8.38649428825193	8.248688994735	NA	8.32762639264606	8.61868785900206	8.39929127400172	8.44853517521661
O75376_S2187	O75376	NCOR1	Nuclear receptor corepressor 1 (N-CoR) (N-CoR1)	0.0786237366691555	0.706031570582752	0.999512737353195	NS	9.78711209514251	10.5032155020468	10.0634168887478	10.381208552513	10.1837382596125	10.5324921217536	10.3120543861055	10.3450527615329	10.0079052007561	10.299376117537
O75376_S2189	O75376	NCOR1	Nuclear receptor corepressor 1 (N-CoR) (N-CoR1)	0.285138161342993	0.409222419567777	0.871852683489463	NS	9.3088130339602	10.2315098837623	9.89740291048989	10.1668887188386	9.90115363676274	10.6949897312628	10.362441167871	10.2813365053537	9.55445627295676	10.2233059193611
O75376_S224	O75376	NCOR1	Nuclear receptor corepressor 1 (N-CoR) (N-CoR1)	-0.235302974557147	0.0723471019747648	0.466189815183994	NS	13.6227937463909	13.2278528693807	13.4532701599063	13.5080989891526	13.4530039412076	13.0392927360509	13.3318676959438	13.3513015727809	13.2963983468478	13.2547150879058
O75376_S2337	O75376	NCOR1	Nuclear receptor corepressor 1 (N-CoR) (N-CoR1)	-0.0065647168553342	0.986959018045657	0.999512737353195	NS	10.4733472473458	11.2910073214612	10.502997585264	11.405019021984	10.9180927940138	10.1730461722587	10.8335341626378	11.3477320270865	11.4398564316721	10.9485421984138
O75376_S762	O75376	NCOR1	Nuclear receptor corepressor 1 (N-CoR) (N-CoR1)	-1.03957485979865	NA	NA	NS	NA	8.72676280305535	NA	NA	8.72676280305535	NA	NA	NA	7.72420206451206	7.72420206451206
O75376_S764	O75376	NCOR1	Nuclear receptor corepressor 1 (N-CoR) (N-CoR1)	-0.278916610596504	0.841629913759832	0.999512737353195	NS	6.27381413483631	10.5151614889898	6.23730207704372	6.49550505715665	7.38044568950661	6.09477752147461	6.1939952544414	6.16123694300382	10.104163081742	7.13854320016546
O75376_S766	O75376	NCOR1	Nuclear receptor corepressor 1 (N-CoR) (N-CoR1)	-0.638408455146075	0.759314330539603	0.999512737353195	NS	8.15423905528714	8.90328777676041	8.05761482873917	8.59753939244231	8.42817026330726	7.79604855730513	NA	NA	7.85750330152795	7.82677592941654
O75376_S771	O75376	NCOR1	Nuclear receptor corepressor 1 (N-CoR) (N-CoR1)	-0.220522437615228	0.620432983108117	0.992883920553376	NS	9.44865997004379	8.90326827753314	8.86306533381282	8.59748065662073	8.95311855950262	8.76961024314275	NA	NA	NA	8.76961024314275
O75376_T1968	O75376	NCOR1	Nuclear receptor corepressor 1 (N-CoR) (N-CoR1)	0.0317113995283351	0.929992642999914	0.999512737353195	NS	10.6229846494604	10.2295827357765	9.97225968892013	10.4373774896612	10.3155511409545	10.6158215832945	10.7817691588211	10.6918766359126	9.44763926892464	10.3842766617382
O75376_T2097	O75376	NCOR1	Nuclear receptor corepressor 1 (N-CoR) (N-CoR1)	1.54741066129175	0.24970643832965	0.742028193054414	NS	9.12831038534316	9.99072056756061	8.86979652291503	5.35751208301553	8.33658488970858	8.66376738132363	10.316001016922	10.2512684693363	10.4530018214408	9.92100967225569
O75376_T747	O75376	NCOR1	Nuclear receptor corepressor 1 (N-CoR) (N-CoR1)	-1.03939474920909	NA	NA	NS	NA	8.72675561148839	NA	NA	8.72675561148839	NA	NA	NA	7.72437498353466	7.72437498353466
O75376_T756	O75376	NCOR1	Nuclear receptor corepressor 1 (N-CoR) (N-CoR1)	-0.236071164884479	0.864848047891496	0.999512737353195	NS	6.27391234519199	10.5151666937045	6.23720245003171	6.49550517538031	7.38044666607713	6.09482843665162	6.3653316637427	6.16125913125039	10.1041392581473	7.181389622448
O75376_T757	O75376	NCOR1	Nuclear receptor corepressor 1 (N-CoR) (N-CoR1)	-0.236115875626182	0.864657494739164	0.999512737353195	NS	6.27391234519199	10.5151427693584	6.23720245003171	6.49550517538031	7.38044068499061	6.09477786663371	6.3653316637427	6.16125913125039	10.1039870608523	7.18133893061978
O75376_T759	O75376	NCOR1	Nuclear receptor corepressor 1 (N-CoR) (N-CoR1)	-0.236083807388956	0.864678443640417	0.999512737353195	NS	6.27391234519199	10.5151666937045	6.23720245003171	6.49550517538031	7.38044666607713	6.09477786663371	6.3653316637427	6.16125913125039	10.1041392581473	7.18137697994352
O75376_T763	O75376	NCOR1	Nuclear receptor corepressor 1 (N-CoR) (N-CoR1)	-1.25600207648414	0.408589893514854	0.870993679648359	NS	6.27129311250789	10.6730749188315	10.0566640569597	6.49550505715665	8.37413428636394	6.09477745897732	6.1939952544414	6.16123694300382	10.1705756681181	7.15514633113515
O75376_T772	O75376	NCOR1	Nuclear receptor corepressor 1 (N-CoR) (N-CoR1)	-0.280030330119779	0.859178605584743	0.999512737353195	NS	8.43386394234676	9.27432153166579	8.86280738370643	8.59738575691134	8.79209465365758	8.69878559505036	NA	7.70766845003434	9.24078128929477	8.54907844479315
O75376_Y1966	O75376	NCOR1	Nuclear receptor corepressor 1 (N-CoR) (N-CoR1)	0.160712806538486	0.422388907697048	0.882965302585699	NS	10.4750244134501	10.2408880409921	9.97194579588279	10.4606286277755	10.2871217195251	10.4437380862512	10.6485104468752	10.7382906633142	10.1088553928353	10.484848647319
O75376_Y2101	O75376	NCOR1	Nuclear receptor corepressor 1 (N-CoR) (N-CoR1)	0.429553633952895	0.832818253121018	0.999512737353195	NS	11.4395524761697	11.64228821984	11.10119346304	11.5296046474584	11.428159701627	12.1693712647878	11.5222128649333	11.8544875464934	12.0328381511265	11.8947274568353
O75376_Y2147	O75376	NCOR1	Nuclear receptor corepressor 1 (N-CoR) (N-CoR1)	-1.73497577710112	0.0824415273446092	0.497178876687545	NS	12.7646791815266	12.8844866297133	12.7038920118245	12.8519461801367	12.8012510008003	8.63794008939387	11.6856159058348	11.8069853200275	12.2826160645619	11.1032893449545
O75376_Y2190	O75376	NCOR1	Nuclear receptor corepressor 1 (N-CoR) (N-CoR1)	0.0748579951367499	0.724058578902044	0.999512737353195	NS	11.0784212300364	11.4338651700373	11.135981832105	11.5577526143708	11.3015052116374	11.6931034850726	11.4344248875154	11.5690200947777	10.9569608447522	11.4133773280295
O75381_S268	O75381	PEX14	Peroxisomal membrane protein PEX14 (PTS1 receptor-docking protein) (Peroxin-14) (Peroxisomal membrane anchor protein PEX14)	-0.049038105889421	0.979737357823531	0.999512737353195	NS	10.7074539993183	10.9006177715817	10.2471927793233	NA	10.6184215167411	10.1945204373427	11.1543555424129	10.6008815816743	10.9441711911505	10.7234821881451
O75381_S271	O75381	PEX14	Peroxisomal membrane protein PEX14 (PTS1 receptor-docking protein) (Peroxin-14) (Peroxisomal membrane anchor protein PEX14)	-0.0759654359413598	0.961590756818126	0.999512737353195	NS	12.2143834610238	11.998593574608	12.0225362486318	12.2708373736894	12.1265876644882	12.0231669585129	12.141714398185	12.3668627316369	12.2871399350263	12.2047210058403
O75381_S273	O75381	PEX14	Peroxisomal membrane protein PEX14 (PTS1 receptor-docking protein) (Peroxin-14) (Peroxisomal membrane anchor protein PEX14)	-0.0593598677784763	0.911337327443888	0.999512737353195	NS	12.7379283448413	12.4587207930655	12.5347822703069	12.8076291360391	12.6347651360632	12.5556305590893	12.6920944466936	12.870277854542	12.8000133219876	12.7295040455781
O75381_S274	O75381	PEX14	Peroxisomal membrane protein PEX14 (PTS1 receptor-docking protein) (Peroxin-14) (Peroxisomal membrane anchor protein PEX14)	-0.0513716385576644	0.983127872931319	0.999512737353195	NS	12.7159656463661	12.4536493591326	12.5091514660019	12.8012746420655	12.6200102783915	12.5543123605142	12.681777357617	12.8528963753401	12.8019635750377	12.7227374171273
O75381_S275	O75381	PEX14	Peroxisomal membrane protein PEX14 (PTS1 receptor-docking protein) (Peroxin-14) (Peroxisomal membrane anchor protein PEX14)	-0.0740789416845686	0.964283365282204	0.999512737353195	NS	12.2124728698853	11.9525896009627	12.0273043094341	12.3070172280077	12.1248460020724	12.0196952663815	12.1436799403974	12.3688302314122	12.287257912534	12.2048658376813
O75381_S282	O75381	PEX14	Peroxisomal membrane protein PEX14 (PTS1 receptor-docking protein) (Peroxin-14) (Peroxisomal membrane anchor protein PEX14)	-3.59349107620433	0.0808082246392717	0.491573092122665	NS	NA	10.0911091403154	9.39115745661218	8.54719811007372	9.34315490233378	NA	4.3692965739258	8.86504460090592	4.47694663543686	5.90376260342286
O75381_S286	O75381	PEX14	Peroxisomal membrane protein PEX14 (PTS1 receptor-docking protein) (Peroxin-14) (Peroxisomal membrane anchor protein PEX14)	-1.39813140307176	0.591266798379291	0.983102220501174	NS	3.83480207852174	9.70361282512932	9.37288123395097	8.05155617668563	7.74071307857191	NA	NA	8.59498745602975	4.39837344955738	6.49668045279356
O75381_T272	O75381	PEX14	Peroxisomal membrane protein PEX14 (PTS1 receptor-docking protein) (Peroxin-14) (Peroxisomal membrane anchor protein PEX14)	0.00322245311970573	0.997496644467187	0.999512737353195	NS	12.1338688360833	11.8973215452607	11.9515897089961	12.5781847902907	12.1402412201577	12.0209271023167	12.1839995465875	12.4768426899426	12.5084804634365	12.2975624505708
O75381_T287	O75381	PEX14	Peroxisomal membrane protein PEX14 (PTS1 receptor-docking protein) (Peroxin-14) (Peroxisomal membrane anchor protein PEX14)	-2.25832426544871	0.348349664663679	0.821851320319067	NS	NA	9.74432105358458	9.1793897564568	8.19675329959393	9.04015470321177	NA	NA	9.55307164263438	4.31878678747857	6.93592921505647
O75381_T289	O75381	PEX14	Peroxisomal membrane protein PEX14 (PTS1 receptor-docking protein) (Peroxin-14) (Peroxisomal membrane anchor protein PEX14)	0.335594079668113	0.755552343063881	0.999512737353195	NS	NA	9.18567904203196	8.28502515291763	7.55998197784989	8.34356205759983	NA	NA	8.83325491456135	NA	8.83325491456135
O75381_Y290	O75381	PEX14	Peroxisomal membrane protein PEX14 (PTS1 receptor-docking protein) (Peroxin-14) (Peroxisomal membrane anchor protein PEX14)	-0.64659674601224	0.417469840461828	0.87946763540407	NS	NA	10.6824203028426	10.1551724754357	9.33553062797877	10.0577078020857	NA	8.70645782117747	10.7141211954318	9.27505048349133	9.56520983336688
O75396_S137	O75396	SEC22B	Vesicle-trafficking protein SEC22b (ER-Golgi SNARE of 24 kDa) (ERS-24) (ERS24) (SEC22 vesicle-trafficking protein homolog B) (SEC22 vesicle-trafficking protein-like 1)	0.423709027447077	0.274031492261964	0.766248795656898	NS	9.26080624142842	9.06496579519095	8.22669995688007	8.26794309029333	8.70510377094819	9.33136130431886	9.78685118283773	9.05264014101901	8.71738139706906	9.22205850631117
O75396_S48	O75396	SEC22B	Vesicle-trafficking protein SEC22b (ER-Golgi SNARE of 24 kDa) (ERS-24) (ERS24) (SEC22 vesicle-trafficking protein homolog B) (SEC22 vesicle-trafficking protein-like 1)	0.626828222252742	0.535545908783927	0.958566330918048	NS	6.37412907760317	7.64045242662279	6.1987104109257	7.70163764872989	6.97873239097039	NA	NA	NA	7.69880632113903	7.69880632113903
O75396_T140	O75396	SEC22B	Vesicle-trafficking protein SEC22b (ER-Golgi SNARE of 24 kDa) (ERS-24) (ERS24) (SEC22 vesicle-trafficking protein homolog B) (SEC22 vesicle-trafficking protein-like 1)	0.561561143125282	0.151558939997966	0.637149615591144	NS	9.36960278558259	8.6012088478645	8.26355676883617	8.98902216166017	8.80584764098586	9.74702746277679	9.96413483156597	9.23524221179478	8.89621346197061	9.46065449202704
O75400_S852	O75400	PRPF40A	Pre-mRNA-processing factor 40 homolog A (Fas ligand-associated factor 1) (Formin-binding protein 11) (Formin-binding protein 3) (Huntingtin yeast partner A) (Huntingtin-interacting protein 10) (HIP-10) (Huntingtin-interacting protein A) (Renal carcinoma antigen NY-REN-6)	-1.39657463591659	0.0187958565080173	0.257297508367212	NS	9.06147931626479	9.81075685744968	9.28096059612727	9.00607215560385	9.2898172313614	NA	7.20965528623819	7.72523232926082	8.62666851205726	7.85385204251876
O75400_S854	O75400	PRPF40A	Pre-mRNA-processing factor 40 homolog A (Fas ligand-associated factor 1) (Formin-binding protein 11) (Formin-binding protein 3) (Huntingtin yeast partner A) (Huntingtin-interacting protein 10) (HIP-10) (Huntingtin-interacting protein A) (Renal carcinoma antigen NY-REN-6)	-1.49295386897401	0.0363259674670044	0.352207173542013	NS	9.35485370877855	9.79678931469755	9.39347443347905	8.55028179517844	9.2738498130334	NA	6.86438691809147	7.73137752098475	8.62875173432378	7.74150539113333
O75400_S857	O75400	PRPF40A	Pre-mRNA-processing factor 40 homolog A (Fas ligand-associated factor 1) (Formin-binding protein 11) (Formin-binding protein 3) (Huntingtin yeast partner A) (Huntingtin-interacting protein 10) (HIP-10) (Huntingtin-interacting protein A) (Renal carcinoma antigen NY-REN-6)	0.0556333414133093	0.965883931920219	0.999512737353195	NS	9.25954600977814	7.48767133164022	5.06699025835058	9.11920076894844	7.73335209217935	NA	6.85515607796554	7.6960103439996	8.69761822003468	7.7495948806666
O75400_S858	O75400	PRPF40A	Pre-mRNA-processing factor 40 homolog A (Fas ligand-associated factor 1) (Formin-binding protein 11) (Formin-binding protein 3) (Huntingtin yeast partner A) (Huntingtin-interacting protein 10) (HIP-10) (Huntingtin-interacting protein A) (Renal carcinoma antigen NY-REN-6)	-1.43953186811474	0.0165253828462906	0.242181576040312	NS	9.34291554527504	9.7023295895891	9.70512519673153	9.14168929012473	9.4730149054301	NA	7.32771368890765	7.81626537959507	8.8382983846652	7.99409248438931
O75400_S859	O75400	PRPF40A	Pre-mRNA-processing factor 40 homolog A (Fas ligand-associated factor 1) (Formin-binding protein 11) (Formin-binding protein 3) (Huntingtin yeast partner A) (Huntingtin-interacting protein 10) (HIP-10) (Huntingtin-interacting protein A) (Renal carcinoma antigen NY-REN-6)	-1.75966219491564	0.0331195409102595	0.338767348753082	NS	9.29653810411902	9.66922857090624	9.57369442317569	8.97250741481092	9.37799212825297	NA	6.35869022078047	7.64406244906169	8.73406547139165	7.57893938041127
O75400_S862	O75400	PRPF40A	Pre-mRNA-processing factor 40 homolog A (Fas ligand-associated factor 1) (Formin-binding protein 11) (Formin-binding protein 3) (Huntingtin yeast partner A) (Huntingtin-interacting protein 10) (HIP-10) (Huntingtin-interacting protein A) (Renal carcinoma antigen NY-REN-6)	-1.44977503548798	0.0184687061885182	0.255681233095385	NS	9.21648413308502	9.65634445070535	9.61980908615288	8.91131067013812	9.35098708502034	NA	7.23911574531053	7.63897597805907	8.70737276644933	7.86182149660631
O75400_S883	O75400	PRPF40A	Pre-mRNA-processing factor 40 homolog A (Fas ligand-associated factor 1) (Formin-binding protein 11) (Formin-binding protein 3) (Huntingtin yeast partner A) (Huntingtin-interacting protein 10) (HIP-10) (Huntingtin-interacting protein A) (Renal carcinoma antigen NY-REN-6)	-1.84110057806821	0.487616353070228	0.932622848030151	NS	4.18910707074817	10.2049175963782	10.2470727258203	4.2791964065748	7.23007344988037	1.05571333894522	3.99911127644871	7.0968264559593	9.24667820419119	5.34958231888611
O75400_S885	O75400	PRPF40A	Pre-mRNA-processing factor 40 homolog A (Fas ligand-associated factor 1) (Formin-binding protein 11) (Formin-binding protein 3) (Huntingtin yeast partner A) (Huntingtin-interacting protein 10) (HIP-10) (Huntingtin-interacting protein A) (Renal carcinoma antigen NY-REN-6)	-2.48470812717523	0.167086415970166	0.659668945162318	NS	9.90661746871598	11.2879364879652	11.0832791790696	10.1986126977663	10.6191114583793	3.56269018720083	8.94226548159341	9.39411213943635	10.4809833048814	8.09501277827799
O75400_S888	O75400	PRPF40A	Pre-mRNA-processing factor 40 homolog A (Fas ligand-associated factor 1) (Formin-binding protein 11) (Formin-binding protein 3) (Huntingtin yeast partner A) (Huntingtin-interacting protein 10) (HIP-10) (Huntingtin-interacting protein A) (Renal carcinoma antigen NY-REN-6)	-0.570966219335126	0.75038432942881	0.999512737353195	NS	11.390277245949	11.5470733083161	11.0172071849036	11.2038670716635	11.289606202708	NA	9.95852394529987	10.847932544328	11.2312918017128	10.6792494304469
O75400_S927	O75400	PRPF40A	Pre-mRNA-processing factor 40 homolog A (Fas ligand-associated factor 1) (Formin-binding protein 11) (Formin-binding protein 3) (Huntingtin yeast partner A) (Huntingtin-interacting protein 10) (HIP-10) (Huntingtin-interacting protein A) (Renal carcinoma antigen NY-REN-6)	-1.007454177319	0.303088305783363	0.788885643727575	NS	9.8600591843092	11.0385129519574	10.5427295821747	10.4894786564859	10.4826950937318	NA	NA	8.17491838826024	10.6967823387133	9.43585036348676
O75400_S933	O75400	PRPF40A	Pre-mRNA-processing factor 40 homolog A (Fas ligand-associated factor 1) (Formin-binding protein 11) (Formin-binding protein 3) (Huntingtin yeast partner A) (Huntingtin-interacting protein 10) (HIP-10) (Huntingtin-interacting protein A) (Renal carcinoma antigen NY-REN-6)	-0.593765972583085	0.181546347423611	0.67768571389703	NS	10.9173480577213	11.3237468565286	11.0378870708119	10.8372198499334	11.0290504587488	9.60754432796973	9.90961063265266	10.8893330205485	11.1770877517878	10.3958939332397
O75400_S935	O75400	PRPF40A	Pre-mRNA-processing factor 40 homolog A (Fas ligand-associated factor 1) (Formin-binding protein 11) (Formin-binding protein 3) (Huntingtin yeast partner A) (Huntingtin-interacting protein 10) (HIP-10) (Huntingtin-interacting protein A) (Renal carcinoma antigen NY-REN-6)	-0.482931848199971	0.213025782602691	0.709685076500552	NS	10.825978591473	11.38001954447	10.8628587737971	10.8392777651068	10.9770336687117	9.91886938943042	9.9077355189491	10.8433964498766	11.1488437120867	10.4547112675857
O75400_S938	O75400	PRPF40A	Pre-mRNA-processing factor 40 homolog A (Fas ligand-associated factor 1) (Formin-binding protein 11) (Formin-binding protein 3) (Huntingtin yeast partner A) (Huntingtin-interacting protein 10) (HIP-10) (Huntingtin-interacting protein A) (Renal carcinoma antigen NY-REN-6)	-1.00815666979771	0.650079705549762	0.999512737353195	NS	12.9103561631901	12.9861437964858	12.3772702509295	12.6033192507768	12.7192723653455	7.42896550038523	12.9063353661906	12.9795363642603	13.3720633396509	11.6717251426218
O75400_T368	O75400	PRPF40A	Pre-mRNA-processing factor 40 homolog A (Fas ligand-associated factor 1) (Formin-binding protein 11) (Formin-binding protein 3) (Huntingtin yeast partner A) (Huntingtin-interacting protein 10) (HIP-10) (Huntingtin-interacting protein A) (Renal carcinoma antigen NY-REN-6)	0.631195298702718	0.723274180848912	0.999512737353195	NS	11.6189896058668	11.4080272159801	10.9687385250358	11.0565228889029	11.2630695589464	9.95122122168823	12.541825994036	12.3535050812729	12.5729449218951	11.854874304723
O75400_T373	O75400	PRPF40A	Pre-mRNA-processing factor 40 homolog A (Fas ligand-associated factor 1) (Formin-binding protein 11) (Formin-binding protein 3) (Huntingtin yeast partner A) (Huntingtin-interacting protein 10) (HIP-10) (Huntingtin-interacting protein A) (Renal carcinoma antigen NY-REN-6)	0.229201750163764	0.926482730802865	0.999512737353195	NS	13.5598381613816	13.3768779868797	13.2869773365731	13.2213391956892	13.3612581701309	12.5461469529103	13.7234273987007	13.8900663307922	14.0446367870712	13.5510693673686
O75400_T932	O75400	PRPF40A	Pre-mRNA-processing factor 40 homolog A (Fas ligand-associated factor 1) (Formin-binding protein 11) (Formin-binding protein 3) (Huntingtin yeast partner A) (Huntingtin-interacting protein 10) (HIP-10) (Huntingtin-interacting protein A) (Renal carcinoma antigen NY-REN-6)	-0.198117186923484	0.636313052148184	0.997899893408793	NS	11.8671941335575	12.1775997564049	11.7575674481101	11.6593968605378	11.8654395496526	10.4990169533302	11.951955954186	11.8944692611836	12.1662850705124	11.627931809803
O75410_S316	O75410	TACC1	Transforming acidic coiled-coil-containing protein 1 (Gastric cancer antigen Ga55) (Taxin-1)	2.56546724944823	0.00477322925703115	0.13788493754038	NS	NA	7.32016639685212	7.58734791569367	7.1541040285388	7.35387278036153	9.86542945724986	NA	NA	NA	9.86542945724986
O75427_S511	O75427	LRCH4	Leucine-rich repeat and calponin homology domain-containing protein 4 (Leucine-rich repeat neuronal protein 4) (Leucine-rich neuronal protein)	0.0495934501565243	0.977240623398831	0.999512737353195	NS	10.2487905669106	10.6225019045493	10.5774611171702	10.7955046883739	10.561064569251	8.85490944348719	11.0211665145129	10.722693436365	11.3940935971565	10.4982157478804
O75427_S512	O75427	LRCH4	Leucine-rich repeat and calponin homology domain-containing protein 4 (Leucine-rich repeat neuronal protein 4) (Leucine-rich neuronal protein)	0.160210500916014	0.920558162660926	0.999512737353195	NS	10.2141085723572	10.5799617084927	10.2619886535457	10.7506997456324	10.451689670007	8.83811324087856	10.9501128916568	10.7459895163717	11.4636159486765	10.4994578993959
O75427_S513	O75427	LRCH4	Leucine-rich repeat and calponin homology domain-containing protein 4 (Leucine-rich repeat neuronal protein 4) (Leucine-rich neuronal protein)	0.160210500916014	0.920558162660926	0.999512737353195	NS	10.2141085723572	10.5799617084927	10.2619886535457	10.7506997456324	10.451689670007	8.83811324087856	10.9501128916568	10.7459895163717	11.4636159486765	10.4994578993959
O75427_S515	O75427	LRCH4	Leucine-rich repeat and calponin homology domain-containing protein 4 (Leucine-rich repeat neuronal protein 4) (Leucine-rich neuronal protein)	0.290378312948749	0.876055513157985	0.999512737353195	NS	10.6583974273915	10.8255524504347	10.4842075994193	10.8554937622324	10.7059128098695	9.59677097695293	11.4022747902161	11.1235353035761	11.4128143344192	10.8838488512911
O75427_S517	O75427	LRCH4	Leucine-rich repeat and calponin homology domain-containing protein 4 (Leucine-rich repeat neuronal protein 4) (Leucine-rich neuronal protein)	-0.285956108801036	0.875621950025737	0.999512737353195	NS	11.5889256798354	11.3615133214562	11.2297050379736	11.7600458678267	11.485047476773	9.81210187728492	11.4782707060746	11.3498137030936	11.7064100993262	11.0866490964448
O75427_S520	O75427	LRCH4	Leucine-rich repeat and calponin homology domain-containing protein 4 (Leucine-rich repeat neuronal protein 4) (Leucine-rich neuronal protein)	-0.500455594615037	0.766913947620038	0.999512737353195	NS	11.6207990557186	11.3878303898706	11.4318502797332	11.7679138074835	11.5520983832015	9.6815491140602	11.1788235392936	11.2551570290377	11.6412723858458	10.9392005170593
O75427_S521	O75427	LRCH4	Leucine-rich repeat and calponin homology domain-containing protein 4 (Leucine-rich repeat neuronal protein 4) (Leucine-rich neuronal protein)	-0.477731095346957	0.793256700338389	0.999512737353195	NS	11.6213199811221	11.3570099159517	11.3637063859532	11.7678952841563	11.5274828917958	9.72623665310585	11.1110469881057	11.3385466041122	11.5734078543632	10.9373095249217
O75427_S524	O75427	LRCH4	Leucine-rich repeat and calponin homology domain-containing protein 4 (Leucine-rich repeat neuronal protein 4) (Leucine-rich neuronal protein)	0.326557783345906	0.575786188618393	0.978829217717454	NS	NA	6.78947122069545	6.59157382160804	6.93064895775018	6.77056466668456	NA	NA	6.93617486256247	7.0331854944442	6.98468017850333
O75449_S170	O75449	KATNA1	Katanin p60 ATPase-containing subunit A1 (Katanin p60 subunit A1) (EC 5.6.1.1) (p60 katanin)	0.248222588168327	0.890976294733532	0.999512737353195	NS	11.5851893719591	11.2834624396407	11.3582460817674	11.4828544439223	11.4274380843224	11.6048836155367	11.6818537302591	11.5948052441081	11.7589271954811	11.6601174463462
O75449_T81	O75449	KATNA1	Katanin p60 ATPase-containing subunit A1 (Katanin p60 subunit A1) (EC 5.6.1.1) (p60 katanin)	-2.14233848941277	0.116087509472479	0.572941313566864	NS	6.9413833207971	9.25522260423358	8.03049052295714	8.00590060647747	8.05824926361632	NA	6.59287969430616	3.62215362971395	7.48606932015714	5.90036754805909
O75475_S102	O75475	PSIP1	PC4 and SFRS1-interacting protein (CLL-associated antigen KW-7) (Dense fine speckles 70 kDa protein) (DFS 70) (Lens epithelium-derived growth factor) (Transcriptional coactivator p75/p52)	-1.45672103416903	0.465210827146701	0.915449734235042	NS	10.5417343223229	10.5884173121143	10.7159449070106	10.3718229872309	10.5544798821697	5.77913171337497	9.86055782230254	10.146866398159	10.2110441719889	8.99940002645635
O75475_S105	O75475	PSIP1	PC4 and SFRS1-interacting protein (CLL-associated antigen KW-7) (Dense fine speckles 70 kDa protein) (DFS 70) (Lens epithelium-derived growth factor) (Transcriptional coactivator p75/p52)	-1.50059763430061	0.452056699348719	0.907091646582552	NS	13.1792347751894	13.1639428691398	13.3459722649224	13.1103897949166	13.199884926042	8.1973902399472	12.2302361588287	12.8142896376082	13.1617978444044	11.6009284701971
O75475_S106	O75475	PSIP1	PC4 and SFRS1-interacting protein (CLL-associated antigen KW-7) (Dense fine speckles 70 kDa protein) (DFS 70) (Lens epithelium-derived growth factor) (Transcriptional coactivator p75/p52)	0.685025615946185	0.4506450595964	0.905686349474895	NS	9.02157271986542	11.0702184865001	9.97110373342894	8.88773296653694	9.73765697658284	11.6676701855985	9.86712663001606	9.69842034664343	10.064077921681	10.3243237709847
O75475_S116	O75475	PSIP1	PC4 and SFRS1-interacting protein (CLL-associated antigen KW-7) (Dense fine speckles 70 kDa protein) (DFS 70) (Lens epithelium-derived growth factor) (Transcriptional coactivator p75/p52)	-0.593069963460145	0.785458746319212	0.999512737353195	NS	13.187426704242	12.9725216805558	13.3550141763269	13.1543248566465	13.1673218544428	10.6054203164405	12.5267772690526	13.2739841789724	13.497390513288	12.4758930694384
O75475_S118	O75475	PSIP1	PC4 and SFRS1-interacting protein (CLL-associated antigen KW-7) (Dense fine speckles 70 kDa protein) (DFS 70) (Lens epithelium-derived growth factor) (Transcriptional coactivator p75/p52)	-0.584419345133906	0.787634384668807	0.999512737353195	NS	13.1241905215916	12.9416690889647	13.28244510539	13.1187179560225	13.1167556679922	10.5748343962476	12.5013638570473	13.2165812999219	13.4431304520392	12.433977501314
O75475_S129	O75475	PSIP1	PC4 and SFRS1-interacting protein (CLL-associated antigen KW-7) (Dense fine speckles 70 kDa protein) (DFS 70) (Lens epithelium-derived growth factor) (Transcriptional coactivator p75/p52)	-1.14975018565768	0.310834581643409	0.794945166106569	NS	NA	7.52054613682749	5.81243940865608	NA	6.66649277274179	NA	NA	5.37594687745646	5.46082065362318	5.41838376553982
O75475_S271	O75475	PSIP1	PC4 and SFRS1-interacting protein (CLL-associated antigen KW-7) (Dense fine speckles 70 kDa protein) (DFS 70) (Lens epithelium-derived growth factor) (Transcriptional coactivator p75/p52)	-0.21704022934333	0.882012347992438	0.999512737353195	NS	8.33492594312411	9.48847180731095	9.94922152043161	7.41461398951248	8.79680831509479	NA	NA	6.73389343448789	10.2289250939265	8.48140926420718
O75475_S273	O75475	PSIP1	PC4 and SFRS1-interacting protein (CLL-associated antigen KW-7) (Dense fine speckles 70 kDa protein) (DFS 70) (Lens epithelium-derived growth factor) (Transcriptional coactivator p75/p52)	-1.61684665972183	0.603168611630031	0.985822992306546	NS	8.29737737629481	9.96221344785239	9.8523052125028	1.73874004977913	7.46265902160728	NA	1.59015096054772	6.94916270310844	8.70304695736734	5.74745354034117
O75475_S275	O75475	PSIP1	PC4 and SFRS1-interacting protein (CLL-associated antigen KW-7) (Dense fine speckles 70 kDa protein) (DFS 70) (Lens epithelium-derived growth factor) (Transcriptional coactivator p75/p52)	-0.567859859767394	0.671204579455388	0.999512737353195	NS	10.1792665882503	10.3570247653358	10.2446117568786	8.02447021307661	9.7013433308853	NA	NA	7.54329976130979	10.5269495378375	9.03512464957362
O75475_T115	O75475	PSIP1	PC4 and SFRS1-interacting protein (CLL-associated antigen KW-7) (Dense fine speckles 70 kDa protein) (DFS 70) (Lens epithelium-derived growth factor) (Transcriptional coactivator p75/p52)	-0.645901902563816	0.758267337361064	0.999512737353195	NS	13.1436604737695	12.9187982068728	13.2895533870308	13.1084244443962	13.1151091280173	10.2879657655297	12.5108632859388	13.228627583745	13.4559369804234	12.3708484039092
O75475_T122	O75475	PSIP1	PC4 and SFRS1-interacting protein (CLL-associated antigen KW-7) (Dense fine speckles 70 kDa protein) (DFS 70) (Lens epithelium-derived growth factor) (Transcriptional coactivator p75/p52)	-0.263902427378329	0.689328101362785	0.999512737353195	NS	9.51536489669463	9.96778476077698	9.98232481853318	9.39179062490742	9.71431627522805	NA	7.94298018621543	9.89628842206341	10.2168964706375	9.35205502630544
O75475_T134	O75475	PSIP1	PC4 and SFRS1-interacting protein (CLL-associated antigen KW-7) (Dense fine speckles 70 kDa protein) (DFS 70) (Lens epithelium-derived growth factor) (Transcriptional coactivator p75/p52)	-0.377492270507016	0.848447476154827	0.999512737353195	NS	NA	7.60891383711967	5.8127389376872	NA	6.71082638740343	NA	NA	NA	6.23497529535213	6.23497529535213
O75475_T140	O75475	PSIP1	PC4 and SFRS1-interacting protein (CLL-associated antigen KW-7) (Dense fine speckles 70 kDa protein) (DFS 70) (Lens epithelium-derived growth factor) (Transcriptional coactivator p75/p52)	2.3099965162689	0.0619244502636027	0.435873558008244	NS	6.72160572823544	NA	7.01529173269679	NA	6.86844873046611	9.08008642519073	NA	NA	NA	9.08008642519073
O75475_T141	O75475	PSIP1	PC4 and SFRS1-interacting protein (CLL-associated antigen KW-7) (Dense fine speckles 70 kDa protein) (DFS 70) (Lens epithelium-derived growth factor) (Transcriptional coactivator p75/p52)	-2.1151739059974	0.00103024977621337	0.0695639818221127	NS	11.4789067747289	10.8636034849553	10.2582136579324	10.8020230844773	10.8506867505234	8.31503436466142	9.34966396603465	8.70345591620704	8.18046184502395	8.63715402298177
O75475_T267	O75475	PSIP1	PC4 and SFRS1-interacting protein (CLL-associated antigen KW-7) (Dense fine speckles 70 kDa protein) (DFS 70) (Lens epithelium-derived growth factor) (Transcriptional coactivator p75/p52)	-0.277690115470634	0.904252306141113	0.999512737353195	NS	6.74221416874625	9.91043211477652	10.0017206681593	6.59487737755614	8.31231108230956	NA	NA	NA	7.93626214529464	7.93626214529464
O75475_T270	O75475	PSIP1	PC4 and SFRS1-interacting protein (CLL-associated antigen KW-7) (Dense fine speckles 70 kDa protein) (DFS 70) (Lens epithelium-derived growth factor) (Transcriptional coactivator p75/p52)	-1.57155318542322	0.219338528238595	0.717609941080253	NS	8.34085550046123	10.0205791265104	9.84990191319941	NA	9.40377884672369	NA	NA	6.73375053521631	8.73398314429606	7.73386683975619
O75475_T272	O75475	PSIP1	PC4 and SFRS1-interacting protein (CLL-associated antigen KW-7) (Dense fine speckles 70 kDa protein) (DFS 70) (Lens epithelium-derived growth factor) (Transcriptional coactivator p75/p52)	-0.0937248126958194	0.944850388069182	0.999512737353195	NS	8.28820902848288	9.10680364322915	9.63448717917055	7.26173502170812	8.57280871814767	NA	NA	6.73391722267065	10.0275329451445	8.38072508390757
O75475_T346	O75475	PSIP1	PC4 and SFRS1-interacting protein (CLL-associated antigen KW-7) (Dense fine speckles 70 kDa protein) (DFS 70) (Lens epithelium-derived growth factor) (Transcriptional coactivator p75/p52)	-0.679128756993812	0.161167984911735	0.650610631866308	NS	12.9592025786058	12.6103398044563	13.1746325169747	13.1036181265443	12.9619482566453	NA	11.6169366889373	NA	12.751984667277	12.1844606781072
O75494_S131	O75494	SRSF10	Serine/arginine-rich splicing factor 10 (40 kDa SR-repressor protein) (SRrp40) (FUS-interacting serine-arginine-rich protein 1) (Splicing factor SRp38) (Splicing factor, arginine/serine-rich 13A) (TLS-associated protein with Ser-Arg repeats) (TASR) (TLS-associated protein with SR repeats) (TLS-associated serine-arginine protein) (TLS-associated SR protein)	0.414453329911877	0.101361387250251	0.54216570585524	NS	11.7183688914832	11.8237640850772	11.6258824495482	11.2369144370597	11.601232465792	NA	11.6264167317191	11.9691362062658	12.0891592112099	11.8949040497316
O75494_S133	O75494	SRSF10	Serine/arginine-rich splicing factor 10 (40 kDa SR-repressor protein) (SRrp40) (FUS-interacting serine-arginine-rich protein 1) (Splicing factor SRp38) (Splicing factor, arginine/serine-rich 13A) (TLS-associated protein with Ser-Arg repeats) (TASR) (TLS-associated protein with SR repeats) (TLS-associated serine-arginine protein) (TLS-associated SR protein)	-0.267245557845909	0.841117255180592	0.999512737353195	NS	12.2531057039568	12.4143038317008	12.4087138174604	11.9222540816431	12.2495943586903	10.2898587239554	12.226470579721	12.3367889788917	12.5931499369201	11.8615670548721
O75494_S251	O75494	SRSF10	Serine/arginine-rich splicing factor 10 (40 kDa SR-repressor protein) (SRrp40) (FUS-interacting serine-arginine-rich protein 1) (Splicing factor SRp38) (Splicing factor, arginine/serine-rich 13A) (TLS-associated protein with Ser-Arg repeats) (TASR) (TLS-associated protein with SR repeats) (TLS-associated serine-arginine protein) (TLS-associated SR protein)	0.316374911808414	0.17483900696113	0.670480177914355	NS	10.270837763668	10.6076853343372	10.4433548214138	10.5424077183169	10.466071409434	10.2208324140185	10.9054406280969	10.6023060957105	10.9180791632545	10.6616645752701
O75494_S253	O75494	SRSF10	Serine/arginine-rich splicing factor 10 (40 kDa SR-repressor protein) (SRrp40) (FUS-interacting serine-arginine-rich protein 1) (Splicing factor SRp38) (Splicing factor, arginine/serine-rich 13A) (TLS-associated protein with Ser-Arg repeats) (TASR) (TLS-associated protein with SR repeats) (TLS-associated serine-arginine protein) (TLS-associated SR protein)	0.811131681987605	0.645680386957627	0.999512737353195	NS	5.13539373046547	9.60305009332749	9.41168760352241	5.27121023895292	7.35533541656707	4.74262006431421	9.53484289409305	8.59340736060842	9.31187109131378	8.04568535258237
O75494_Y136	O75494	SRSF10	Serine/arginine-rich splicing factor 10 (40 kDa SR-repressor protein) (SRrp40) (FUS-interacting serine-arginine-rich protein 1) (Splicing factor SRp38) (Splicing factor, arginine/serine-rich 13A) (TLS-associated protein with Ser-Arg repeats) (TASR) (TLS-associated protein with SR repeats) (TLS-associated serine-arginine protein) (TLS-associated SR protein)	0.456436981702096	0.814272946284719	0.999512737353195	NS	5.97867012309415	11.1425881864978	10.6929153146867	6.1387814864767	8.48823877768884	5.19073349526062	9.94328238918757	10.0792913359421	10.0822688332842	8.82389401341862
O75528_S296	O75528	TADA3	Transcriptional adapter 3 (ADA3 homolog) (hADA3) (STAF54) (Transcriptional adapter 3-like) (ADA3-like protein)	-1.00106067859647	0.12413039577115	0.588363107604339	NS	9.89659126204087	10.7773911634907	10.6763136109518	10.3530859271287	10.425845490903	8.3561223377839	9.74345928492425	10.1883628612253	10.8212272931243	9.77729294426445
O75528_S298	O75528	TADA3	Transcriptional adapter 3 (ADA3 homolog) (hADA3) (STAF54) (Transcriptional adapter 3-like) (ADA3-like protein)	-0.99352217699979	0.169964734268605	0.664522865136862	NS	10.0948374794627	10.9571922754177	10.6913121463232	10.00678025741	10.4375305396534	8.254824420421	9.63323669051915	10.2242724390552	11.0737324284507	9.79651649461149
O75528_T297	O75528	TADA3	Transcriptional adapter 3 (ADA3 homolog) (hADA3) (STAF54) (Transcriptional adapter 3-like) (ADA3-like protein)	-0.934818112356448	0.153305713582725	0.640420771474355	NS	9.89514970270806	10.7773345701992	10.6763456361319	10.1249707397219	10.3684501621903	8.35573118074184	9.7433708801037	10.1823485426665	10.8631101236548	9.78614018179171
O75533_S216	O75533	SF3B1	Splicing factor 3B subunit 1 (Pre-mRNA-splicing factor SF3b 155 kDa subunit) (SF3b155) (Spliceosome-associated protein 155) (SAP 155)	-2.3365570984582	0.345630899891022	0.819766009563063	NS	10.4557147888814	10.3961924463451	10.293289565596	10.675555729761	10.4551881326459	2.61780901788405	9.5693365968026	10.3314026407703	10.1486311480548	8.16679485087794
O75533_S217	O75533	SF3B1	Splicing factor 3B subunit 1 (Pre-mRNA-splicing factor SF3b 155 kDa subunit) (SF3b155) (Spliceosome-associated protein 155) (SAP 155)	-0.352126347298302	0.858573998915749	0.999512737353195	NS	10.1593752453441	10.4252702054522	10.2413543613877	10.6755803031663	10.3753950288376	NA	9.5692404801654	10.2925217867163	10.3525352278069	10.0714324982295
O75533_S229	O75533	SF3B1	Splicing factor 3B subunit 1 (Pre-mRNA-splicing factor SF3b 155 kDa subunit) (SF3b155) (Spliceosome-associated protein 155) (SAP 155)	-1.05196783237438	0.0437451033565952	0.37828693560294	NS	9.33786496174674	10.2975102125368	10.2064620532221	9.82054972012311	9.91559673690718	NA	9.21589599583775	8.20797290183609	9.3115092659953	8.91179272122305
O75533_S242	O75533	SF3B1	Splicing factor 3B subunit 1 (Pre-mRNA-splicing factor SF3b 155 kDa subunit) (SF3b155) (Spliceosome-associated protein 155) (SAP 155)	-1.26297948752077	0.0204142719416765	0.2671575231749	NS	11.1562802864527	11.5859451252432	11.3874659881664	10.6831193699174	11.2032026924449	9.06440017888137	10.0143695245099	10.083673662966	10.7911047201004	9.9883870216144
O75533_S344	O75533	SF3B1	Splicing factor 3B subunit 1 (Pre-mRNA-splicing factor SF3b 155 kDa subunit) (SF3b155) (Spliceosome-associated protein 155) (SAP 155)	-1.8964978339883	0.00259045564383271	0.112165259606937	NS	9.37498561126718	10.0933924997744	9.1536171395214	10.1399469415244	9.69048554802187	NA	8.25609133306447	7.64003579159334	7.63032746751363	7.84215153072381
O75533_S349	O75533	SF3B1	Splicing factor 3B subunit 1 (Pre-mRNA-splicing factor SF3b 155 kDa subunit) (SF3b155) (Spliceosome-associated protein 155) (SAP 155)	-1.33848658483911	0.0642499716601541	0.44334494551201	NS	9.37498561126718	9.95364025362653	9.1536171395214	10.1399469415244	9.65554748648489	9.93467907180678	8.25601841113488	7.63987392288882	7.63032746751363	8.36522471833602
O75533_S485	O75533	SF3B1	Splicing factor 3B subunit 1 (Pre-mRNA-splicing factor SF3b 155 kDa subunit) (SF3b155) (Spliceosome-associated protein 155) (SAP 155)	-0.925428158072583	0.180578705354449	0.676924125044641	NS	NA	11.5356918825887	10.7975431685919	11.1321893462073	11.155141465796	11.4774317688634	9.17969204929462	9.99398220032418	10.4604024791723	10.2778771244136
O75533_S488	O75533	SF3B1	Splicing factor 3B subunit 1 (Pre-mRNA-splicing factor SF3b 155 kDa subunit) (SF3b155) (Spliceosome-associated protein 155) (SAP 155)	-1.37858579779242	0.0537714598056174	0.411551658820684	NS	NA	10.4403287575042	10.0478437246081	10.998736909106	10.4956364637394	8.40661719364581	8.73377149223132	10.3340547912573	9.18641445341456	9.16521448263726
O75533_T223	O75533	SF3B1	Splicing factor 3B subunit 1 (Pre-mRNA-splicing factor SF3b 155 kDa subunit) (SF3b155) (Spliceosome-associated protein 155) (SAP 155)	-1.63234317621025	0.277935739644324	0.769743520514703	NS	8.96696149600105	9.91753400688362	9.16788115649571	9.27301457580176	9.33134780879553	NA	4.80391495430307	9.10501765643046	9.33257273709305	7.74716844927553
O75533_T227	O75533	SF3B1	Splicing factor 3B subunit 1 (Pre-mRNA-splicing factor SF3b 155 kDa subunit) (SF3b155) (Spliceosome-associated protein 155) (SAP 155)	-3.58496612975449	0.00874786448338066	0.181014027199189	NS	7.37149003459978	8.86811797249668	8.92810995709887	8.29226305322917	8.36499525435612	NA	5.67647518959735	3.9799106929864	NA	4.82819294129188
O75533_T244	O75533	SF3B1	Splicing factor 3B subunit 1 (Pre-mRNA-splicing factor SF3b 155 kDa subunit) (SF3b155) (Spliceosome-associated protein 155) (SAP 155)	-2.15924412508542	0.00911536790006336	0.183407201294511	NS	11.2688915945959	11.465849553007	11.554008936066	11.0025708396657	11.3228302308337	8.51209987557555	10.0073611954916	8.02301839488495	10.3045202238019	9.21174992243849
O75533_T248	O75533	SF3B1	Splicing factor 3B subunit 1 (Pre-mRNA-splicing factor SF3b 155 kDa subunit) (SF3b155) (Spliceosome-associated protein 155) (SAP 155)	-3.76780016051955	0.0427764780475646	0.374540904846059	NS	10.5352895530621	11.0961436261951	11.0496791832157	10.3515297004294	10.7581605157256	3.90233888956027	9.34782562148458	5.21328592776931	9.69064624877094	7.03852417189628
O75533_T303	O75533	SF3B1	Splicing factor 3B subunit 1 (Pre-mRNA-splicing factor SF3b 155 kDa subunit) (SF3b155) (Spliceosome-associated protein 155) (SAP 155)	-2.62413449887932	0.130099495786648	0.597636689385466	NS	10.1311122011931	10.2745085758698	10.3430076096687	9.93204041443107	10.1701672002907	3.22472209449771	8.67899977991564	8.48971234778131	9.98335185021168	7.59419651810159
O75533_T326	O75533	SF3B1	Splicing factor 3B subunit 1 (Pre-mRNA-splicing factor SF3b 155 kDa subunit) (SF3b155) (Spliceosome-associated protein 155) (SAP 155)	-2.2350655794076	0.0191618519921042	0.2599939360438	NS	8.57580852565424	10.2047828183694	9.35332891939286	8.61234068292178	9.18656523658458	NA	6.79227041621574	NA	7.20705653151872	6.99966347386723
O75533_T341	O75533	SF3B1	Splicing factor 3B subunit 1 (Pre-mRNA-splicing factor SF3b 155 kDa subunit) (SF3b155) (Spliceosome-associated protein 155) (SAP 155)	-1.89642230103033	0.00259143091007675	0.112165259606937	NS	9.37499459488199	10.0934397604323	9.15355739245551	10.1399117688988	9.69047587916715	NA	8.25617753843498	7.64006803610204	7.6304066099442	7.84221739482707
O75533_T350	O75533	SF3B1	Splicing factor 3B subunit 1 (Pre-mRNA-splicing factor SF3b 155 kDa subunit) (SF3b155) (Spliceosome-associated protein 155) (SAP 155)	-1.89644606415729	0.0025896650573518	0.112165259606937	NS	9.3748918919011	10.0934280978778	9.15384887147543	10.1399288330865	9.6905244235852	NA	8.25616885219959	7.64022572085409	7.63033195530079	7.84224217611816
O75533_T354	O75533	SF3B1	Splicing factor 3B subunit 1 (Pre-mRNA-splicing factor SF3b 155 kDa subunit) (SF3b155) (Spliceosome-associated protein 155) (SAP 155)	-0.717296310341944	0.394678126757957	0.860937981225395	NS	8.66604093986735	10.7093124009915	9.85543935444518	10.6109628668711	9.96043889054381	NA	9.70996609664272	NA	8.87264669714149	9.29130639689211
O75533_T486	O75533	SF3B1	Splicing factor 3B subunit 1 (Pre-mRNA-splicing factor SF3b 155 kDa subunit) (SF3b155) (Spliceosome-associated protein 155) (SAP 155)	-0.925428158072583	0.180578705354449	0.676924125044641	NS	NA	11.5356918825887	10.7975431685919	11.1321893462073	11.155141465796	11.4774317688634	9.17969204929462	9.99398220032418	10.4604024791723	10.2778771244136
O75534_S419	O75534	CSDE1	Cold shock domain-containing protein E1 (N-ras upstream gene protein) (Protein UNR)	-0.414937415271176	0.664114479702275	0.999512737353195	NS	3.3501960405416	5.86470860742344	3.5798640649811	NA	4.26492290431538	4.50098310320693	3.2133137401326	NA	4.00930079589139	3.90786587974364
O75534_T417	O75534	CSDE1	Cold shock domain-containing protein E1 (N-ras upstream gene protein) (Protein UNR)	0.30063999006691	0.544048665541196	0.963679166265909	NS	NA	3.99732803147635	3.07693115012981	3.74572552717817	3.60666156959478	4.68569627526508	3.61254492688008	3.59730464893821	NA	3.96518195036112
O75554_S262	O75554	WBP4	WW domain-binding protein 4 (WBP-4) (Formin-binding protein 21) (WW domain-containing-binding protein 4)	-2.63853382935244	0.206154087332965	0.702382275871088	NS	10.2712002855523	10.8542962864143	11.1193196107822	10.1970517086013	10.6104669728375	2.65715894469466	8.34553679551257	10.1248679699723	10.7827302056266	7.97757347895155
O75554_S277	O75554	WBP4	WW domain-binding protein 4 (WBP-4) (Formin-binding protein 21) (WW domain-containing-binding protein 4)	-1.43174634969465	0.0711742973871493	0.461877545426276	NS	7.80858084210075	7.72796672272269	7.99608790937124	6.99280455332276	7.63136000687936	6.97780594378106	4.8465553648681	NA	6.79140066930446	6.20525399265121
O75569_S18	O75569	PRKRA	Interferon-inducible double-stranded RNA-dependent protein kinase activator A (PKR-associated protein X) (PKR-associating protein X) (Protein activator of the interferon-induced protein kinase) (Protein kinase, interferon-inducible double-stranded RNA-dependent activator)	-1.40746554776127	0.547966947703488	0.965565838364487	NS	13.8539629373487	13.7523611160105	13.7722248277726	13.7589717334987	13.7843801536577	9.09954946776683	13.0397990421422	13.4269054160455	13.6215451201011	12.2969497615139
O75569_T20	O75569	PRKRA	Interferon-inducible double-stranded RNA-dependent protein kinase activator A (PKR-associated protein X) (PKR-associating protein X) (Protein activator of the interferon-induced protein kinase) (Protein kinase, interferon-inducible double-stranded RNA-dependent activator)	-1.8192594650954	0.121209837219667	0.581871859322011	NS	13.8659279765633	13.7683996042422	13.7637833689305	13.7624927949527	13.7901509361722	9.35543160935669	11.1910170038549	13.3914093188998	13.6258485746658	11.8909266266943
O75592_S1624	O75592	MYCBP2	E3 ubiquitin-protein ligase MYCBP2 (EC 2.3.2.33) (Myc-binding protein 2) (Protein associated with Myc)	-1.41508196542976	0.434323326436671	0.894590486388232	NS	10.7664978896901	10.4042765950982	10.5762612949093	10.6787558079769	10.6064478969186	NA	9.39133657563725	9.19419607843311	8.81196718452626	9.13249994619887
O75592_S1629	O75592	MYCBP2	E3 ubiquitin-protein ligase MYCBP2 (EC 2.3.2.33) (Myc-binding protein 2) (Protein associated with Myc)	-0.699927226966502	0.00230310161102497	0.10607846748429	NS	11.058956218902	10.7674587623121	11.2493216966696	11.180052176833	11.0639472136792	NA	10.2674923227412	10.3991961014636	10.2487735800631	10.3051540014227
O75592_S2353	O75592	MYCBP2	E3 ubiquitin-protein ligase MYCBP2 (EC 2.3.2.33) (Myc-binding protein 2) (Protein associated with Myc)	-0.364136238596961	0.616729538102994	0.990703191554941	NS	NA	9.36622255080485	8.03298477106493	NA	8.69960366093489	8.21067839682317	7.34759432050066	9.0495282217251	8.49860480914269	8.2766014370479
O75592_S2787	O75592	MYCBP2	E3 ubiquitin-protein ligase MYCBP2 (EC 2.3.2.33) (Myc-binding protein 2) (Protein associated with Myc)	2.6616004439836	0.069721617485343	0.457701768778429	NS	4.81142151333187	7.971918865111	8.43271153091542	3.68184002488587	6.22447298356104	8.90465672189785	9.52315284750037	8.04253209088543	8.83848810873483	8.82720744225462
O75592_S2789	O75592	MYCBP2	E3 ubiquitin-protein ligase MYCBP2 (EC 2.3.2.33) (Myc-binding protein 2) (Protein associated with Myc)	2.66279693751948	0.0696692995901828	0.457701768778429	NS	4.81138478636072	7.97192005920089	8.43286682743604	3.68182338576399	6.22449876469041	8.90450679601201	9.52776018140144	8.04266363903798	8.83878825122805	8.82842971691987
O75592_S2839	O75592	MYCBP2	E3 ubiquitin-protein ligase MYCBP2 (EC 2.3.2.33) (Myc-binding protein 2) (Protein associated with Myc)	-0.423506313251317	0.375442520914797	0.847093149895091	NS	10.1362579210684	10.6183936853743	10.4926994802723	9.85108461448858	10.2746089253009	8.83050450307696	9.4567630263989	10.2264542324988	10.6552247450637	9.79223662675957
O75592_S3505	O75592	MYCBP2	E3 ubiquitin-protein ligase MYCBP2 (EC 2.3.2.33) (Myc-binding protein 2) (Protein associated with Myc)	-0.575730456512247	0.289515651374991	0.777334475546021	NS	NA	9.66890835772057	9.09255416275963	NA	9.3807312602401	NA	8.46318454515377	NA	9.0290850917219	8.74613481843783
O75592_S3932	O75592	MYCBP2	E3 ubiquitin-protein ligase MYCBP2 (EC 2.3.2.33) (Myc-binding protein 2) (Protein associated with Myc)	-1.7755763705526	0.224952688884036	0.72054269103759	NS	7.79578665908081	10.0699863942359	10.4725720287388	NA	9.44611502735184	NA	5.81519116667018	8.20000547105779	8.81982137679966	7.61167267150921
O75592_T1625	O75592	MYCBP2	E3 ubiquitin-protein ligase MYCBP2 (EC 2.3.2.33) (Myc-binding protein 2) (Protein associated with Myc)	-1.33635021032936	0.432595485001682	0.89277065590259	NS	10.7859190052673	10.4236516376278	10.5760314181414	10.5780845833102	10.5909216610867	NA	9.41079761393291	9.34501673376243	8.83130204870651	9.19570546546728
O75592_T1630	O75592	MYCBP2	E3 ubiquitin-protein ligase MYCBP2 (EC 2.3.2.33) (Myc-binding protein 2) (Protein associated with Myc)	-3.05834973510258	0.25100734330496	0.742514801877528	NS	10.7785091367957	10.5426456977926	11.4178891537824	10.9254687858179	10.9161281935471	2.64581051693805	NA	10.3993691824979	10.3515577200277	7.79891247315455
O75643_S2002	O75643	SNRNP200	U5 small nuclear ribonucleoprotein 200 kDa helicase (EC 3.6.4.13) (Activating signal cointegrator 1 complex subunit 3-like 1) (BRR2 homolog) (U5 snRNP-specific 200 kDa protein) (U5-200KD)	-1.71212630964321	0.0152214575303142	0.231107650122041	NS	7.50749590924103	9.34613937809355	9.12112558624998	8.33572712643775	8.57762200000558	6.25830668395276	7.44818253338606	7.28541497207333	6.48010134604232	6.86800138386362
O75643_S225	O75643	SNRNP200	U5 small nuclear ribonucleoprotein 200 kDa helicase (EC 3.6.4.13) (Activating signal cointegrator 1 complex subunit 3-like 1) (BRR2 homolog) (U5 snRNP-specific 200 kDa protein) (U5-200KD)	-2.39800873949118	0.638976712502062	0.998095046522523	NS	NA	13.0081879076244	8.66039051552382	NA	10.8342892115741	NA	NA	NA	8.43878616558417	8.43878616558417
O75691_S2601	O75691	UTP20	Small subunit processome component 20 homolog (Down-regulated in metastasis protein) (Novel nucleolar protein 73) (NNP73) (Protein Key-1A6)	-0.580435716847819	0.402113337197045	0.866681759806473	NS	9.22387067449481	9.9122542915002	9.75487635064195	8.94959997141773	9.46015032201367	NA	NA	7.96558918801199	9.65920776294917	8.81239847548058
O75694_S992	O75694	NUP155	Nuclear pore complex protein Nup155 (155 kDa nucleoporin) (Nucleoporin Nup155)	-0.0998551781422045	0.958251044812573	0.999512737353195	NS	12.268388087001	12.4131117892182	12.7447750326942	11.6662753797384	12.2731375721629	12.2871223606719	12.0389786837715	11.8695942839455	12.0467041376271	12.060599866504
O75694_S994	O75694	NUP155	Nuclear pore complex protein Nup155 (155 kDa nucleoporin) (Nucleoporin Nup155)	0.116080779561889	0.801693863553456	0.999512737353195	NS	13.3102732168386	13.5599130288617	13.7263067904871	13.1316625397985	13.4320388939965	14.3705794879702	13.1663387743079	12.9357264375383	13.26910388435	13.4354371460416
O75717_S393	O75717	WDHD1	WD repeat and HMG-box DNA-binding protein 1 (Acidic nucleoplasmic DNA-binding protein 1) (And-1)	-2.08937182090921	0.354631235362699	0.827298394301161	NS	5.56058813152102	11.4837254244488	9.54348229479955	8.66447775016234	8.81306840023294	NA	4.89965738907141	5.2220862889219	10.2063583981839	6.77603402539239
O75717_S394	O75717	WDHD1	WD repeat and HMG-box DNA-binding protein 1 (Acidic nucleoplasmic DNA-binding protein 1) (And-1)	-2.01079541123599	0.360835782833275	0.831681492317151	NS	5.42720197826478	11.1342032156963	9.05237252944876	8.13334205262408	8.43677994400849	NA	4.62448269004691	4.92445383422729	9.88602941224926	6.47832197884116
O75717_S407	O75717	WDHD1	WD repeat and HMG-box DNA-binding protein 1 (Acidic nucleoplasmic DNA-binding protein 1) (And-1)	-1.51759914404123	0.263223119200174	0.755616497109316	NS	10.6463098404385	11.4443561390505	11.3173657827036	8.97192830410451	10.5949900165743	NA	6.88401251407161	9.55476578785116	10.9504066538824	9.12972831860172
O75717_S416	O75717	WDHD1	WD repeat and HMG-box DNA-binding protein 1 (Acidic nucleoplasmic DNA-binding protein 1) (And-1)	-0.117247016559949	0.955422979201489	0.999512737353195	NS	5.45335202123252	10.4610850444518	10.2477643086562	5.53572131104555	7.92448067134654	NA	8.30697980331663	5.38114460175786	9.89058889749126	7.85957110085525
O75717_T391	O75717	WDHD1	WD repeat and HMG-box DNA-binding protein 1 (Acidic nucleoplasmic DNA-binding protein 1) (And-1)	-0.316828543726498	0.734537175575782	0.999512737353195	NS	10.4428761663643	11.7140727424472	10.4290456623732	9.11861416446007	10.4261521839112	NA	9.12102003018145	9.76582460243351	11.5981386261452	10.1616610862534
O75717_T415	O75717	WDHD1	WD repeat and HMG-box DNA-binding protein 1 (Acidic nucleoplasmic DNA-binding protein 1) (And-1)	-4.22145505147654	0.0404975424542518	0.369087421010646	NS	10.1078067549973	10.9788261177111	10.2798540555458	9.45903598512425	10.2063807283446	1.50028575052235	6.21405944238613	7.8490871281469	8.58562017069154	6.03726312293673
O75821_S42	O75821	EIF3G	Eukaryotic translation initiation factor 3 subunit G (eIF3g) (Eukaryotic translation initiation factor 3 RNA-binding subunit) (eIF-3 RNA-binding subunit) (Eukaryotic translation initiation factor 3 subunit 4) (eIF-3-delta) (eIF3 p42) (eIF3 p44)	-0.0222687900163156	0.870067974226966	0.999512737353195	NS	15.8811145946853	15.8063230163309	15.7564871987925	15.8061352302005	15.8125150100023	15.8283709109819	16.2050272272676	16.0015678150485	15.7511524000914	15.9465295883474
O75821_T38	O75821	EIF3G	Eukaryotic translation initiation factor 3 subunit G (eIF3g) (Eukaryotic translation initiation factor 3 RNA-binding subunit) (eIF-3 RNA-binding subunit) (Eukaryotic translation initiation factor 3 subunit 4) (eIF-3-delta) (eIF3 p42) (eIF3 p44)	-0.00882349074230498	0.983791124706234	0.999512737353195	NS	16.0867131282204	15.9987775767167	15.9672824894234	15.9837787021219	16.0091379741206	16.0611685823266	16.4044381615523	16.2390936836464	15.9216909794332	16.1565978517396
O75821_T41	O75821	EIF3G	Eukaryotic translation initiation factor 3 subunit G (eIF3g) (Eukaryotic translation initiation factor 3 RNA-binding subunit) (eIF-3 RNA-binding subunit) (Eukaryotic translation initiation factor 3 subunit 4) (eIF-3-delta) (eIF3 p42) (eIF3 p44)	-0.0178336789562974	0.895353668634959	0.999512737353195	NS	15.8604524916871	15.8246758181222	15.7564871987925	15.7907040871674	15.8080798989423	15.8283709109819	16.2050272272676	16.0015678150485	15.7511524000914	15.9465295883474
O75822_T109	O75822	EIF3J	Eukaryotic translation initiation factor 3 subunit J (eIF3j) (Eukaryotic translation initiation factor 3 subunit 1) (eIF-3-alpha) (eIF3 p35)	-1.73739764912549	0.0362961412356222	0.352207173542013	NS	9.2515559926581	10.4862538344955	9.818738227618	9.64815226696529	9.80117508043423	7.00798892781705	8.62886227937853	NA	9.10975554774106	8.24886891831221
O75909_S324	O75909	CCNK	Cyclin-K	0.732079863403014	0.0257362255175438	0.299299057735986	NS	13.3298990157961	12.9702898540006	13.1610518325883	13.1381803950732	13.1498552743646	14.0940443097883	14.0541138026759	14.053781388717	14.190937413241	14.0982192286056
O75909_S329	O75909	CCNK	Cyclin-K	-0.84542905350022	0.593018782507403	0.983451609782445	NS	11.7806893010548	11.7887841394678	11.9227435409518	11.5996924058359	11.7729773468276	10.7721523660039	11.0126376489395	11.1902826074941	11.600256914224	11.1438323841654
O75909_S340	O75909	CCNK	Cyclin-K	-1.2674094176005	0.242208215994221	0.735664459100452	NS	8.92950648624605	8.96275754993038	9.22486280187801	9.18084106027154	9.0744919745815	8.04501032436854	7.91598399572477	7.75067568239138	8.38179658879128	8.02336664781899
O75925_S503	O75925	PIAS1	E3 SUMO-protein ligase PIAS1 (EC 2.3.2.-) (DEAD/H box-binding protein 1) (E3 SUMO-protein transferase PIAS1) (Gu-binding protein) (GBP) (Protein inhibitor of activated STAT protein 1) (RNA helicase II-binding protein)	0.438612049089777	0.751334512259335	0.999512737353195	NS	12.4095083951104	12.089272492685	12.1391175309372	12.3330493427872	12.24273694038	12.9035717635062	13.0046918058568	13.1017232518298	12.9733517701128	12.9958346478264
O75925_S506	O75925	PIAS1	E3 SUMO-protein ligase PIAS1 (EC 2.3.2.-) (DEAD/H box-binding protein 1) (E3 SUMO-protein transferase PIAS1) (Gu-binding protein) (GBP) (Protein inhibitor of activated STAT protein 1) (RNA helicase II-binding protein)	0.413192469558906	0.621736559433599	0.992892531631342	NS	10.6284007196896	10.8388270045366	10.8892072581259	10.0233322873082	10.5949418174151	10.4928553660738	11.6563823162063	11.5421056319554	11.5991364670872	11.3226199453307
O75925_S510	O75925	PIAS1	E3 SUMO-protein ligase PIAS1 (EC 2.3.2.-) (DEAD/H box-binding protein 1) (E3 SUMO-protein transferase PIAS1) (Gu-binding protein) (GBP) (Protein inhibitor of activated STAT protein 1) (RNA helicase II-binding protein)	0.151957728517549	0.818837367736448	0.999512737353195	NS	8.18442105072215	9.75179764546853	9.45673941239231	9.07179179432677	9.11618747572744	8.95656082106644	10.4197878092894	9.59993765996776	9.35423716008304	9.58263086260166
O75925_S517	O75925	PIAS1	E3 SUMO-protein ligase PIAS1 (EC 2.3.2.-) (DEAD/H box-binding protein 1) (E3 SUMO-protein transferase PIAS1) (Gu-binding protein) (GBP) (Protein inhibitor of activated STAT protein 1) (RNA helicase II-binding protein)	0.19798989816321	0.771066107523698	0.999512737353195	NS	8.07600500008729	9.78965395944242	9.41888309841842	9.07179179432677	9.08908346306872	8.99441713504033	10.4576441232633	9.59993765996776	9.35423716008304	9.6015590195886
O75925_T508	O75925	PIAS1	E3 SUMO-protein ligase PIAS1 (EC 2.3.2.-) (DEAD/H box-binding protein 1) (E3 SUMO-protein transferase PIAS1) (Gu-binding protein) (GBP) (Protein inhibitor of activated STAT protein 1) (RNA helicase II-binding protein)	0.151957728517549	0.818837367736448	0.999512737353195	NS	8.18442105072215	9.75179764546853	9.45673941239231	9.07179179432677	9.11618747572744	8.95656082106644	10.4197878092894	9.59993765996776	9.35423716008304	9.58263086260166
O75925_T516	O75925	PIAS1	E3 SUMO-protein ligase PIAS1 (EC 2.3.2.-) (DEAD/H box-binding protein 1) (E3 SUMO-protein transferase PIAS1) (Gu-binding protein) (GBP) (Protein inhibitor of activated STAT protein 1) (RNA helicase II-binding protein)	0.19798989816321	0.771066107523698	0.999512737353195	NS	8.07600500008729	9.78965395944242	9.41888309841842	9.07179179432677	9.08908346306872	8.99441713504033	10.4576441232633	9.59993765996776	9.35423716008304	9.6015590195886
O75925_T521	O75925	PIAS1	E3 SUMO-protein ligase PIAS1 (EC 2.3.2.-) (DEAD/H box-binding protein 1) (E3 SUMO-protein transferase PIAS1) (Gu-binding protein) (GBP) (Protein inhibitor of activated STAT protein 1) (RNA helicase II-binding protein)	3.71410217972165	0.0248850863588398	0.294500280070313	NS	3.54067274324885	4.67938237370159	4.73061904098171	3.5821770235108	4.13321279536074	9.88444835587568	9.69198089880416	8.39365892017433	4.67711435890208	8.16180063343906
O75925_Y518	O75925	PIAS1	E3 SUMO-protein ligase PIAS1 (EC 2.3.2.-) (DEAD/H box-binding protein 1) (E3 SUMO-protein transferase PIAS1) (Gu-binding protein) (GBP) (Protein inhibitor of activated STAT protein 1) (RNA helicase II-binding protein)	0.170823810591752	0.799536909699856	0.999512737353195	NS	8.18448371262819	9.82755825340225	9.45673384260405	9.07179732947032	9.1351432845262	9.03228464347848	10.4954833856551	9.59987892748291	9.35416405728198	9.62045275347463
O75976_S1358	O75976	CPD	Carboxypeptidase D (EC 3.4.17.22) (Metallocarboxypeptidase D) (gp180)	0.653668739589847	0.875304501118422	0.999512737353195	NS	NA	10.1905198806227	6.38643809923543	NA	8.28847898992909	NA	NA	NA	8.69076646915576	8.69076646915576
O75976_T1374	O75976	CPD	Carboxypeptidase D (EC 3.4.17.22) (Metallocarboxypeptidase D) (gp180)	-0.793962274487909	0.822509658435045	0.999512737353195	NS	NA	10.2080396973102	7.00537876539626	NA	8.60670923135323	NA	NA	NA	7.56136569650215	7.56136569650215
O75995_S25	O75995	SASH3	SAM and SH3 domain-containing protein 3 (SH3 protein expressed in lymphocytes homolog)	0.659305775726171	0.247190847190222	0.739819902629196	NS	11.2993027562192	11.2695950524318	11.0283471047755	11.1716657582604	11.1922276679217	10.5035408430868	12.4792597202052	12.4191876587251	12.5968998414262	11.9997220158608
O75995_S26	O75995	SASH3	SAM and SH3 domain-containing protein 3 (SH3 protein expressed in lymphocytes homolog)	0.550406233310503	0.454051879101345	0.907773838581182	NS	11.2992364776549	11.3450876306663	10.9471918341448	10.9358914816394	11.1318518560263	9.82614726114751	12.4794258213682	12.4192278485046	12.5969857151787	11.8304466615498
O75995_S27	O75995	SASH3	SAM and SH3 domain-containing protein 3 (SH3 protein expressed in lymphocytes homolog)	0.785558766827033	0.33046148565733	0.809794875169768	NS	10.9182966996052	11.1827887588175	10.1618672805964	10.8491189918433	10.7780179327156	9.61174980833767	12.3926320744035	12.3324359284475	12.5102432758335	11.7117652717556
O75995_S38	O75995	SASH3	SAM and SH3 domain-containing protein 3 (SH3 protein expressed in lymphocytes homolog)	-0.790997061473488	0.113196523021874	0.565076718371536	NS	9.67573187888188	9.49455581831595	9.52263165471417	10.0135713950295	9.67662268673537	9.55566459510898	9.22138329940657	7.85163581275549	9.50657308262822	9.03381419747481
O75995_S42	O75995	SASH3	SAM and SH3 domain-containing protein 3 (SH3 protein expressed in lymphocytes homolog)	-0.833462803196599	0.728311578263914	0.999512737353195	NS	9.55423601701076	NA	NA	10.0098019035724	9.78201896029159	9.92800397281444	9.33056201765038	7.527244747777	9.60116817898985	9.09674472930792
O75995_Y116	O75995	SASH3	SAM and SH3 domain-containing protein 3 (SH3 protein expressed in lymphocytes homolog)	-1.80567796082157	0.0242196816806478	0.290689003900993	NS	9.42274919854164	9.94357038223908	9.87511656837896	9.64248745122917	9.72098090009721	6.2848063288235	8.71832737849593	8.69727107787536	8.55356126075951	8.06349151148858
O76003_S117	O76003	GLRX3	Glutaredoxin-3 (PKC-interacting cousin of thioredoxin) (PICOT) (PKC-theta-interacting protein) (PKCq-interacting protein) (Thioredoxin-like protein 2)	0.448011172515791	0.527658692663443	0.955124744582506	NS	8.59130623050037	10.4217229895318	10.2735535336375	9.06914819518313	9.5889327372132	8.79869039420139	10.0930988704886	10.8544672729863	10.8764994775856	10.1556890038155
O76003_S118	O76003	GLRX3	Glutaredoxin-3 (PKC-interacting cousin of thioredoxin) (PICOT) (PKC-theta-interacting protein) (PKCq-interacting protein) (Thioredoxin-like protein 2)	0.448011172515791	0.527658692663443	0.955124744582506	NS	8.59130623050037	10.4217229895318	10.2735535336375	9.06914819518313	9.5889327372132	8.79869039420139	10.0930988704886	10.8544672729863	10.8764994775856	10.1556890038155
O76021_S361	O76021	RSL1D1	Ribosomal L1 domain-containing protein 1 (CATX-11) (Cellular senescence-inhibited gene protein) (Protein PBK1)	-1.09260514919136	0.309352892011604	0.794328210781754	NS	13.7374258274371	13.7950187789772	13.2601343601153	13.4186338313765	13.5528031994765	9.44755941677736	13.2550600597797	13.3996106382211	13.3872633816334	12.3723733741029
O76021_S392_S396	O76021	RSL1D1	Ribosomal L1 domain-containing protein 1 (CATX-11) (Cellular senescence-inhibited gene protein) (Protein PBK1)	-1.68812444873234	0.0117438173275289	0.204356090581877	NS	10.8191558347826	10.4062548283859	10.4372755313597	10.6417946428133	10.5761202093354	NA	8.38083829466614	9.80324248179926	8.21643247679697	8.80017108442079
O76021_S421	O76021	RSL1D1	Ribosomal L1 domain-containing protein 1 (CATX-11) (Cellular senescence-inhibited gene protein) (Protein PBK1)	-1.00842827827429	0.279233957044239	0.770501363404405	NS	11.4258149599804	10.3777052130244	10.6928152084764	11.5388599765851	11.0087988395166	7.52239378411381	10.536695104841	10.7312599710254	10.8598346802598	9.91254588506001
O76021_S427	O76021	RSL1D1	Ribosomal L1 domain-containing protein 1 (CATX-11) (Cellular senescence-inhibited gene protein) (Protein PBK1)	-0.475536667560393	0.811534604248484	0.999512737353195	NS	11.4105025756286	11.4228208449529	11.4756592399835	11.4859203278732	11.4487257471095	10.6270380866159	10.9141882607736	10.7588933819859	11.2413378840921	10.8853644033669
O76021_S443	O76021	RSL1D1	Ribosomal L1 domain-containing protein 1 (CATX-11) (Cellular senescence-inhibited gene protein) (Protein PBK1)	-0.961049794487192	0.273693943107393	0.766092456215658	NS	6.91664055074262	9.27593474443897	9.10831466908225	9.18420766059926	8.62127440621577	NA	7.72586593788299	6.68521046720455	8.30612340155137	7.5723999355463
O76021_T358	O76021	RSL1D1	Ribosomal L1 domain-containing protein 1 (CATX-11) (Cellular senescence-inhibited gene protein) (Protein PBK1)	-0.73677593230607	0.303229189082151	0.788885643727575	NS	14.5445893105597	14.5532104213547	14.1212949678936	14.3157583074079	14.383713251804	11.6256621773719	14.0813896448467	14.2593719558384	14.2700267952055	13.5591126433156
O76021_T423	O76021	RSL1D1	Ribosomal L1 domain-containing protein 1 (CATX-11) (Cellular senescence-inhibited gene protein) (Protein PBK1)	-0.576836181760707	0.712745495652293	0.999512737353195	NS	11.1905850270779	11.310102837205	11.4231030904116	11.2847392439284	11.3021325496557	10.1622117556061	10.6518834321635	10.7030569918877	11.0327345871937	10.6374716917127
O76094_S620	O76094	SRP72	Signal recognition particle subunit SRP72 (SRP72) (Signal recognition particle 72 kDa protein)	-1.3356848663223	0.0425180483141346	0.373764887975532	NS	14.7243658744865	14.6472845786723	14.8577693029192	14.1655377123472	14.5987393671063	13.6320741442152	12.8670547269785	12.9550418904969	13.5959387287094	13.2625273726
O76094_S621	O76094	SRP72	Signal recognition particle subunit SRP72 (SRP72) (Signal recognition particle 72 kDa protein)	-1.27285735478899	0.568591683358676	0.976274581442369	NS	15.0836008312788	14.9750314078993	15.1823985263217	15.0940056665824	15.0837591080206	14.097558881147	13.7138362181197	13.3076619276013	14.1224414733222	13.8103746250476
O76094_S625	O76094	SRP72	Signal recognition particle subunit SRP72 (SRP72) (Signal recognition particle 72 kDa protein)	-0.0322355014704538	0.981788300229348	0.999512737353195	NS	8.60530652427671	9.80889862657075	9.9634314111872	NA	9.45921218734489	11.14228475211	8.7257213425757	8.41134257838554	NA	9.4264495576904
O76094_T571	O76094	SRP72	Signal recognition particle subunit SRP72 (SRP72) (Signal recognition particle 72 kDa protein)	1.37802105789598	0.398802635129037	0.864688933711069	NS	5.01515020123194	9.39471460437627	6.91251937093132	8.37108222012855	7.42336659916702	5.30618216995349	9.96734873042142	10.460178456126	9.46973275901497	8.80086052887897
O76094_T618	O76094	SRP72	Signal recognition particle subunit SRP72 (SRP72) (Signal recognition particle 72 kDa protein)	-1.16787786277337	0.0210622459000268	0.271759763629185	NS	14.8808151844068	14.7252421718467	14.5286759631673	14.8948191069847	14.7573881066014	14.1240521788656	13.5283660885299	13.2421469540098	13.4613672411706	13.588983115644
O76094_Y566	O76094	SRP72	Signal recognition particle subunit SRP72 (SRP72) (Signal recognition particle 72 kDa protein)	0.252872991876141	0.768004770577184	0.999512737353195	NS	10.03024062636	10.2692183970818	9.36366868743466	8.79816486380589	9.6153231436706	9.88214553888829	7.94373284678693	11.5923409043392	10.0524567394364	9.86766900736271
O94762_S491	O94762	RECQL5	ATP-dependent DNA helicase Q5 (EC 3.6.4.12) (DNA helicase, RecQ-like type 5) (RecQ5) (RecQ protein-like 5)	1.0019452657996	0.131039431826879	0.599675670139971	NS	NA	5.64774254172279	5.9492778558192	NA	5.798510198771	7.1412011673912	NA	NA	NA	7.1412011673912
O94776_S427	O94776	MTA2	Metastasis-associated protein MTA2 (Metastasis-associated 1-like 1) (MTA1-L1 protein) (p53 target protein in deacetylase complex)	-2.51207987252693	0.156072968693093	0.644386190159534	NS	9.38404581981443	9.55108814324947	9.15360138461797	9.9162098866178	9.50123630857492	NA	7.98234205284281	3.45705269896513	9.36772822339937	6.93570765840244
O94776_S433	O94776	MTA2	Metastasis-associated protein MTA2 (Metastasis-associated 1-like 1) (MTA1-L1 protein) (p53 target protein in deacetylase complex)	-2.62507978314997	0.0432191971039273	0.376301212247731	NS	9.56815826869762	9.84682373425487	9.2457294461626	9.31251062376281	9.49330551821947	6.98400846547959	8.01588224929661	3.88942953731703	8.36978757760259	6.81477695742395
O94776_S435	O94776	MTA2	Metastasis-associated protein MTA2 (Metastasis-associated 1-like 1) (MTA1-L1 protein) (p53 target protein in deacetylase complex)	-3.23469580862496	0.0419833480715102	0.372051697809357	NS	9.0408900953544	9.41984486042794	8.86721330204944	8.42532094468336	8.93831730062879	5.85716460813354	7.55082243371639	2.09307744096792	7.09962637461525	5.65017271435827
O94776_Y437	O94776	MTA2	Metastasis-associated protein MTA2 (Metastasis-associated 1-like 1) (MTA1-L1 protein) (p53 target protein in deacetylase complex)	-1.38332334356008	0.0217695880899916	0.276669845864258	NS	9.5682740233197	8.67165616341137	9.39427628426023	9.31250753590604	9.23667850172433	6.98405530243592	8.01598774008231	NA	8.39967609903789	7.79990638051871
O94804_S20	O94804	STK10	Serine/threonine-protein kinase 10 (EC 2.7.11.1) (Lymphocyte-oriented kinase)	-3.74087905934259	0.0305822335696955	0.32898690100558	NS	10.2915163100134	11.3967124376288	12.1316461930598	10.5447919569459	11.091166724412	3.82320367156523	7.83025174981771	9.14222656817138	9.16595945935008	7.4904103622261
O94804_S438	O94804	STK10	Serine/threonine-protein kinase 10 (EC 2.7.11.1) (Lymphocyte-oriented kinase)	-1.77887989138656	0.00737589299561093	0.167673429105345	NS	10.9079017511587	10.840919708525	10.7510175781171	10.7327886286433	10.808156916611	NA	8.92536775903327	8.46023319089595	10.1225982172143	9.16939972238117
O94804_S448	O94804	STK10	Serine/threonine-protein kinase 10 (EC 2.7.11.1) (Lymphocyte-oriented kinase)	1.11551925886226	0.267457187653751	0.759255560308792	NS	5.9108103505769	8.70648886966512	6.14733947469651	7.00661770558901	6.94281410013188	NA	7.09767877256306	8.43468445849072	9.06300493739874	8.19845605615084
O94804_S454	O94804	STK10	Serine/threonine-protein kinase 10 (EC 2.7.11.1) (Lymphocyte-oriented kinase)	1.24771082821676	0.221561356146995	0.718515812690029	NS	5.71340961205656	8.56178261533755	5.96211289847197	6.86211782783476	6.77485573842521	NA	7.09766449719356	8.43452571491549	8.95587757928695	8.16268926379867
O94804_S455	O94804	STK10	Serine/threonine-protein kinase 10 (EC 2.7.11.1) (Lymphocyte-oriented kinase)	1.24771082821676	0.221561356146995	0.718515812690029	NS	5.71340961205656	8.56178261533755	5.96211289847197	6.86211782783476	6.77485573842521	NA	7.09766449719356	8.43452571491549	8.95587757928695	8.16268926379867
O94804_T459	O94804	STK10	Serine/threonine-protein kinase 10 (EC 2.7.11.1) (Lymphocyte-oriented kinase)	-0.463042553826523	0.515238134484037	0.950361414748361	NS	7.43531481302888	9.39070849158337	6.84362174499256	7.7077475530872	7.844348150673	NA	7.22054908257373	7.69635894999111	7.64737684944469	7.52142829400317
O94819_S314	O94819	KBTBD11	Kelch repeat and BTB domain-containing protein 11 (Chronic myelogenous leukemia-associated protein) (Kelch domain-containing protein 7B)	-3.3397008284107	0.0312986972768476	0.32905893093695	NS	9.02958865887754	9.56178796566152	9.37786234604616	8.4073127569938	9.09413793189476	6.06803886289191	3.77252260558416	4.3709770492148	8.9803326276254	5.79796778632907
O94819_S508	O94819	KBTBD11	Kelch repeat and BTB domain-containing protein 11 (Chronic myelogenous leukemia-associated protein) (Kelch domain-containing protein 7B)	-0.982495201721088	0.0139000037536648	0.222683320688261	NS	11.9095146737496	11.2550791214592	11.4606422184587	11.7557079080495	11.5952359804292	NA	10.2500815664676	10.6298914816962	11.0888413364957	10.6562714615532
O94819_S510	O94819	KBTBD11	Kelch repeat and BTB domain-containing protein 11 (Chronic myelogenous leukemia-associated protein) (Kelch domain-containing protein 7B)	-0.982495201721088	0.0139000037536648	0.222683320688261	NS	11.9095146737496	11.2550791214592	11.4606422184587	11.7557079080495	11.5952359804292	NA	10.2500815664676	10.6298914816962	11.0888413364957	10.6562714615532
O94826_S91	O94826	TOMM70	Mitochondrial import receptor subunit TOM70 (Mitochondrial precursor proteins import receptor) (Translocase of outer membrane 70 kDa subunit) (Translocase of outer mitochondrial membrane protein 70)	0.168917587479566	0.928588099742678	0.999512737353195	NS	13.4774440719406	13.5994590522775	13.3788088869412	13.58982360311	13.5113839035673	13.6097164882967	13.6151943289343	13.4300644736026	13.4898021961595	13.5361943717483
O94826_S96	O94826	TOMM70	Mitochondrial import receptor subunit TOM70 (Mitochondrial precursor proteins import receptor) (Translocase of outer membrane 70 kDa subunit) (Translocase of outer mitochondrial membrane protein 70)	0.166679224524047	0.922658501038352	0.999512737353195	NS	13.1663694449813	13.2537137717167	13.0245412924989	13.258081808661	13.1756765794645	13.2683955585791	13.2731957269385	13.0952689884314	13.1561344648107	13.1982486846899
O94842_S174	O94842	TOX4	TOX high mobility group box family member 4 (Epidermal Langerhans cell protein LCP1)	0.635322207515926	0.700451576598716	0.999512737353195	NS	9.67282266051719	10.0819737283572	9.67496695599365	9.93507804688017	9.84121034793705	9.82086185612092	11.9846414613892	10.2565921754129	9.91860934113819	10.4951762085153
O94842_S178	O94842	TOX4	TOX high mobility group box family member 4 (Epidermal Langerhans cell protein LCP1)	0.327534941923867	0.851509726928384	0.999512737353195	NS	11.3827101526847	11.3022095867165	11.1608565270492	11.1291250257017	11.243725323038	11.549676467927	11.6388259566133	11.6955369360453	11.4755763115113	11.5899039180242
O94842_S181	O94842	TOX4	TOX high mobility group box family member 4 (Epidermal Langerhans cell protein LCP1)	0.172735402348073	0.892283959522846	0.999512737353195	NS	12.8511279550309	12.3395718958824	12.6276243270984	12.86346925876	12.6704483591929	13.010287146457	12.6322854180434	12.9700836981722	12.8346533957406	12.8618274146033
O94842_S182	O94842	TOX4	TOX high mobility group box family member 4 (Epidermal Langerhans cell protein LCP1)	0.144262082831329	0.947536841243507	0.999512737353195	NS	13.1104124094906	12.5308135951278	12.7608541861352	13.0379669882793	12.8600117947582	13.2310953123516	12.7426785342258	13.1451459067582	12.9727503692717	13.0229175306518
O94842_T175	O94842	TOX4	TOX high mobility group box family member 4 (Epidermal Langerhans cell protein LCP1)	0.873654859866527	0.606806855574802	0.986778406095784	NS	9.40275989180937	10.7069962951893	10.2149735064033	10.2651036652765	10.1474583396696	10.6511134270608	11.1047177811439	11.3670381478954	11.0361580542937	11.0397568525985
O94842_T176	O94842	TOX4	TOX high mobility group box family member 4 (Epidermal Langerhans cell protein LCP1)	1.21821361520407	0.392729264048279	0.860722759623447	NS	7.86507451910567	8.70446042800125	7.87599578777069	8.05762211231085	8.12578821179711	8.66270463668817	10.2903339014982	9.41309377080568	9.08444961126193	9.3626454800635
O94842_T180	O94842	TOX4	TOX high mobility group box family member 4 (Epidermal Langerhans cell protein LCP1)	0.218108136770885	0.54816347400029	0.965757514782646	NS	12.6686891352681	12.1738077504188	12.3652156635793	12.6666010990961	12.4685784120906	12.8227874469148	12.4792960914589	12.8489840272054	12.670253242116	12.7053302019238
O94874_S458	O94874	UFL1	E3 UFM1-protein ligase 1 (EC 2.3.2.-) (E3 UFM1-protein transferase 1) (Multiple alpha-helix protein located at ER) (Novel LZAP-binding protein) (Regulator of C53/LZAP and DDRGK1)	-4.09460087649509	0.257638997832479	0.74916111232345	NS	7.27420027959331	11.0125995076551	11.4672918366442	3.88414778263335	8.40955985163149	NA	1.68265625286077	NA	6.88059524187794	4.28162574736936
O94874_S462	O94874	UFL1	E3 UFM1-protein ligase 1 (EC 2.3.2.-) (E3 UFM1-protein transferase 1) (Multiple alpha-helix protein located at ER) (Novel LZAP-binding protein) (Regulator of C53/LZAP and DDRGK1)	-4.64583399875318	0.340639907674735	0.815176661200366	NS	3.35907534635544	8.95430575994196	9.00095337463056	NA	7.10477816030932	NA	NA	NA	2.4256109337891	2.4256109337891
O94874_S464	O94874	UFL1	E3 UFM1-protein ligase 1 (EC 2.3.2.-) (E3 UFM1-protein transferase 1) (Multiple alpha-helix protein located at ER) (Novel LZAP-binding protein) (Regulator of C53/LZAP and DDRGK1)	-3.30717315115834	0.0731951440092537	0.469455568161915	NS	NA	8.96331287353275	9.40629593038713	NA	9.18480440195994	NA	NA	NA	5.84429802303456	5.84429802303456
O94880_S553	O94880	PHF14	PHD finger protein 14	-1.34668715740253	0.635043986825325	0.997473115313191	NS	NA	6.99958121728684	9.4277154721815	3.2594194708615	6.56223872010995	3.84000857620659	NA	3.17993954390262	9.22026831468557	5.41340547826493
O94880_S835	O94880	PHF14	PHD finger protein 14	-0.0642916877723523	0.93364546633443	0.999512737353195	NS	10.9915685935768	11.3284931529712	11.7563123816649	10.9902961502231	11.266667569609	9.12850919123399	11.9009186694242	12.1175026900482	12.4539886388701	11.4002297973941
O94888_S278	O94888	UBXN7	UBX domain-containing protein 7	-0.186510445406784	0.694840670184777	0.999512737353195	NS	11.5005297285127	12.0404867625601	11.7537809720119	11.7771628586632	11.767990080437	10.5348698202981	12.5307376799891	12.1669239577159	11.6571882493568	11.72242992684
O94888_S280	O94888	UBXN7	UBX domain-containing protein 7	-0.179182164169223	0.707362068142683	0.999512737353195	NS	11.4913338435708	12.0375122452093	11.753832659779	11.7771602206119	11.7649597422928	10.5369031856134	12.5453490348666	12.1668881070601	11.657771152193	11.7267278699333
O94888_S288	O94888	UBXN7	UBX domain-containing protein 7	0.396470173466467	0.482745715222067	0.930164450583696	NS	11.1609814425249	10.5839736295634	10.2007417759181	11.4632980339834	10.8522487204974	10.1891532312758	12.2075559005997	11.8777933417336	11.2841742694855	11.3896691857737
O94906_S653	O94906	PRPF6	Pre-mRNA-processing factor 6 (Androgen receptor N-terminal domain-transactivating protein 1) (ANT-1) (PRP6 homolog) (U5 snRNP-associated 102 kDa protein) (U5-102 kDa protein)	0.769523406616913	0.0520529462714458	0.408724133653099	NS	9.89231666804752	9.93672987893516	8.80278551102624	8.93146987262678	9.39082548265892	10.0472330416951	9.86354917870738	10.3224225690341	10.1340856190351	10.0918226021179
O94913_S487	O94913	PCF11	Pre-mRNA cleavage complex 2 protein Pcf11 (Pre-mRNA cleavage complex II protein Pcf11)	0.0834727562732364	0.957282940349962	0.999512737353195	NS	11.7742166763364	11.8321472597834	11.7577588505934	11.714181854901	11.7695761604035	11.9930625001263	11.8648832714492	11.8585963831416	11.8832393914196	11.8999453865342
O94913_S487_S494	O94913	PCF11	Pre-mRNA cleavage complex 2 protein Pcf11 (Pre-mRNA cleavage complex II protein Pcf11)	-4.14676998233183	0.0899147162461271	0.515417378648372	NS	9.29826584069567	10.6818856791726	10.535325523554	8.69662254724094	9.80302489766581	NA	2.58698197084828	4.42311722687468	10.0993549578512	5.70315138519138
O94913_S489	O94913	PCF11	Pre-mRNA cleavage complex 2 protein Pcf11 (Pre-mRNA cleavage complex II protein Pcf11)	0.0834693588104516	0.957288947855693	0.999512737353195	NS	11.7742179206359	11.8321460541589	11.7577588505934	11.7141809625552	11.7695759469858	11.9930607460936	11.8648773523004	11.8585968509307	11.88323215329	11.8999417756537
O94913_S489_S494	O94913	PCF11	Pre-mRNA cleavage complex 2 protein Pcf11 (Pre-mRNA cleavage complex II protein Pcf11)	-0.305234022342342	0.667638641915205	0.999512737353195	NS	10.3416172724474	10.990745679403	11.0752418270538	9.86320025472002	10.5677012584061	NA	NA	NA	10.3093637059211	10.3093637059211
O94913_S494	O94913	PCF11	Pre-mRNA cleavage complex 2 protein Pcf11 (Pre-mRNA cleavage complex II protein Pcf11)	-1.50624577638353	0.0553685177050322	0.416821623399386	NS	11.0499150149062	11.2818695761821	11.3560864465999	11.0811022562872	11.1922433234938	7.94577719109005	10.0075683758731	10.0701547097715	10.9080757911362	9.73289401696771
O94913_S509	O94913	PCF11	Pre-mRNA cleavage complex 2 protein Pcf11 (Pre-mRNA cleavage complex II protein Pcf11)	-1.31721142998802	0.237761557226115	0.730468675588544	NS	NA	9.12753610111469	7.69843213522806	6.8284152694993	7.88479450194735	7.88548544383419	6.93012488939059	6.9570332133132	4.68527462072894	6.61447954181673
O94913_S511	O94913	PCF11	Pre-mRNA cleavage complex 2 protein Pcf11 (Pre-mRNA cleavage complex II protein Pcf11)	0.995951679221807	0.566988036474892	0.975347170263639	NS	5.27419575631979	10.721601733254	5.83201782166215	5.33616389046631	6.79099480042556	10.0174997514171	8.62577159590528	5.4005646206755	7.29153583002117	7.83384294950477
O94915_S1957	O94915	FRYL	Protein furry homolog-like (ALL1-fused gene from chromosome 4p12 protein)	-1.30787896493514	0.18403435848806	0.680671910833202	NS	NA	8.86905862614128	8.41137721599948	NA	8.64021792107038	NA	NA	NA	7.34283709488166	7.34283709488166
O94915_S2454	O94915	FRYL	Protein furry homolog-like (ALL1-fused gene from chromosome 4p12 protein)	-0.903756222290599	0.342473714101293	0.816737120374313	NS	10.9786432472262	11.22847736847	11.4263138923065	10.5856360401639	11.0547676370417	7.69352916419092	10.3436124013349	11.0997196119483	11.5091770365158	10.1615095534975
O94915_T1959	O94915	FRYL	Protein furry homolog-like (ALL1-fused gene from chromosome 4p12 protein)	-1.38737582681159	NA	NA	NS	NA	8.72001917601084	NA	NA	8.72001917601084	NA	NA	NA	7.34314148794567	7.34314148794567
O94953_S1036	O94953	KDM4B	Lysine-specific demethylase 4B (EC 1.14.11.66) (JmjC domain-containing histone demethylation protein 3B) (Jumonji domain-containing protein 2B) ([histone H3]-trimethyl-L-lysine(9) demethylase 4B)	-1.64416178111711	0.00307064922212472	0.118886805387379	NS	10.0173043441701	10.2561255738956	9.60836037875367	9.66212874858546	9.88597976135121	NA	8.73858770521305	8.09300367423634	7.59768475603861	8.14309204516267
O94953_S1039	O94953	KDM4B	Lysine-specific demethylase 4B (EC 1.14.11.66) (JmjC domain-containing histone demethylation protein 3B) (Jumonji domain-containing protein 2B) ([histone H3]-trimethyl-L-lysine(9) demethylase 4B)	-1.61257764302594	0.00327692536992937	0.118886805387379	NS	9.10750774096337	10.2562018519769	9.48400732014152	9.60816978567047	9.61397167468807	NA	8.1116722188253	8.09309024073184	7.50324183021495	7.9026680965907
O94953_S1041	O94953	KDM4B	Lysine-specific demethylase 4B (EC 1.14.11.66) (JmjC domain-containing histone demethylation protein 3B) (Jumonji domain-containing protein 2B) ([histone H3]-trimethyl-L-lysine(9) demethylase 4B)	-1.79651827980438	0.0277754496547749	0.31289314114683	NS	9.24105473394913	9.56415754395923	8.61183782421374	8.77766478741198	9.04867872238352	NA	7.85820357029384	6.44866544472158	NA	7.15343450750771
O94953_S566	O94953	KDM4B	Lysine-specific demethylase 4B (EC 1.14.11.66) (JmjC domain-containing histone demethylation protein 3B) (Jumonji domain-containing protein 2B) ([histone H3]-trimethyl-L-lysine(9) demethylase 4B)	-0.257590957826984	0.860307751092076	0.999512737353195	NS	NA	11.3330171572951	NA	10.00038705043	10.6667021038625	NA	NA	NA	10.3103852109641	10.3103852109641
O94953_T1042	O94953	KDM4B	Lysine-specific demethylase 4B (EC 1.14.11.66) (JmjC domain-containing histone demethylation protein 3B) (Jumonji domain-containing protein 2B) ([histone H3]-trimethyl-L-lysine(9) demethylase 4B)	-1.61257764302594	0.00327692536992937	0.118886805387379	NS	9.10750774096337	10.2562018519769	9.48400732014152	9.60816978567047	9.61397167468807	NA	8.1116722188253	8.09309024073184	7.50324183021495	7.9026680965907
O94953_T1065	O94953	KDM4B	Lysine-specific demethylase 4B (EC 1.14.11.66) (JmjC domain-containing histone demethylation protein 3B) (Jumonji domain-containing protein 2B) ([histone H3]-trimethyl-L-lysine(9) demethylase 4B)	-0.0670588049932967	0.959190412642136	0.999512737353195	NS	NA	10.6458098059306	9.4219746564324	7.88813151169136	9.31863865801812	NA	7.62787889460949	8.98276431611884	10.8479185431318	9.15285391795339
O94953_T571	O94953	KDM4B	Lysine-specific demethylase 4B (EC 1.14.11.66) (JmjC domain-containing histone demethylation protein 3B) (Jumonji domain-containing protein 2B) ([histone H3]-trimethyl-L-lysine(9) demethylase 4B)	0.305259259915738	0.544187297748402	0.963679166265909	NS	NA	9.36789194587706	8.95627222517962	NA	9.16208208552834	NA	NA	NA	9.36861541037265	9.36861541037265
O94979_S1163	O94979	SEC31A	Protein transport protein Sec31A (ABP125) (ABP130) (SEC31-like protein 1) (SEC31-related protein A) (Web1-like protein)	-0.115521142688472	0.600384894656405	0.985504027306485	NS	13.638108474663	13.1663512384252	13.237018605928	13.8027800034018	13.4610645806045	13.3544962025911	13.2670773060497	13.3189794329836	13.4389482911733	13.3448753081994
O94979_S1168	O94979	SEC31A	Protein transport protein Sec31A (ABP125) (ABP130) (SEC31-like protein 1) (SEC31-related protein A) (Web1-like protein)	0.0589124361074693	0.976648597155689	0.999512737353195	NS	9.1805732777495	10.2051781513391	10.2930000786404	4.62027919606546	8.57475767594862	9.74393360120537	10.5171354981532	9.76614677635977	4.50479205363958	8.63300198233948
O94979_S532	O94979	SEC31A	Protein transport protein Sec31A (ABP125) (ABP130) (SEC31-like protein 1) (SEC31-related protein A) (Web1-like protein)	-0.819208620879097	0.653299991190257	0.999512737353195	NS	NA	7.50113635065867	6.94770863395681	6.30180860783211	6.91688453081586	7.7274605574417	7.40821716489228	1.8136343826443	7.43871901590235	6.09700778022015
O94979_S799	O94979	SEC31A	Protein transport protein Sec31A (ABP125) (ABP130) (SEC31-like protein 1) (SEC31-related protein A) (Web1-like protein)	0.247762557477997	0.564610484010503	0.973997333388652	NS	13.9464337517945	13.8290421006295	13.7959100514009	13.9487065655952	13.880023117355	14.0008363740702	14.103916112994	14.1669523235542	14.2367653698473	14.1271175451164
O94979_T1161	O94979	SEC31A	Protein transport protein Sec31A (ABP125) (ABP130) (SEC31-like protein 1) (SEC31-related protein A) (Web1-like protein)	-0.193267285470025	0.918513509235389	0.999512737353195	NS	8.12958526970149	11.2306209078334	11.3861456904428	11.7930470585866	10.6348497316411	7.65836415859713	11.2656622155491	11.404296907856	11.4353339838155	10.4409143164544
O94979_T1165	O94979	SEC31A	Protein transport protein Sec31A (ABP125) (ABP130) (SEC31-like protein 1) (SEC31-related protein A) (Web1-like protein)	-0.138212460246835	0.945577091216171	0.999512737353195	NS	13.1666063934226	12.6485416027384	12.6924102335688	13.30023636079	12.9519486476299	12.7223336520931	12.766035990942	12.8447171675589	12.9191854200719	12.8130680576665
O94979_T1167	O94979	SEC31A	Protein transport protein Sec31A (ABP125) (ABP130) (SEC31-like protein 1) (SEC31-related protein A) (Web1-like protein)	-0.994539317349631	0.546009133786626	0.963929395946148	NS	5.64708570484749	10.3000477848144	10.2876058368161	10.9535714171137	9.29707768589794	5.79883632582579	9.95724370540572	9.61392891302686	7.8374720110684	8.30187023883169
O94979_Y804	O94979	SEC31A	Protein transport protein Sec31A (ABP125) (ABP130) (SEC31-like protein 1) (SEC31-related protein A) (Web1-like protein)	0.655978685969158	0.703404781379685	0.999512737353195	NS	12.3588472420003	12.5019227339083	12.2239019247677	12.373420601139	12.3645231254539	12.8119816820265	13.2195404717381	12.9866843651727	13.0611282078883	13.0198336817064
O94992_S237	O94992	HEXIM1	Protein HEXIM1 (Cardiac lineage protein 1) (Estrogen down-regulated gene 1 protein) (Hexamethylene bis-acetamide-inducible protein 1) (Menage a quatre protein 1)	1.08991880294376	0.0268524190278531	0.305939672692082	NS	7.94682259114991	9.12602441874287	8.48745271838524	8.05838544784436	8.4046712940306	10.15574985067	9.50517312915667	9.48927685593176	8.86635864278285	9.50413961963531
O94992_S252	O94992	HEXIM1	Protein HEXIM1 (Cardiac lineage protein 1) (Estrogen down-regulated gene 1 protein) (Hexamethylene bis-acetamide-inducible protein 1) (Menage a quatre protein 1)	1.25024116634218	0.0514387686293658	0.407878305140346	NS	7.13050736760836	9.18330573269568	8.45320350599489	8.28991938778637	8.26423399852132	10.0483755024195	9.63879602478533	9.71634552998867	8.69258169290436	9.52402468752446
O94992_T236	O94992	HEXIM1	Protein HEXIM1 (Cardiac lineage protein 1) (Estrogen down-regulated gene 1 protein) (Hexamethylene bis-acetamide-inducible protein 1) (Menage a quatre protein 1)	1.2585867992499	0.0296869267284265	0.324560791521937	NS	8.26450928727034	9.45047959692834	9.32122880572377	7.93766433573518	8.74347050641441	10.625752508062	10.112692095686	9.73825781044375	9.56972489910934	10.0116068283253
O95067_S92	O95067	CCNB2	G2/mitotic-specific cyclin-B2	-1.46807801364158	0.00162119166665835	0.0861723267368883	NS	NA	8.68813562340944	8.5080375655821	NA	8.59808659449577	NA	7.29087476567683	NA	6.97844251129401	7.13465863848542
O95067_T94	O95067	CCNB2	G2/mitotic-specific cyclin-B2	-2.4729038294388	0.461078402709543	0.911223236120443	NS	NA	10.2240304359241	9.92204326969897	3.68882638638035	7.94496669733447	NA	NA	4.11268855847479	6.84073729257903	5.47671292552691
O95071_S1549	O95071	UBR5	E3 ubiquitin-protein ligase UBR5 (EC 2.3.2.26) (E3 ubiquitin-protein ligase, HECT domain-containing 1) (HECT-type E3 ubiquitin transferase UBR5) (Hyperplastic discs protein homolog) (hHYD) (Progestin-induced protein)	0.604059224014887	0.0248448979221543	0.294500280070313	NS	9.526844891309	10.0440278350393	9.65700786185093	9.60382808379969	9.70792716799972	10.2030854956244	10.7643047477542	9.97129763263657	10.3218984139336	10.3151465724872
O95104_T236	O95104	SCAF4	SR-related and CTD-associated factor 4 (CTD-binding SR-like protein RA4) (Splicing factor, arginine/serine-rich 15)	-0.964358434424664	0.125224158026341	0.59041489266181	NS	9.12875395253158	10.5513370679228	10.3970861599522	9.18165846120323	9.81470891040245	8.07958080451886	8.35864104344348	9.19483061471636	9.74735575479674	8.84510205436886
O95104_T237	O95104	SCAF4	SR-related and CTD-associated factor 4 (CTD-binding SR-like protein RA4) (Splicing factor, arginine/serine-rich 15)	-1.38510412930857	0.0697386507296327	0.457701768778429	NS	9.24384908279768	10.1923087280025	10.0412705872166	8.67297687350753	9.53760131788107	6.95721663700196	7.84142985609534	8.35075887676797	9.43958969798904	8.14724876696357
O95155_S76	O95155	UBE4B	Ubiquitin conjugation factor E4 B (EC 2.3.2.27) (Homozygously deleted in neuroblastoma 1) (RING-type E3 ubiquitin transferase E4 B) (Ubiquitin fusion degradation protein 2)	0.621230850855262	0.00655665561683685	0.163201453861062	NS	10.6485934092978	10.2084647850642	10.4481502317792	10.8977442695761	10.5507381739293	11.4483372032207	11.4247242787616	11.2580758655318	11.2104589183518	11.3353990664665
O95155_S78	O95155	UBE4B	Ubiquitin conjugation factor E4 B (EC 2.3.2.27) (Homozygously deleted in neuroblastoma 1) (RING-type E3 ubiquitin transferase E4 B) (Ubiquitin fusion degradation protein 2)	0.621230850855262	0.00655665561683685	0.163201453861062	NS	10.6485934092978	10.2084647850642	10.4481502317792	10.8977442695761	10.5507381739293	11.4483372032207	11.4247242787616	11.2580758655318	11.2104589183518	11.3353990664665
O95155_S79	O95155	UBE4B	Ubiquitin conjugation factor E4 B (EC 2.3.2.27) (Homozygously deleted in neuroblastoma 1) (RING-type E3 ubiquitin transferase E4 B) (Ubiquitin fusion degradation protein 2)	0.59740638396863	0.00997657068679281	0.190519003156582	NS	10.6477940089315	10.2084802693103	10.4481520008948	10.90776127228	10.5530468878541	11.4483365333928	11.42472570953	11.2157943292336	11.1666766818624	11.3138833135047
O95155_S83	O95155	UBE4B	Ubiquitin conjugation factor E4 B (EC 2.3.2.27) (Homozygously deleted in neuroblastoma 1) (RING-type E3 ubiquitin transferase E4 B) (Ubiquitin fusion degradation protein 2)	0.61069999191726	0.00768984179907993	0.169555920319241	NS	10.6485226713269	10.2084915409657	10.4480539494222	10.8977585027957	10.5507066661276	11.4484041399844	11.4247190759556	11.2156745744141	11.2105490085531	11.3248366997268
O95155_S84	O95155	UBE4B	Ubiquitin conjugation factor E4 B (EC 2.3.2.27) (Homozygously deleted in neuroblastoma 1) (RING-type E3 ubiquitin transferase E4 B) (Ubiquitin fusion degradation protein 2)	0.645103649601959	0.00796668545275687	0.173626416025826	NS	10.6502521621757	10.1482770584091	10.4823935417692	10.9077759175814	10.5471746699838	11.4855255935964	11.4299431623954	11.234496586321	11.2728681027581	11.3557083612677
O95155_S86	O95155	UBE4B	Ubiquitin conjugation factor E4 B (EC 2.3.2.27) (Homozygously deleted in neuroblastoma 1) (RING-type E3 ubiquitin transferase E4 B) (Ubiquitin fusion degradation protein 2)	0.618832554676365	0.00772772030168259	0.169555920319241	NS	10.6495471000881	10.2103229022337	10.4498484667559	10.8977442695761	10.5518656846634	11.4855898393399	11.4246956966494	11.2156801132578	11.2105474748398	11.3341282810217
O95155_S87	O95155	UBE4B	Ubiquitin conjugation factor E4 B (EC 2.3.2.27) (Homozygously deleted in neuroblastoma 1) (RING-type E3 ubiquitin transferase E4 B) (Ubiquitin fusion degradation protein 2)	0.59740638396863	0.00997657068679281	0.190519003156582	NS	10.6477940089315	10.2084802693103	10.4481520008948	10.90776127228	10.5530468878541	11.4483365333928	11.42472570953	11.2157943292336	11.1666766818624	11.3138833135047
O95155_S88	O95155	UBE4B	Ubiquitin conjugation factor E4 B (EC 2.3.2.27) (Homozygously deleted in neuroblastoma 1) (RING-type E3 ubiquitin transferase E4 B) (Ubiquitin fusion degradation protein 2)	0.659752531776786	0.00879906456038216	0.181014027199189	NS	10.6452902789718	10.2324258120379	10.2271651206046	10.8977631605427	10.5006610930393	11.4450843553904	11.4230898163271	11.2571719235114	11.1700285707629	11.323843666498
O95155_S90	O95155	UBE4B	Ubiquitin conjugation factor E4 B (EC 2.3.2.27) (Homozygously deleted in neuroblastoma 1) (RING-type E3 ubiquitin transferase E4 B) (Ubiquitin fusion degradation protein 2)	0.659762115320428	0.00879670052782294	0.181014027199189	NS	10.6452809057101	10.2324272517801	10.2271948459192	10.8977719486173	10.5006687380067	11.4450668587291	11.4230924206413	11.2572474222868	11.1700368783787	11.323860895009
O95155_S92	O95155	UBE4B	Ubiquitin conjugation factor E4 B (EC 2.3.2.27) (Homozygously deleted in neuroblastoma 1) (RING-type E3 ubiquitin transferase E4 B) (Ubiquitin fusion degradation protein 2)	0.656534126174191	0.010559256861874	0.195978382836063	NS	10.6549222665599	10.2341849301406	10.2410339805417	10.8977791974611	10.5069800936758	11.5083571062873	11.4246807302823	11.2150853504354	11.1596538591227	11.3269442615319
O95155_T95	O95155	UBE4B	Ubiquitin conjugation factor E4 B (EC 2.3.2.27) (Homozygously deleted in neuroblastoma 1) (RING-type E3 ubiquitin transferase E4 B) (Ubiquitin fusion degradation protein 2)	0.940671900831453	0.00297931714559994	0.118409403863937	NS	9.37702337957954	8.76912819436982	8.60987851868651	8.54389210364693	8.8249805490707	9.9719424819182	10.1135021356868	9.88451672488255	9.74636862384871	9.92908249158407
O95218_S120	O95218	ZRANB2	Zinc finger Ran-binding domain-containing protein 2 (Zinc finger protein 265) (Zinc finger, splicing)	0.998987042752861	0.692973027517201	0.999512737353195	NS	9.12031991394918	14.2318932345708	12.3909516110718	7.54377190936539	10.8217341672393	NA	NA	10.8875712703845	12.7685103479952	11.8280408091898
O95218_S188	O95218	ZRANB2	Zinc finger Ran-binding domain-containing protein 2 (Zinc finger protein 265) (Zinc finger, splicing)	-0.731318674904507	0.625230488210611	0.995124620859867	NS	7.10285427470901	10.4615056023913	8.74590597162686	6.11232216680939	8.10564700388413	4.94639069896586	7.0577302797963	7.45791913381269	10.0645516001344	7.3816479281773
O95218_S279	O95218	ZRANB2	Zinc finger Ran-binding domain-containing protein 2 (Zinc finger protein 265) (Zinc finger, splicing)	-0.479401808042464	0.183229322127425	0.679601765544947	NS	11.6085010001976	11.5744493671943	11.7401191999679	11.4005773690886	11.5809117341121	10.2397779060261	11.1208468995345	11.543448071442	11.5312452240666	11.1088295252673
O95218_S280	O95218	ZRANB2	Zinc finger Ran-binding domain-containing protein 2 (Zinc finger protein 265) (Zinc finger, splicing)	-0.545853314209116	0.141870739417667	0.618768566706842	NS	11.5584586792789	11.6794762402526	11.6508642142068	11.3947042059407	11.5708758349198	10.1788148413875	10.9543925286969	11.5220892609344	11.4740718486145	11.0323421199083
O95218_Y124	O95218	ZRANB2	Zinc finger Ran-binding domain-containing protein 2 (Zinc finger protein 265) (Zinc finger, splicing)	-0.189117453796086	0.861803104151498	0.999512737353195	NS	NA	7.1613286224386	5.94131777726196	NA	6.55132319985028	7.10653280370957	NA	NA	5.63251788679418	6.36952534525187
O95239_S801	O95239	KIF4A	Chromosome-associated kinesin KIF4A (Chromokinesin-A)	-0.0411274190116555	0.919787144041037	0.999512737353195	NS	11.0239332616714	11.7023427799297	11.1800163328118	10.8367451340228	11.1857593771089	10.2098092613968	11.4496911364848	11.4062198136753	11.7030195969706	11.1921849521319
O95239_T803	O95239	KIF4A	Chromosome-associated kinesin KIF4A (Chromokinesin-A)	-0.0888639079689977	0.90825557796896	0.999512737353195	NS	6.89727519825921	8.95086270587034	8.48372786424777	6.92465005118456	7.81412895489047	8.03955235810515	7.28193455997274	6.70944196679242	9.060343278954	7.77281804095608
O95243_T414	O95243	MBD4	Methyl-CpG-binding domain protein 4 (EC 3.2.2.-) (Methyl-CpG-binding endonuclease 1) (Methyl-CpG-binding protein MBD4) (Mismatch-specific DNA N-glycosylase)	-6.14403189791993	0.00304262970819728	0.118886805387379	NS	9.46135300387913	10.6453269591344	10.2643782956525	5.5532923663589	8.98108765625622	1.94232045665598	2.79637618135657	4.20730878018724	1.94232045665598	2.72208146871395
O95251_S100	O95251	KAT7	Histone acetyltransferase KAT7 (EC 2.3.1.48) (Histone acetyltransferase binding to ORC1) (Lysine acetyltransferase 7) (MOZ, YBF2/SAS3, SAS2 and TIP60 protein 2) (MYST-2)	-0.751250504161737	0.5763228541577	0.979218586074592	NS	11.2106817515213	11.449882716895	10.8450169638525	9.06523096072603	10.6427030982487	6.64596347128723	10.5666396796467	11.2640208459014	11.65477321503	10.0328493029663
O95251_S102	O95251	KAT7	Histone acetyltransferase KAT7 (EC 2.3.1.48) (Histone acetyltransferase binding to ORC1) (Lysine acetyltransferase 7) (MOZ, YBF2/SAS3, SAS2 and TIP60 protein 2) (MYST-2)	0.426194809439987	0.559677715789388	0.972039283569197	NS	11.0710997241957	11.449882716895	10.8450169638525	9.06514363143254	10.607785759094	NA	10.5666396796467	11.2916541770566	11.6678379755366	11.1753772774133
O95251_S124	O95251	KAT7	Histone acetyltransferase KAT7 (EC 2.3.1.48) (Histone acetyltransferase binding to ORC1) (Lysine acetyltransferase 7) (MOZ, YBF2/SAS3, SAS2 and TIP60 protein 2) (MYST-2)	-0.223264395182158	0.894836011486052	0.999512737353195	NS	11.6146431089208	11.4697661366349	11.6547954802764	11.497295171493	11.5591249743313	10.9453109215215	11.1198986255667	11.8170227153252	12.0267968897005	11.4772572880285
O95251_S135	O95251	KAT7	Histone acetyltransferase KAT7 (EC 2.3.1.48) (Histone acetyltransferase binding to ORC1) (Lysine acetyltransferase 7) (MOZ, YBF2/SAS3, SAS2 and TIP60 protein 2) (MYST-2)	0.145170749139608	0.892992168101211	0.999512737353195	NS	10.5039880728773	11.7294955417773	10.7860375845916	8.76449268472498	10.4460034709928	NA	9.38074853765634	10.4920745634867	12.3248896858922	10.7325709290118
O95251_S136	O95251	KAT7	Histone acetyltransferase KAT7 (EC 2.3.1.48) (Histone acetyltransferase binding to ORC1) (Lysine acetyltransferase 7) (MOZ, YBF2/SAS3, SAS2 and TIP60 protein 2) (MYST-2)	0.349518325363523	0.655455089512089	0.999512737353195	NS	10.515527201618	11.6647728197089	10.7923292275055	9.48523830705735	10.6144668889724	NA	10.5375767438066	10.4536549906826	12.3249140351567	11.1053819232153
O95251_S138	O95251	KAT7	Histone acetyltransferase KAT7 (EC 2.3.1.48) (Histone acetyltransferase binding to ORC1) (Lysine acetyltransferase 7) (MOZ, YBF2/SAS3, SAS2 and TIP60 protein 2) (MYST-2)	-0.520822661542533	0.562229262235028	0.972937225301992	NS	10.8521170440897	11.6971288341619	11.0884237904905	10.7737140000595	11.1028459172004	8.52784112871033	10.6758589462618	11.2187972958761	12.4711824873007	10.7234199645372
O95251_S143	O95251	KAT7	Histone acetyltransferase KAT7 (EC 2.3.1.48) (Histone acetyltransferase binding to ORC1) (Lysine acetyltransferase 7) (MOZ, YBF2/SAS3, SAS2 and TIP60 protein 2) (MYST-2)	0.39562512875828	0.497863019793409	0.939133369090588	NS	10.6581331085847	11.8524132093245	11.1793603272092	10.7737049463865	11.1159028978762	NA	10.6818721717243	11.8058488802111	12.4710531546062	11.6529247355138
O95251_S144	O95251	KAT7	Histone acetyltransferase KAT7 (EC 2.3.1.48) (Histone acetyltransferase binding to ORC1) (Lysine acetyltransferase 7) (MOZ, YBF2/SAS3, SAS2 and TIP60 protein 2) (MYST-2)	0.0127745827335884	0.990404817573812	0.999512737353195	NS	10.65821896755	11.8478271989951	11.3582375762363	8.71597606674666	10.645064952382	8.80039606665206	10.6819093417141	11.3434225513274	12.3712170162863	10.799236243995
O95251_S152	O95251	KAT7	Histone acetyltransferase KAT7 (EC 2.3.1.48) (Histone acetyltransferase binding to ORC1) (Lysine acetyltransferase 7) (MOZ, YBF2/SAS3, SAS2 and TIP60 protein 2) (MYST-2)	-0.536443707057085	0.755203496478568	0.999512737353195	NS	8.73222298640943	10.0342676102973	8.8484479898026	5.03954849458119	8.16362177027263	4.58394617547272	7.93161268868043	7.93414351497471	10.6245967092518	7.76857477209491
O95251_S50	O95251	KAT7	Histone acetyltransferase KAT7 (EC 2.3.1.48) (Histone acetyltransferase binding to ORC1) (Lysine acetyltransferase 7) (MOZ, YBF2/SAS3, SAS2 and TIP60 protein 2) (MYST-2)	-1.47742120697539	0.0998698822941521	0.540131658245424	NS	12.1719466999812	12.4367132100541	12.7586215398426	12.2397459550285	12.4017568512266	8.88054457600729	11.408117554079	11.7329145745194	12.2413527079165	11.0657323531306
O95251_S52	O95251	KAT7	Histone acetyltransferase KAT7 (EC 2.3.1.48) (Histone acetyltransferase binding to ORC1) (Lysine acetyltransferase 7) (MOZ, YBF2/SAS3, SAS2 and TIP60 protein 2) (MYST-2)	-1.49627694476717	0.109790050280069	0.560002703764898	NS	12.3930136758623	12.3925070799848	12.7082655876427	12.2286542064176	12.4306101374768	8.84194639686966	11.4429991137977	11.4413056344322	12.5766684612566	11.075729901589
O95251_S53	O95251	KAT7	Histone acetyltransferase KAT7 (EC 2.3.1.48) (Histone acetyltransferase binding to ORC1) (Lysine acetyltransferase 7) (MOZ, YBF2/SAS3, SAS2 and TIP60 protein 2) (MYST-2)	-1.64889712267968	0.0102819350522421	0.192454042831593	NS	11.7789394066066	11.8626941571214	12.0788213143787	11.6147673600959	11.8338055595507	9.55851723151196	10.1873833785911	9.98000800318175	11.5793119697165	10.3263051457503
O95251_S57	O95251	KAT7	Histone acetyltransferase KAT7 (EC 2.3.1.48) (Histone acetyltransferase binding to ORC1) (Lysine acetyltransferase 7) (MOZ, YBF2/SAS3, SAS2 and TIP60 protein 2) (MYST-2)	0.0380980146797844	0.90780243909941	0.999512737353195	NS	13.8748416112495	13.9080442681052	13.8807085836988	13.9210347667659	13.8961573074548	13.7955748191595	14.0870394283313	14.1166090155366	14.3033848610285	14.075652031014
O95251_S99	O95251	KAT7	Histone acetyltransferase KAT7 (EC 2.3.1.48) (Histone acetyltransferase binding to ORC1) (Lysine acetyltransferase 7) (MOZ, YBF2/SAS3, SAS2 and TIP60 protein 2) (MYST-2)	0.426194809439987	0.559677715789388	0.972039283569197	NS	11.0710997241957	11.449882716895	10.8450169638525	9.06514363143254	10.607785759094	NA	10.5666396796467	11.2916541770566	11.6678379755366	11.1753772774133
O95251_T104	O95251	KAT7	Histone acetyltransferase KAT7 (EC 2.3.1.48) (Histone acetyltransferase binding to ORC1) (Lysine acetyltransferase 7) (MOZ, YBF2/SAS3, SAS2 and TIP60 protein 2) (MYST-2)	0.11497262544451	0.804300762470969	0.999512737353195	NS	11.2314807157357	11.3974155775358	10.7502246116666	10.0453950750867	10.8561289950062	NA	10.5497928074343	11.1984399405633	11.5892622399925	11.1124983293301
O95251_T118	O95251	KAT7	Histone acetyltransferase KAT7 (EC 2.3.1.48) (Histone acetyltransferase binding to ORC1) (Lysine acetyltransferase 7) (MOZ, YBF2/SAS3, SAS2 and TIP60 protein 2) (MYST-2)	-0.669076825875559	0.648728238391304	0.999512737353195	NS	12.5065627920361	12.0486098529137	12.1943912181735	12.2527770357553	12.2505852247196	9.2293377523444	12.3806792923896	12.5941875615306	12.6874158246292	11.7229051077234
O95251_T128	O95251	KAT7	Histone acetyltransferase KAT7 (EC 2.3.1.48) (Histone acetyltransferase binding to ORC1) (Lysine acetyltransferase 7) (MOZ, YBF2/SAS3, SAS2 and TIP60 protein 2) (MYST-2)	0.851469104323019	0.479255029974267	0.927171886077832	NS	10.6871765587831	11.5308077867081	10.2335818006991	7.77785336265032	10.0573548772102	NA	10.0264110719298	10.7655014989694	12.3587495003384	11.0502206904125
O95251_T130	O95251	KAT7	Histone acetyltransferase KAT7 (EC 2.3.1.48) (Histone acetyltransferase binding to ORC1) (Lysine acetyltransferase 7) (MOZ, YBF2/SAS3, SAS2 and TIP60 protein 2) (MYST-2)	0.656660942179623	0.577717461718273	0.979452781336666	NS	11.0145586003981	11.7090163668422	10.5350323872332	8.15273535863486	10.3528356782771	NA	10.1341524954997	10.728837619409	12.5896898730996	11.1508933293361
O95251_T606	O95251	KAT7	Histone acetyltransferase KAT7 (EC 2.3.1.48) (Histone acetyltransferase binding to ORC1) (Lysine acetyltransferase 7) (MOZ, YBF2/SAS3, SAS2 and TIP60 protein 2) (MYST-2)	-1.2934392529461	0.445282041275506	0.901706374660206	NS	9.92245747496774	11.1051219895075	8.30360210019276	9.55395017558679	9.72128293506371	9.53655388032819	4.23323145075937	9.66905173219239	10.8381245007079	8.56924039099697
O95251_T88	O95251	KAT7	Histone acetyltransferase KAT7 (EC 2.3.1.48) (Histone acetyltransferase binding to ORC1) (Lysine acetyltransferase 7) (MOZ, YBF2/SAS3, SAS2 and TIP60 protein 2) (MYST-2)	-0.451924802288016	0.046720001147986	0.39000732096952	NS	11.2529507775733	11.6787273609767	11.2021142630463	11.3517664227456	11.3713897060855	10.7674940552673	11.1489090830748	10.8987495345061	11.4282937778591	11.0608616126768
O95365_S337	O95365	ZBTB7A	Zinc finger and BTB domain-containing protein 7A (Factor binding IST protein 1) (FBI-1) (Factor that binds to inducer of short transcripts protein 1) (HIV-1 1st-binding protein 1) (Leukemia/lymphoma-related factor) (POZ and Krueppel erythroid myeloid ontogenic factor) (POK erythroid myeloid ontogenic factor) (Pokemon) (Pokemon 1) (TTF-I-interacting peptide 21) (TIP21) (Zinc finger protein 857A)	-1.11584191551858	0.266262746835495	0.758407813579569	NS	10.7456100974038	10.8973139716883	11.1236956156262	10.6791347253487	10.8614386025167	NA	7.59729391560043	10.3553428601246	11.0448963346225	9.66584437011583
O95365_S341	O95365	ZBTB7A	Zinc finger and BTB domain-containing protein 7A (Factor binding IST protein 1) (FBI-1) (Factor that binds to inducer of short transcripts protein 1) (HIV-1 1st-binding protein 1) (Leukemia/lymphoma-related factor) (POZ and Krueppel erythroid myeloid ontogenic factor) (POK erythroid myeloid ontogenic factor) (Pokemon) (Pokemon 1) (TTF-I-interacting peptide 21) (TIP21) (Zinc finger protein 857A)	-2.3879351770935	0.316601830039757	0.801039021015533	NS	8.43701417059283	9.27496944316776	8.53068559985297	7.53095624911637	8.44340636568248	NA	1.03870379037229	7.61947101654259	9.26898180820508	5.97571887170665
O95365_S511	O95365	ZBTB7A	Zinc finger and BTB domain-containing protein 7A (Factor binding IST protein 1) (FBI-1) (Factor that binds to inducer of short transcripts protein 1) (HIV-1 1st-binding protein 1) (Leukemia/lymphoma-related factor) (POZ and Krueppel erythroid myeloid ontogenic factor) (POK erythroid myeloid ontogenic factor) (Pokemon) (Pokemon 1) (TTF-I-interacting peptide 21) (TIP21) (Zinc finger protein 857A)	-0.397089531409749	0.789519607160679	0.999512737353195	NS	11.2219344430749	11.2083786696581	11.2024029671644	11.2263295757628	11.214761413915	9.58965109914693	11.0260996986957	10.9307581287414	11.4051693359078	10.7379195656229
O95365_S525	O95365	ZBTB7A	Zinc finger and BTB domain-containing protein 7A (Factor binding IST protein 1) (FBI-1) (Factor that binds to inducer of short transcripts protein 1) (HIV-1 1st-binding protein 1) (Leukemia/lymphoma-related factor) (POZ and Krueppel erythroid myeloid ontogenic factor) (POK erythroid myeloid ontogenic factor) (Pokemon) (Pokemon 1) (TTF-I-interacting peptide 21) (TIP21) (Zinc finger protein 857A)	-0.0722488360124884	0.82488264739099	0.999512737353195	NS	13.0329382775197	12.697514180191	12.7912753200883	12.9543959144884	12.8690309230718	12.3401351036363	12.7728244722934	12.8009060032977	12.9542535014807	12.717029770177
O95365_S526	O95365	ZBTB7A	Zinc finger and BTB domain-containing protein 7A (Factor binding IST protein 1) (FBI-1) (Factor that binds to inducer of short transcripts protein 1) (HIV-1 1st-binding protein 1) (Leukemia/lymphoma-related factor) (POZ and Krueppel erythroid myeloid ontogenic factor) (POK erythroid myeloid ontogenic factor) (Pokemon) (Pokemon 1) (TTF-I-interacting peptide 21) (TIP21) (Zinc finger protein 857A)	-0.0538982084205749	0.861965161034301	0.999512737353195	NS	14.3885347257007	14.0391125156369	14.1301897511756	14.3037936126818	14.2154076512987	13.7130780711423	14.145832091547	14.1860998852814	14.2820184560127	14.0817571259958
O95365_T515	O95365	ZBTB7A	Zinc finger and BTB domain-containing protein 7A (Factor binding IST protein 1) (FBI-1) (Factor that binds to inducer of short transcripts protein 1) (HIV-1 1st-binding protein 1) (Leukemia/lymphoma-related factor) (POZ and Krueppel erythroid myeloid ontogenic factor) (POK erythroid myeloid ontogenic factor) (Pokemon) (Pokemon 1) (TTF-I-interacting peptide 21) (TIP21) (Zinc finger protein 857A)	-0.397511261986735	0.789316031546266	0.999512737353195	NS	11.2220078349626	11.2096121254005	11.202605516708	11.2263501978536	11.2151439187312	9.58915675822035	11.0261754770541	10.9309705141325	11.4052186100414	10.7378803398621
O95365_T517	O95365	ZBTB7A	Zinc finger and BTB domain-containing protein 7A (Factor binding IST protein 1) (FBI-1) (Factor that binds to inducer of short transcripts protein 1) (HIV-1 1st-binding protein 1) (Leukemia/lymphoma-related factor) (POZ and Krueppel erythroid myeloid ontogenic factor) (POK erythroid myeloid ontogenic factor) (Pokemon) (Pokemon 1) (TTF-I-interacting peptide 21) (TIP21) (Zinc finger protein 857A)	-0.397707219821795	0.789213422725257	0.999512737353195	NS	11.2221112076402	11.2096135686942	11.2026487324916	11.2263208030301	11.215173577964	9.58915675822035	11.0261422666054	10.9308065283922	11.4047506118216	10.7377140412599
O95391_S215	O95391	SLU7	Pre-mRNA-splicing factor SLU7 (hSlu7)	0.118460217743897	0.955632650357465	0.999512737353195	NS	14.2527944803149	14.4576428323673	14.3848039819423	14.2379045569591	14.3332864628959	14.1601095301982	14.3920331934835	14.3823578568671	14.4996287743839	14.3585323387332
O95394_S55	O95394	PGM3	Phosphoacetylglucosamine mutase (PAGM) (EC 5.4.2.3) (Acetylglucosamine phosphomutase) (N-acetylglucosamine-phosphate mutase) (Phosphoglucomutase-3) (PGM 3)	-1.01250754602282	0.580537910285256	0.980561356291039	NS	NA	8.57760773923111	5.63128587317365	NA	7.10444680620238	NA	NA	6.62895216675265	5.67021199049805	6.14958207862535
O95394_S64	O95394	PGM3	Phosphoacetylglucosamine mutase (PAGM) (EC 5.4.2.3) (Acetylglucosamine phosphomutase) (N-acetylglucosamine-phosphate mutase) (Phosphoglucomutase-3) (PGM 3)	-0.388130150992931	0.843120420669579	0.999512737353195	NS	NA	7.46091040440893	6.8214492856448	3.31124435279367	5.86453468094913	NA	7.60763119958287	3.1119110486293	5.88259979699382	5.534047348402
O95394_T56	O95394	PGM3	Phosphoacetylglucosamine mutase (PAGM) (EC 5.4.2.3) (Acetylglucosamine phosphomutase) (N-acetylglucosamine-phosphate mutase) (Phosphoglucomutase-3) (PGM 3)	-0.28529404157434	0.739446433282282	0.999512737353195	NS	7.65683427248132	10.4209798029747	9.52196912413386	10.4833963762252	9.52079489395376	9.5892360366191	9.6757497531077	10.0378963279755	7.8696925655985	9.29314367082521
O95394_T62	O95394	PGM3	Phosphoacetylglucosamine mutase (PAGM) (EC 5.4.2.3) (Acetylglucosamine phosphomutase) (N-acetylglucosamine-phosphate mutase) (Phosphoglucomutase-3) (PGM 3)	-0.419587336135219	0.786976546956472	0.999512737353195	NS	3.82861430771121	9.31756737833869	8.54675592064539	8.39093589718808	7.52096837597084	5.03154584419622	8.63794608122751	8.13047381826277	6.83612968943918	7.15902385828142
[truncated: 11,673 more rows]

## Sheet: THP1 proteome
Table S8: Differential protein expression of proteins in IGF2 treated and untreated THP1 leukemic cell line. Related to Figure S8.
[truncated: 5,710 more rows]

## Sheet: KOPN8 phosphoproteome
Table S8: Differential phosphosite expression of proteins in KOPN8 treated and untreated THP1 leukemic cell line. Related to Figure S8.
[truncated: 15,996 more rows]

## Sheet: KOPN8 proteome
Table S8: Differential protein expression of proteins in IGF2 treated and untreated KOPN8 leukemic cell line. Related to Figure S8.
[truncated: 5,710 more rows]
